# Supplementary material for: Energetic and Spectroscopic Insights into the C3H6O2 Isomer Family for Astrochemical Purposes
Source: ACS Earth Space Chem. 2025 Dec 16;10(1):198–209. doi: 10.1021/acsearthspacechem.5c00291 (PMC12814775; doi:10.1021/acsearthspacechem.5c00291)
Supplement: Supplementary file 2 [file sp5c00291_si_002.zip › outer.cat]

    5348.6653  0.0017 -7.8761 3  171.6801 71  74222 303351026      341123       
    5348.6724  0.0017 -7.8761 3  171.6801 71  74222 303351025      341124       
    5723.8163  0.0018 -7.7969 3   67.3826 45  74222 30322 617      21 714       
    5730.7033  0.0018 -7.7958 3   67.3826 45  74222 30322 616      21 715       
    5817.2155  0.0019 -7.8752 3   42.0050 33  74222 30316 611      17 512       
    5830.7023  0.0019 -7.8732 3   42.0046 33  74222 30316 610      17 513       
    6078.9670  0.0017 -7.7634 3  129.3975 59  74222 303291020      30 921       
    6078.9817  0.0017 -7.7634 3  129.3975 59  74222 303291019      30 922       
    6495.1430  0.0027 -7.8316 3  283.6984 91  74222 303451332      441431       
    6495.1430  0.0027 -7.8316 3  283.6984 91  74222 303451333      441430       
    6610.1632  0.0026 -7.8126 3  264.6431 85  74222 303421429      431330       
    6610.1633  0.0026 -7.8126 3  264.6431 85  74222 303421428      431331       
    7120.8544  0.0016 -7.6029 3  142.8180 65  74222 30332 924      311021       
    7120.9015  0.0016 -7.6029 3  142.8180 65  74222 30332 923      311022       
    7375.4717  0.0049 -7.9255 3  423.6440111  74222 303551639      541738       
    7375.4717  0.0049 -7.9255 3  423.6440111  74222 303551640      541737       
    7411.7651  0.0012 -7.8198 3   10.9836 19  74222 303 9 2 7       8 3 6       
    7436.4611  0.0018 -7.5902 3   49.7866 39  74222 30319 515      18 612       
    7477.0069  0.0018 -7.5854 3   49.7866 39  74222 30319 514      18 613       
    7521.3291  0.0019 -7.6168 3   58.2445 39  74222 30319 713      20 614       
    7523.5346  0.0019 -7.6166 3   58.2444 39  74222 30319 712      20 615       
    7550.0390  0.0055 -7.9619 3  447.6487111  74222 303551837      561740       
    7550.0390  0.0055 -7.9619 3  447.6487111  74222 303551838      561739       
    7813.2271  0.0010 -7.9414 3    5.9779 15  74222 303 7 1 7       6 2 4       
    7825.0524  0.0017 -7.5618 3  156.9040 65  74222 303321122      331023       
    7825.0546  0.0017 -7.5618 3  156.9040 65  74222 303321121      331024       
    7910.8493  0.0011 -7.9726 3    7.4696 13  74222 303 6 3 3       7 2 6       
    8330.7372  0.0023 -7.5647 3  246.2370 85  74222 303421231      411328       
    8330.7375  0.0023 -7.5647 3  246.2370 85  74222 303421230      411329       
    8435.3788  0.0032 -7.6538 3  303.3981 91  74222 303451530      461433       
    8435.3788  0.0032 -7.6538 3  303.3981 91  74222 303451531      461432       
    8881.2552  0.0017 -7.3950 3  116.6089 59  74222 30329 822      28 919       
    8881.5610  0.0017 -7.3950 3  116.6089 59  74222 30329 821      28 920       
    8935.7992  0.0014 -7.7116 3   15.1108 19  74222 303 9 4 6      10 3 7       
    9087.1403  0.0017 -7.4513 3   34.8467 33  74222 30316 413      15 510       
    9172.4985  0.0014 -7.6895 3   15.1030 19  74222 303 9 4 5      10 3 8       
    9226.5450  0.0019 -7.4192 3   77.1397 45  74222 30322 815      23 716       
    9226.8922  0.0019 -7.4192 3   77.1397 45  74222 30322 814      23 717       
    9291.7396  0.0040 -7.6512 3  377.5977105  74222 303521537      511636       
    9291.7396  0.0040 -7.6512 3  377.5977105  74222 303521538      511635       
    9309.4975  0.0017 -7.4300 3   34.8465 33  74222 30316 412      15 511       
    9332.4965  0.0003 -7.6316 3    0.9854  7  74222 303 3 0 3       2 1 2       
    9481.2861  0.0065 -7.8468 3  497.6265117  74222 303581939      591842       
    9481.2861  0.0065 -7.8468 3  497.6265117  74222 303581940      591841       
    9585.3078  0.0019 -7.4121 3  187.0626 71  74222 303351224      361125       
    9585.3081  0.0019 -7.4121 3  187.0626 71  74222 303351223      361126       
    9945.9751  0.0073 -7.8478 3  536.8468125  74222 303621844      611943       
    9945.9751  0.0073 -7.8478 3  536.8468125  74222 303621845      611942       
   10148.4113  0.0019 -7.3499 3  211.4248 79  74222 303391129      381226       
   10148.4132  0.0019 -7.3499 3  211.4248 79  74222 303391128      381227       
   10281.0110  0.0038 -7.5421 3  344.8000 97  74222 303481632      491535       
   10281.0110  0.0038 -7.5421 3  344.8000 97  74222 303481633      491534       
   10440.0761  0.0015 -7.3851 3   22.5635 27  74222 30313 311      12 4 8       
   10632.5591  0.0018 -7.2320 3   93.0534 53  74222 30326 720      25 817       
   10634.4862  0.0018 -7.2319 3   93.0534 53  74222 30326 719      25 818       
   10660.9944  0.0012 -7.4568 3   12.9389 21  74222 30310 2 9       9 3 6       
   10684.4958  0.0008 -7.5709 3    4.6607 13  74222 303 6 1 5       5 2 4       
   10721.9497  0.0017 -7.4549 3   25.3840 25  74222 30312 5 8      13 4 9       
   10765.4506  0.0017 -7.4515 3   25.3826 25  74222 30312 5 7      13 410       
   10791.1759  0.0002 -7.3629 3    0.2164  3  74222 303 1 1 0       1 0 1       
   10939.5081  0.0018 -7.2639 3   98.6900 51  74222 30325 917      26 818       
   10939.5613  0.0018 -7.2639 3   98.6900 51  74222 30325 916      26 819       
   11154.7209  0.0002 -7.1205 3    0.6488  5  74222 303 2 1 1       2 0 2       
   11185.0089  0.0033 -7.4232 3  334.1959 99  74222 303491435      481534       
   11185.0089  0.0033 -7.4232 3  334.1959 99  74222 303491436      481533       
   11361.2785  0.0022 -7.2994 3  219.8722 77  74222 303381325      391228       
   11361.2785  0.0022 -7.2994 3  219.8722 77  74222 303381326      391227       
   11438.5712  0.0077 -7.7731 3  550.2443123  74222 303612041      621944       
   11438.5712  0.0077 -7.7731 3  550.2443123  74222 303612042      621943       
   11522.5670  0.0015 -7.2966 3   22.5628 27  74222 30313 310      12 4 9       
   11547.6955  0.0017 -7.9865 3  145.7550 71  74222 30335 530      35 531       
   11716.5601  0.0002 -6.9444 3    1.2967  7  74222 303 3 1 2       3 0 3       
   11931.1549  0.0061 -7.6011 3  484.8724119  74222 303591742      581841       
   11931.1549  0.0061 -7.6011 3  484.8724119  74222 303591743      581840       
   11950.1430  0.0017 -7.1722 3  179.2629 73  74222 303361027      351124       
   11950.1555  0.0017 -7.1722 3  179.2629 73  74222 303361026      351125       
   12148.3771  0.0045 -7.4643 3  388.8473103  74222 303511734      521637       
   12148.3771  0.0045 -7.4643 3  388.8473103  74222 303511735      521636       
   12308.5446  0.0012 -7.5137 3    7.5061 17  74222 303 8 1 8       7 2 5       
   12331.7562  0.0114 -7.8768 3  663.3928139  74222 303692049      682148       
   12331.7562  0.0114 -7.8768 3  663.3928139  74222 303692050      682147       
   12376.3195  0.0018 -7.1036 3   72.1524 47  74222 30323 618      22 715       
   12388.0056  0.0018 -7.1028 3   72.1524 47  74222 30323 617      22 716       
   12426.9580  0.0019 -7.2599 3   38.3169 31  74222 30315 610      16 511       
   12434.3389  0.0019 -7.2594 3   38.3166 31  74222 30315 6 9      16 512       
   12496.1015  0.0003 -6.7966 3    2.1592  9  74222 303 4 1 3       4 0 4       
   12618.1505  0.0002 -7.4689 3    0.5645  5  74222 303 2 1 2       1 1 1       
   12662.8846  0.0017 -7.1406 3  122.8946 57  74222 303281019      29 920       
   12662.8926  0.0017 -7.1406 3  122.8946 57  74222 303281018      29 921       
   12869.8541  0.0018 -7.8821 3   93.8348 57  74222 30328 424      28 425       
   12963.8078  0.0002 -7.3199 3    0.2164  5  74222 303 2 0 2       1 0 1       
   13056.8401  0.0028 -7.2286 3  293.4402 93  74222 303461333      451432       
   13056.8401  0.0028 -7.2286 3  293.4402 93  74222 303461334      451431       
   13154.4045  0.0026 -7.2149 3  255.3318 83  74222 303411427      421330       
   13154.4045  0.0026 -7.2149 3  255.3318 83  74222 303411428      421329       
   13327.3529  0.0002 -7.4215 3    0.5763  5  74222 303 2 1 1       1 1 0       
   13423.0686  0.0092 -7.7298 3  605.5004129  74222 303642143      652046       
   13423.0686  0.0092 -7.7298 3  605.5004129  74222 303642144      652045       
   13442.5598  0.0019 -7.8791 3   53.2582 43  74222 30321 318      21 319       
   13518.1981  0.0003 -6.6633 3    3.2351 11  74222 303 5 1 4       5 0 5       
   13568.9529  0.0026 -7.9841 3  116.5826 65  74222 30332 230      31 527       
   13656.1738  0.0011 -7.6428 3    5.9779 11  74222 303 5 3 3       6 2 4       
   13738.2850  0.0016 -7.0233 3  149.7525 67  74222 30333 925      321022       
   13738.3669  0.0016 -7.0233 3  149.7525 67  74222 30333 924      321023       
   13890.1601  0.0050 -7.3868 3  435.5387113  74222 303561640      551739       
   13890.1601  0.0050 -7.3868 3  435.5387113  74222 303561641      551738       
   14038.7486  0.0053 -7.4127 3  435.5387109  74222 303541836      551739       
   14038.7486  0.0053 -7.4127 3  435.5387109  74222 303541837      551738       
   14102.6233  0.0018 -7.0051 3   53.9067 41  74222 30320 516      19 613       
   14120.2368  0.0019 -7.1044 3   53.9067 37  74222 30318 712      19 613       
   14121.4286  0.0019 -7.1044 3   53.9066 37  74222 30318 711      19 614       
   14169.8151  0.0018 -7.0009 3   53.9066 41  74222 30320 515      19 614       
   14273.5350  0.0010 -7.6077 3    5.9575 11  74222 303 5 3 2       6 2 5       
   14393.2651  0.0020 -7.8385 3  153.5899 73  74222 30336 531      36 532       
   14393.3851  0.0093 -7.6394 3  605.5004133  74222 303661947      652046       
   14393.3851  0.0093 -7.6394 3  605.5004133  74222 303661948      652045       
   14398.4718  0.0017 -7.0429 3  149.7525 63  74222 303311121      321022       
   14398.4730  0.0017 -7.0429 3  149.7525 63  74222 303311120      321023       
   14514.2076  0.0216 -7.9835 3  803.2557153  74222 303762254      752353       
   14514.2076  0.0216 -7.9835 3  803.2557153  74222 303762255      752352       
   14811.6688  0.0005 -6.5387 3    4.5230 13  74222 303 6 1 5       6 0 6       
   14833.2262  0.0013 -7.1427 3   12.9346 21  74222 30310 2 8       9 3 7       
   14908.9542  0.0023 -7.0603 3  255.3318 87  74222 303431232      421329       
   14908.9547  0.0023 -7.0603 3  255.3318 87  74222 303431231      421330       
   14966.0572  0.0031 -7.1532 3  293.4402 89  74222 303441529      451432       
   14966.0572  0.0031 -7.1532 3  293.4402 89  74222 303441530      451431       
   15299.6218  0.0023 -7.8786 3  227.9448 89  74222 30344 638      44 639       
   15435.9151  0.0114 -7.7104 3  663.3928135  74222 303672245      682148       
   15435.9151  0.0114 -7.7104 3  663.3928135  74222 303672246      682147       
   15515.7366  0.0016 -6.8982 3  122.8946 61  74222 30330 823      29 920       
   15516.2615  0.0016 -6.8982 3  122.8946 61  74222 30330 822      29 921       
   15588.8332  0.0014 -7.3225 3   12.9389 17  74222 303 8 4 5       9 3 6       
   15643.9759  0.0023 -7.9893 3  316.8598105  74222 30352 745      52 746       
   15716.6870  0.0014 -7.3157 3   12.9346 17  74222 303 8 4 4       9 3 7       
   15737.2214  0.0017 -6.9380 3   38.3169 35  74222 30317 414      16 511       
   15817.2033  0.0019 -6.9785 3   72.1524 43  74222 30321 814      22 715       
   15817.3893  0.0019 -6.9785 3   72.1524 43  74222 30321 813      22 716       
   15819.3143  0.0018 -7.8769 3   27.2680 31  74222 30315 213      15 214       
   15824.4161  0.0041 -7.1978 3  388.8473107  74222 303531538      521637       
   15824.4161  0.0041 -7.1978 3  388.8473107  74222 303531539      521636       
   15953.3579  0.0062 -7.3824 3  484.8724115  74222 303571938      581841       
   15953.3579  0.0062 -7.3824 3  484.8724115  74222 303571939      581840       
   15964.4136  0.0020 -7.7386 3  100.1335 59  74222 30329 425      29 426       
   16093.8535  0.0017 -6.9181 3   38.3166 35  74222 30317 413      16 512       
   16147.8143  0.0019 -6.9664 3  179.2629 69  74222 303341223      351124       
   16147.8145  0.0019 -6.9664 3  179.2629 69  74222 303341222      351125       
   16267.3246  0.0004 -6.9581 3    1.6165  9  74222 303 4 0 4       3 1 3       
   16377.9354  0.0014 -7.2567 3    9.2567 19  74222 303 9 1 9       8 2 6       
   16406.8721  0.0006 -6.4201 3    6.0214 15  74222 303 7 1 6       7 0 7       
   16425.8373  0.0076 -7.4279 3  550.2443127  74222 303631845      621944       
   16425.8373  0.0076 -7.4279 3  550.2443127  74222 303631846      621943       
   16586.6644  0.0013 -7.0231 3   15.1108 23  74222 30311 210      10 3 7       
   16632.4101  0.0021 -7.7381 3   58.0176 45  74222 30322 319      22 320       
   16659.4219  0.0158 -7.7467 3  739.4567147  74222 303732152      722251       
   16659.4219  0.0158 -7.7467 3  739.4567147  74222 303732153      722250       
   16743.3035  0.0020 -6.9136 3  219.8722 81  74222 303401130      391227       
   16743.3067  0.0020 -6.9136 3  219.8722 81  74222 303401129      391228       
   16797.5577  0.0037 -7.1107 3  334.1959 95  74222 303471631      481534       
   16797.5577  0.0037 -7.1107 3  334.1959 95  74222 303471632      481533       
   16922.9384  0.0002 -7.1479 3    0.0000  3  74222 303 1 1 1       0 0 0       
   16937.3335  0.0015 -6.9205 3   25.3840 29  74222 30314 312      13 4 9       
   17285.8609  0.0017 -6.7938 3   98.6900 55  74222 30327 721      26 818       
   17289.1175  0.0017 -6.7937 3   98.6900 55  74222 30327 720      26 819       
   17306.9267  0.0027 -7.7518 3  123.5496 67  74222 30333 231      32 528       
   17324.2484  0.0017 -7.1054 3   22.5635 23  74222 30311 5 7      12 4 8       
   17347.3388  0.0017 -7.1043 3   22.5628 23  74222 30311 5 6      12 4 9       
   17436.1996  0.0030 -7.8271 3  165.4258 77  74222 30338 335      37 632       
   17478.2103  0.0150 -7.7108 3  723.9194141  74222 303702347      712250       
   17478.2103  0.0150 -7.7108 3  723.9194141  74222 303702348      712249       
   17522.1234  0.0018 -6.8764 3   93.0534 49  74222 30324 916      25 817       
   17522.1517  0.0018 -6.8764 3   93.0534 49  74222 30324 915      25 818       
   17694.7616  0.0022 -7.7033 3  161.6402 75  74222 30337 532      37 533       
   17735.4649  0.0034 -7.0296 3  344.8000101  74222 303501436      491535       
   17735.4649  0.0034 -7.0296 3  344.8000101  74222 303501437      491534       
   17893.4016  0.0073 -7.3700 3  536.8468121  74222 303602040      611943       
   17893.4016  0.0073 -7.3700 3  536.8468121  74222 303602041      611942       
   17912.3477  0.0021 -6.9081 3  211.4248 75  74222 303371325      381226       
   17912.3478  0.0021 -6.9081 3  211.4248 75  74222 303371324      381227       
   18324.2920  0.0009 -6.9799 3    5.9575 15  74222 303 7 1 6       6 2 5       
   18332.2932  0.0008 -6.3066 3    7.7287 17  74222 303 8 1 7       8 0 8       
   18430.4189  0.0063 -7.2373 3  497.6265121  74222 303601743      591842       
   18430.4189  0.0063 -7.2373 3  497.6265121  74222 303601744      591841       
   18562.1886  0.0017 -6.7855 3  187.0626 75  74222 303371028      361125       
   18562.2101  0.0017 -6.7855 3  187.0626 75  74222 303371027      361126       
   18590.3686  0.0016 -6.8351 3   25.3826 29  74222 30314 311      13 410       
   18650.1876  0.0044 -7.0847 3  377.5977101  74222 303501733      511636       
   18650.1876  0.0044 -7.0847 3  377.5977101  74222 303501734      511635       
   18661.2480  0.0054 -7.9770 3  166.0074 79  74222 30339 238      38 335       
   18711.0819  0.0026 -7.7492 3  237.7442 91  74222 30345 639      45 640       
   18711.3388  0.0333 -7.9120 3  886.7134161  74222 303802357      792456       
   18711.3388  0.0333 -7.9120 3  886.7134161  74222 303802358      792455       
   18772.6467  0.0121 -7.5320 3  678.2891141  74222 303702050      692149       
   18772.6467  0.0121 -7.5320 3  678.2891141  74222 303702051      692148       
   18921.6274  0.0003 -6.8683 3    0.9854  7  74222 303 3 1 3       2 1 2       
   19016.2502  0.0019 -6.9413 3   34.8467 29  74222 30314 6 9      15 510       
   19020.1270  0.0019 -6.9411 3   34.8465 29  74222 30314 6 8      15 511       
   19050.0497  0.0018 -6.7086 3   77.1397 49  74222 30324 619      23 716       
   19069.4091  0.0018 -6.7077 3   77.1397 49  74222 30324 618      23 717       
   19073.2438  0.0026 -7.8643 3  328.4039107  74222 30353 746      53 747       
   19237.0800  0.0018 -6.7942 3  116.6089 55  74222 303271018      28 919       
   19237.0842  0.0018 -6.7942 3  116.6089 55  74222 303271017      28 920       
   19270.7657  0.0021 -7.7481 3   30.6974 33  74222 30316 214      16 215       
   19423.4042  0.0003 -6.7939 3    0.6488  7  74222 303 3 0 3       2 0 2       
   19459.2617  0.0003 -7.0503 3    2.0652  7  74222 303 3 2 2       2 2 1       
   19494.7536  0.0003 -7.0487 3    2.0655  7  74222 303 3 2 1       2 2 0       
   19497.7846  0.0022 -7.6086 3  106.6463 61  74222 30330 426      30 427       
   19551.0171  0.0210 -7.7279 3  787.0784147  74222 303732449      742352       
   19551.0171  0.0210 -7.7279 3  787.0784147  74222 303732450      742351       
   19625.0036  0.0028 -6.8793 3  303.3981 95  74222 303471335      461432       
   19625.0037  0.0028 -6.8793 3  303.3981 95  74222 303471334      461433       
   19693.4440  0.0026 -6.8657 3  246.2370 81  74222 303401426      411329       
   19693.4440  0.0026 -6.8657 3  246.2370 81  74222 303401427      411328       
   19860.0432  0.0087 -7.3731 3  591.4601127  74222 303632142      642045       
   19860.0432  0.0087 -7.3731 3  591.4601127  74222 303632143      642044       
   19974.7206  0.0017 -7.0955 3   11.2308 21  74222 30310 110       9 2 7       
   19985.2434  0.0003 -6.8209 3    1.0209  7  74222 303 3 1 2       2 1 1       
   19992.0231  0.0056 -7.8799 3   57.2043 47  74222 30323 123      22 220       
   20188.0151  0.0025 -7.9762 3   78.6957 51  74222 30325 521      26 224       
   20222.9475  0.0023 -7.6113 3   62.9897 47  74222 30323 320      23 321       
   20368.4483  0.0016 -6.6741 3  156.9040 69  74222 30334 926      331023       
   20368.5882  0.0016 -6.6741 3  156.9040 69  74222 30334 925      331024       
   20376.7614  0.0010 -7.5133 3    4.6710  9  74222 303 4 3 2       5 2 3       
   20408.5288  0.0052 -7.0645 3  447.6487115  74222 303571641      561740       
   20408.5288  0.0052 -7.0645 3  447.6487115  74222 303571642      561739       
   20525.1943  0.0051 -7.0733 3  423.6440107  74222 303531835      541738       
   20525.1943  0.0051 -7.0733 3  423.6440107  74222 303531836      541737       
   20527.9526  0.0028 -7.5906 3  130.7343 69  74222 30334 232      33 529       
   20610.4644  0.0010 -6.1983 3    9.6433 19  74222 303 9 1 8       9 0 9       
   20686.5070  0.0010 -7.5018 3    4.6607  9  74222 303 4 3 1       5 2 4       
   20703.5071  0.0020 -6.8117 3   49.7866 35  74222 30317 711      18 612       
   20704.1287  0.0020 -6.8117 3   49.7866 35  74222 30317 710      18 613       
   20791.6523  0.0018 -6.6424 3   58.2445 43  74222 30321 517      20 614       
   20842.3544  0.0015 -7.9476 3  134.1299 69  74222 30334 431      34 331       
   20855.0736  0.0097 -7.3358 3  619.7550135  74222 303671948      662047       
   20855.0736  0.0097 -7.3358 3  619.7550135  74222 303671949      662046       
   20900.1067  0.0018 -6.6378 3   58.2444 43  74222 30321 516      20 615       
   20912.2246  0.0233 -7.6907 3  819.6462155  74222 303772255      762354       
   20912.2246  0.0233 -7.6907 3  819.6462155  74222 303772256      762353       
   20963.6772  0.0017 -6.7292 3  142.8180 61  74222 303301120      311021       
   20963.6778  0.0017 -6.7292 3  142.8180 61  74222 303301119      311022       
   21463.7860  0.0025 -7.5803 3  169.9054 77  74222 30338 533      38 534       
   21492.4305  0.0031 -6.8375 3  283.6984 87  74222 303431528      441431       
   21492.4305  0.0031 -6.8375 3  283.6984 87  74222 303431529      441430       
   21494.9464  0.0024 -6.7448 3  264.6431 89  74222 303441233      431330       
   21494.9472  0.0024 -6.7448 3  264.6431 89  74222 303441232      431331       
   21599.8444  0.0068 -7.9065 3  285.5582103  74222 30351 249      50 546       
   21655.3614  0.0303 -7.7597 3  852.8674153  74222 303762551      772454       
   21655.3614  0.0303 -7.7597 3  852.8674153  74222 303762552      772453       
   21717.0060  0.0016 -7.9351 3   62.2653 47  74222 30323 321      23 221       
   21854.4132  0.0107 -7.3902 3  648.7104133  74222 303662244      672147       
   21854.4132  0.0107 -7.3902 3  648.7104133  74222 303662245      672146       
   21945.8731  0.0051 -7.8010 3  157.7378 77  74222 30338 237      37 334       
   22165.6935  0.0016 -6.5781 3  129.3975 63  74222 30331 824      30 921       
   22166.5778  0.0016 -6.5780 3  129.3975 63  74222 30331 823      30 922       
   22190.4130  0.0014 -7.1354 3   10.9857 15  74222 303 7 4 4       8 3 5       
   22254.4690  0.0014 -7.1331 3   10.9836 15  74222 303 7 4 3       8 3 6       
   22321.5086  0.0013 -6.7279 3   17.5022 25  74222 30312 211      11 3 8       
   22361.6814  0.0043 -6.9074 3  400.3126109  74222 303541539      531638       
   22361.6814  0.0043 -6.9074 3  400.3126109  74222 303541540      531637       
   22395.0877  0.0020 -6.7078 3   67.3826 41  74222 30320 813      21 714       
   22395.1842  0.0020 -6.7078 3   67.3826 41  74222 30320 812      21 715       
   22398.5267  0.0017 -6.6001 3   42.0050 37  74222 30318 415      17 512       
   22423.7949  0.0060 -7.0751 3  472.3333113  74222 303561937      571840       
   22423.7949  0.0060 -7.0751 3  472.3333113  74222 303561938      571839       
   22485.5042  0.0014 -6.7176 3   15.1030 23  74222 30311 2 9      10 3 8       
   22488.6246  0.0055 -7.7213 3   52.3546 45  74222 30322 122      21 219       
   22597.2650  0.0023 -7.9478 3   41.9984 37  74222 30318 415      19 118       
   22612.8552  0.0029 -7.6310 3  247.7587 93  74222 30346 640      46 641       
   22703.3730  0.0019 -6.6794 3  171.6801 67  74222 303331222      341123       
   22703.3731  0.0019 -6.6794 3  171.6801 67  74222 303331221      341124       
   22710.4651  0.0042 -7.9298 3  447.0695125  74222 30362 854      62 855       
   22827.3505  0.0522 -7.8983 3  974.2863169  74222 303842460      832559       
   22827.3505  0.0522 -7.8983 3  974.2863169  74222 303842461      832558       
   22907.9743  0.0080 -7.1555 3  563.8566129  74222 303641846      631945       
   22907.9743  0.0080 -7.1555 3  563.8566129  74222 303641847      631944       
   22954.0023  0.0017 -6.5781 3   42.0046 37  74222 30318 414      17 513       
   22983.3921  0.0018 -7.8826 3   14.1986 23  74222 30311 110      11 111       
   23004.9887  0.0038 -7.6894 3  232.3320 91  74222 30345 441      44 738       
   23007.5983  0.0030 -7.7495 3  340.1633109  74222 30354 747      54 748       
   23054.7155  0.0003 -6.7039 3    0.2164  5  74222 303 2 1 2       1 0 1       
   23059.4675  0.0020 -6.9988 3   13.4294 23  74222 30311 111      10 2 8       
   23061.1207  0.0023 -7.6317 3   34.3369 35  74222 30317 215      17 216       
   23079.5949  0.0169 -7.4862 3  755.2074149  74222 303742153      732252       
   23079.5949  0.0169 -7.4862 3  755.2074149  74222 303742154      732251       
   23174.0666  0.0065 -7.8123 3  274.7759101  74222 30350 248      49 545       
   23182.3973  0.0031 -7.5443 3  173.7027 79  74222 30339 336      38 633       
   23252.8442  0.0077 -7.9067 3  307.5710107  74222 30353 351      52 448       
   23253.9258  0.0013 -6.0951 3   11.7639 21  74222 30310 1 9      10 010       
   23254.2105  0.0029 -7.4766 3  138.1363 71  74222 30335 233      34 530       
   23303.5546  0.0005 -6.5046 3    2.4577 11  74222 303 5 0 5       4 1 4       
   23310.6005  0.0036 -6.8222 3  323.8078 93  74222 303461630      471533       
   23310.6005  0.0036 -6.8222 3  323.8078 93  74222 303461631      471532       
   23347.5241  0.0020 -6.6246 3  228.5364 83  74222 303411131      401228       
   23347.5296  0.0020 -6.6246 3  228.5364 83  74222 303411130      401229       
   23389.2565  0.0015 -6.6031 3   28.4228 31  74222 30315 313      14 410       
   23466.1813  0.0024 -7.4910 3  113.3727 63  74222 30331 427      31 428       
   23792.2305  0.0442 -7.8046 3  921.2842159  74222 303792653      802556       
   23792.2305  0.0442 -7.8046 3  921.2842159  74222 303792654      802555       
   23877.6096  0.0140 -7.4197 3  708.5958139  74222 303692346      702249       
   23877.6096  0.0140 -7.4197 3  708.5958139  74222 303692347      702248       
   23900.7207  0.0017 -6.9065 3   19.9610 21  74222 30310 5 6      11 4 7       
   23909.0858  0.0016 -7.8497 3  126.6653 67  74222 30333 430      33 330       
   23912.2884  0.0017 -6.9061 3   19.9607 21  74222 30310 5 5      11 4 8       
   23958.0942  0.0017 -6.4965 3  104.5441 57  74222 30328 722      27 819       
   23963.4862  0.0017 -6.4963 3  104.5441 57  74222 30328 721      27 820       
   24094.0463  0.0019 -6.6245 3   87.6341 47  74222 30323 915      24 816       
   24094.0609  0.0019 -6.6245 3   87.6341 47  74222 30323 914      24 817       
   24200.1785  0.0025 -7.4966 3   68.1737 49  74222 30324 321      24 322       
   24291.5408  0.0035 -6.7643 3  355.6200103  74222 303511437      501536       
   24291.5408  0.0035 -6.7643 3  355.6200103  74222 303511438      501535       
   24347.1769  0.0070 -7.0888 3  523.6640119  74222 303592039      601942       
   24347.1769  0.0070 -7.0888 3  523.6640119  74222 303592040      601941       
   24381.9394  0.0017 -7.8674 3   57.2043 45  74222 30322 320      22 220       
   24457.5570  0.0021 -6.6432 3  203.1939 73  74222 303361323      371226       
   24457.5570  0.0021 -6.6432 3  203.1939 73  74222 303361324      371225       
   24654.8524  0.0061 -7.7258 3  264.1994 99  74222 30349 247      48 544       
   24721.9652  0.0053 -7.5785 3   47.7181 43  74222 30321 121      20 218       
   24730.6129  0.0019 -7.8961 3  213.6015 87  74222 30343 539      43 439       
   24932.7138  0.0066 -6.9895 3  510.5956123  74222 303611744      601843       
   24932.7138  0.0066 -6.9895 3  510.5956123  74222 303611745      601842       
   25086.2848  0.0361 -7.6840 3  903.9554163  74222 303812358      802457       
   25086.2848  0.0361 -7.6840 3  903.9554163  74222 303812359      802456       
   25149.2177  0.0043 -6.8188 3  366.5637 99  74222 303491732      501635       
   25149.2177  0.0043 -6.8188 3  366.5637 99  74222 303491733      501634       
   25185.4498  0.0018 -6.5177 3  195.0792 77  74222 303381029      371126       
   25185.4864  0.0018 -6.5177 3  195.0792 77  74222 303381028      371127       
   25214.5987  0.0128 -7.2967 3  693.3993143  74222 303712051      702150       
   25214.5987  0.0128 -7.2967 3  693.3993143  74222 303712052      702149       
   25218.5811  0.0004 -6.4722 3    1.6165  9  74222 303 4 1 4       3 1 3       
   25243.2120  0.0047 -7.7675 3  310.5273105  74222 30352 547      51 844       
   25353.4652  0.0049 -7.6390 3  149.6676 75  74222 30337 236      36 333       
   25510.7596  0.0029 -7.3967 3  145.7550 73  74222 30336 234      35 531       
   25587.8363  0.0019 -6.7427 3   31.5942 27  74222 30313 6 8      14 5 9       
   25589.7790  0.0019 -6.7427 3   31.5941 27  74222 30313 6 7      14 510       
   25603.1217  0.0023 -6.9498 3   15.8530 25  74222 30312 112      11 2 9       
   25700.6704  0.0028 -7.4686 3  178.3846 79  74222 30339 534      39 535       
   25746.4313  0.0017 -6.4291 3   82.3447 51  74222 30325 620      24 717       
   25777.8020  0.0017 -6.4280 3   82.3447 51  74222 30325 619      24 718       
   25802.2321  0.0018 -6.5586 3  110.5404 53  74222 303261017      27 918       
   25802.2343  0.0018 -6.5586 3  110.5404 53  74222 303261016      27 919       
   25830.6953  0.0016 -6.5098 3   28.4203 31  74222 30315 312      14 411       
   25856.4555  0.0004 -6.4223 3    1.2967  9  74222 303 4 0 4       3 0 3       
   25930.6971  0.0195 -7.4607 3  771.1143145  74222 303722448      732351       
   25930.6971  0.0195 -7.4607 3  771.1143145  74222 303722449      732350       
   25938.5155  0.0004 -6.5470 3    2.7143  9  74222 303 4 2 3       3 2 2       
   25962.5725  0.0640 -7.8615 3  992.3264165  74222 303822755      832658       
   25962.5725  0.0640 -7.8615 3  992.3264165  74222 303822756      832657       
   25963.3795  0.0004 -6.7839 3    4.4846  9  74222 303 4 3 2       3 3 1       
   25964.2137  0.0004 -6.7838 3    4.4846  9  74222 303 4 3 1       3 3 0       
   26024.7084  0.0058 -7.6467 3  253.8293 97  74222 30348 246      47 543       
   26026.9917  0.0004 -6.5440 3    2.7158  9  74222 303 4 2 2       3 2 1       
   26099.7528  0.0010 -6.5697 3    7.4696 17  74222 303 8 1 7       7 2 6       
   26114.7772  0.0075 -7.7709 3  296.3408105  74222 30352 350      51 447       
   26199.9740  0.0029 -6.6341 3  313.5722 97  74222 303481336      471433       
   26199.9742  0.0029 -6.6341 3  313.5722 97  74222 303481335      471434       
   26227.5752  0.0025 -6.6195 3  237.3586 79  74222 303391425      401328       
   26227.5752  0.0025 -6.6195 3  237.3586 79  74222 303391426      401327       
   26262.1196  0.0015 -5.9974 3   14.0892 23  74222 30311 110      11 011       
   26296.4994  0.0083 -7.1137 3  577.6342125  74222 303622141      632044       
   26296.4994  0.0083 -7.1137 3  577.6342125  74222 303622142      632043       
   26614.6698  0.0004 -5.8297 3   14.9652 23  74222 30311 2 9      11 110       
   26635.9969  0.0004 -6.4249 3    1.6875  9  74222 303 4 1 3       3 1 2       
   26638.0941  0.0051 -7.4492 3   43.2966 41  74222 30320 120      19 217       
   26677.8210  0.0004 -5.8765 3   12.5395 21  74222 30310 2 8      10 1 9       
   26836.5093  0.0004 -5.7830 3   17.6066 25  74222 30312 210      12 111       
   26858.6637  0.0811 -7.9259 3 1065.9678177  74222 303882563      872662       
   26858.6637  0.0811 -7.9259 3 1065.9678177  74222 303882564      872661       
   26930.7712  0.0054 -6.8365 3  459.9740117  74222 303581642      571741       
   26930.7712  0.0054 -6.8365 3  459.9740117  74222 303581643      571740       
   26968.7017  0.0020 -7.7743 3   16.7070 25  74222 30312 111      12 112       
   26981.3460  0.0005 -5.9251 3   10.3308 19  74222 303 9 2 7       9 1 8       
   27000.9364  0.0010 -7.6461 3    3.5840  7  74222 303 3 3 1       4 2 2       
   27009.5192  0.0050 -6.8263 3  411.9647105  74222 303521834      531737       
   27009.5192  0.0050 -6.8263 3  411.9647105  74222 303521835      531736       
   27011.1290  0.0032 -7.5233 3  257.9877 95  74222 30347 641      47 642       
   27012.1802  0.0016 -6.4234 3  164.2727 71  74222 30335 927      341024       
   27012.4153  0.0016 -6.4234 3  164.2727 71  74222 30335 926      341025       
   27089.5230  0.0017 -7.8090 3   52.3546 43  74222 30321 319      21 219       
   27111.5642  0.0050 -7.8270 3  460.7827127  74222 30363 855      63 856       
   27133.9265  0.0010 -7.6425 3    3.5795  7  74222 303 3 3 0       4 2 3       
   27152.1884  0.0017 -7.7613 3  119.4061 65  74222 30332 429      32 329       
   27168.1017  0.0025 -7.5256 3   38.1859 37  74222 30318 216      18 217       
   27264.4950  0.0054 -7.5748 3  243.6662 95  74222 30347 245      46 542       
   27272.7617  0.0020 -6.6178 3   45.8841 33  74222 30316 710      17 611       
   27273.0734  0.0020 -6.6178 3   45.8841 33  74222 30316 7 9      17 612       
   27310.2422  0.0252 -7.4838 3  836.2497157  74222 303782256      772355       
   27310.2422  0.0252 -7.4838 3  836.2497157  74222 303782257      772354       
   27318.4664  0.0102 -7.1205 3  634.2239137  74222 303681949      672048       
   27318.4664  0.0102 -7.1205 3  634.2239137  74222 303681950      672047       
   27324.4671  0.0030 -7.3430 3  153.5899 75  74222 30337 235      36 532       
   27381.9640  0.0005 -5.7351 3   20.4622 27  74222 30313 211      13 112       
   27460.3770  0.0033 -7.6447 3  352.1374111  74222 30355 748      55 749       
   27474.6139  0.0005 -5.9774 3    8.3402 17  74222 303 8 2 6       8 1 7       
   27503.7073  0.0018 -6.3772 3   62.8001 45  74222 30322 518      21 615       
   27521.2033  0.0018 -6.5076 3  136.1007 59  74222 303291119      301020       
   27521.2037  0.0018 -6.5076 3  136.1007 59  74222 303291118      301021       
   27584.0536  0.0026 -7.7997 3   73.0129 49  74222 30324 520      25 223       
   27588.6561  0.0027 -6.9379 3   18.5018 27  74222 30313 113      12 210       
   27674.6049  0.0018 -6.3716 3   62.8000 45  74222 30322 517      21 616       
   27822.9646  0.0014 -6.5106 3   20.1140 27  74222 30313 212      12 3 9       
   27856.1636  0.0026 -7.3844 3  120.3118 65  74222 30332 428      32 429       
   28014.7059  0.0281 -7.5124 3  836.2636151  74222 303752550      762453       
   28014.7059  0.0281 -7.5124 3  836.2636151  74222 303752551      762452       
   28014.7408  0.0030 -6.6072 3  274.1729 85  74222 303421527      431430       
   28014.7408  0.0030 -6.6072 3  274.1729 85  74222 303421528      431429       
   28020.1130  0.0049 -7.9474 3  256.2794 93  74222 30346 839      47 542       
   28089.1351  0.0024 -6.5159 3  274.1709 91  74222 303451234      441331       
   28089.1366  0.0024 -6.5159 3  274.1709 91  74222 303451233      441332       
   28102.1514  0.0005 -6.0358 3    6.5687 15  74222 303 7 2 5       7 1 6       
   28167.2942  0.0913 -7.9294 3 1065.9917171  74222 303852857      862760       
   28167.2942  0.0913 -7.9294 3 1065.9917171  74222 303852858      862759       
   28187.0107  0.0049 -7.3323 3   39.0921 39  74222 30319 119      18 216       
   28272.8929  0.0101 -7.1490 3  634.2422131  74222 303652243      662146       
   28272.8929  0.0101 -7.1490 3  634.2422131  74222 303652244      662145       
   28284.2947  0.0007 -5.6851 3   23.5303 29  74222 30314 212      14 113       
   28322.6935  0.0032 -7.3434 3  182.1983 81  74222 30340 337      39 634       
   28331.8320  0.0020 -7.7915 3  204.1538 85  74222 30342 538      42 438       
   28353.4905  0.0051 -7.5100 3  233.7108 93  74222 30346 244      45 541       
   28436.5537  0.0023 -7.8547 3   37.8933 35  74222 30317 414      18 117       
   28525.7424  0.0024 -7.9198 3  311.3693105  74222 30352 647      52 547       
   28543.2883  0.0027 -7.3926 3   73.5690 51  74222 30325 322      25 323       
   28723.2414  0.0031 -7.3103 3  161.6402 77  74222 30338 236      37 533       
   28754.2315  0.0014 -7.0696 3    9.2508 13  74222 303 6 4 3       7 3 4       
   28783.3836  0.0013 -7.0688 3    9.2498 13  74222 303 6 4 2       7 3 5       
   28806.0705  0.0005 -6.1034 3    5.0171 13  74222 303 6 2 4       6 1 5       
   28832.2136  0.0016 -6.3411 3  136.1179 65  74222 30332 825      31 922       
   28833.6767  0.0016 -6.3411 3  136.1179 65  74222 30332 824      31 923       
   28852.0953  0.0031 -7.7800 3  119.4061 63  74222 30331 626      32 329       
   28856.9638  0.0047 -7.4882 3  141.7979 73  74222 30336 235      35 332       
   28892.7168  0.0058 -6.8442 3  460.0093111  74222 303551936      561839       
   28892.7168  0.0058 -6.8442 3  460.0093111  74222 303551937      561838       
   28903.7696  0.0044 -6.6953 3  411.9936111  74222 303551540      541639       
   28903.7696  0.0044 -6.6953 3  411.9936111  74222 303551541      541638       
   28961.3246  0.0020 -6.5201 3   62.8303 39  74222 30319 812      20 713       
   28961.3730  0.0020 -6.5201 3   62.8303 39  74222 30319 811      20 714       
   29011.1421  0.0031 -6.9556 3   21.3756 29  74222 30314 114      13 211       
   29012.5351  0.0003 -6.3768 3    0.6488  7  74222 303 3 1 3       2 0 2       
   29065.1963  0.0017 -6.3468 3   45.9113 39  74222 30319 416      18 513       
   29132.7326  0.0073 -7.6407 3  285.3081103  74222 30351 349      50 446       
   29177.9051  0.0566 -7.7141 3  992.3780171  74222 303852461      842560       
   29177.9051  0.0566 -7.7141 3  992.3780171  74222 303852462      842559       
   29252.4124  0.0019 -6.4701 3  164.3141 65  74222 303321221      331122       
   29252.4125  0.0019 -6.4701 3  164.3141 65  74222 303321220      331123       
   29269.4854  0.0048 -7.4527 3  223.9640 91  74222 30345 243      44 540       
   29323.2557  0.0046 -7.2277 3   35.1061 37  74222 30318 118      17 215       
   29392.5226  0.0083 -6.9564 3  577.6834131  74222 303651847      641946       
   29392.5226  0.0083 -6.9564 3  577.6834131  74222 303651848      641945       
   29500.3227  0.0181 -7.2964 3  771.1716151  74222 303752154      742253       
   29500.3227  0.0181 -7.2964 3  771.1716151  74222 303752155      742252       
   29529.2635  0.0005 -6.1847 3    3.6860 11  74222 303 5 2 3       5 1 4       
   29571.8346  0.0009 -5.6329 3   26.8093 31  74222 30315 213      15 114       
   29619.9281  0.0018 -5.9051 3   16.6186 25  74222 30312 111      12 012       
   29735.4989  0.0033 -7.2950 3  169.9054 79  74222 30339 237      38 534       
   29774.9462  0.0015 -6.3626 3   31.6804 33  74222 30316 314      15 411       
   29800.8880  0.0017 -7.7591 3   47.7181 41  74222 30320 318      20 218       
   29820.3400  0.0036 -6.6055 3  313.6356 91  74222 303451629      461532       
   29820.3400  0.0036 -6.6055 3  313.6356 91  74222 303451630      461531       
   29876.6506  0.0035 -6.9971 3   24.4738 31  74222 30315 115      14 212       
   29882.8401  0.0091 -7.9070 3  477.8751133  74222 30366 363      65 660       
   29907.7134  0.0017 -6.3207 3   45.9105 39  74222 30319 415      18 514       
   29961.6019  0.0020 -6.4091 3  237.4173 85  74222 303421132      411229       
   29961.6113  0.0020 -6.4091 3  237.4173 85  74222 303421131      411230       
   29988.9033  0.0044 -7.4030 3  214.4264 89  74222 30344 242      43 539       
   30006.2532  0.0042 -7.1359 3   31.3402 35  74222 30317 117      16 214       
   30029.2372  0.0096 -7.9402 3  491.9655135  74222 30367 464      66 561       
   30130.6305  0.0410 -7.5741 3  904.0416157  74222 303782652      792555       
   30130.6305  0.0410 -7.5741 3  904.0416157  74222 303782653      792554       
   30200.6204  0.0039 -7.0582 3   27.7957 33  74222 30316 116      15 213       
   30218.6167  0.0005 -6.2877 3    2.5760  9  74222 303 4 2 2       4 1 3       
   30277.4577  0.0131 -7.1941 3  693.4859137  74222 303682345      692248       
   30277.4577  0.0131 -7.1941 3  693.4859137  74222 303682346      692247       
   30373.2521  0.0015 -6.4002 3   17.4886 25  74222 30312 210      11 3 9       
   30385.4158  0.0038 -7.4083 3  242.1332 93  74222 30346 442      45 739       
   30389.7890  0.0034 -7.2942 3  178.3846 81  74222 30340 238      39 535       
   30394.8987  0.0030 -7.3673 3  187.0771 81  74222 30340 535      40 536       
   30407.9139  0.0006 -6.1592 3    3.5087 13  74222 303 6 0 6       5 1 5       
   30456.3323  0.0017 -6.7949 3   17.5763 19  74222 303 9 5 5      10 4 6       
   30461.7382  0.0017 -6.7948 3   17.5761 19  74222 303 9 5 4      10 4 7       
   30486.9437  0.0041 -7.3615 3  205.0988 87  74222 30343 241      42 538       
   30532.0859  0.0018 -7.6817 3  112.3542 63  74222 30331 428      31 328       
   30650.6165  0.0017 -6.2707 3  110.6158 59  74222 30329 723      28 820       
   30656.1175  0.0019 -6.4435 3   82.4322 45  74222 30322 914      23 815       
   30656.1249  0.0019 -6.4435 3   82.4322 45  74222 30322 913      23 816       
   30659.3762  0.0017 -6.2704 3  110.6158 59  74222 30329 722      28 821       
   30714.5196  0.0036 -7.3061 3  187.0771 83  74222 30341 239      40 536       
   30737.7388  0.0039 -7.3289 3  195.9822 85  74222 30342 240      41 537       
   30799.9972  0.0067 -6.8719 3  510.6959117  74222 303582038      591941       
   30799.9972  0.0067 -6.8719 3  510.6959117  74222 303582039      591940       
   30801.8923  0.1233 -7.9853 3 1161.7513185  74222 303922666      912765       
   30801.8923  0.1233 -7.9853 3 1161.7513185  74222 303922667      912764       
   30827.6219  0.0005 -6.4304 3    1.6875  7  74222 303 3 2 1       3 1 2       
   30839.6600  0.0131 -7.9745 3  599.5247145  74222 30372 963      72 964       
   30853.5220  0.0036 -6.5654 3  366.6559105  74222 303521438      511537       
   30853.5220  0.0036 -6.5654 3  366.6559105  74222 303521439      511536       
   30997.2541  0.0021 -6.4447 3  195.1798 71  74222 303351322      361225       
   30997.2541  0.0021 -6.4447 3  195.1798 71  74222 303351323      361224       
   31182.6978  0.0023 -7.6741 3   19.4221 27  74222 30313 112      13 113       
   31267.6036  0.0011 -5.5784 3   30.2972 33  74222 30316 214      16 115       
   31318.1117  0.0005 -6.6737 3    1.0209  5  74222 303 2 2 0       2 1 1       
   31438.2039  0.0069 -6.8037 3  523.7796125  74222 303621745      611844       
   31438.2039  0.0069 -6.8037 3  523.7796125  74222 303621746      611843       
   31460.7789  0.0392 -7.5147 3  921.4099165  74222 303822359      812458       
   31460.7789  0.0392 -7.5147 3  921.4099165  74222 303822360      812457       
   31507.1569  0.0005 -6.1737 3    2.4577 11  74222 303 5 1 5       4 1 4       
   31564.6844  0.0027 -7.4282 3   42.2438 39  74222 30319 217      19 218       
   31645.6345  0.0042 -6.6140 3  355.7454 97  74222 303481731      491634       
   31645.6345  0.0042 -6.6140 3  355.7454 97  74222 303481732      491633       
   31657.7095  0.0136 -7.1207 3  708.7233145  74222 303722052      712151       
   31657.7095  0.0136 -7.1207 3  708.7233145  74222 303722053      712150       
   31820.6001  0.0018 -6.3132 3  203.3128 79  74222 303391030      381127       
   31820.6615  0.0018 -6.3132 3  203.3128 79  74222 303391029      381128       
   31835.8164  0.0087 -7.8140 3  463.9165131  74222 30365 362      64 659       
   31900.5036  0.0035 -7.4256 3  268.4303 97  74222 30348 642      48 643       
   32053.8772  0.0059 -7.7333 3  474.7100129  74222 30364 856      64 857       
   32144.1040  0.0019 -6.6145 3   28.5592 25  74222 30312 6 7      13 5 8       
   32145.0259  0.0019 -6.6145 3   28.5592 25  74222 30312 6 6      13 5 9       
   32158.3436  0.0021 -7.6956 3  194.9095 83  74222 30341 537      41 437       
   32254.8111  0.0004 -6.1356 3    2.1592 11  74222 303 5 0 5       4 0 4       
   32279.4282  0.0596 -7.6453 3  974.4459163  74222 303812754      822657       
   32279.4282  0.0596 -7.6453 3  974.4459163  74222 303812755      822656       
   32311.2638  0.0181 -7.2485 3  755.3635143  74222 303712447      722350       
   32311.2638  0.0181 -7.2485 3  755.3635143  74222 303712448      722349       
   32319.3108  0.0071 -7.5153 3  274.4725101  74222 30350 348      49 445       
   32358.9915  0.0018 -6.3840 3  104.6891 51  74222 303251016      26 917       
   32358.9926  0.0018 -6.3840 3  104.6891 51  74222 303251015      26 918       
   32373.0420  0.0005 -6.6663 3    0.9854  5  74222 303 2 2 1       2 1 2       
   32411.6332  0.0004 -6.2094 3    3.5795 11  74222 303 5 2 4       4 2 3       
   32418.7888  0.0046 -7.3464 3  134.1299 71  74222 30335 234      34 331       
   32433.1947  0.0037 -7.5494 3  364.3254113  74222 30356 749      56 750       
   32452.9071  0.0004 -6.5850 3    7.8282 11  74222 303 5 4 2       4 4 1       
   32452.9216  0.0004 -6.5850 3    7.8282 11  74222 303 5 4 1       4 4 0       
   32461.2064  0.0004 -6.3298 3    5.3507 11  74222 303 5 3 3       4 3 2       
   32464.1229  0.0004 -6.3297 3    5.3507 11  74222 303 5 3 2       4 3 1       
   32466.7504  0.0017 -6.2123 3   87.7675 53  74222 30326 621      25 718       
   32478.7520  0.0017 -7.7170 3   43.2966 39  74222 30319 317      19 217       
   32513.2632  0.0093 -7.8327 3  477.7878133  74222 30366 463      65 560       
   32516.5564  0.0017 -6.2109 3   87.7674 53  74222 30326 620      25 719       
   32587.5545  0.0004 -6.2047 3    3.5840 11  74222 303 5 2 3       4 2 2       
   32616.4981  0.0026 -7.8102 3  299.9439103  74222 30351 646      51 546       
   32645.9584  0.0028 -7.2878 3  127.4628 67  74222 30333 429      33 430       
   32732.5215  0.0079 -6.9088 3  564.0228123  74222 303612140      622043       
   32732.5215  0.0079 -6.9088 3  564.0228123  74222 303612141      622042       
   32757.0833  0.0025 -6.4305 3  228.6967 77  74222 303381424      391327       
   32757.0833  0.0025 -6.4305 3  228.6967 77  74222 303381425      391326       
   32782.1020  0.0029 -6.4461 3  323.9625 99  74222 303491337      481434       
   32782.1024  0.0029 -6.4461 3  323.9625 99  74222 303491336      481435       
   32802.7844  0.0039 -7.7492 3  177.0397 77  74222 30338 732      39 435       
   32865.4289  0.0033 -7.1952 3  190.9124 83  74222 30341 338      40 635       
   32910.6763  0.0005 -6.4157 3    1.6165  7  74222 303 3 2 2       3 1 3       
   33043.6859  0.0015 -6.3458 3   22.9471 29  74222 30314 213      13 310       
   33183.5747  0.0877 -7.7733 3 1084.9074179  74222 303892564      882663       
   33183.5747  0.0877 -7.7733 3 1084.9074179  74222 303892565      882662       
   33225.6920  0.0028 -7.2977 3   79.1747 53  74222 30326 323      26 324       
   33274.1246  0.0017 -6.2554 3   31.6760 33  74222 30316 313      15 412       
   33276.9077  0.0005 -6.1265 3    2.5760 11  74222 303 5 1 4       4 1 3       
   33298.0941  0.0020 -5.8181 3   19.3515 27  74222 30313 112      13 013       
   33387.8850  0.0014 -5.5220 3   33.9924 35  74222 30317 215      17 116       
   33457.0856  0.0056 -6.6617 3  472.5146119  74222 303591643      581742       
   33457.0856  0.0056 -6.6617 3  472.5146119  74222 303591644      581741       
   33491.8628  0.0049 -6.6320 3  400.5009103  74222 303511833      521736       
   33491.8628  0.0049 -6.6320 3  400.5009103  74222 303511834      521735       
   33630.6107  0.0006 -6.2632 3    2.4577  9  74222 303 4 2 3       4 1 4       
   33670.3523  0.0016 -6.2280 3  171.8585 73  74222 30336 928      351025       
   33670.7409  0.0016 -6.2280 3  171.8585 73  74222 30336 927      351026       
   33708.3301  0.0272 -7.3267 3  853.0662159  74222 303792257      782356       
   33708.3301  0.0272 -7.3267 3  853.0662159  74222 303792258      782355       
   33766.8129  0.0084 -7.7251 3  450.1600129  74222 30364 361      63 658       
   33783.6800  0.0107 -6.9559 3  648.9070139  74222 303691950      682049       
   33783.6800  0.0107 -6.9559 3  648.9070139  74222 303691951      682048       
   33829.4918  0.0020 -6.4832 3   42.1991 31  74222 30315 7 9      16 610       
   33829.6412  0.0020 -6.4832 3   42.1991 31  74222 30315 7 8      16 611       
   33997.3529  0.0011 -6.2502 3    9.1968 19  74222 303 9 1 8       8 2 7       
   34005.9097  0.0019 -7.6101 3  105.5120 61  74222 30330 427      30 327       
   34071.5650  0.0018 -6.3393 3  129.6003 57  74222 303281118      291019       
   34071.5652  0.0018 -6.3393 3  129.6003 57  74222 303281117      291020       
   34238.1466  0.0017 -6.1677 3   67.5738 47  74222 30323 519      22 616       
   34350.9402  0.0047 -7.4588 3  321.8483107  74222 30353 548      52 845       
   34375.3489  0.0261 -7.3117 3  819.8728149  74222 303742549      752452       
   34375.3489  0.0261 -7.3117 3  819.8728149  74222 303742550      752451       
   34403.8317  0.0065 -7.6619 3  412.8187121  74222 30360 654      59 951       
   34462.0167  0.0854 -7.7255 3 1047.4741169  74222 303842856      852759       
   34462.0167  0.0854 -7.7255 3 1047.4741169  74222 303842857      852758       
   34501.5535  0.0017 -6.1608 3   67.5735 47  74222 30323 518      22 617       
   34533.2235  0.0030 -6.4266 3  264.8636 83  74222 303411526      421429       
   34533.2235  0.0030 -6.4266 3  264.8636 83  74222 303411527      421428       
   34535.0869  0.0006 -6.1483 3    3.5087 11  74222 303 5 2 4       5 1 5       
   34691.4245  0.0095 -6.9546 3  619.9880129  74222 303642242      652145       
   34691.4245  0.0095 -6.9546 3  619.9880129  74222 303642243      652144       
   34691.9561  0.0024 -6.3371 3  283.9151 93  74222 303461235      451332       
   34691.9585  0.0024 -6.3371 3  283.9151 93  74222 303461234      451333       
   34696.4734  0.0023 -7.8058 3   33.9924 33  74222 30316 413      17 116       
   34807.7120  0.0004 -6.1162 3    1.2967  9  74222 303 4 1 4       3 0 3       
   35088.0775  0.0017 -7.6819 3   39.0921 37  74222 30318 316      18 216       
   35097.6933  0.0090 -7.7279 3  463.8082131  74222 30365 462      64 559       
   35290.9632  0.0013 -7.1219 3    7.7335 11  74222 303 5 4 2       6 3 3       
   35302.6324  0.0013 -7.1217 3    7.7331 11  74222 303 5 4 1       6 3 4       
   35360.2407  0.0056 -6.6590 3  447.9005109  74222 303541935      551838       
   35360.2407  0.0056 -6.6590 3  447.9005109  74222 303541936      551837       
   35386.4938  0.0028 -7.6883 3   67.5355 47  74222 30323 519      24 222       
   35450.9212  0.0045 -6.5297 3  423.8900113  74222 303561541      551640       
   35450.9212  0.0045 -6.5297 3  423.8900113  74222 303561542      551639       
   35516.4258  0.0016 -6.1532 3  143.0556 67  74222 30333 826      32 923       
   35516.9755  0.0020 -6.3836 3   58.4953 37  74222 30318 811      19 712       
   35516.9988  0.0020 -6.3836 3   58.4953 37  74222 30318 810      19 713       
   35518.8066  0.0016 -6.1531 3  143.0556 67  74222 30333 825      32 924       
   35526.1755  0.0033 -7.2754 3  195.9822 83  74222 30341 536      41 537       
   35527.5762  0.0614 -7.5726 3 1010.6817173  74222 303862462      852561       
   35527.5762  0.0614 -7.5726 3 1010.6817173  74222 303862463      852560       
   35587.0645  0.0024 -7.5810 3   22.3433 29  74222 30314 113      14 114       
   35626.4191  0.0006 -6.0532 3    4.7691 13  74222 303 6 2 5       6 1 6       
   35667.2910  0.0080 -7.6401 3  436.6062127  74222 30363 360      62 657       
   35683.3575  0.0069 -7.3935 3  263.8337 99  74222 30349 347      48 444       
   35728.9653  0.0017 -6.1444 3   50.0360 41  74222 30320 417      19 514       
   35795.3464  0.0019 -6.3076 3  157.1650 63  74222 303311219      321122       
   35795.3464  0.0019 -6.3076 3  157.1650 63  74222 303311220      321121       
   35879.6221  0.0087 -6.8013 3  591.7247133  74222 303661848      651947       
   35879.6221  0.0087 -6.8013 3  591.7247133  74222 303661849      651946       
   35921.6884  0.0194 -7.1493 3  787.3491153  74222 303762155      752254       
   35921.6884  0.0194 -7.1493 3  787.3491153  74222 303762156      752253       
   35940.0258  0.0017 -5.4645 3   37.8933 37  74222 30318 216      18 117       
   35991.8477  0.0046 -7.2122 3  126.6653 69  74222 30334 233      33 330       
   36069.2003  0.0016 -6.1710 3   35.1571 35  74222 30317 315      16 412       
   36169.5498  0.0022 -7.6076 3  185.8707 81  74222 30340 536      40 436       
   36197.3529  0.0163 -7.8900 3  615.3969147  74222 30373 964      73 965       
   36219.0439  0.0029 -7.3381 3   46.5099 41  74222 30320 218      20 219       
   36326.9718  0.0035 -6.4326 3  303.6795 89  74222 303441628      451531       
   36326.9718  0.0035 -6.4326 3  303.6795 89  74222 303441629      451530       
   36470.7168  0.0382 -7.3835 3  887.0116155  74222 303772651      782554       
   36470.7168  0.0382 -7.3835 3  887.0116155  74222 303772652      782553       
   36586.0850  0.0021 -6.2379 3  246.5149 87  74222 303431133      421230       
   36586.1008  0.0021 -6.2379 3  246.5149 87  74222 303431132      421231       
   36677.8134  0.0122 -7.0089 3  678.5899135  74222 303672344      682247       
   36677.8134  0.0122 -7.0089 3  678.5899135  74222 303672345      682246       
   36679.2725  0.1202 -7.8143 3 1123.1237175  74222 303872958      882861       
   36679.2725  0.1202 -7.8143 3 1123.1237175  74222 303872959      882860       
   36826.8651  0.0034 -7.0848 3  199.8446 85  74222 30342 339      41 636       
   36898.0377  0.0060 -7.8757 3  337.8620107  74222 30353 945      54 648       
   36906.6993  0.0007 -5.9702 3    6.2386 15  74222 303 7 2 6       7 1 7       
   36966.5627  0.0035 -7.8904 3  413.9663121  74222 30360 754      60 654       
   36974.5290  0.0027 -7.7084 3  288.7199101  74222 30350 645      50 545       
   36976.1406  0.0017 -6.1126 3   50.0346 41  74222 30320 416      19 515       
   36995.1217  0.0016 -6.7511 3   15.4089 17  74222 303 8 5 4       9 4 5       
   36997.4409  0.0016 -6.7511 3   15.4089 17  74222 303 8 5 3       9 4 6       
   37099.9750  0.1330 -7.8570 3 1181.5367187  74222 303932667      922766       
   37099.9750  0.1330 -7.8570 3 1181.5367187  74222 303932668      922765       
   37119.0740  0.0038 -7.2025 3  252.1535 95  74222 30347 443      46 740       
   37209.1380  0.0020 -6.3072 3   77.4475 43  74222 30321 913      22 814       
   37209.1416  0.0020 -6.3072 3   77.4475 43  74222 30321 912      22 815       
   37251.9607  0.0064 -6.6948 3  497.9428115  74222 303572037      581940       
   37251.9607  0.0064 -6.6948 3  497.9428115  74222 303572038      581939       
   37255.2922  0.0022 -5.7362 3   22.2876 29  74222 30314 113      14 014       
   37264.5884  0.0037 -7.3370 3  279.0858 99  74222 30349 643      49 644       
   37364.7923  0.0016 -6.0887 3  116.9051 61  74222 30330 724      29 821       
   37378.7719  0.0016 -6.0884 3  116.9051 61  74222 30330 723      29 822       
   37421.7020  0.0037 -6.4075 3  377.9076107  74222 303531440      521537       
   37421.7021  0.0037 -6.4075 3  377.9076107  74222 303531439      521538       
   37527.2907  0.0077 -7.5588 3  423.2554125  74222 30362 359      61 656       
   37529.4102  0.0020 -7.5460 3   98.8816 59  74222 30329 426      29 326       
   37531.7759  0.0021 -6.2875 3  187.3823 69  74222 303341321      351224       
   37531.7759  0.0021 -6.2875 3  187.3823 69  74222 303341322      351223       
   37535.5324  0.0069 -7.6482 3  488.8503131  74222 30365 857      65 858       
   37543.8390  0.0007 -5.8793 3    4.7691 15  74222 303 7 0 7       6 1 6       
   37596.2983  0.0016 -7.6535 3   35.1061 35  74222 30317 315      17 215       
   37785.7626  0.0005 -5.9336 3    3.5087 13  74222 303 6 1 6       5 1 5       
   37797.0282  0.0087 -7.6253 3  450.0263129  74222 30364 461      63 558       
   37806.7944  0.0029 -7.1997 3  134.8251 69  74222 30334 430      34 431       
   37834.8809  0.0425 -7.3824 3  939.0769167  74222 303832360      822459       
   37834.8809  0.0425 -7.3824 3  939.0769167  74222 303832361      822458       
   37915.8968  0.0041 -7.4630 3  376.7265115  74222 30357 750      57 751       
   37932.3683  0.0017 -6.2208 3   26.0027 31  74222 30315 214      14 311       
   37947.0574  0.0071 -6.6566 3  537.1785127  74222 303631746      621845       
   37947.0574  0.0071 -6.6566 3  537.1785127  74222 303631747      621844       
   38102.0784  0.0144 -6.9821 3  724.2610147  74222 303732053      722152       
   38102.0784  0.0144 -6.9821 3  724.2610147  74222 303732054      722151       
   38139.6012  0.0041 -6.4478 3  345.1429 95  74222 303471730      481633       
   38139.6012  0.0041 -6.4478 3  345.1429 95  74222 303471731      481632       
   38145.6597  0.0032 -7.6278 3  112.3542 61  74222 30330 625      31 328       
   38215.7339  0.0029 -7.2107 3   84.9903 55  74222 30327 324      27 325       
   38377.4787  0.0008 -5.8954 3    7.9167 17  74222 303 8 2 7       8 1 8       
   38468.3406  0.0018 -6.1483 3  211.7633 81  74222 303401031      391128       
   38468.4419  0.0018 -6.1483 3  211.7633 81  74222 303401030      391129       
   38491.5634  0.0016 -6.1432 3   20.0916 27  74222 30313 211      12 310       
   38598.3359  0.0556 -7.4636 3  956.7776161  74222 303802753      812656       
   38598.3359  0.0556 -7.4636 3  956.7776161  74222 303802754      812655       
   38611.5162  0.0005 -5.9029 3    3.2351 13  74222 303 6 0 6       5 0 5       
   38687.1602  0.0019 -6.5373 3   25.7417 23  74222 30311 6 6      12 5 7       
   38687.5705  0.0019 -6.5373 3   25.7417 23  74222 30311 6 5      12 5 8       
   38692.7665  0.0168 -7.0715 3  739.8262141  74222 303702446      712349       
   38692.7665  0.0168 -7.0715 3  739.8262141  74222 303702447      712348       
   38877.0948  0.0005 -5.9502 3    4.6607 13  74222 303 6 2 5       5 2 4       
   38907.9818  0.0019 -6.2491 3   99.0549 49  74222 303241015      25 916       
   38907.9823  0.0019 -6.2491 3   99.0549 49  74222 303241014      25 917       
   38920.0856  0.0019 -5.4065 3   41.9984 39  74222 30319 217      19 118       
   38932.0282  0.1663 -7.9115 3 1201.3921181  74222 303903060      912963       
   38932.0282  0.1663 -7.9115 3 1201.3921181  74222 303903061      912962       
   38943.0331  0.0005 -6.4278 3   12.0959 13  74222 303 6 5 2       5 5 1       
   38943.0333  0.0005 -6.4278 3   12.0959 13  74222 303 6 5 1       5 5 0       
   38949.3661  0.0005 -6.1614 3    8.9107 13  74222 303 6 4 3       5 4 2       
   38949.4310  0.0005 -6.1614 3    8.9107 13  74222 303 6 4 2       5 4 1       
   38962.9489  0.0005 -6.0256 3    6.4335 13  74222 303 6 3 4       5 3 3       
   38970.7121  0.0005 -6.0255 3    6.4336 13  74222 303 6 3 3       5 3 2       
   39168.1916  0.0075 -6.7390 3  550.6259121  74222 303602139      612042       
   39168.1916  0.0075 -6.7390 3  550.6259121  74222 303602140      612041       
   39181.7940  0.0005 -5.9434 3    4.6710 13  74222 303 6 2 4       5 2 3       
   39212.0720  0.0017 -6.0352 3   93.4081 55  74222 30327 622      26 719       
   39227.9915  0.0066 -7.2750 3  253.3917 97  74222 30348 346      47 443       
   39282.2449  0.0025 -6.2783 3  220.2512 75  74222 303371423      381326       
   39282.2449  0.0025 -6.2783 3  220.2512 75  74222 303371424      381325       
   39289.6592  0.0017 -6.0334 3   93.4080 55  74222 30327 621      26 720       
   39335.3228  0.0074 -7.4812 3  410.1080123  74222 30361 358      60 655       
   39371.7492  0.0030 -6.2948 3  334.5690101  74222 303501338      491435       
   39371.7498  0.0030 -6.2948 3  334.5690101  74222 303501337      491436       
   39507.1913  0.0949 -7.6536 3 1104.0584181  74222 303902565      892664       
   39507.1913  0.0949 -7.6536 3 1104.0584181  74222 303902566      892663       
   39521.4262  0.0046 -7.0846 3  119.4061 67  74222 30333 232      32 329       
   39724.2962  0.0050 -7.7058 3  245.8848 91  74222 30345 838      46 541       
   39904.9869  0.0005 -5.8867 3    3.6860 13  74222 303 6 1 5       5 1 4       
   39972.3617  0.0047 -6.4718 3  389.2526101  74222 303501832      511735       
   39972.3617  0.0047 -6.4718 3  389.2526101  74222 303501833      511734       
   39973.3192  0.0015 -7.6311 3   31.3402 33  74222 30316 314      16 214       
   39987.6751  0.0058 -6.5213 3  485.2704121  74222 303601644      591743       
   39987.6751  0.0058 -6.5213 3  485.2704121  74222 303601645      591742       
   40039.4453  0.0009 -5.8266 3    9.8030 19  74222 303 9 2 8       9 1 9       
   40106.5593  0.0295 -7.2021 3  870.0955161  74222 303802258      792357       
   40106.5593  0.0295 -7.2021 3  870.0955161  74222 303802259      792356       
   40139.1014  0.0026 -7.4943 3   25.4704 31  74222 30315 114      15 115       
   40229.1989  0.0035 -7.0032 3  208.9944 87  74222 30343 340      42 637       
   40250.8333  0.0113 -6.8243 3  663.8041141  74222 303701951      692050       
   40250.8333  0.0113 -6.8243 3  663.8041141  74222 303701952      692049       
   40320.1005  0.0023 -7.5271 3  177.0397 79  74222 30339 535      39 435       
   40343.8730  0.0017 -6.0683 3  179.6615 75  74222 30337 929      361026       
   40344.5060  0.0017 -6.0683 3  179.6615 75  74222 30337 928      361027       
   40375.0766  0.0020 -6.3907 3   38.7314 29  74222 30314 7 8      15 6 9       
   40375.1446  0.0020 -6.3907 3   38.7314 29  74222 30314 7 7      15 610       
   40458.4135  0.0005 -5.8980 3    2.1592 11  74222 303 5 1 5       4 0 4       
   40460.1425  0.0006 -5.2898 3   47.7181 41  74222 30320 317      20 218       
   40532.0828  0.0006 -5.2701 3   52.3546 43  74222 30321 318      21 219       
   40615.2577  0.0018 -6.2063 3  123.3169 55  74222 303271117      281018       
   40615.2578  0.0018 -6.2063 3  123.3169 55  74222 303271116      281019       
   40627.1012  0.0084 -7.5246 3  436.4417127  74222 30363 460      62 557       
   40737.3314  0.0242 -7.1420 3  803.6951147  74222 303732548      742451       
   40737.3314  0.0242 -7.1420 3  803.6951147  74222 303732549      742450       
   40757.6687  0.0007 -5.3071 3   43.2966 39  74222 30319 316      19 217       
   40759.1365  0.0799 -7.5516 3 1029.1683167  74222 303832855      842758       
   40759.1365  0.0799 -7.5516 3 1029.1683167  74222 303832856      842757       
   40923.9878  0.1970 -7.9619 3 1282.2587195  74222 303972770      962869       
   40923.9878  0.1970 -7.9619 3 1282.2587195  74222 303972771      962868       
   40949.1179  0.0017 -6.0447 3   35.1498 35  74222 30317 314      16 413       
   40993.2873  0.0017 -5.9947 3   72.5656 49  74222 30324 520      23 617       
   41014.3495  0.0007 -5.2476 3   57.2043 45  74222 30322 319      22 220       
   41048.1075  0.0029 -6.2790 3  255.7706 81  74222 303401525      411428       
   41048.1075  0.0029 -6.2790 3  255.7706 81  74222 303401526      411427       
   41058.4177  0.0021 -7.4885 3   92.4653 57  74222 30328 425      28 325       
   41065.8005  0.0035 -7.1920 3  205.0988 85  74222 30342 537      42 538       
   41078.2784  0.0072 -7.4072 3  397.1645121  74222 30360 357      59 654       
   41094.5609  0.0030 -7.2544 3   50.9838 43  74222 30321 219      21 220       
   41110.0771  0.0090 -6.7912 3  605.9481127  74222 303632241      642144       
   41110.0771  0.0090 -6.7912 3  605.9481127  74222 303632242      642143       
   41303.8596  0.0025 -6.1911 3  293.8757 95  74222 303471236      461333       
   41303.8636  0.0025 -6.1911 3  293.8757 95  74222 303471235      461334       
   41333.7302  0.0024 -7.7954 3   30.2972 31  74222 30315 412      16 115       
   41375.7539  0.0008 -5.3227 3   39.0921 37  74222 30318 315      18 216       
   41391.0609  0.0017 -5.9859 3   72.5652 49  74222 30324 519      23 618       
   41441.3819  0.0024 -5.6593 3   25.4269 31  74222 30315 114      15 015       
   41558.6669  0.0028 -7.6141 3  277.6995 99  74222 30349 644      49 544       
   41808.7682  0.0013 -7.3696 3    6.4336  9  74222 303 4 4 1       5 3 2       
   41812.6597  0.0013 -7.3695 3    6.4335  9  74222 303 4 4 0       5 3 3       
   41819.0020  0.0216 -7.9381 3  684.9688159  74222 30379 475      78 772       
   41823.5031  0.0035 -7.7841 3  400.7692119  74222 30359 753      59 653       
   41826.4809  0.0054 -6.5044 3  436.0070107  74222 303531934      541837       
   41826.4809  0.0054 -6.5044 3  436.0070107  74222 303531935      541836       
   41876.4150  0.0667 -7.4600 3 1029.1973175  74222 303872463      862562       
   41876.4150  0.0667 -7.4600 3 1029.1973175  74222 303872464      862561       
   41892.1220  0.0010 -5.7626 3   11.8971 21  74222 30310 2 9      10 110       
   41939.9535  0.0009 -5.2217 3   62.2653 47  74222 30323 320      23 221       
   42000.3111  0.0012 -5.9859 3   11.1386 21  74222 30310 1 9       9 2 8       
   42003.3829  0.0047 -6.3950 3  436.0020115  74222 303571543      561640       
   42003.3830  0.0047 -6.3950 3  436.0020115  74222 303571542      561641       
   42023.5015  0.0111 -7.6976 3  529.5747137  74222 30368 761      671058       
   42063.0419  0.0021 -6.2833 3   54.3777 35  74222 30317 810      18 711       
   42063.0527  0.0021 -6.2833 3   54.3777 35  74222 30317 8 9      18 712       
   42110.5552  0.0201 -7.8136 3  631.4814149  74222 30374 965      74 966       
   42191.5159  0.0014 -7.6147 3   27.7957 31  74222 30315 313      15 213       
   42219.4979  0.0016 -5.9977 3  150.2107 69  74222 30334 827      33 924       
   42223.3114  0.0016 -5.9976 3  150.2107 69  74222 30334 826      33 925       
   42242.2306  0.0016 -6.0143 3   38.8535 37  74222 30318 316      17 413       
   42257.7063  0.0009 -5.3375 3   35.1061 35  74222 30317 314      17 215       
   42311.0894  0.0022 -5.3487 3   46.3067 41  74222 30320 218      20 119       
   42332.5748  0.0019 -6.1768 3  150.2328 61  74222 303301218      311121       
   42332.5748  0.0019 -6.1768 3  150.2328 61  74222 303301219      311120       
   42343.7769  0.0208 -7.0312 3  803.7399155  74222 303772156      762255       
   42343.7769  0.0208 -7.0312 3  803.7399155  74222 303772157      762254       
   42369.4155  0.0091 -6.6758 3  605.9805135  74222 303671849      661948       
   42369.4155  0.0091 -6.6758 3  605.9805135  74222 303671850      661947       
   42378.7831  0.0017 -5.9765 3   54.3793 43  74222 30321 418      20 515       
   42435.2747  0.0018 -6.1283 3   29.2819 33  74222 30316 215      15 312       
   42741.3596  0.0069 -7.3367 3  384.4255119  74222 30359 356      58 653       
   42812.5237  0.0355 -7.2203 3  870.1943153  74222 303762650      772553       
   42812.5237  0.0355 -7.2203 3  870.1943153  74222 303762651      772552       
   42815.5934  0.0047 -7.2324 3  333.3886109  74222 30354 549      53 846       
   42830.6864  0.0035 -6.2892 3  293.9394 87  74222 303431627      441530       
   42830.6864  0.0035 -6.2892 3  293.9394 87  74222 303431628      441529       
   42947.6130  0.0047 -6.9627 3  112.3542 65  74222 30332 231      31 328       
   42948.5825  0.0064 -7.1592 3  243.1468 95  74222 30347 345      46 442       
   42954.0093  0.1129 -7.6474 3 1104.1814173  74222 303862957      872860       
   42954.0093  0.1129 -7.6474 3 1104.1814173  74222 303862958      872859       
   43077.1664  0.0039 -7.2568 3  289.9533101  74222 30350 644      50 645       
   43078.7344  0.0114 -6.8514 3  663.9076133  74222 303662343      672246       
   43078.7344  0.0114 -6.8514 3  663.9076133  74222 303662344      672245       
   43098.7860  0.0036 -6.9444 3  218.3613 89  74222 30344 341      43 638       
   43189.2660  0.0223 -7.9097 3  684.9233159  74222 30379 575      78 672       
   43196.7983  0.0039 -7.0463 3  262.3928 97  74222 30348 444      47 741       
   43221.5422  0.0021 -6.0965 3  255.8292 89  74222 303441134      431231       
   43221.5682  0.0021 -6.0965 3  255.8292 89  74222 303441133      431232       
   43304.0232  0.0030 -7.1192 3  142.3978 71  74222 30335 431      35 432       
   43334.1300  0.0011 -5.1926 3   67.5355 49  74222 30324 321      24 222       
   43340.2513  0.0010 -5.3522 3   31.3402 33  74222 30316 313      16 214       
   43396.3738  0.1435 -7.7548 3 1201.5329189  74222 303942668      932767       
   43396.3738  0.1435 -7.7548 3 1201.5329189  74222 303942669      932766       
   43474.7711  0.0039 -7.5808 3  168.4190 75  74222 30337 731      38 434       
   43477.0977  0.0030 -7.1303 3   91.0150 57  74222 30328 325      28 326       
   43520.4130  0.0016 -6.7762 3   13.4589 15  74222 303 7 5 3       8 4 4       
   43521.3056  0.0016 -6.7761 3   13.4589 15  74222 303 7 5 2       8 4 5       
   43537.4021  0.0029 -7.6229 3   62.2653 45  74222 30322 518      23 221       
   43542.8108  0.0080 -7.5713 3  503.2030133  74222 30366 858      66 859       
   43604.6973  0.0082 -7.4252 3  423.0539125  74222 30362 459      61 556       
   43703.1633  0.0062 -6.5451 3  485.4045113  74222 303562036      571939       
   43703.1633  0.0062 -6.5451 3  485.4045113  74222 303562037      571938       
   43753.8709  0.0020 -6.2028 3   72.6800 41  74222 30320 912      21 813       
   43753.8725  0.0020 -6.2028 3   72.6800 41  74222 30320 911      21 814       
   43885.3836  0.0192 -7.8538 3  668.2632157  74222 30378 474      77 771       
   43887.2724  0.0046 -7.3848 3  389.3397117  74222 30358 751      58 752       
   43933.6083  0.0011 -5.7023 3   14.1986 23  74222 30311 210      11 111       
   43996.3827  0.0038 -6.2776 3  389.3752109  74222 303541441      531538       
   43996.3829  0.0038 -6.2776 3  389.3752109  74222 303541440      531539       
   44053.1177  0.0006 -5.7330 3    4.7691 15  74222 303 7 1 7       6 1 6       
   44061.4486  0.0021 -6.1591 3  179.8015 67  74222 303331320      341223       
   44061.4486  0.0021 -6.1591 3  179.8015 67  74222 303331321      341222       
   44101.9671  0.0016 -5.9366 3  123.4121 63  74222 30331 725      30 822       
   44102.4842  0.0016 -7.9745 3  123.4121 63  74222 30331 725      30 823       
   44117.8328  0.0017 -7.9618 3   54.3793 43  74222 30321 417      20 515       
   44123.3912  0.0016 -7.9740 3  123.4121 63  74222 30331 724      30 822       
   44123.9083  0.0016 -5.9362 3  123.4121 63  74222 30331 724      30 823       
   44183.8436  0.0017 -5.9373 3   54.3771 43  74222 30321 417      20 516       
   44208.6517  0.0463 -7.2758 3  956.9562169  74222 303842361      832460       
   44208.6517  0.0463 -7.2758 3  956.9562169  74222 303842362      832459       
   44225.9608  0.0013 -7.6042 3   24.4738 29  74222 30314 312      14 212       
   44308.0360  0.0066 -7.2700 3  371.8915117  74222 30358 355      57 652       
   44459.4462  0.0074 -6.5361 3  550.7922129  74222 303641747      631846       
   44459.4462  0.0074 -6.5361 3  550.7922129  74222 303641748      631845       
   44547.8069  0.0153 -6.8693 3  740.0124149  74222 303742054      732153       
   44547.8069  0.0153 -6.8693 3  740.0124149  74222 303742055      732152       
   44549.8111  0.0021 -7.4369 3   86.2651 55  74222 30327 424      27 324       
   44555.8416  0.0010 -5.3677 3   27.7957 31  74222 30315 312      15 213       
   44561.8512  0.0023 -7.4533 3  168.4190 77  74222 30338 534      38 434       
   44631.2769  0.0040 -6.3083 3  334.7562 93  74222 303461729      471632       
   44631.2769  0.0040 -6.3083 3  334.7562 93  74222 303461730      471631       
   44636.5817  0.0006 -6.1315 3    0.5763  5  74222 303 2 2 1       1 1 0       
   44648.4206  0.0066 -7.3997 3  425.8736123  74222 30361 655      60 952       
   44674.1589  0.0007 -5.6445 3    6.2386 17  74222 303 8 0 8       7 1 7       
   44793.6580  0.0027 -7.4135 3   28.8031 33  74222 30316 115      16 116       
   44825.7902  0.0008 -7.8710 3    9.6433 19  74222 303 9 2 8       9 0 9       
   44919.3241  0.0519 -7.3061 3  939.3215159  74222 303792752      802655       
   44919.3241  0.0519 -7.3061 3  939.3215159  74222 303792753      802654       
   44921.6877  0.0006 -5.7077 3    4.5230 15  74222 303 7 0 7       6 0 6       
   45000.0755  0.0006 -6.1319 3    0.5645  5  74222 303 2 2 0       1 1 1       
   45075.2533  0.0156 -6.9192 3  724.5025139  74222 303692445      702348       
   45075.2533  0.0156 -6.9192 3  724.5025139  74222 303692446      702347       
   45129.4005  0.0018 -6.0107 3  220.4307 83  74222 303411032      401129       
   45129.5657  0.0018 -6.0107 3  220.4307 83  74222 303411031      401130       
   45183.8023  0.1566 -7.7508 3 1181.8142179  74222 303893059      902962       
   45183.8023  0.1566 -7.7508 3 1181.8142179  74222 303893060      902961       
   45213.8405  0.0014 -5.1604 3   73.0129 51  74222 30325 322      25 223       
   45218.8848  0.0019 -6.5042 3   23.1414 21  74222 30310 6 5      11 5 6       
   45219.0539  0.0019 -6.5042 3   23.1414 21  74222 30310 6 4      11 5 7       
   45333.3979  0.0006 -5.7386 3    5.9575 15  74222 303 7 2 6       6 2 5       
   45433.9817  0.0006 -6.2994 3   17.2877 15  74222 303 7 6 1       6 6 0       
   45433.9817  0.0006 -6.2994 3   17.2877 15  74222 303 7 6 2       6 6 1       
   45438.3038  0.0006 -6.0249 3   13.3949 15  74222 303 7 5 3       6 5 2       
   45438.3049  0.0006 -6.0249 3   13.3949 15  74222 303 7 5 2       6 5 1       
   45448.9956  0.0006 -5.8798 3   10.2099 15  74222 303 7 4 4       6 4 3       
   45449.2118  0.0006 -5.8798 3   10.2099 15  74222 303 7 4 3       6 4 2       
   45449.8003  0.0020 -6.1427 3   93.6378 47  74222 303231014      24 915       
   45449.8006  0.0020 -6.1427 3   93.6378 47  74222 303231013      24 916       
   45464.6912  0.0038 -6.9045 3  227.9448 91  74222 30345 342      44 639       
   45468.6799  0.0006 -5.7907 3    7.7331 15  74222 303 7 3 5       6 3 4       
   45486.0978  0.0006 -5.7904 3    7.7335 15  74222 303 7 3 4       6 3 3       
   45590.3972  0.0200 -7.8202 3  668.2066157  74222 30378 574      77 671       
   45603.5901  0.0071 -6.5938 3  537.4436119  74222 303592138      602041       
   45603.5901  0.0071 -6.5938 3  537.4436119  74222 303592139      602040       
   45760.0295  0.0064 -7.2071 3  359.5632115  74222 30357 354      56 651       
   45767.8652  0.0016 -7.9476 3   22.9471 29  74222 30314 212      13 310       
   45773.0092  0.0005 -7.8943 3    2.1592 11  74222 303 5 1 4       4 0 4       
   45801.3640  0.0026 -5.5871 3   28.7694 33  74222 30316 115      16 016       
   45803.3289  0.0024 -6.1521 3  212.0222 73  74222 303361422      371325       
   45803.3289  0.0024 -6.1521 3  212.0222 73  74222 303361423      371324       
   45812.9719  0.0006 -5.7294 3    5.9779 15  74222 303 7 2 5       6 2 4       
   45829.5577  0.1028 -7.5570 3 1123.4207183  74222 303912566      902665       
   45829.5577  0.1028 -7.5570 3 1123.4207183  74222 303912567      902664       
   45835.9039  0.0010 -5.3848 3   24.4738 29  74222 30314 311      14 212       
   45886.4775  0.0008 -7.7535 3   11.7639 21  74222 30310 2 9      10 010       
   45953.7382  0.0172 -7.7717 3  651.7578155  74222 30377 473      76 770       
   45969.2883  0.0030 -6.1689 3  345.3916103  74222 303511339      501436       
   45969.2893  0.0030 -6.1689 3  345.3916103  74222 303511338      501437       
   45983.1353  0.0016 -5.8857 3   99.2667 57  74222 30328 623      27 720       
   45986.3393  0.0016 -7.9191 3   99.2666 57  74222 30328 623      27 721       
   45989.3649  0.0006 -5.7092 3    3.2351 13  74222 303 6 1 6       5 0 5       
   46042.8596  0.0010 -7.8767 3   13.4294 23  74222 30311 110      10 2 8       
   46055.0669  0.0012 -7.5997 3   21.3756 27  74222 30313 311      13 211       
   46082.4937  0.0024 -5.2918 3   50.8174 43  74222 30321 219      21 120       
   46098.6710  0.0016 -7.9169 3   99.2667 57  74222 30328 622      27 720       
   46101.8749  0.0016 -5.8834 3   99.2666 57  74222 30328 622      27 721       
   46150.1171  0.0030 -7.1763 3   55.6649 45  74222 30322 220      22 221       
   46160.3903  0.0013 -5.6454 3   16.7070 25  74222 30312 211      12 112       
   46207.8454  0.0047 -6.8460 3  105.5120 63  74222 30331 230      30 327       
   46321.8603  0.0029 -7.5267 3  266.8852 97  74222 30348 643      48 543       
   46451.1492  0.0046 -6.3360 3  378.2198 99  74222 303491831      501734       
   46451.1492  0.0046 -6.3360 3  378.2198 99  74222 303491832      501733       
   46458.5610  0.0017 -7.9872 3   12.5395 23  74222 30311 011      10 1 9       
   46498.5351  0.0021 -6.0638 3   32.7859 35  74222 30317 216      16 313       
   46505.0023  0.0320 -7.1005 3  887.3375163  74222 303812259      802358       
   46505.0023  0.0320 -7.1005 3  887.3375163  74222 303812260      802357       
   46516.8910  0.0006 -5.6864 3    5.0171 15  74222 303 7 1 6       6 1 5       
   46522.7479  0.0060 -6.4051 3  498.2413123  74222 303611645      601744       
   46522.7479  0.0060 -6.4051 3  498.2413123  74222 303611646      601743       
   46720.0478  0.0118 -6.7162 3  678.9153143  74222 303711952      702051       
   46720.0478  0.0118 -6.7162 3  678.9153143  74222 303711953      702050       
   46746.9011  0.0080 -7.3268 3  409.8623123  74222 30361 458      60 555       
   46827.4344  0.0017 -5.9253 3   22.9118 29  74222 30314 212      13 311       
   46830.9807  0.0062 -7.0458 3  233.0994 93  74222 30346 344      45 441       
   46910.7967  0.0020 -6.3323 3   35.4810 27  74222 30313 7 7      14 6 8       
   46910.8259  0.0020 -6.3323 3   35.4810 27  74222 30313 7 6      14 6 9       
   46927.8242  0.0072 -7.9128 3  530.9764137  74222 30368 861      68 761       
   46941.2536  0.0036 -7.6847 3  387.7739117  74222 30358 752      58 652       
   46978.0438  0.0037 -7.1160 3  214.4264 87  74222 30343 538      43 539       
   47033.6881  0.0017 -5.9337 3  187.6818 77  74222 30338 930      371027       
   47033.7093  0.0017 -7.9747 3  187.6818 77  74222 30338 930      371028       
   47034.6835  0.0017 -7.9747 3  187.6818 77  74222 30338 929      371027       
   47034.7047  0.0017 -5.9337 3  187.6818 77  74222 30338 929      371028       
   47058.6774  0.0749 -7.3994 3 1011.0744165  74222 303822854      832757       
   47058.6774  0.0749 -7.3994 3 1011.0744165  74222 303822855      832756       
   47077.3283  0.0061 -7.1482 3  347.4412113  74222 30356 353      55 650       
   47100.6937  0.0225 -6.9944 3  787.7305145  74222 303722547      732450       
   47100.6937  0.0225 -6.9944 3  787.7305145  74222 303722548      732449       
   47114.6360  0.0010 -5.4043 3   21.3756 27  74222 30313 310      13 211       
   47152.7584  0.0019 -6.0990 3  117.2505 53  74222 303261115      271018       
   47152.7584  0.0019 -6.0990 3  117.2505 53  74222 303261116      271017       
   47192.0744  0.2117 -7.8741 3 1303.0981197  74222 303982771      972870       
   47192.0744  0.2117 -7.8741 3 1303.0981197  74222 303982772      972869       
   47212.3358  0.0009 -7.6506 3   14.0892 23  74222 30311 210      11 011       
   47357.5840  0.0039 -6.8803 3  237.7442 93  74222 30346 343      45 640       
   47449.3192  0.2137 -7.8615 3 1262.0640185  74222 303923161      933064       
   47449.3192  0.2137 -7.8615 3 1262.0640185  74222 303923162      933063       
   47528.9178  0.0085 -6.6502 3  592.1225125  74222 303622240      632143       
   47528.9178  0.0085 -6.6502 3  592.1225125  74222 303622241      632142       
   47559.6157  0.0029 -6.1551 3  246.8939 79  74222 303391524      401427       
   47559.6157  0.0029 -6.1551 3  246.8939 79  74222 303391525      401426       
   47586.5845  0.0016 -5.1255 3   78.6957 53  74222 30326 323      26 224       
   47646.0782  0.0309 -7.8407 3  660.7382153  74222 30376 868      751165       
   47661.7545  0.0011 -7.6017 3   18.5018 25  74222 30312 310      12 210       
   47727.6141  0.0033 -7.5284 3  105.5120 59  74222 30329 624      30 327       
   47766.1330  0.0017 -5.8478 3   77.7758 51  74222 30325 521      24 618       
   47785.1487  0.0017 -7.8742 3   77.7752 51  74222 30325 521      24 619       
   47925.3115  0.0025 -6.0686 3  304.0527 97  74222 303481237      471334       
   47925.3180  0.0025 -6.0686 3  304.0527 97  74222 303481236      471335       
   47962.0852  0.0021 -7.3908 3   80.2830 53  74222 30326 423      26 323       
   48019.6499  0.0156 -7.6916 3  635.4528153  74222 30376 472      75 769       
   48069.9568  0.0180 -7.7319 3  651.6876155  74222 30377 573      76 670       
   48224.4739  0.0725 -7.3682 3 1047.9247177  74222 303882464      872563       
   48224.4739  0.0725 -7.3682 3 1047.9247177  74222 303882465      872562       
   48238.2315  0.0059 -7.0936 3  335.5263111  74222 30355 352      54 649       
   48259.4352  0.0016 -5.8844 3   42.7702 39  74222 30319 317      18 414       
   48291.5492  0.0053 -6.3718 3  424.3286105  74222 303521933      531836       
   48291.5492  0.0053 -6.3718 3  424.3286105  74222 303521934      531835       
   48296.9809  0.0024 -7.8199 3   26.8093 29  74222 30314 411      15 114       
   48332.9265  0.0010 -5.4271 3   18.5018 25  74222 30312 3 9      12 210       
   48336.4599  0.0017 -7.8638 3   77.7758 51  74222 30325 520      24 618       
   48355.4756  0.0017 -5.8366 3   77.7752 51  74222 30325 520      24 619       
   48529.9071  0.0018 -7.8788 3   38.8535 37  74222 30318 315      17 413       
   48561.4082  0.0049 -6.2824 3  448.3295117  74222 303581544      571641       
   48561.4083  0.0049 -6.2824 3  448.3295117  74222 303581543      571642       
   48563.3637  0.0248 -7.7449 3  647.7773151  74222 30375 966      75 967       
   48567.2350  0.0014 -5.5914 3   19.4221 27  74222 30313 212      13 113       
   48600.4697  0.0021 -6.2116 3   50.4772 33  74222 30316 8 9      17 710       
   48600.4745  0.0021 -6.2116 3   50.4772 33  74222 30316 8 8      17 711       
   48620.9719  0.0039 -6.9262 3  272.8506 99  74222 30349 445      48 742       
   48766.6747  0.0224 -6.9339 3  820.3438157  74222 303782157      772256       
   48766.6747  0.0224 -6.9339 3  820.3438157  74222 303782158      772255       
   48801.5726  0.0016 -7.8659 3   42.7522 39  74222 30319 317      18 415       
   48808.9378  0.0041 -6.8693 3  247.7587 95  74222 30347 344      46 641       
   48811.6168  0.0011 -7.5597 3   16.6186 25  74222 30312 211      12 012       
   48845.4914  0.0023 -7.3856 3  160.0109 75  74222 30337 533      37 433       
   48862.0488  0.0095 -6.5716 3  620.4507137  74222 303681850      671949       
   48862.0488  0.0095 -6.5716 3  620.4507137  74222 303681851      671948       
   48864.4836  0.0019 -6.0694 3  143.5173 59  74222 303291217      301120       
   48864.4836  0.0019 -6.0694 3  143.5173 59  74222 303291218      301119       
   48879.2260  0.0018 -5.8638 3   38.8418 37  74222 30318 315      17 414       
   48942.6305  0.0016 -5.8655 3  157.5834 71  74222 30335 828      34 925       
   48942.7683  0.0016 -7.9038 3  157.5834 71  74222 30335 828      34 926       
   48948.5111  0.0016 -7.9037 3  157.5834 71  74222 30335 827      34 925       
   48948.6489  0.0016 -5.8654 3  157.5834 71  74222 30335 827      34 926       
   48969.0914  0.0030 -7.0559 3   97.2482 59  74222 30329 326      29 327       
   48980.8778  0.0083 -7.8227 3  430.5916121  74222 303601051      61 754       
   49000.4353  0.0016 -5.8340 3   58.9415 45  74222 30322 419      21 516       
   49035.0805  0.0010 -7.6108 3   15.8530 23  74222 30311 3 9      11 2 9       
   49097.9536  0.0031 -7.0452 3  150.1802 73  74222 30336 432      36 433       
   49106.7074  0.0016 -7.8477 3   58.9380 45  74222 30322 419      21 517       
   49156.0844  0.0331 -7.0770 3  853.5897151  74222 303752649      762552       
   49156.0844  0.0331 -7.0770 3  853.5897151  74222 303752650      762551       
   49219.4202  0.0056 -7.0436 3  323.8193109  74222 30354 351      53 648       
   49231.4892  0.1061 -7.4998 3 1085.4505171  74222 303852956      862859       
   49231.4892  0.1061 -7.4998 3 1085.4505171  74222 303852957      862858       
   49239.2213  0.0048 -6.7342 3   98.8816 61  74222 30330 229      29 326       
   49303.6175  0.0042 -7.1840 3  301.0319103  74222 30351 645      51 646       
   49331.6694  0.0034 -6.1675 3  284.4153 85  74222 303421626      431529       
   49331.6694  0.0034 -6.1675 3  284.4153 85  74222 303421627      431528       
   49442.0034  0.0009 -5.4543 3   15.8530 23  74222 30311 3 8      11 2 9       
   49480.2771  0.0107 -6.7140 3  649.4394131  74222 303652342      662245       
   49480.2771  0.0107 -6.7140 3  649.4394131  74222 303652343      662244       
   49505.7688  0.0028 -7.3384 3   32.3411 35  74222 30317 116      17 117       
   49566.5650  0.0020 -7.9455 3   14.9652 25  74222 30312 012      11 110       
   49689.5316  0.0059 -7.6662 3  325.9149105  74222 30352 944      53 647       
   49691.1272  0.1549 -7.6716 3 1221.7399191  74222 303952669      942768       
   49691.1272  0.1549 -7.6716 3 1221.7399191  74222 303952670      942767       
   49751.3157  0.2872 -7.9794 3 1344.9281191  74222 303953263      963166       
   49751.3157  0.2872 -7.9794 3 1344.9281191  74222 303953264      963165       
   49850.4684  0.0043 -6.8697 3  257.9877 97  74222 30348 345      47 642       
   49865.4671  0.0016 -7.8850 3   32.6735 35  74222 30317 216      16 314       
   49868.5638  0.0021 -5.9767 3  265.3601 91  74222 303451135      441232       
   49868.6061  0.0021 -5.9767 3  265.3601 91  74222 303451134      441233       
   49996.0533  0.0054 -6.9986 3  312.3209107  74222 30353 350      52 647       
   50034.9780  0.0016 -6.8941 3   11.7259 13  74222 303 6 5 2       7 4 3       
   50035.2757  0.0016 -6.8941 3   11.7259 13  74222 303 6 5 1       7 4 4       
   50050.9163  0.0093 -7.5020 3  517.7671135  74222 30367 859      67 860       
   50070.1144  0.0078 -7.2292 3  396.8666121  74222 30360 457      59 554       
   50071.1219  0.0023 -6.0241 3   36.5157 37  74222 30318 217      17 314       
   50077.7392  0.0143 -7.6137 3  619.3485151  74222 30375 471      74 768       
   50088.1288  0.0013 -5.7589 3   13.2945 23  74222 30311 110      10 2 9       
   50153.6988  0.0060 -6.4156 3  473.0813111  74222 303552035      561938       
   50153.6988  0.0060 -6.4156 3  473.0813111  74222 303552036      561937       
   50172.0252  0.0009 -7.6278 3   13.4294 21  74222 30310 3 8      10 2 8       
   50191.1411  0.0025 -5.2362 3   55.5301 45  74222 30322 220      22 121       
   50279.6193  0.0027 -5.5197 3   32.3153 35  74222 30317 116      17 017       
   50291.0429  0.0021 -6.1234 3   68.1296 39  74222 30319 911      20 812       
   50291.0436  0.0021 -6.1234 3   68.1296 39  74222 30319 910      20 813       
   50308.2895  0.0007 -5.5609 3    6.2386 17  74222 303 8 1 8       7 1 7       
   50316.2807  0.0050 -7.3142 3  402.1643119  74222 30359 752      59 753       
   50406.4114  0.0009 -5.4871 3   13.4294 21  74222 30310 3 7      10 2 8       
   50448.7734  0.0019 -5.0885 3   84.5823 55  74222 30327 324      27 225       
   50513.7399  0.0045 -6.8801 3  268.4303 99  74222 30349 346      48 643       
   50541.8820  0.0052 -6.9591 3  301.0319105  74222 30352 349      51 646       
   50577.8749  0.0039 -6.1681 3  401.0586111  74222 303551442      541539       
   50577.8752  0.0039 -6.1681 3  401.0586111  74222 303551441      541540       
   50582.1534  0.0504 -7.1880 3  975.0477171  74222 303852362      842461       
   50582.1534  0.0504 -7.1880 3  975.0477171  74222 303852363      842460       
   50586.5882  0.0021 -6.0519 3  172.4374 65  74222 303321319      331222       
   50586.5882  0.0021 -6.0519 3  172.4374 65  74222 303321320      331221       
   50605.0593  0.0047 -7.0583 3  345.1480111  74222 30355 550      54 847       
   50639.1556  0.0164 -7.6446 3  635.3659153  74222 30376 572      75 669       
   50682.6313  0.0012 -7.4788 3   19.3515 27  74222 30313 212      13 013       
   50768.4905  0.0006 -5.9751 3    1.0209  7  74222 303 3 2 2       2 1 1       
   50829.3800  0.0049 -6.9257 3  289.9533103  74222 30351 348      50 645       
   50829.8834  0.0047 -6.8991 3  279.0858101  74222 30350 347      49 644       
   50850.3388  0.0059 -6.9345 3  223.2505 91  74222 30345 343      44 440       
   50863.4330  0.0016 -5.8063 3  130.1369 65  74222 30332 726      31 823       
   50864.3027  0.0016 -7.8408 3  130.1369 65  74222 30332 726      31 824       
   50896.4639  0.0016 -7.8403 3  130.1369 65  74222 30332 725      31 823       
   50897.3335  0.0016 -5.8057 3  130.1369 65  74222 30332 725      31 824       
   50975.5464  0.0077 -6.4352 3  564.6207131  74222 303651748      641847       
   50975.5464  0.0077 -6.4352 3  564.6207131  74222 303651749      641846       
   50994.9985  0.0163 -6.7756 3  755.9773151  74222 303752055      742154       
   50994.9985  0.0163 -6.7756 3  755.9773151  74222 303752056      742153       
   51078.8857  0.0009 -7.6540 3   11.2308 19  74222 303 9 3 7       9 2 7       
   51120.8169  0.0040 -6.1887 3  324.5853 91  74222 303451728      461631       
   51120.8169  0.0040 -6.1887 3  324.5853 91  74222 303451729      461630       
   51147.1799  0.0016 -5.5401 3   22.3433 29  74222 30314 213      14 114       
   51183.4376  0.0007 -5.5400 3    6.0214 17  74222 303 8 0 8       7 0 7       
   51205.8482  0.0009 -5.5269 3   11.2308 19  74222 303 9 3 6       9 2 7       
   51213.1245  0.0030 -7.4457 3  256.2794 95  74222 30347 642      47 542       
   51242.4206  0.0485 -7.1667 3  922.0778157  74222 303782751      792654       
   51242.4206  0.0485 -7.1667 3  922.0778157  74222 303782752      792653       
   51255.6905  0.0020 -7.3497 3   74.5211 51  74222 30325 422      25 322       
   51340.8882  0.0031 -7.1034 3   60.5527 47  74222 30323 221      23 222       
   51430.9664  0.0007 -5.5417 3    4.5230 15  74222 303 7 1 7       6 0 6       
   51438.6243  0.1476 -7.6074 3 1162.4473177  74222 303883058      892961       
   51438.6243  0.1476 -7.6074 3 1162.4473177  74222 303883059      892960       
   51452.1646  0.0017 -7.8037 3   58.9415 45  74222 30322 418      21 516       
   51458.7712  0.0146 -6.7852 3  709.3923137  74222 303682444      692347       
   51458.7712  0.0146 -6.7852 3  709.3923137  74222 303682445      692346       
   51558.4368  0.0017 -5.7854 3   58.9380 45  74222 30322 418      21 517       
   51596.9006  0.0050 -7.5411 3  235.7039 89  74222 30344 837      45 540       
   51740.9701  0.0019 -6.5165 3   20.7583 19  74222 303 9 6 4      10 5 5       
   51741.0336  0.0019 -6.5165 3   20.7583 19  74222 303 9 6 3      10 5 6       
   51764.3672  0.0008 -5.4430 3    7.9167 19  74222 303 9 0 9       8 1 8       
   51771.6358  0.0009 -7.6910 3    9.2567 17  74222 303 8 3 6       8 2 6       
   51779.0688  0.0007 -5.5596 3    7.4696 17  74222 303 8 2 7       7 2 6       
   51804.5394  0.0019 -5.8932 3  229.3152 85  74222 303421033      411130       
   51804.5449  0.0019 -7.9342 3  229.3152 85  74222 303421033      411131       
   51804.7997  0.0019 -7.9342 3  229.3152 85  74222 303421032      411130       
   51804.8052  0.0019 -5.8932 3  229.3152 85  74222 303421032      411131       
   51835.3943  0.0009 -5.5757 3    9.2567 17  74222 303 8 3 5       8 2 6       
   51876.6785  0.0006 -5.9788 3    0.9854  7  74222 303 3 2 1       2 1 2       
   51925.7865  0.0007 -6.1922 3   23.4033 17  74222 303 8 7 1       7 7 0       
   51925.7865  0.0007 -6.1922 3   23.4033 17  74222 303 8 7 2       7 7 1       
   51928.5070  0.0007 -5.9115 3   18.8032 17  74222 303 8 6 2       7 6 1       
   51928.5070  0.0007 -5.9115 3   18.8032 17  74222 303 8 6 3       7 6 2       
   51935.7717  0.0007 -5.7593 3   14.9106 17  74222 303 8 5 4       7 5 3       
   51935.7763  0.0007 -5.7593 3   14.9106 17  74222 303 8 5 3       7 5 2       
   51952.2751  0.0007 -5.6623 3   11.7259 17  74222 303 8 4 5       7 4 4       
   51952.8688  0.0007 -5.6622 3   11.7259 17  74222 303 8 4 4       7 4 3       
   51974.3094  0.0030 -7.5927 3   57.2043 43  74222 30321 517      22 220       
   51978.1264  0.0007 -5.5976 3    9.2498 17  74222 303 8 3 6       7 3 5       
   51980.3692  0.0048 -6.6273 3   92.4653 59  74222 30329 228      28 325       
   51985.0197  0.0020 -6.0585 3   88.4378 45  74222 303221013      23 914       
   51985.0199  0.0020 -6.0585 3   88.4378 45  74222 303221012      23 915       
   52012.8140  0.0007 -5.5970 3    9.2508 17  74222 303 8 3 5       7 3 4       
   52038.7957  0.0068 -6.4670 3  524.4761117  74222 303582137      592040       
   52038.7957  0.0068 -6.4670 3  524.4761117  74222 303582138      592039       
   52121.5382  0.0133 -7.5377 3  603.4452149  74222 30374 470      73 767       
   52150.7194  0.1114 -7.4777 3 1142.9942185  74222 303922567      912666       
   52150.7194  0.1114 -7.4777 3 1142.9942185  74222 303922568      912665       
   52271.4840  0.0036 -7.5919 3  374.9829115  74222 30357 751      57 651       
   52274.8306  0.0009 -7.7412 3    7.5061 15  74222 303 7 3 5       7 2 5       
   52303.9015  0.0009 -5.6361 3    7.5061 15  74222 303 7 3 4       7 2 5       
   52309.7690  0.0022 -7.9167 3   17.6066 27  74222 30313 013      12 111       
   52320.5959  0.0024 -6.0455 3  204.0098 71  74222 303351421      361324       
   52320.5959  0.0024 -6.0455 3  204.0098 71  74222 303351422      361323       
   52456.8876  0.0028 -7.9519 3   49.0677 43  74222 30321 120      20 317       
   52481.3212  0.0007 -5.5479 3    7.5061 17  74222 303 8 2 6       7 2 5       
   52555.7483  0.0070 -7.8095 3  516.0140135  74222 30367 860      67 760       
   52571.8233  0.0010 -7.7087 3   15.8530 25  74222 30312 111      11 2 9       
   52575.1040  0.0031 -6.0618 3  356.4303105  74222 303521340      511437       
   52575.1056  0.0031 -6.0618 3  356.4303105  74222 303521339      511438       
   52619.1227  0.0009 -7.8087 3    5.9779 13  74222 303 6 3 4       6 2 4       
   52630.7756  0.0009 -5.7123 3    5.9779 13  74222 303 6 3 3       6 2 4       
   52756.2062  0.0937 -7.9802 3  810.3551169  74222 303841074      841075       
   52780.2247  0.0016 -5.7569 3  105.3435 59  74222 30329 624      28 721       
   52785.5204  0.0016 -7.7861 3  105.3433 59  74222 30329 624      28 722       
   52815.4076  0.0014 -7.4061 3   22.2876 29  74222 30314 213      14 014       
   52837.9678  0.0009 -7.9016 3    4.6710 11  74222 303 5 3 3       5 2 3       
   52841.8575  0.0009 -5.8126 3    4.6710 11  74222 303 5 3 2       5 2 3       
   52903.7333  0.0348 -7.0161 3  904.7922165  74222 303822260      812359       
   52903.7333  0.0348 -7.0161 3  904.7922165  74222 303822261      812358       
   52928.3553  0.0045 -6.2183 3  367.4026 97  74222 303481830      491733       
   52928.3553  0.0045 -6.2183 3  367.4026 97  74222 303481831      491732       
   52953.6496  0.0016 -7.7832 3  105.3435 59  74222 30329 623      28 721       
   52958.9453  0.0016 -5.7538 3  105.3433 59  74222 30329 623      28 722       
   52965.2891  0.0009 -5.9567 3    3.5840  9  74222 303 4 3 1       4 2 2       
   53028.0671  0.0009 -6.2116 3    2.7158  7  74222 303 3 3 0       3 2 1       
   53062.5174  0.0063 -6.3069 3  511.4273125  74222 303621646      611745       
   53062.5174  0.0063 -6.3069 3  511.4273125  74222 303621647      611744       
   53072.3028  0.0009 -6.2111 3    2.7143  7  74222 303 3 3 1       3 2 2       
   53097.1669  0.0009 -5.9552 3    3.5795  9  74222 303 4 3 2       4 2 3       
   53108.1636  0.0026 -6.0069 3   40.4723 39  74222 30319 218      18 315       
   53108.8587  0.0007 -5.5148 3    6.5687 17  74222 303 8 1 7       7 1 6       
   53121.7564  0.0023 -7.3234 3  151.8179 73  74222 30336 532      36 432       
   53146.7402  0.0009 -5.8092 3    4.6607 11  74222 303 5 3 3       5 2 4       
   53150.6298  0.0009 -7.8981 3    4.6607 11  74222 303 5 3 2       5 2 4       
   53191.4478  0.0124 -6.6256 3  694.2403145  74222 303721953      712052       
   53191.4478  0.0124 -6.6256 3  694.2403145  74222 303721954      712051       
   53221.3322  0.0039 -7.0466 3  223.9640 89  74222 30344 539      44 540       
   53232.5942  0.0008 -5.7055 3    5.9575 13  74222 303 6 3 4       6 2 5       
   53244.2472  0.0008 -7.8018 3    5.9575 13  74222 303 6 3 3       6 2 5       
   53310.7808  0.0151 -7.5582 3  619.2413151  74222 30375 571      74 668       
   53360.6623  0.0702 -7.2634 3  993.1925163  74222 303812853      822756       
   53360.6623  0.0702 -7.2634 3  993.1925163  74222 303812854      822755       
   53367.8762  0.0008 -5.6242 3    7.4696 15  74222 303 7 3 5       7 2 6       
   53396.9471  0.0008 -7.7290 3    7.4696 15  74222 303 7 3 4       7 2 6       
   53403.7999  0.0040 -6.8342 3  283.5268101  74222 30350 446      49 743       
   53423.1850  0.0007 -7.7110 3    3.2351 13  74222 303 6 1 5       5 0 5       
   53427.7477  0.0115 -7.4585 3  544.3567139  74222 30369 762      681059       
   53437.8439  0.0020 -6.3052 3   32.4477 25  74222 30312 7 6      13 6 7       
   53437.8556  0.0020 -6.3052 3   32.4477 25  74222 30312 7 5      13 6 8       
   53458.1431  0.2277 -7.8024 3 1324.1476199  74222 303992772      982871       
   53458.1431  0.2277 -7.8024 3 1324.1476199  74222 303992773      982870       
   53465.4748  0.0210 -6.8635 3  771.9792143  74222 303712546      722449       
   53465.4748  0.0210 -6.8635 3  771.9792143  74222 303712547      722448       
   53493.8238  0.0008 -4.9964 3   98.8816 59  74222 30329 425      29 326       
   53503.6944  0.0009 -4.9901 3  105.5120 61  74222 30330 426      30 327       
   53566.9338  0.0008 -5.5566 3    9.1968 17  74222 303 8 3 6       8 2 7       
   53588.7057  0.0076 -7.1321 3  384.0663119  74222 30359 456      58 553       
   53630.6923  0.0008 -7.6712 3    9.1968 17  74222 303 8 3 5       8 2 7       
   53680.9038  0.2020 -7.7219 3 1242.0622183  74222 303913160      923063       
   53680.9038  0.2020 -7.7219 3 1242.0622183  74222 303913161      923062       
   53684.5259  0.0019 -6.0118 3  111.4011 51  74222 303251114      261017       
   53684.5259  0.0019 -6.0118 3  111.4011 51  74222 303251115      261016       
   53740.7812  0.0017 -5.8179 3  195.9193 79  74222 30339 931      381028       
   53740.8172  0.0017 -7.8565 3  195.9193 79  74222 30339 931      381029       
   53742.3561  0.0017 -7.8565 3  195.9193 79  74222 30339 930      381028       
   53742.3921  0.0017 -5.8179 3  195.9193 79  74222 30339 930      381029       
   53751.6826  0.0016 -7.7537 3   26.0027 31  74222 30315 213      14 311       
   53784.1895  0.0020 -5.0501 3   90.6712 57  74222 30328 325      28 226       
   53844.9059  0.0008 -5.4983 3   11.1386 19  74222 303 9 3 7       9 2 8       
   53891.6217  0.0017 -5.4913 3   25.4704 31  74222 30315 214      15 115       
   53928.2718  0.0008 -4.9999 3   92.4653 57  74222 30328 424      28 325       
   53948.0127  0.0080 -6.5259 3  578.5113123  74222 303612239      622142       
   53948.0127  0.0080 -6.5259 3  578.5113123  74222 303612240      622141       
   53971.8684  0.0008 -7.6240 3   11.1386 19  74222 303 9 3 6       9 2 8       
   53998.2672  0.0010 -4.9806 3  112.3542 63  74222 30331 427      31 328       
   54067.9647  0.0029 -6.0493 3  238.2335 77  74222 303381523      391426       
   54067.9647  0.0029 -6.0493 3  238.2335 77  74222 303381524      391425       
   54081.2723  0.0016 -5.7768 3   46.9081 41  74222 30320 318      19 415       
   54143.3636  0.0124 -7.4637 3  587.7432147  74222 30373 469      72 766       
   54217.2945  0.0008 -5.4466 3   13.2945 21  74222 30310 3 8      10 2 9       
   54233.6484  0.0028 -7.2690 3   36.0842 37  74222 30318 117      18 118       
   54249.6275  0.0068 -7.1994 3  439.1474125  74222 30362 656      61 953       
   54347.4042  0.0039 -7.4653 3  160.0109 73  74222 30336 730      37 433       
   54372.8237  0.0048 -6.5255 3   86.2651 57  74222 30328 227      27 324       
   54393.3579  0.0020 -7.3132 3   68.9809 49  74222 30324 421      24 321       
   54451.6807  0.0008 -7.5847 3   13.2945 21  74222 30310 3 7      10 2 9       
   54552.0706  0.0016 -5.7207 3   83.2046 53  74222 30326 522      25 619       
   54556.7936  0.0026 -5.9636 3  314.4462 99  74222 303491238      481335       
   54556.8043  0.0026 -5.9636 3  314.4462 99  74222 303491237      481336       
   54571.8064  0.0788 -7.2922 3 1066.8637179  74222 303892465      882564       
   54571.8064  0.0788 -7.2922 3 1066.8637179  74222 303892466      882563       
   54582.8181  0.0016 -7.7417 3   83.2035 53  74222 30326 522      25 620       
   54583.6203  0.0027 -5.1823 3   60.4446 47  74222 30323 221      23 122       
   54647.0138  0.0030 -6.9866 3  103.6892 61  74222 30330 327      30 328       
   54668.1957  0.0032 -7.9398 3   53.7066 45  74222 30322 121      21 318       
   54699.5341  0.0008 -5.3998 3   15.6641 23  74222 30311 3 9      11 210       
   54724.8784  0.0025 -7.8970 3   20.4622 29  74222 30314 014      13 112       
   54732.5299  0.0017 -7.7882 3   36.3602 37  74222 30318 217      17 315       
   54755.5548  0.0052 -6.2559 3  412.8657103  74222 303511932      521835       
   54755.5548  0.0052 -6.2559 3  412.8657103  74222 303511933      521834       
   54757.0985  0.0009 -5.0010 3   86.2651 55  74222 30327 423      27 324       
   54823.9993  0.0028 -5.4569 3   36.0645 37  74222 30318 117      18 018       
   54900.3334  0.0016 -7.7404 3   46.8808 41  74222 30320 318      19 416       
   54970.7997  0.0057 -6.8252 3  213.6015 89  74222 30344 342      43 439       
   55008.3520  0.0012 -4.9676 3  119.4061 65  74222 30332 428      32 329       
   55106.4571  0.0009 -7.5517 3   15.6641 23  74222 30311 3 8      11 210       
   55125.2572  0.0051 -6.1866 3  460.8723119  74222 303591544      581643       
   55125.2572  0.0051 -6.1866 3  460.8723119  74222 303591545      581642       
   55130.1523  0.0021 -6.1647 3   46.7938 31  74222 30315 8 8      16 7 9       
   55130.1543  0.0021 -6.1647 3   46.7938 31  74222 30315 8 7      16 710       
   55144.4614  0.0032 -6.9770 3  158.1715 75  74222 30337 433      37 434       
   55190.4701  0.0242 -6.8524 3  837.1607159  74222 303792158      782257       
   55190.4701  0.0242 -6.8524 3  837.1607159  74222 303792159      782256       
   55193.9022  0.0015 -7.3404 3   25.4269 31  74222 30315 214      15 015       
   55306.5751  0.0008 -5.3567 3   18.2468 25  74222 30312 310      12 211       
   55329.0330  0.0018 -7.9252 3   65.6899 49  74222 30324 222      23 419       
   55357.6714  0.0099 -6.4835 3  635.1351139  74222 303691851      681950       
   55357.6714  0.0099 -6.4835 3  635.1351139  74222 303691852      681949       
   55361.6257  0.0018 -5.7344 3   25.9490 31  74222 30315 213      14 312       
   55379.0200  0.0017 -7.7284 3   83.2046 53  74222 30326 521      25 619       
   55391.4455  0.0020 -5.9802 3  137.0187 57  74222 303281216      291119       
   55391.4455  0.0020 -5.9802 3  137.0187 57  74222 303281217      291118       
   55409.7675  0.0017 -5.7063 3   83.2035 53  74222 30326 521      25 620       
   55501.4315  0.0309 -6.9489 3  837.1981149  74222 303742648      752551       
   55501.4315  0.0309 -6.9489 3  837.1981149  74222 303742649      752550       
   55511.7315  0.0998 -7.3671 3 1066.9312169  74222 303842955      852858       
   55511.7315  0.0998 -7.3671 3 1066.9312169  74222 303842956      852857       
   55528.7933  0.0303 -7.6832 3  664.2838153  74222 30376 967      76 968       
   55529.8300  0.0025 -7.8771 3   23.5303 27  74222 30313 410      14 113       
   55574.0603  0.0030 -6.0099 3   44.6562 41  74222 30320 219      19 316       
   55576.1764  0.0016 -5.7115 3   63.7231 47  74222 30323 420      22 517       
   55687.0490  0.0016 -5.7510 3  165.1737 73  74222 30336 829      35 926       
   55687.2801  0.0016 -7.7864 3  165.1737 73  74222 30336 829      35 927       
   55696.1828  0.0016 -7.7862 3  165.1737 73  74222 30336 828      35 926       
   55696.4139  0.0016 -5.7509 3  165.1737 73  74222 30336 828      35 927       
   55743.1683  0.0016 -7.7167 3   63.7175 47  74222 30323 420      22 518       
   55830.1017  0.0034 -6.0624 3  275.1074 83  74222 303411625      421528       
   55830.1017  0.0034 -6.0624 3  275.1074 83  74222 303411626      421527       
   55882.4964  0.0101 -6.5921 3  635.1852129  74222 303642341      652244       
   55882.4964  0.0101 -6.5921 3  635.1852129  74222 303642342      652243       
   55902.3338  0.0043 -7.1179 3  312.3209105  74222 30352 646      52 647       
   55921.1769  0.0010 -5.0004 3   80.2830 53  74222 30326 422      26 323       
   55959.1022  0.2720 -7.8433 3 1324.2922189  74222 303943262      953165       
   55959.1022  0.2720 -7.8433 3 1324.2922189  74222 303943263      953164       
   55977.7471  0.0009 -7.5239 3   18.2468 25  74222 30312 3 9      12 211       
   55984.2748  0.1672 -7.6031 3 1242.1574193  74222 303962670      952769       
   55984.2748  0.1672 -7.6031 3 1242.1574193  74222 303962671      952768       
   56052.4937  0.0009 -5.3165 3   21.0421 27  74222 30313 311      13 212       
   56099.2369  0.0140 -7.4723 3  603.3133149  74222 30374 570      73 667       
   56125.9901  0.0035 -7.9531 3   58.5724 47  74222 30323 122      22 319       
   56134.1931  0.0117 -7.3917 3  572.2428145  74222 30372 468      71 765       
   56179.2643  0.0030 -7.3703 3  245.8848 93  74222 30346 641      46 541       
   56361.9870  0.0047 -6.4293 3   80.2830 55  74222 30327 226      26 323       
   56527.7625  0.0022 -5.8734 3  275.1078 93  74222 303461136      451233       
   56527.7639  0.0022 -7.9144 3  275.1078 93  74222 303461136      451234       
   56527.8294  0.0022 -7.9144 3  275.1078 93  74222 303461135      451233       
   56527.8308  0.0022 -5.8734 3  275.1078 93  74222 303461135      451234       
   56538.3519  0.0018 -7.7120 3   42.7702 39  74222 30319 316      18 414       
   56541.1567  0.0016 -7.1948 3   10.2099 11  74222 303 5 5 1       6 4 2       
   56541.2380  0.0016 -7.1948 3   10.2099 11  74222 303 5 5 0       6 4 3       
   56550.7120  0.0008 -5.4105 3    7.9167 19  74222 303 9 1 9       8 1 8       
   56555.0442  0.0014 -4.9513 3  126.6653 67  74222 30333 429      33 330       
   56603.6588  0.0058 -6.3014 3  460.9731109  74222 303542034      551937       
   56603.6588  0.0058 -6.3014 3  460.9731109  74222 303542035      551936       
   56619.7681  0.0031 -7.0353 3   65.6468 49  74222 30324 222      24 223       
   56721.7625  0.0006 -5.8274 3    1.6875  9  74222 303 4 2 3       3 1 2       
   56790.4959  0.0018 -5.4449 3   28.8031 33  74222 30316 215      16 116       
   56817.5682  0.0008 -5.3905 3    6.0214 17  74222 303 8 1 8       7 0 7       
   56821.3463  0.0021 -6.0649 3   63.7963 37  74222 30318 910      19 811       
   56821.3467  0.0021 -6.0649 3   63.7963 37  74222 30318 9 9      19 812       
   56854.6135  0.0006 -7.8479 3    1.6875  9  74222 303 4 2 2       3 1 2       
   56858.6648  0.0027 -7.8833 3   23.5303 31  74222 30315 015      14 113       
   56950.1401  0.0009 -5.2785 3   24.0494 29  74222 30314 312      14 213       
   56955.4496  0.0549 -7.1147 3  993.3513173  74222 303862363      852462       
   56955.4496  0.0549 -7.1147 3  993.3513173  74222 303862364      852461       
   57025.2250  0.0107 -7.4397 3  532.5418137  74222 30368 860      68 861       
   57080.4893  0.0019 -5.7044 3   42.7522 39  74222 30319 316      18 415       
   57107.5005  0.0021 -5.9616 3  165.2899 63  74222 303311318      321221       
   57107.5005  0.0021 -5.9616 3  165.2899 63  74222 303311319      321220       
   57112.0629  0.0010 -7.5006 3   21.0421 27  74222 30313 310      13 212       
   57127.8366  0.3271 -7.9483 3 1430.6360207  74222 303A32875      A22974       
   57127.8366  0.3271 -7.9483 3 1430.6360207  74222 303A32876      A22973       
   57163.5071  0.0056 -7.2504 3  415.1994121  74222 30360 753      60 754       
   57166.4983  0.0040 -6.0741 3  412.9577113  74222 303561443      551540       
   57166.4987  0.0040 -6.0741 3  412.9577113  74222 303561442      551541       
   57313.3082  0.0075 -7.0353 3  371.4611117  74222 30358 455      57 552       
   57340.6169  0.0019 -7.2811 3   63.6642 47  74222 30323 420      23 320       
   57342.2688  0.0023 -7.2662 3  143.8423 71  74222 30335 531      35 431       
   57353.3495  0.0012 -4.9986 3   74.5211 51  74222 30325 421      25 322       
   57398.4977  0.0008 -5.3933 3    7.7287 19  74222 303 9 0 9       8 0 8       
   57443.7590  0.0174 -6.6966 3  772.1556153  74222 303762056      752155       
   57443.7590  0.0174 -6.6966 3  772.1556153  74222 303762057      752154       
   57444.8204  0.0033 -6.0311 3   49.0677 43  74222 30321 220      20 317       
   57495.5384  0.0081 -6.3493 3  578.6638133  74222 303661749      651848       
   57495.5384  0.0081 -6.3493 3  578.6638133  74222 303661750      651847       
   57527.9954  0.0034 -7.4657 3   98.8816 57  74222 30328 623      29 326       
   57563.1289  0.0022 -5.0109 3   96.9615 59  74222 30329 326      29 227       
   57565.2946  0.0042 -6.7649 3  294.4207103  74222 30351 447      50 744       
   57567.6523  0.0454 -7.0412 3  905.0467155  74222 303772750      782653       
   57567.6523  0.0454 -7.0412 3  905.0467155  74222 303772751      782652       
   57608.3725  0.0039 -6.0844 3  314.6303 89  74222 303441727      451630       
   57608.3725  0.0039 -6.0844 3  314.6303 89  74222 303441728      451629       
   57650.3815  0.0016 -5.6927 3  137.0796 67  74222 30333 727      32 824       
   57651.8183  0.0016 -7.7237 3  137.0796 67  74222 30333 727      32 825       
   57696.5102  0.1392 -7.4776 3 1143.2916175  74222 303873057      882960       
   57696.5102  0.1392 -7.4776 3 1143.2916175  74222 303873058      882959       
   57700.4603  0.0048 -6.9219 3  357.1263113  74222 30356 551      55 848       
   57700.5528  0.0016 -7.7230 3  137.0796 67  74222 30333 726      32 824       
   57701.9897  0.0016 -5.6919 3  137.0796 67  74222 30333 726      32 825       
   57761.0684  0.0036 -7.5050 3  362.3987113  74222 30356 750      56 650       
   57798.2018  0.0017 -7.2805 3   28.7694 33  74222 30316 215      16 016       
   57843.3662  0.0136 -6.6655 3  694.4959135  74222 303672443      682346       
   57843.3662  0.0136 -6.6655 3  694.4959135  74222 303672444      682345       
   57897.8370  0.0046 -6.3395 3   74.5211 53  74222 30326 225      25 322       
   58010.8302  0.0010 -5.2424 3   27.2680 31  74222 30315 313      15 214       
   58083.5474  0.0110 -7.3218 3  556.9445143  74222 30371 467      70 764       
   58202.7785  0.0026 -7.9591 3   42.2438 41  74222 30320 120      19 218       
   58212.6787  0.0008 -5.4045 3    9.1968 19  74222 303 9 2 8       8 2 7       
   58236.2769  0.0013 -5.5592 3   15.6641 25  74222 30312 111      11 210       
   58254.9472  0.0018 -6.5849 3   18.5922 17  74222 303 8 6 3       9 5 4       
   58254.9684  0.0018 -6.5849 3   18.5922 17  74222 303 8 6 2       9 5 5       
   58273.9453  0.3611 -7.9715 3 1409.1347195  74222 303973364      983267       
   58273.9453  0.3611 -7.9715 3 1409.1347195  74222 303973365      983266       
   58418.5306  0.0008 -6.1015 3   30.4426 19  74222 303 9 8 1       8 8 0       
   58418.5306  0.0008 -6.1015 3   30.4426 19  74222 303 9 8 2       8 8 1       
   58419.8006  0.0008 -5.8157 3   25.1354 19  74222 303 9 7 2       8 7 1       
   58419.8006  0.0008 -5.8157 3   25.1354 19  74222 303 9 7 3       8 7 2       
   58422.4727  0.0067 -7.7122 3  501.2542133  74222 30366 859      66 759       
   58424.6130  0.0007 -5.6580 3   20.5353 19  74222 303 9 6 3       8 6 2       
   58424.6130  0.0007 -5.6580 3   20.5353 19  74222 303 9 6 4       8 6 3       
   58435.7493  0.0007 -5.5548 3   16.6430 19  74222 303 9 5 5       8 5 4       
   58435.7644  0.0007 -5.5548 3   16.6430 19  74222 303 9 5 4       8 5 3       
   58459.6410  0.0007 -5.4831 3   13.4589 19  74222 303 9 4 6       8 4 5       
   58461.0629  0.0007 -5.4830 3   13.4589 19  74222 303 9 4 5       8 4 4       
   58470.7227  0.1207 -7.4119 3 1162.7787187  74222 303932568      922667       
   58470.7227  0.1207 -7.4119 3 1162.7787187  74222 303932569      922666       
   58473.8853  0.0066 -6.3545 3  511.7233115  74222 303572136      582039       
   58473.8853  0.0066 -6.3545 3  511.7233115  74222 303572137      582038       
   58490.6508  0.0007 -5.4331 3   10.9836 19  74222 303 9 3 7       8 3 6       
   58494.5477  0.0019 -5.7911 3  238.4167 87  74222 303431034      421131       
   58494.5570  0.0019 -7.8299 3  238.4167 87  74222 303431034      421132       
   58494.9608  0.0019 -7.8299 3  238.4167 87  74222 303431033      421131       
   58494.9701  0.0019 -5.7911 3  238.4167 87  74222 303431033      421132       
   58514.1882  0.0021 -5.9927 3   83.4548 43  74222 303211012      22 913       
   58514.1883  0.0021 -5.9927 3   83.4548 43  74222 303211011      22 914       
   58553.8548  0.0008 -5.4321 3   10.9857 19  74222 303 9 3 6       8 3 5       
   58560.0833  0.0011 -7.4814 3   24.0494 29  74222 30314 311      14 213       
   58619.3712  0.1134 -7.9692 3  890.0953181  74222 30390 585      89 882       
   58647.8817  0.0239 -7.9818 3  662.3275153  74222 30376 968      76 868       
   58649.1488  0.0017 -4.9319 3  134.1299 69  74222 30334 430      34 331       
   58709.2197  0.0036 -6.0684 3   53.7066 45  74222 30322 221      21 318       
   58764.7491  0.0029 -7.8732 3   26.8093 33  74222 30316 016      15 114       
   58771.3539  0.0011 -7.5706 3   18.5018 27  74222 30313 112      12 210       
   58785.8306  0.0009 -5.2678 3    9.8030 21  74222 30310 010       9 1 9       
   58834.2989  0.0024 -5.9544 3  196.2138 69  74222 303341420      351323       
   58834.2989  0.0024 -5.9544 3  196.2138 69  74222 303341421      351322       
   58849.1918  0.0006 -7.8589 3    1.6165  9  74222 303 4 2 3       3 1 3       
   58935.5801  0.0044 -6.2570 3   68.9809 51  74222 30325 224      24 321       
   58941.5056  0.0029 -7.2051 3   40.0323 39  74222 30319 118      19 119       
   58962.7335  0.0017 -7.6628 3   63.7231 47  74222 30323 419      22 517       
   58980.5983  0.0013 -4.9962 3   68.9809 49  74222 30324 420      24 321       
   58982.0428  0.0006 -5.8392 3    1.6165  9  74222 303 4 2 2       3 1 3       
   59020.4865  0.0132 -7.3868 3  587.5815147  74222 30373 569      72 666       
   59129.7254  0.0018 -5.6511 3   63.7175 47  74222 30323 419      22 518       
   59146.1706  0.0055 -6.7177 3  204.1538 87  74222 30343 341      42 438       
   59183.4010  0.0008 -5.3901 3    9.2567 19  74222 303 9 2 7       8 2 6       
   59189.5932  0.0032 -5.9694 3  367.6850107  74222 303531341      521438       
   59189.5959  0.0032 -5.9694 3  367.6850107  74222 303531340      521439       
   59199.7028  0.0027 -5.1306 3   65.5608 49  74222 30324 222      24 123       
   59244.0850  0.0010 -5.2077 3   30.6974 33  74222 30316 314      16 215       
   59302.8277  0.0379 -6.9452 3  922.4594167  74222 303832261      822360       
   59302.8277  0.0379 -6.9452 3  922.4594167  74222 303832262      822359       
   59368.7222  0.0039 -6.1198 3   58.5724 47  74222 30323 222      22 319       
   59389.2800  0.0028 -5.3990 3   40.0174 39  74222 30319 118      19 019       
   59395.8401  0.0018 -7.7053 3   40.2625 39  74222 30319 218      18 316       
   59404.1072  0.0045 -6.1148 3  356.8010 95  74222 303471829      481732       
   59404.1072  0.0045 -6.1148 3  356.8010 95  74222 303471830      481731       
   59436.4390  0.0042 -6.1833 3   63.6642 49  74222 30324 223      23 320       
   59603.0115  0.0016 -5.6439 3  111.6385 61  74222 30330 625      29 722       
   59607.2023  0.0065 -6.2227 3  524.8283127  74222 303631647      621746       
   59607.2023  0.0065 -6.2227 3  524.8283127  74222 303631648      621745       
   59611.5988  0.0016 -7.6688 3  111.6382 61  74222 30330 625      29 723       
   59663.3099  0.0017 -5.6883 3   51.2680 43  74222 30321 319      20 416       
   59665.1135  0.0659 -7.1403 3  975.5226161  74222 303802852      812755       
   59665.1135  0.0659 -7.1403 3  975.5226161  74222 303802853      812754       
   59665.1599  0.0131 -6.5485 3  709.7793147  74222 303731954      722053       
   59665.1599  0.0131 -6.5485 3  709.7793147  74222 303731955      722052       
   59676.6689  0.0008 -5.3649 3    8.3402 19  74222 303 9 1 8       8 1 7       
   59722.2289  0.2449 -7.7433 3 1345.4070201  74222 303A02773      992872       
   59722.2289  0.2449 -7.7433 3 1345.4070201  74222 303A02774      992871       
   59746.2404  0.1177 -7.9524 3  890.0579181  74222 30390 685      89 782       
   59749.1962  0.0041 -6.9829 3  233.7108 91  74222 30345 540      45 541       
   59831.7129  0.0195 -6.7458 3  756.4413141  74222 303702545      712448       
   59831.7129  0.0195 -6.7458 3  756.4413141  74222 303702546      712447       
   59832.5331  0.0019 -5.4008 3   32.3411 35  74222 30317 216      17 117       
   59859.2406  0.0016 -7.6651 3  111.6385 61  74222 30330 624      29 722       
   59867.8278  0.0016 -5.6399 3  111.6382 61  74222 30330 624      29 723       
   59915.8378  0.1910 -7.5947 3 1222.2710181  74222 303903159      913062       
   59915.8378  0.1910 -7.5947 3 1222.2710181  74222 303903160      913061       
   59957.3283  0.0020 -6.3104 3   29.6314 23  74222 30311 7 5      12 6 6       
   59957.3326  0.0020 -6.3104 3   29.6314 23  74222 30311 7 4      12 6 7       
   59979.3834  0.0105 -7.2540 3  541.8487141  74222 30370 466      69 763       
   60066.6673  0.0018 -7.2534 3   58.5724 45  74222 30322 419      22 319       
   60089.8313  0.1137 -7.9251 3  828.7941171  74222 303851075      851076       
   60211.0014  0.0020 -5.9412 3  105.7685 49  74222 303241113      251016       
   60211.0014  0.0020 -5.9412 3  105.7685 49  74222 303241114      251015       
   60212.8564  0.0335 -7.6125 3  677.2396155  74222 30377 869      761166       
   60367.4261  0.0077 -6.4149 3  565.1146121  74222 303602238      612141       
   60367.4261  0.0077 -6.4149 3  565.1146121  74222 303602239      612140       
   60375.1559  0.0013 -7.4658 3   27.2680 31  74222 30315 312      15 214       
   60462.8158  0.0029 -6.9221 3  110.3374 63  74222 30331 328      31 329       
   60466.1730  0.0017 -5.7167 3  204.3742 81  74222 30340 932      391029       
   60466.2334  0.0017 -7.7527 3  204.3742 81  74222 30340 932      391030       
   60468.6330  0.0017 -7.7527 3  204.3742 81  74222 30340 931      391029       
   60468.6933  0.0017 -5.7167 3  204.3742 81  74222 30340 931      391030       
   60500.0063  0.0031 -7.8651 3   30.2972 35  74222 30317 017      16 115       
   60573.3649  0.0028 -5.9577 3  229.7893 75  74222 303371522      381425       
   60573.3649  0.0028 -5.9577 3  229.7893 75  74222 303371523      381424       
   60606.3836  0.0018 -7.2255 3   32.3153 35  74222 30317 216      17 017       
   60632.9569  0.0032 -7.5907 3   52.3546 41  74222 30320 516      21 219       
   60657.4189  0.0011 -5.1743 3   34.3369 35  74222 30317 315      17 216       
   60727.1740  0.0013 -4.9939 3   63.6642 47  74222 30323 419      23 320       
   60752.1733  0.1004 -7.8918 3  871.0604179  74222 30389 584      88 881       
   60870.5562  0.0016 -7.6309 3   51.2278 43  74222 30321 319      20 417       
   60918.4673  0.0857 -7.2286 3 1086.0143181  74222 303902466      892565       
   60918.4673  0.0857 -7.2286 3 1086.0143181  74222 303902467      892564       
   60941.0091  0.0027 -7.9254 3   46.5099 43  74222 30321 121      20 219       
   61131.2722  0.0043 -6.7143 3  305.5319105  74222 30352 448      51 745       
   61166.2543  0.0030 -7.3002 3  235.7039 91  74222 30345 640      45 540       
   61198.8050  0.0026 -5.8724 3  325.0560101  74222 303501239      491336       
   61198.8054  0.0026 -7.9134 3  325.0560101  74222 303501239      491337       
   61198.8219  0.0026 -7.9134 3  325.0560101  74222 303501238      491336       
   61198.8223  0.0026 -5.8724 3  325.0560101  74222 303501238      491337       
   61218.6043  0.0050 -6.1534 3  401.6181101  74222 303501931      511834       
   61218.6043  0.0050 -6.1534 3  401.6181101  74222 303501932      511833       
   61248.8621  0.0074 -6.9387 3  359.0510115  74222 30357 454      56 551       
   61290.1400  0.0019 -4.9096 3  141.7979 71  74222 30335 431      35 332       
   61328.5598  0.0008 -7.5557 3    4.5230 15  74222 303 7 1 6       6 0 6       
   61344.5427  0.0016 -5.6093 3   88.8521 55  74222 30327 523      26 620       
   61393.2477  0.0016 -7.6243 3   88.8504 55  74222 30327 523      26 621       
   61395.5241  0.0033 -6.9139 3  166.3710 77  74222 30338 434      38 435       
   61460.1452  0.0022 -7.2135 3  136.0862 69  74222 30334 530      34 430       
   61615.2534  0.0262 -6.7834 3  854.1906161  74222 303802159      792258       
   61615.2534  0.0262 -6.7834 3  854.1906161  74222 303802160      792257       
   61652.9329  0.0021 -6.1412 3   43.3275 29  74222 30314 8 7      15 7 8       
   61652.9337  0.0021 -6.1412 3   43.3275 29  74222 30314 8 6      15 7 9       
   61695.1971  0.0052 -6.1038 3  473.6306121  74222 303601546      591643       
   61695.1972  0.0052 -6.1038 3  473.6306121  74222 303601545      591644       
   61706.0404  0.0016 -7.5828 3   29.2819 33  74222 30316 214      15 312       
   61742.6860  0.0023 -4.9714 3  103.4525 61  74222 30330 327      30 228       
   61794.7546  0.0939 -7.2462 3 1048.6237167  74222 303832954      842857       
   61794.7546  0.0939 -7.2462 3 1048.6237167  74222 303832955      842856       
   61808.0024  0.0100 -7.1884 3  526.9559139  74222 30369 465      68 762       
   61848.5965  0.0288 -6.8330 3  821.0195147  74222 303732647      742550       
   61848.5965  0.0288 -6.8330 3  821.0195147  74222 303732648      742549       
   61856.4359  0.0103 -6.4081 3  650.0339141  74222 303701852      691951       
   61856.4359  0.0103 -6.4081 3  650.0339141  74222 303701853      691950       
   61894.4178  0.0018 -7.7793 3   70.9483 51  74222 30325 223      24 420       
   61913.8202  0.0020 -7.9730 3  130.7368 55  74222 303271215      281117       
   61913.8202  0.0020 -5.9061 3  130.7368 55  74222 303271215      281118       
   61913.8202  0.0020 -5.9061 3  130.7368 55  74222 303271216      281117       
   61913.8202  0.0020 -7.9730 3  130.7368 55  74222 303271216      281118       
   61939.4361  0.0030 -6.9718 3   70.9468 51  74222 30325 223      25 224       
   62084.3784  0.0016 -5.6053 3   68.7244 49  74222 30324 421      23 518       
   62091.8443  0.0125 -7.3014 3  572.0454145  74222 30372 568      71 665       
   62120.7898  0.0032 -7.8577 3   33.9924 37  74222 30318 018      17 116       
   62148.9788  0.1051 -7.8717 3  871.0141179  74222 30389 684      88 781       
   62170.5083  0.2578 -7.7185 3 1303.8666187  74222 303933261      943164       
   62170.5083  0.2578 -7.7185 3 1303.8666187  74222 303933262      943163       
   62184.8426  0.0009 -5.2526 3    7.7287 19  74222 303 9 1 9       8 0 8       
   62256.1792  0.0012 -5.1419 3   38.1859 37  74222 30318 316      18 217       
   62275.8570  0.1805 -7.5462 3 1262.7854195  74222 303972671      962770       
   62275.8570  0.1805 -7.5462 3 1262.7854195  74222 303972672      962769       
   62285.4463  0.0095 -6.4825 3  621.1452127  74222 303632340      642243       
   62285.4463  0.0095 -6.4825 3  621.1452127  74222 303632341      642242       
   62326.1591  0.0033 -5.9706 3  266.0155 81  74222 303401624      411527       
   62326.1591  0.0033 -5.9706 3  266.0155 81  74222 303401625      411526       
   62340.9941  0.0016 -7.6009 3   68.7158 49  74222 30324 421      23 519       
   62453.9900  0.0016 -5.6503 3  172.9816 75  74222 30337 830      36 927       
   62454.3716  0.0016 -7.6827 3  172.9816 75  74222 30337 830      36 928       
   62467.9870  0.0016 -7.6825 3  172.9816 75  74222 30337 829      36 927       
   62468.3686  0.0016 -5.6501 3  172.9816 75  74222 30337 829      36 928       
   62497.3988  0.0007 -5.6923 3    2.5760 11  74222 303 5 2 4       4 1 3       
   62518.3967  0.0014 -4.9923 3   58.5724 45  74222 30322 418      22 319       
   62521.2974  0.0058 -7.5152 3  314.1856103  74222 30351 943      52 646       
   62523.1686  0.0016 -7.6074 3   88.8521 55  74222 30327 522      26 620       
   62545.6680  0.0017 -7.2300 3   53.7066 43  74222 30321 418      21 318       
   62571.8736  0.0016 -5.5908 3   88.8504 55  74222 30327 522      26 621       
   62574.6252  0.0078 -7.6462 3  417.1061119  74222 303591050      60 753       
   62611.0170  0.0016 -7.4536 3   30.6974 33  74222 30316 313      16 215       
   62780.1862  0.0008 -5.2771 3    9.8030 21  74222 30310 110       9 1 9       
   62806.1712  0.0007 -7.6925 3    2.5760 11  74222 303 5 2 3       4 1 3       
   62825.9688  0.0045 -7.0577 3  323.8193107  74222 30353 647      53 648       
   62894.9221  0.0887 -7.8156 3  852.2242177  74222 30388 583      87 880       
   62970.0067  0.0368 -7.6281 3  681.0000155  74222 30377 968      77 969       
   62974.0331  0.0026 -7.9658 3   20.4622 25  74222 30312 4 9      13 112       
   63005.5725  0.0020 -5.3589 3   36.0842 37  74222 30318 217      18 118       
   63053.1329  0.0056 -6.1997 3  449.0800107  74222 303532033      541936       
   63053.1329  0.0056 -6.1997 3  449.0800107  74222 303532034      541935       
   63164.0566  0.0069 -7.0414 3  452.6401127  74222 30363 657      62 954       
   63199.7751  0.0022 -5.7830 3  285.0723 95  74222 303471137      461234       
   63199.7775  0.0022 -7.8220 3  285.0723 95  74222 303471137      461235       
   63199.8815  0.0022 -7.8220 3  285.0723 95  74222 303471136      461234       
   63199.8839  0.0022 -5.7830 3  285.0723 95  74222 303471136      461235       
   63321.4913  0.0053 -6.6120 3  194.9095 85  74222 30342 340      41 437       
   63328.6050  0.0599 -7.0531 3 1011.8668175  74222 303872364      862463       
   63328.6050  0.0599 -7.0531 3 1011.8668175  74222 303872365      862462       
   63345.4398  0.0021 -6.0253 3   59.6801 35  74222 30317 9 9      18 810       
   63345.4399  0.0021 -6.0253 3   59.6801 35  74222 30317 9 8      18 811       
   63353.8405  0.0036 -7.4235 3  350.0242111  74222 30355 749      55 649       
   63361.8834  0.3506 -7.8976 3 1452.7352209  74222 303A42876      A32975       
   63361.8834  0.3506 -7.8976 3 1452.7352209  74222 303A42877      A32974       
   63553.9780  0.0095 -7.1252 3  512.2667137  74222 30368 464      67 761       
   63559.1596  0.0049 -7.4225 3  225.7393 87  74222 30343 836      44 539       
   63572.1755  0.0008 -5.2633 3    9.6433 21  74222 30310 010       9 0 9       
   63583.1855  0.0028 -7.8960 3   50.9838 45  74222 30322 122      21 220       
   63595.9234  0.0019 -7.1747 3   36.0645 37  74222 30318 217      18 018       
   63601.5895  0.0029 -7.1465 3   44.1852 41  74222 30320 119      20 120       
   63624.4817  0.0021 -7.9514 3  158.3590 61  74222 303301317      311219       
   63624.4817  0.0021 -5.8850 3  158.3590 61  74222 303301317      311220       
   63624.4817  0.0021 -5.8850 3  158.3590 61  74222 303301318      311219       
   63624.4817  0.0021 -7.9514 3  158.3590 61  74222 303301318      311220       
   63679.2622  0.0032 -7.8503 3   37.8933 39  74222 30319 019      18 117       
   63762.5820  0.0042 -5.9925 3  425.0725115  74222 303571444      561541       
   63762.5827  0.0042 -5.9925 3  425.0725115  74222 303571443      561542       
   63852.9770  0.0019 -7.6341 3   44.3800 41  74222 30320 219      19 317       
   63871.3592  0.0031 -7.9768 3   22.3433 29  74222 30314 212      14 114       
   63894.1961  0.0186 -6.6292 3  788.5473155  74222 303772057      762156       
   63894.1961  0.0186 -6.6292 3  788.5473155  74222 303772058      762155       
   63895.0452  0.0425 -6.9270 3  888.2281153  74222 303762749      772652       
   63895.0452  0.0425 -6.9270 3  888.2281153  74222 303762750      772651       
   63938.5618  0.0022 -7.8852 3  103.3793 61  74222 30330 327      29 524       
   63939.5068  0.0028 -5.3456 3   44.1739 41  74222 30320 119      20 020       
   63957.4754  0.1314 -7.3586 3 1124.3472173  74222 303863056      872959       
   63957.4754  0.1314 -7.3586 3 1124.3472173  74222 303863057      872958       
   63976.4177  0.0027 -5.0812 3   70.8789 51  74222 30325 223      25 124       
   64009.8723  0.0137 -7.8049 3  534.4439135  74222 303671157      68 860       
   64019.6067  0.0084 -6.2752 3  592.9215135  74222 303671750      661849       
   64019.6067  0.0084 -6.2752 3  592.9215135  74222 303671751      661848       
   64043.4364  0.0013 -5.1104 3   42.2438 39  74222 30319 317      19 218       
   64070.3661  0.0019 -5.5635 3   29.2030 33  74222 30316 214      15 313       
   64094.0913  0.0038 -5.9926 3  304.8912 87  74222 303431726      441629       
   64094.0913  0.0038 -5.9926 3  304.8912 87  74222 303431727      441628       
   64095.7178  0.0049 -6.8147 3  369.3231115  74222 30357 552      56 849       
   64131.5671  0.0045 -6.6797 3  316.8598107  74222 30353 449      52 746       
   64208.3453  0.0119 -7.2720 3  559.3572141  74222 30370 763      691060       
   64229.0831  0.0127 -6.5572 3  679.8133133  74222 303662442      672345       
   64229.0831  0.0127 -6.5572 3  679.8133133  74222 303662443      672344       
   64284.7177  0.0014 -4.9919 3   53.7066 43  74222 30321 417      21 318       
   64382.6140  0.0061 -7.1928 3  428.4440123  74222 30361 754      61 755       
   64422.7551  0.0123 -7.3837 3  547.5261139  74222 30369 861      69 862       
   64461.2676  0.3430 -7.8489 3 1388.0757193  74222 303963363      973266       
   64461.2676  0.3430 -7.8489 3 1388.0757193  74222 303963364      973265       
   64463.8431  0.0016 -5.5923 3  144.2404 69  74222 30334 728      33 825       
   64464.9309  0.0021 -4.8852 3  149.6676 73  74222 30336 432      36 333       
   64466.1774  0.0016 -7.6197 3  144.2403 69  74222 30334 728      33 826       
   64473.1215  0.0064 -7.6206 3  486.6997131  74222 30365 858      65 758       
   64524.2358  0.1208 -7.8507 3  824.4577171  74222 30385 976      841273       
   64538.9791  0.0016 -7.6187 3  144.2404 69  74222 30334 727      33 825       
   64541.3134  0.0016 -5.5912 3  144.2403 69  74222 30334 727      33 826       
   64598.2066  0.0012 -7.4584 3   21.3756 29  74222 30314 113      13 211       
   64622.7304  0.0937 -7.7916 3  852.1669177  74222 30388 683      87 780       
   64632.8628  0.0008 -5.2680 3   11.1386 21  74222 30310 2 9       9 2 8       
   64740.5269  0.0019 -7.5614 3   46.9081 41  74222 30320 317      19 415       
   64758.3481  0.0016 -7.2113 3   49.0677 41  74222 30320 417      20 317       
   64762.2046  0.0018 -6.7386 3   16.6430 15  74222 303 7 6 2       8 5 3       
   64762.2107  0.0018 -6.7386 3   16.6430 15  74222 303 7 6 1       8 5 4       
   64789.6150  0.1309 -7.3569 3 1182.7742189  74222 303942569      932668       
   64789.6150  0.1309 -7.3569 3 1182.7742189  74222 303942570      932667       
   64908.9341  0.0063 -6.2535 3  499.1854113  74222 303562135      572038       
   64908.9341  0.0063 -6.2535 3  499.1854113  74222 303562136      572037       
   64912.1691  0.0008 -5.7341 3   32.3912 21  74222 30310 8 2       9 8 1       
   64912.1691  0.0008 -5.7341 3   32.3912 21  74222 30310 8 3       9 8 2       
   64912.3187  0.0008 -6.0242 3   38.4052 21  74222 30310 9 1       9 9 0       
   64912.3187  0.0008 -6.0242 3   38.4052 21  74222 30310 9 2       9 9 1       
   64914.9739  0.0008 -5.5718 3   27.0840 21  74222 30310 7 3       9 7 2       
   64914.9739  0.0008 -5.5718 3   27.0840 21  74222 30310 7 4       9 7 3       
   64922.4965  0.0008 -5.4635 3   22.4842 21  74222 30310 6 5       9 6 4       
   64922.4968  0.0008 -5.4635 3   22.4842 21  74222 30310 6 4       9 6 3       
   64938.5479  0.0008 -5.3863 3   18.5922 21  74222 30310 5 6       9 5 5       
   64938.5901  0.0008 -5.3863 3   18.5922 21  74222 30310 5 5       9 5 4       
   64956.5584  0.0018 -5.6171 3   55.8509 45  74222 30322 320      21 417       
   64971.4671  0.0008 -5.3300 3   15.4089 21  74222 30310 4 7       9 4 6       
   64974.5387  0.0008 -5.3300 3   15.4089 21  74222 30310 4 6       9 4 5       
   65005.2514  0.0008 -5.2897 3   12.9346 21  74222 30310 3 8       9 3 7       
   65033.0859  0.0215 -7.8810 3  645.6080151  74222 30375 967      75 867       
   65037.8304  0.0021 -5.9431 3   78.6887 41  74222 303201010      21 913       
   65037.8304  0.0021 -5.9431 3   78.6887 41  74222 303201011      21 912       
   65044.4726  0.0780 -7.7405 3  833.5869175  74222 30387 582      86 879       
   65112.6750  0.0008 -5.2883 3   12.9389 21  74222 30310 3 7       9 3 6       
   65200.1064  0.0091 -7.0645 3  497.7818135  74222 30367 463      66 760       
   65200.2484  0.0020 -5.7013 3  247.7353 89  74222 303441035      431132       
   65200.2639  0.0020 -7.7378 3  247.7353 89  74222 303441035      431133       
   65200.8964  0.0020 -7.7378 3  247.7353 89  74222 303441034      431132       
   65200.9119  0.0020 -5.7013 3  247.7353 89  74222 303441034      431133       
   65220.2624  0.0032 -7.8423 3   41.9984 41  74222 30320 020      19 118       
   65318.8270  0.0019 -7.4448 3   34.3369 35  74222 30317 314      17 216       
   65331.5629  0.0119 -7.2161 3  556.7045143  74222 30371 567      70 664       
   65344.6834  0.0024 -7.9420 3  188.6342 67  74222 303331419      341321       
   65344.6834  0.0024 -5.8761 3  188.6342 67  74222 303331419      341322       
   65344.6834  0.0024 -5.8761 3  188.6342 67  74222 303331420      341321       
   65344.6834  0.0024 -7.9420 3  188.6342 67  74222 303331420      341322       
   65346.0706  0.0039 -7.3850 3  151.8179 71  74222 30335 729      36 432       
   65392.5915  0.0073 -6.8423 3  346.8360113  74222 30356 453      55 550       
   65430.5568  0.0022 -7.1649 3  128.5518 67  74222 30333 529      33 429       
   65559.5880  0.0020 -5.5611 3   46.8808 41  74222 30320 317      19 416       
   65702.3625  0.0413 -6.8851 3  940.3390169  74222 303842262      832361       
   65702.3625  0.0413 -6.8851 3  940.3390169  74222 303842263      832360       
   65718.1312  0.0009 -5.1140 3   11.8971 23  74222 30311 011      10 110       
   65813.1658  0.0033 -5.8886 3  379.1559109  74222 303541342      531439       
   65813.1659  0.0033 -7.9296 3  379.1559109  74222 303541342      531440       
   65813.1700  0.0033 -7.9296 3  379.1559109  74222 303541341      531439       
   65813.1701  0.0033 -5.8886 3  379.1559109  74222 303541341      531440       
   65878.5287  0.0044 -6.0230 3  346.4151 93  74222 303461828      471731       
   65878.5287  0.0044 -6.0230 3  346.4151 93  74222 303461829      471730       
   65912.1118  0.0008 -5.2508 3   11.2308 21  74222 30310 2 8       9 2 7       
   65965.5944  0.0013 -4.9933 3   49.0677 41  74222 30320 416      20 317       
   65972.0527  0.0618 -7.0277 3  958.0651159  74222 303792851      802754       
   65972.0527  0.0618 -7.0277 3  958.0651159  74222 303792852      802753       
   65984.3675  0.2634 -7.6944 3 1366.8763203  74222 303A12774      A02873       
   65984.3675  0.2634 -7.6944 3 1366.8763203  74222 303A12775      A02872       
   66019.9319  0.0014 -5.0799 3   46.5099 41  74222 30320 318      20 219       
   66020.7709  0.0013 -4.8452 3  177.0397 79  74222 30339 534      39 435       
   66025.6372  0.0012 -4.8426 3  168.4190 77  74222 30338 533      38 434       
   66042.2438  0.0007 -7.7150 3    2.4577 11  74222 303 5 2 4       4 1 4       
   66120.2866  0.0030 -7.2347 3  225.7393 89  74222 30344 639      44 539       
   66141.3139  0.0138 -6.4824 3  725.5320149  74222 303741955      732054       
   66141.3139  0.0138 -6.4824 3  725.5320149  74222 303741956      732053       
   66142.1402  0.0028 -7.8701 3   55.6649 47  74222 30323 123      22 221       
   66154.1343  0.1807 -7.4776 3 1202.6907179  74222 303893158      903061       
   66154.1343  0.1807 -7.4776 3 1202.6907179  74222 303893159      903060       
   66157.0270  0.0068 -6.1498 3  538.4443129  74222 303641648      631747       
   66157.0270  0.0068 -6.1498 3  538.4443129  74222 303641649      631746       
   66199.4451  0.0182 -6.6387 3  741.1169139  74222 303692544      702447       
   66199.4451  0.0182 -6.6387 3  741.1169139  74222 303692545      702446       
   66215.6368  0.0008 -5.2324 3   10.3308 21  74222 30310 1 9       9 1 8       
   66268.3632  0.0024 -4.9322 3  110.1438 63  74222 30331 328      31 229       
   66296.9068  0.0021 -5.3192 3   40.0323 39  74222 30319 218      19 119       
   66351.0162  0.0007 -5.7182 3    2.4577 11  74222 303 5 2 3       4 1 4       
   66366.2255  0.0028 -6.8619 3  117.1923 65  74222 30332 329      32 330       
   66416.1745  0.0014 -5.3806 3   18.2468 27  74222 30313 112      12 211       
   66450.3678  0.0016 -5.5439 3  118.1519 63  74222 30331 626      30 723       
   66464.0458  0.0016 -7.5642 3  118.1515 63  74222 30331 626      30 724       
   66470.2822  0.0020 -6.3536 3   27.0322 21  74222 30310 7 4      11 6 5       
   66470.2836  0.0020 -6.3536 3   27.0322 21  74222 30310 7 3      11 6 6       
   66511.0403  0.0042 -6.9244 3  243.6662 93  74222 30346 541      46 542       
   66540.2530  0.0011 -4.8371 3  160.0109 75  74222 30337 532      37 433       
   66564.4485  0.0015 -4.8446 3  185.8707 81  74222 30340 535      40 436       
   66598.5681  0.0047 -6.6586 3  328.4039109  74222 30354 450      53 747       
   66671.6188  0.0018 -7.5352 3   68.7244 49  74222 30324 420      23 518       
   66693.6588  0.0014 -7.1973 3   44.6562 39  74222 30319 416      19 316       
   66695.6082  0.0016 -7.5347 3   55.7929 45  74222 30322 320      21 418       
   66727.3825  0.0086 -7.0065 3  483.5016133  74222 30366 462      65 759       
   66732.6093  0.0021 -7.9531 3  100.3528 47  74222 303231112      241014       
   66732.6093  0.0021 -5.8847 3  100.3528 47  74222 303231112      241015       
   66732.6093  0.0021 -5.8847 3  100.3528 47  74222 303231113      241014       
   66732.6093  0.0021 -7.9531 3  100.3528 47  74222 303231113      241015       
   66744.6812  0.0021 -7.1277 3   40.0174 39  74222 30319 218      19 019       
   66779.1791  0.0032 -7.8337 3   46.3067 43  74222 30321 021      20 119       
   66787.2210  0.0073 -6.3147 3  551.9324119  74222 303592237      602140       
   66787.2210  0.0073 -6.3147 3  551.9324119  74222 303592238      602139       
   66823.2973  0.0016 -7.5593 3  118.1519 63  74222 30331 625      30 723       
   66836.9753  0.0016 -5.5386 3  118.1515 63  74222 30331 625      30 724       
   66928.2345  0.0018 -5.5305 3   68.7158 49  74222 30324 420      23 519       
   67076.0210  0.0028 -7.9436 3  221.5615 73  74222 303361521      371423       
   67076.0210  0.0028 -5.8780 3  221.5615 73  74222 303361521      371424       
   67076.0210  0.0028 -5.8780 3  221.5615 73  74222 303361522      371423       
   67076.0210  0.0028 -7.9436 3  221.5615 73  74222 303361522      371424       
   67149.8680  0.0028 -7.9670 3  149.5780 73  74222 30336 432      35 629       
   67176.9728  0.0834 -7.7119 3  833.5162175  74222 30387 682      86 779       
   67196.9091  0.0684 -7.6667 3  815.1486173  74222 30386 581      85 878       
   67210.9194  0.0018 -5.6272 3  213.0464 83  74222 30341 933      401030       
   67211.0189  0.0018 -7.6606 3  213.0464 83  74222 30341 933      401031       
   67214.7148  0.0018 -7.6606 3  213.0464 83  74222 30341 932      401030       
   67214.8143  0.0018 -5.6272 3  213.0464 83  74222 30341 932      401031       
   67254.9002  0.0029 -6.9130 3   76.4523 53  74222 30326 224      26 225       
   67264.5122  0.0933 -7.1751 3 1105.3762183  74222 303912467      902566       
   67264.5122  0.0933 -7.1751 3 1105.3762183  74222 303912468      902565       
   67435.2248  0.0052 -6.5080 3  185.8707 83  74222 30341 339      40 436       
   67477.2547  0.0035 -7.4301 3   92.4653 55  74222 30327 622      28 325       
   67512.7199  0.0013 -4.9972 3   44.6562 39  74222 30319 415      19 316       
   67515.0216  0.0011 -4.8290 3  151.8179 73  74222 30336 531      36 432       
   67566.5310  0.0010 -5.1259 3    9.6433 21  74222 30310 110       9 0 9       
   67680.8020  0.0049 -6.0617 3  390.5859 99  74222 303491930      501833       
   67680.8020  0.0049 -6.0617 3  390.5859 99  74222 303491931      501832       
   67684.5191  0.0017 -4.8406 3  194.9095 83  74222 30341 536      41 437       
   67799.3877  0.0019 -7.6647 3   76.4342 53  74222 30326 224      25 421       
   67799.8692  0.0033 -6.8553 3  174.7781 79  74222 30339 435      39 436       
   67851.8628  0.0027 -5.7922 3  335.8823103  74222 303511240      501337       
   67851.8634  0.0027 -7.8314 3  335.8823103  74222 303511240      501338       
   67851.8897  0.0027 -7.8314 3  335.8823103  74222 303511239      501337       
   67851.8903  0.0027 -5.7922 3  335.8823103  74222 303511239      501338       
   67911.0839  0.1364 -7.8763 3  847.4418173  74222 303861076      861077       
   68041.1164  0.0285 -6.7245 3  871.4333163  74222 303812160      802259       
   68041.1164  0.0285 -6.7245 3  871.4333163  74222 303812161      802258       
   68080.5762  0.0884 -7.1349 3 1030.5279165  74222 303822953      832856       
   68080.5763  0.0884 -7.1349 3 1030.5279165  74222 303822954      832855       
   68097.5859  0.0007 -5.5688 3    3.6860 13  74222 303 6 2 5       5 1 4       
   68104.0750  0.0020 -7.5729 3   48.7121 43  74222 30321 220      20 318       
   68115.0016  0.0082 -6.9514 3  469.4270131  74222 30365 461      64 758       
   68134.6999  0.0016 -5.5107 3   94.7186 57  74222 30328 524      27 621       
   68146.9217  0.0023 -4.8590 3  157.7378 75  74222 30337 433      37 334       
   68169.6061  0.0021 -6.1419 3   40.0782 27  74222 30313 8 6      14 7 7       
   68169.6064  0.0021 -6.1419 3   40.0782 27  74222 30313 8 5      14 7 8       
   68184.0839  0.0015 -5.0501 3   50.9838 43  74222 30321 319      21 220       
   68195.0650  0.0028 -7.0930 3   48.5427 43  74222 30321 120      21 121       
   68197.6104  0.0269 -6.7270 3  805.0539145  74222 303722646      732549       
   68197.6104  0.0269 -6.7270 3  805.0539145  74222 303722647      732548       
   68210.3881  0.0016 -7.5193 3   94.7161 57  74222 30328 524      27 622       
   68271.5025  0.0055 -6.0317 3  486.6042123  74222 303611547      601644       
   68271.5027  0.0055 -6.0317 3  486.6042123  74222 303611546      601645       
   68350.0274  0.0013 -7.1882 3   40.4723 37  74222 30318 415      18 315       
   68358.4985  0.0108 -6.3430 3  665.1467143  74222 303711853      701952       
   68358.4985  0.0108 -6.3430 3  665.1467143  74222 303711854      701951       
   68381.1389  0.0032 -7.8244 3   50.8174 45  74222 30322 022      21 120       
   68385.5450  0.2445 -7.6030 3 1283.6514185  74222 303923260      933163       
   68385.5450  0.2445 -7.6030 3 1283.6514185  74222 303923261      933162       
   68431.9548  0.0021 -7.9127 3  124.6717 53  74222 303261214      271116       
   68431.9548  0.0021 -5.8449 3  124.6717 53  74222 303261214      271117       
   68431.9548  0.0021 -5.8449 3  124.6717 53  74222 303261215      271116       
   68431.9548  0.0021 -7.9127 3  124.6717 53  74222 303261215      271117       
   68448.9404  0.0028 -5.2968 3   48.5342 43  74222 30321 120      21 021       
   68499.2056  0.0016 -5.5130 3   73.9459 51  74222 30325 422      24 519       
   68543.8556  0.0022 -7.4391 3   38.1859 37  74222 30318 315      18 217       
   68565.9153  0.1950 -7.4989 3 1283.6238197  74222 303982672      972771       
   68565.9153  0.1950 -7.4989 3 1283.6238197  74222 303982673      972770       
   68566.0942  0.0049 -6.6491 3  340.1633111  74222 30355 451      54 748       
   68629.9183  0.0029 -7.8473 3   60.5527 49  74222 30324 124      23 222       
   68689.1792  0.0090 -6.3830 3  607.3194125  74222 303622339      632242       
   68689.1792  0.0090 -6.3830 3  607.3194125  74222 303622340      632241       
   68711.0575  0.0007 -7.5471 3    3.6860 13  74222 303 6 2 4       5 1 4       
   68758.1503  0.0115 -7.1306 3  541.5582141  74222 30370 566      69 663       
   68820.0130  0.0033 -7.9551 3  257.1398 79  74222 303391623      401525       
   68820.0130  0.0033 -5.8899 3  257.1398 79  74222 303391623      401526       
   68820.0130  0.0033 -5.8899 3  257.1398 79  74222 303391624      401525       
   68820.0130  0.0033 -7.9551 3  257.1398 79  74222 303391624      401526       
   68852.2906  0.0027 -5.0346 3   76.3990 53  74222 30326 224      26 125       
   68885.4774  0.0016 -7.4977 3   73.9330 51  74222 30325 422      24 520       
   68889.9642  0.0011 -4.8188 3  143.8423 71  74222 30335 530      35 431       
   68892.1649  0.0012 -5.0039 3   40.4723 37  74222 30318 414      18 315       
   68992.0737  0.0036 -7.3470 3  337.8620109  74222 30354 748      54 648       
   68996.8587  0.0009 -5.1576 3   11.8971 23  74222 30311 111      10 110       
   69211.4326  0.0021 -7.1204 3  121.2409 65  74222 30332 528      32 428       
   69244.6836  0.0017 -5.5609 3  181.0072 77  74222 30338 831      37 928       
   69245.3043  0.0017 -7.5902 3  181.0072 77  74222 30338 831      37 929       
   69265.8601  0.0017 -7.5899 3  181.0072 77  74222 30338 830      37 928       
   69266.4808  0.0017 -5.5606 3  181.0072 77  74222 30338 830      37 929       
   69340.3881  0.0078 -6.8995 3  455.5587129  74222 30364 460      63 757       
   69347.4311  0.0598 -7.5942 3  796.9097171  74222 30385 580      84 877       
   69397.6326  0.0019 -4.8333 3  204.1538 85  74222 30342 537      42 438       
   69449.5964  0.0033 -7.6124 3   47.7181 39  74222 30319 515      20 218       
   69502.2087  0.0055 -6.1081 3  437.4021105  74222 303522032      531935       
   69502.2087  0.0055 -6.1081 3  437.4021105  74222 303522033      531934       
   69515.7308  0.0010 -7.4230 3    6.0214 17  74222 303 8 1 7       7 0 7       
   69559.6558  0.0016 -7.4313 3   32.7859 35  74222 30317 215      16 313       
   69593.6263  0.3758 -7.8558 3 1475.0435211  74222 303A52877      A42976       
   69593.6263  0.3758 -7.8558 3 1475.0435211  74222 303A52878      A42975       
   69693.6350  0.0022 -5.2816 3   44.1852 41  74222 30320 219      20 120       
   69701.6857  0.0654 -7.0008 3 1030.5942177  74222 303882365      872464       
   69701.6857  0.0654 -7.0008 3 1030.5942177  74222 303882366      872463       
   69710.9360  0.0035 -7.9708 3   25.4704 31  74222 30315 213      15 115       
   69712.4868  0.0009 -5.1466 3   11.7639 23  74222 30311 011      10 010       
   69732.1911  0.0072 -6.7459 3  334.8168111  74222 30355 452      54 549       
   69735.7515  0.0012 -7.1843 3   36.5157 35  74222 30317 414      17 314       
   69787.2559  0.0016 -7.4980 3   94.7186 57  74222 30328 523      27 621       
   69796.3066  0.0051 -6.7311 3  381.7381117  74222 30358 553      57 850       
   69822.6146  0.0742 -7.6327 3  815.0616173  74222 30386 681      85 778       
   69862.9441  0.0016 -5.4870 3   94.7161 57  74222 30328 523      27 622       
   69863.9493  0.0022 -6.0040 3   55.7807 33  74222 30316 9 7      17 810       
   69863.9493  0.0022 -6.0040 3   55.7807 33  74222 30316 9 8      17 8 9       
   69885.2635  0.0023 -5.7032 3  295.2534 97  74222 303481138      471235       
   69885.2674  0.0023 -7.7401 3  295.2534 97  74222 303481138      471236       
   69885.4310  0.0023 -7.7401 3  295.2534 97  74222 303481137      471235       
   69885.4349  0.0023 -5.7032 3  295.2534 97  74222 303481137      471236       
   69908.2197  0.0019 -5.5621 3   60.6578 47  74222 30323 321      22 418       
   70015.7520  0.0013 -7.3686 3   24.4738 31  74222 30315 114      14 212       
   70022.4813  0.0046 -7.0027 3  335.5263109  74222 30354 648      54 649       
   70031.5522  0.0022 -7.0840 3   44.1739 41  74222 30320 219      20 020       
   70041.5028  0.0032 -7.8147 3   55.5301 47  74222 30323 023      22 121       
   70068.5714  0.0051 -6.6498 3  352.1374113  74222 30356 452      55 749       
   70085.0705  0.0012 -5.0141 3   36.5157 35  74222 30317 413      17 314       
   70137.8179  0.0022 -7.8875 3  151.6448 59  74222 303291316      301218       
   70137.8179  0.0022 -5.8203 3  151.6448 59  74222 303291316      301219       
   70137.8179  0.0022 -5.8203 3  151.6448 59  74222 303291317      301218       
   70137.8179  0.0022 -7.8875 3  151.6448 59  74222 303291317      301219       
   70221.5346  0.1241 -7.2486 3 1105.6142171  74222 303853055      862958       
   70221.5346  0.1241 -7.2486 3 1105.6142171  74222 303853056      862957       
   70224.6249  0.0398 -6.8220 3  871.6223151  74222 303752748      762651       
   70224.6249  0.0398 -6.8220 3  871.6223151  74222 303752749      762650       
   70346.4200  0.0200 -6.5713 3  805.1523157  74222 303782058      772157       
   70346.4200  0.0200 -6.5713 3  805.1523157  74222 303782059      772156       
   70366.4652  0.0043 -5.9209 3  437.4031117  74222 303581445      571542       
   70366.4653  0.0043 -7.9619 3  437.4031117  74222 303581445      571543       
   70366.4663  0.0043 -7.9619 3  437.4031117  74222 303581444      571542       
   70366.4663  0.0043 -5.9209 3  437.4031117  74222 303581444      571543       
   70379.2478  0.0074 -6.8510 3  441.8974127  74222 30363 459      62 756       
   70532.0565  0.0016 -5.0212 3   55.6649 45  74222 30322 320      22 221       
   70547.9402  0.0087 -6.2109 3  607.3938137  74222 303681752      671849       
   70547.9403  0.0087 -6.2109 3  607.3938137  74222 303681751      671850       
   70578.1170  0.0038 -7.9760 3  295.3681 85  74222 303421725      431627       
   70578.1170  0.0038 -5.9111 3  295.3681 85  74222 303421725      431628       
   70578.1170  0.0038 -5.9111 3  295.3681 85  74222 303421726      431627       
   70578.1170  0.0038 -7.9760 3  295.3681 85  74222 303421726      431628       
   70595.8169  0.0012 -4.8071 3  136.0862 69  74222 30334 529      34 430       
   70615.9656  0.0119 -6.4583 3  665.3446131  74222 303652441      662344       
   70615.9656  0.0119 -6.4583 3  665.3446131  74222 303652442      662343       
   70649.1871  0.0061 -7.5341 3  472.3533129  74222 30364 857      64 757       
   70652.4742  0.3260 -7.7349 3 1367.2266191  74222 303953362      963265       
   70652.4742  0.3260 -7.7349 3 1367.2266191  74222 303953363      963264       
   70841.7752  0.0443 -7.5789 3  697.9249157  74222 30378 969      78 970       
   70868.2441  0.0012 -7.1857 3   32.7859 33  74222 30316 413      16 313       
   70984.1833  0.0010 -7.2432 3   33.9924 35  74222 30317 315      17 116       
   70988.5862  0.0029 -7.1734 3  215.9934 87  74222 30343 638      43 538       
   71028.1033  0.0009 -7.1722 3   37.8933 37  74222 30318 316      18 117       
   71031.3292  0.0266 -7.9366 3  691.6794155  74222 303771166      78 871       
   71038.3450  0.0009 -5.1462 3   13.2945 23  74222 30311 210      10 2 9       
   71057.5991  0.0029 -7.8271 3   65.6468 51  74222 30325 125      24 223       
   71076.8982  0.0024 -4.8939 3  117.0352 65  74222 30332 329      32 230       
   71086.7537  0.0011 -5.0281 3   32.7859 33  74222 30316 412      16 313       
   71107.4445  0.1420 -7.3108 3 1202.9805191  74222 303952570      942669       
   71107.4445  0.1420 -7.3108 3 1202.9805191  74222 303952571      942668       
   71140.4509  0.0053 -6.6593 3  364.3254115  74222 30357 453      56 750       
   71205.6422  0.0070 -6.8065 3  428.4440125  74222 30362 458      61 755       
   71240.9228  0.0010 -7.3210 3   30.2972 33  74222 30316 314      16 115       
   71263.9992  0.0018 -7.0710 3   14.9106 13  74222 303 6 6 1       7 5 2       
   71264.0006  0.0018 -7.0710 3   14.9106 13  74222 303 6 6 0       7 5 3       
   71304.6093  0.0016 -5.5028 3  151.6192 71  74222 30335 729      34 826       
   71308.3421  0.0016 -7.5264 3  151.6190 71  74222 30335 729      34 827       
   71344.0154  0.0061 -6.1621 3  486.8623111  74222 303552134      562037       
   71344.0154  0.0061 -6.1621 3  486.8623111  74222 303552135      562036       
   71361.4143  0.0071 -6.9151 3  466.3514129  74222 30364 658      63 955       
   71398.8376  0.0009 -7.1075 3   41.9984 39  74222 30319 317      19 118       
   71405.6673  0.0009 -5.6642 3   40.5704 23  74222 30311 9 2      10 9 1       
   71405.6673  0.0009 -5.6642 3   40.5704 23  74222 30311 9 3      10 9 2       
   71406.6546  0.0009 -5.4979 3   34.5564 23  74222 30311 8 3      10 8 2       
   71406.6546  0.0009 -5.4979 3   34.5564 23  74222 30311 8 4      10 8 3       
   71407.2644  0.0009 -5.9580 3   47.2909 23  74222 3031110 1      1010 0       
   71407.2644  0.0009 -5.9580 3   47.2909 23  74222 3031110 2      1010 1       
   71411.4342  0.0009 -5.3853 3   29.2494 23  74222 30311 7 4      10 7 3       
   71411.4342  0.0009 -5.3853 3   29.2494 23  74222 30311 7 5      10 7 4       
   71415.6291  0.0016 -7.5251 3  151.6192 71  74222 30335 728      34 826       
   71419.3620  0.0016 -5.5013 3  151.6190 71  74222 30335 728      34 827       
   71421.7060  0.0050 -6.4058 3  177.0397 81  74222 30340 338      39 435       
   71422.3547  0.0009 -5.3035 3   24.6498 23  74222 30311 6 6      10 6 5       
   71422.3557  0.0009 -5.3035 3   24.6498 23  74222 30311 6 5      10 6 4       
   71444.4764  0.0009 -5.2423 3   20.7583 23  74222 30311 5 7      10 5 6       
   71444.5817  0.0009 -5.2423 3   20.7583 23  74222 30311 5 6      10 5 5       
   71488.0399  0.0009 -5.1962 3   17.5761 23  74222 30311 4 8      10 4 7       
   71490.2337  0.0521 -7.5228 3  778.8703169  74222 30384 579      83 876       
   71494.1595  0.0009 -5.1961 3   17.5763 23  74222 30311 4 7      10 4 6       
   71520.5847  0.0009 -5.1627 3   15.1030 23  74222 30311 3 9      10 3 8       
   71556.4480  0.0022 -5.9084 3   74.1395 39  74222 3031910 9      20 912       
   71556.4480  0.0022 -5.9084 3   74.1395 39  74222 303191010      20 911       
   71618.9042  0.0192 -7.7855 3  629.0924149  74222 30374 966      74 866       
   71693.1214  0.0009 -5.1606 3   15.1108 23  74222 30311 3 8      10 3 7       
   71708.6567  0.0022 -4.8231 3  213.6015 87  74222 30343 538      43 439       
   71763.3505  0.0011 -7.4060 3   26.8093 31  74222 30315 313      15 114       
   71767.3542  0.0032 -7.8046 3   60.4446 49  74222 30324 024      23 122       
   71772.1671  0.0011 -7.1925 3   29.2819 31  74222 30315 412      15 312       
   71792.0813  0.0066 -6.7662 3  415.1994123  74222 30361 457      60 754       
   71815.8019  0.0056 -6.6765 3  376.7265117  74222 30358 454      57 751       
   71851.9872  0.0024 -7.8754 3  181.2712 65  74222 303321418      331320       
   71851.9872  0.0024 -5.8086 3  181.2712 65  74222 303321418      331321       
   71851.9872  0.0024 -5.8086 3  181.2712 65  74222 303321419      331320       
   71851.9872  0.0024 -7.8754 3  181.2712 65  74222 303321419      331321       
   71904.4134  0.0011 -5.0461 3   29.2819 31  74222 30315 411      15 312       
   71921.6452  0.0067 -7.1405 3  441.8974125  74222 30362 755      62 756       
   71922.4974  0.0020 -5.6216 3  257.2709 91  74222 303451036      441133       
   71922.5230  0.0020 -7.6558 3  257.2709 91  74222 303451036      441134       
   71923.5027  0.0020 -7.6557 3  257.2709 91  74222 303451035      441133       
   71923.5282  0.0020 -5.6216 3  257.2709 91  74222 303451035      441134       
   72102.4165  0.0452 -6.8338 3  958.4308171  74222 303852263      842362       
   72102.4165  0.0452 -6.8338 3  958.4308171  74222 303852264      842361       
   72109.6293  0.0062 -6.7307 3  402.1643121  74222 30360 456      59 753       
   72111.9774  0.0010 -7.0484 3   46.3067 41  74222 30320 318      20 119       
   72128.0232  0.0059 -6.7006 3  389.3397119  74222 30359 455      58 752       
   72151.7795  0.0020 -7.5205 3   53.2582 45  74222 30322 221      21 319       
   72193.6430  0.0141 -7.3334 3  562.7191141  74222 30370 862      70 863       
   72197.5636  0.0358 -7.4324 3  693.9589157  74222 30378 870      771167       
   72244.5956  0.2834 -7.6540 3 1388.5553205  74222 303A22775      A12874       
   72244.5956  0.2834 -7.6540 3 1388.5553205  74222 303A22776      A12873       
   72281.5006  0.0581 -6.9236 3  940.8198157  74222 303782850      792753       
   72281.5006  0.0581 -6.9236 3  940.8198157  74222 303782851      792752       
   72295.8169  0.0025 -4.8318 3  166.0074 77  74222 30338 434      38 335       
   72306.4252  0.0028 -6.8060 3  124.2534 67  74222 30333 330      33 331       
   72322.3531  0.0025 -7.4362 3   42.2438 39  74222 30319 316      19 218       
   72351.7407  0.0043 -5.9410 3  336.2449 91  74222 303451827      461730       
   72351.7407  0.0043 -5.9410 3  336.2449 91  74222 303451828      461729       
   72359.9490  0.0016 -7.4502 3   60.5760 47  74222 30323 321      22 419       
   72389.3626  0.0111 -7.0449 3  526.6060139  74222 30369 565      68 662       
   72395.8054  0.1711 -7.3688 3 1183.3214177  74222 303883157      893060       
   72395.8054  0.1711 -7.3688 3 1183.3214177  74222 303883158      893059       
   72446.2452  0.0034 -5.8174 3  390.8427111  74222 303551343      541440       
   72446.2454  0.0034 -7.8567 3  390.8427111  74222 303551343      541441       
   72446.2520  0.0034 -7.8567 3  390.8427111  74222 303551342      541440       
   72446.2521  0.0034 -5.8174 3  390.8427111  74222 303551342      541441       
   72464.3059  0.0021 -7.7223 3  109.9371 63  74222 30331 328      30 525       
   72476.8289  0.0011 -7.2047 3   26.0027 29  74222 30314 411      14 311       
   72510.2555  0.0012 -7.4986 3   23.5303 29  74222 30314 312      14 113       
   72522.6816  0.0009 -5.4940 3    2.0655  7  74222 303 3 3 1       2 2 0       
   72522.8207  0.0009 -7.5503 3    2.0655  7  74222 303 3 3 0       2 2 0       
   72526.1595  0.0028 -6.8587 3   82.1631 55  74222 30327 225      27 226       
   72531.5645  0.0009 -7.5502 3    2.0652  7  74222 303 3 3 1       2 2 1       
   72531.7036  0.0009 -5.4940 3    2.0652  7  74222 303 3 3 0       2 2 1       
   72549.9571  0.0009 -4.9780 3   14.1986 25  74222 30312 012      11 111       
   72553.9420  0.0011 -5.0685 3   26.0027 29  74222 30314 410      14 311       
   72556.0595  0.0013 -4.7943 3  128.5518 67  74222 30333 528      33 429       
   72560.4763  0.0195 -7.8213 3  603.4452145  74222 303721062      73 767       
   72568.7079  0.0171 -6.5404 3  726.0060137  74222 303682543      692446       
   72568.7079  0.0171 -6.5404 3  726.0060137  74222 303682544      692445       
   72572.1199  0.0659 -7.5537 3  796.8028171  74222 30385 680      84 777       
   72620.0418  0.0147 -6.4253 3  741.4983151  74222 303751956      742055       
   72620.0418  0.0147 -6.4253 3  741.4983151  74222 303751957      742054       
   72657.5294  0.0009 -5.1264 3   13.4294 23  74222 30311 2 9      10 2 8       
   72711.6539  0.0028 -7.0445 3   53.1047 45  74222 30322 121      22 122       
   72712.2216  0.0071 -6.0861 3  552.2753131  74222 303651649      641748       
   72712.2216  0.0071 -6.0861 3  552.2753131  74222 303651650      641747       
   72720.6806  0.0009 -5.1138 3   12.5395 23  74222 30311 110      10 1 9       
   72750.6534  0.0173 -7.7824 3  587.7432143  74222 303711061      72 766       
   72764.4532  0.0021 -7.0796 3  114.1554 63  74222 30331 527      31 427       
   72901.6333  0.0028 -5.2523 3   53.0984 45  74222 30322 121      22 022       
   72926.5878  0.0020 -5.4080 3   32.6735 35  74222 30317 215      16 314       
   72955.6386  0.4288 -7.8731 3 1453.4134197  74222 303983464      993367       
   72955.6386  0.4288 -7.8731 3 1453.4134197  74222 303983465      993366       
   72966.9697  0.0021 -7.5793 3   82.1484 55  74222 30327 225      26 422       
   72977.6639  0.0020 -6.4478 3   24.6498 19  74222 303 9 7 3      10 6 4       
   72977.6644  0.0020 -6.4478 3   24.6498 19  74222 303 9 7 2      10 6 5       
   72991.2143  0.0010 -5.0088 3   11.7639 23  74222 30311 111      10 010       
   73013.4006  0.0011 -7.2225 3   22.9471 27  74222 30313 410      13 310       
   73056.4926  0.0011 -5.0956 3   22.9471 27  74222 30313 4 9      13 310       
   73057.8942  0.0016 -4.9932 3   60.5527 47  74222 30323 321      23 222       
   73105.8697  0.0019 -7.4238 3   51.2680 43  74222 30321 318      20 416       
   73125.4741  0.0224 -7.8560 3  619.3485147  74222 303731063      74 768       
   73172.0167  0.0011 -6.9946 3   50.8174 43  74222 30321 319      21 120       
   73182.9978  0.0023 -5.2461 3   48.5427 43  74222 30321 220      21 121       
   73207.4589  0.0070 -6.2234 3  538.9648117  74222 303582236      592139       
   73207.4589  0.0070 -6.2234 3  538.9648117  74222 303582237      592138       
   73249.7569  0.0021 -7.9105 3   95.1539 45  74222 303221111      231013       
   73249.7569  0.0021 -5.8412 3   95.1539 45  74222 303221111      231014       
   73249.7569  0.0021 -5.8412 3   95.1539 45  74222 303221112      231013       
   73249.7569  0.0021 -7.9105 3   95.1539 45  74222 303221112      231014       
   73320.1487  0.0016 -5.4545 3  124.8839 65  74222 30332 627      31 724       
   73341.5728  0.0016 -7.4699 3  124.8832 65  74222 30332 627      31 725       
   73412.1817  0.0008 -7.5850 3    3.5087 13  74222 303 6 2 5       5 1 5       
   73412.4604  0.0011 -7.2462 3   20.1140 25  74222 30312 4 9      12 3 9       
   73435.1816  0.0030 -7.8091 3   70.9468 53  74222 30326 126      25 224       
   73435.3822  0.0011 -5.1276 3   20.1140 25  74222 30312 4 8      12 3 9       
   73436.8732  0.0023 -7.0433 3   48.5342 43  74222 30321 220      21 021       
   73437.0309  0.0013 -7.5996 3   20.4622 27  74222 30313 311      13 112       
   73452.8781  0.0042 -6.8705 3  253.8293 95  74222 30347 542      47 543       
   73525.9969  0.0008 -5.4553 3    5.0171 15  74222 303 7 2 6       6 1 5       
   73559.4925  0.0032 -7.7944 3   65.5608 51  74222 30325 025      24 123       
   73576.1318  0.0028 -7.8748 3  213.5501 71  74222 303351520      361422       
   73576.1318  0.0028 -5.8085 3  213.5501 71  74222 303351520      361423       
   73576.1318  0.0028 -5.8085 3  213.5501 71  74222 303351521      361422       
   73576.1318  0.0028 -7.8748 3  213.5501 71  74222 303351521      361423       
   73609.9982  0.1016 -7.1300 3 1124.9494185  74222 303922468      912567       
   73609.9982  0.1016 -7.1300 3 1124.9494185  74222 303922469      912566       
   73618.3845  0.0452 -7.4528 3  761.0308167  74222 30383 578      82 875       
   73654.8201  0.0154 -7.7397 3  572.2428141  74222 303701060      71 765       
   73702.1848  0.0011 -7.2763 3   17.5022 23  74222 30311 4 8      11 3 8       
   73713.6891  0.0011 -5.1652 3   17.5022 23  74222 30311 4 7      11 3 8       
   73771.2568  0.0026 -4.9909 3   82.1215 55  74222 30327 225      27 126       
   73855.2274  0.0016 -7.4635 3  124.8839 65  74222 30332 626      31 724       
   73876.6515  0.0016 -5.4475 3  124.8832 65  74222 30332 626      31 725       
   73885.1812  0.0232 -7.8772 3  674.8455153  74222 303761165      77 870       
   73907.2663  0.0011 -7.3136 3   15.1108 21  74222 30310 4 7      10 3 7       
   73912.6511  0.0011 -5.2094 3   15.1108 21  74222 30310 4 6      10 3 7       
   73976.1076  0.0018 -5.5474 3  221.9361 85  74222 30342 934      411031       
   73976.2696  0.0018 -7.5781 3  221.9361 85  74222 30342 934      411032       
   73981.8954  0.0018 -7.5780 3  221.9361 85  74222 30342 933      411031       
   73982.0574  0.0018 -5.5474 3  221.9361 85  74222 30342 933      411032       
   74025.6532  0.0008 -5.6160 3    3.5087 13  74222 303 6 2 4       5 1 5       
   74048.4742  0.0011 -7.3597 3   12.9389 19  74222 303 9 4 6       9 3 6       
   74050.7874  0.0011 -5.2616 3   12.9389 19  74222 303 9 4 5       9 3 6       
   74072.9697  0.0010 -5.0860 3   22.9118 27  74222 30313 410      13 311       
   74083.6324  0.0010 -5.1215 3   20.0916 25  74222 30312 4 9      12 310       
   74086.7721  0.0010 -5.0542 3   25.9490 29  74222 30314 411      14 312       
   74106.5542  0.0010 -7.2398 3   20.0916 25  74222 30312 4 8      12 310       
   74109.1077  0.0011 -5.1615 3   17.4886 23  74222 30311 4 8      11 3 9       
   74116.0617  0.0010 -7.2124 3   22.9118 27  74222 30313 4 9      13 311       
   74120.6121  0.0011 -7.2724 3   17.4886 23  74222 30311 4 7      11 3 9       
   74136.4927  0.0010 -5.0253 3   29.2030 31  74222 30315 412      15 313       
   74141.6525  0.0011 -5.2072 3   15.1030 21  74222 30310 4 7      10 3 8       
   74142.2495  0.0048 -5.9791 3  379.7692 97  74222 303481929      491832       
   74142.2495  0.0048 -5.9791 3  379.7692 97  74222 303481930      491831       
   74142.6881  0.0011 -7.4169 3   10.9857 17  74222 303 8 4 5       8 3 5       
   74143.5793  0.0011 -5.3243 3   10.9857 17  74222 303 8 4 4       8 3 5       
   74147.0373  0.0011 -7.3114 3   15.1030 21  74222 30310 4 6      10 3 8       
   74163.8852  0.0010 -7.1893 3   25.9490 29  74222 30314 410      14 312       
   74175.4368  0.0011 -5.2604 3   12.9346 19  74222 303 9 4 6       9 3 7       
   74177.7499  0.0011 -7.3585 3   12.9346 19  74222 303 9 4 5       9 3 7       
   74203.2271  0.0011 -7.4900 3    9.2508 15  74222 303 7 4 4       7 3 4       
   74203.5245  0.0011 -5.4022 3    9.2508 15  74222 303 7 4 3       7 3 4       
   74206.4466  0.0011 -5.3237 3   10.9836 17  74222 303 8 4 5       8 3 6       
   74207.3378  0.0011 -7.4163 3   10.9836 17  74222 303 8 4 4       8 3 6       
   74232.2979  0.0011 -5.4020 3    9.2498 15  74222 303 7 4 4       7 3 5       
   74232.5954  0.0011 -7.4897 3    9.2498 15  74222 303 7 4 3       7 3 5       
   74235.1762  0.0010 -4.9990 3   32.6735 33  74222 30316 413      16 314       
   74240.3293  0.0011 -7.5877 3    7.7335 13  74222 303 6 4 3       6 3 3       
   74240.4105  0.0011 -5.5042 3    7.7335 13  74222 303 6 4 2       6 3 3       
   74244.5356  0.0071 -6.6496 3  322.9942109  74222 30354 451      53 548       
   74251.9822  0.0011 -5.5041 3    7.7331 13  74222 303 6 4 3       6 3 4       
   74252.0634  0.0011 -7.5876 3    7.7331 13  74222 303 6 4 2       6 3 4       
   74261.6753  0.0012 -7.7312 3    6.4336 11  74222 303 5 4 2       5 3 2       
   74261.6916  0.0012 -5.6513 3    6.4336 11  74222 303 5 4 1       5 3 2       
   74265.5650  0.0012 -5.6513 3    6.4335 11  74222 303 5 4 2       5 3 3       
   74265.5813  0.0012 -7.7311 3    6.4335 11  74222 303 5 4 1       5 3 3       
   74268.7391  0.0010 -7.1700 3   29.2030 31  74222 30315 411      15 313       
   74272.8929  0.0012 -5.9136 3    5.3507  9  74222 303 4 4 0       4 3 1       
   74273.8643  0.0012 -5.9136 3    5.3507  9  74222 303 4 4 1       4 3 2       
   74303.9214  0.0034 -6.8010 3  183.3921 81  74222 30340 436      40 437       
   74310.3161  0.0124 -7.1223 3  574.5762143  74222 30371 764      701061       
   74313.1160  0.0021 -5.4301 3   51.2278 43  74222 30321 318      20 417       
   74369.2136  0.0834 -7.0317 3 1012.6441163  74222 303812952      822855       
   74369.2136  0.0834 -7.0317 3 1012.6441163  74222 303812953      822854       
   74397.1596  0.0009 -4.9746 3   36.3602 35  74222 30317 414      17 315       
   74453.6857  0.0010 -7.1538 3   32.6735 33  74222 30316 412      16 314       
   74462.9845  0.0020 -5.5225 3   65.6899 49  74222 30324 322      23 419       
   74468.1530  0.0311 -6.6740 3  888.8888165  74222 303822161      812260       
   74468.1530  0.0311 -6.6740 3  888.8888165  74222 303822162      812259       
   74487.0520  0.0262 -7.8864 3  635.4528149  74222 303741064      75 769       
   74498.2638  0.0013 -7.7097 3   17.6066 25  74222 30312 310      12 111       
   74516.5027  0.0028 -5.7212 3  346.9249105  74222 303521241      511338       
   74516.5037  0.0028 -7.7585 3  346.9249105  74222 303521241      511339       
   74516.5453  0.0028 -7.7585 3  346.9249105  74222 303521240      511338       
   74516.5463  0.0028 -5.7212 3  346.9249105  74222 303521240      511339       
   74548.5029  0.0252 -6.6293 3  789.3016143  74222 303712645      722548       
   74548.5029  0.0252 -6.6293 3  789.3016143  74222 303712646      722547       
   74573.0805  0.0012 -6.9454 3   55.5301 45  74222 30322 320      22 121       
   74595.6334  0.0014 -5.2191 3   21.0421 29  74222 30314 113      13 212       
   74596.8647  0.0018 -7.4182 3   73.9459 51  74222 30325 421      24 519       
   74604.2227  0.2320 -7.4953 3 1263.6468183  74222 303913259      923162       
   74604.2227  0.2320 -7.4953 3 1263.6468183  74222 303913260      923161       
   74609.8022  0.0024 -4.8101 3  223.2505 89  74222 30344 539      44 440       
   74617.6698  0.0036 -7.2749 3  325.9149107  74222 30353 747      53 647       
   74619.0424  0.0008 -7.4109 3    5.0171 15  74222 303 7 2 5       6 1 5       
   74637.7039  0.0009 -4.9520 3   40.2625 37  74222 30318 415      18 316       
   74680.9198  0.0022 -6.1701 3   37.0457 25  74222 30312 8 5      13 7 6       
   74680.9199  0.0022 -6.1701 3   37.0457 25  74222 30312 8 4      13 7 7       
   74689.8995  0.0014 -4.7811 3  121.2409 65  74222 30332 527      32 428       
   74746.4785  0.0010 -7.1405 3   36.3602 35  74222 30317 413      17 315       
   74790.3277  0.0016 -5.4330 3   79.3881 53  74222 30326 423      25 520       
   74817.4616  0.0053 -6.6672 3  394.3710119  74222 30359 554      58 851       
   74854.4558  0.0057 -5.9684 3  499.7931125  74222 303621548      611645       
   74854.4560  0.0057 -5.9684 3  499.7931125  74222 303621547      611646       
   74854.4921  0.2106 -7.4595 3 1304.6722199  74222 303992673      982772       
   74854.4921  0.2106 -7.4595 3 1304.6722199  74222 303992674      982771       
   74864.0187  0.0113 -6.2865 3  680.4737145  74222 303721854      711953       
   74864.0187  0.0113 -6.2865 3  680.4737145  74222 303721855      711952       
   74911.0416  0.0016 -5.4230 3  100.8044 59  74222 30329 525      28 622       
   74946.1835  0.0021 -7.8638 3  118.8234 51  74222 303251213      261115       
   74946.1835  0.0021 -5.7952 3  118.8234 51  74222 303251213      261116       
   74946.1835  0.0021 -5.7952 3  118.8234 51  74222 303251214      261115       
   74946.1835  0.0021 -7.8638 3  118.8234 51  74222 303251214      261116       
   74972.5755  0.0009 -4.9308 3   44.3800 39  74222 30319 416      19 317       
   74983.1364  0.0018 -5.4206 3   73.9330 51  74222 30325 421      24 520       
   74994.2785  0.0015 -7.2987 3   27.7957 33  74222 30316 115      15 213       
   75026.5772  0.0016 -7.4247 3  100.8006 59  74222 30329 525      28 623       
   75093.7465  0.0085 -6.2919 3  593.7079123  74222 303612338      622241       
   75093.7465  0.0085 -6.2919 3  593.7079123  74222 303612339      622240       
   75179.8413  0.0010 -7.1297 3   40.2625 37  74222 30318 414      18 316       
   75201.1836  0.0009 -5.0495 3   14.1986 25  74222 30312 112      11 111       
   75213.5046  0.0049 -6.3055 3  168.4190 79  74222 30339 337      38 434       
   75232.5956  0.0140 -7.6938 3  556.9445139  74222 303691059      70 764       
   75311.8300  0.0032 -7.8846 3  248.4803 77  74222 303381622      391524       
   75311.8300  0.0032 -5.8187 3  248.4803 77  74222 303381622      391525       
   75311.8300  0.0032 -5.8187 3  248.4803 77  74222 303381623      391524       
   75311.8300  0.0032 -7.8846 3  248.4803 77  74222 303381623      391525       
   75314.2984  0.0057 -7.4010 3  302.6765101  74222 30350 942      51 645       
   75360.6546  0.0016 -7.4053 3   79.3691 53  74222 30326 423      25 521       
   75414.4726  0.0032 -7.7842 3   70.8789 53  74222 30326 026      25 124       
   75417.6027  0.0009 -4.9108 3   48.7121 41  74222 30320 417      20 318       
   75439.5921  0.0585 -7.4748 3  778.7395169  74222 30384 679      83 776       
   75534.4207  0.0049 -7.3349 3  215.9934 85  74222 30342 835      43 538       
   75649.7503  0.0013 -7.8300 3   14.9652 23  74222 30311 3 9      11 110       
   75720.1575  0.0028 -7.1162 3  206.4686 85  74222 30342 637      42 537       
   75723.6999  0.0392 -7.3840 3  743.3916165  74222 30382 577      81 874       
   75753.7196  0.0017 -4.9661 3   65.6468 49  74222 30324 322      24 223       
   75771.5293  0.0031 -7.7931 3   76.4523 55  74222 30327 127      26 225       
   75791.6367  0.0010 -7.1212 3   44.3800 39  74222 30319 415      19 317       
   75823.0985  0.4028 -7.8217 3 1497.5608213  74222 303A62878      A52977       
   75823.0985  0.4028 -7.8217 3 1497.5608213  74222 303A62879      A52976       
   75828.6846  0.0010 -5.0409 3   14.0892 25  74222 30312 012      11 011       
   75950.9716  0.0053 -6.0251 3  425.9395103  74222 303512031      521934       
   75950.9716  0.0053 -6.0251 3  425.9395103  74222 303512032      521933       
   75988.2278  0.0009 -4.8917 3   53.2582 43  74222 30321 418      21 319       
   76001.1323  0.0021 -7.4756 3   58.0176 47  74222 30323 222      22 320       
   76056.3953  0.0020 -7.0427 3  107.2967 61  74222 30330 526      30 426       
   76060.3278  0.0017 -5.4808 3  189.2507 79  74222 30339 832      38 929       
   76061.2616  0.0038 -7.9662 3   28.8031 33  74222 30316 214      16 116       
   76061.3232  0.0017 -7.5069 3  189.2506 79  74222 30339 832      38 930       
   76067.6230  0.0074 -7.5116 3  403.8427117  74222 303581049      59 752       
   76074.7591  0.0715 -6.9565 3 1049.5333179  74222 303892366      882465       
   76074.7591  0.0715 -6.9565 3 1049.5333179  74222 303892367      882464       
   76091.9773  0.0017 -7.5065 3  189.2507 79  74222 30339 831      38 929       
   76092.9727  0.0017 -5.4805 3  189.2506 79  74222 30339 831      38 930       
   76099.9937  0.0024 -4.8567 3  124.1269 67  74222 30333 330      33 231       
   76173.9037  0.1618 -7.8332 3  866.2973175  74222 303871077      871078       
   76240.8425  0.0108 -6.9586 3  511.8474137  74222 30368 564      67 661       
   76300.6263  0.0013 -6.9002 3   60.4446 47  74222 30323 321      23 122       
   76377.4689  0.0022 -6.0015 3   52.0983 31  74222 30315 9 6      16 8 9       
   76377.4689  0.0022 -6.0015 3   52.0983 31  74222 30315 9 7      16 8 8       
   76397.9730  0.0039 -7.3298 3  143.8423 69  74222 30334 728      35 431       
   76488.7019  0.1173 -7.1462 3 1087.0927169  74222 303843054      852957       
   76488.7019  0.1173 -7.1462 3 1087.0927169  74222 303843055      852956       
   76556.4157  0.0374 -6.7248 3  855.2294149  74222 303742747      752650       
   76556.4157  0.0374 -6.7248 3  855.2294149  74222 303742748      752649       
   76584.9157  0.0023 -5.6321 3  305.6513 99  74222 303491139      481236       
   76584.9222  0.0023 -7.6670 3  305.6513 99  74222 303491139      481237       
   76585.1766  0.0023 -7.6669 3  305.6513 99  74222 303491138      481236       
   76585.1831  0.0023 -5.6321 3  305.6513 99  74222 303491138      481237       
   76624.8490  0.0011 -7.1148 3   48.7121 41  74222 30320 416      20 318       
   76647.7860  0.0022 -7.8339 3  145.1473 57  74222 303281315      291217       
   76647.7860  0.0022 -5.7659 3  145.1473 57  74222 303281315      291218       
   76647.7860  0.0022 -5.7659 3  145.1473 57  74222 303281316      291217       
   76647.7860  0.0022 -7.8339 3  145.1473 57  74222 303281316      291218       
   76679.1865  0.0029 -7.4359 3   46.5099 41  74222 30320 317      20 219       
   76685.8990  0.0312 -7.9127 3  651.7578151  74222 303751065      76 770       
   76699.0774  0.0010 -4.8733 3   58.0176 45  74222 30322 419      22 320       
   76752.6779  0.0024 -5.2126 3   53.1047 45  74222 30322 221      22 122       
   76800.5432  0.0216 -6.5214 3  821.9704159  74222 303792059      782158       
   76800.5432  0.0216 -6.5214 3  821.9704159  74222 303792060      782157       
   76847.5741  0.3100 -7.6281 3 1346.5876189  74222 303943361      953264       
   76847.5741  0.3100 -7.6281 3 1346.5876189  74222 303943362      953263       
   76849.8462  0.0014 -7.9622 3   12.5395 21  74222 30310 3 8      10 1 9       
   76858.5567  0.0026 -4.8040 3  174.4760 79  74222 30339 435      39 336       
   76888.3719  0.0036 -7.9503 3  213.4287 87  74222 30343 538      42 735       
   76890.0503  0.0058 -7.4523 3  458.2180127  74222 30363 856      63 756       
   76916.0022  0.0014 -4.7679 3  114.1554 63  74222 30331 526      31 427       
   76942.6573  0.0023 -7.0053 3   53.0984 45  74222 30322 221      22 022       
   76978.4974  0.0045 -5.8578 3  449.9493119  74222 303591446      581543       
   76978.4974  0.0045 -7.8972 3  449.9493119  74222 303591446      581544       
   76978.4990  0.0045 -7.8972 3  449.9493119  74222 303591445      581543       
   76978.4991  0.0045 -5.8578 3  449.9493119  74222 303591445      581544       
   77004.0564  0.0113 -6.3674 3  651.0899129  74222 303642440      652343       
   77004.0564  0.0113 -6.3674 3  651.0899129  74222 303642441      652342       
   77060.5897  0.0037 -7.9040 3  286.0609 83  74222 303411724      421626       
   77060.5897  0.0037 -5.8385 3  286.0609 83  74222 303411724      421627       
   77060.5897  0.0037 -5.8385 3  286.0609 83  74222 303411725      421626       
   77060.5897  0.0037 -7.9040 3  286.0609 83  74222 303411725      421627       
   77080.7327  0.0090 -6.1548 3  622.0805139  74222 303691752      681851       
   77080.7327  0.0090 -6.1548 3  622.0805139  74222 303691753      681850       
   77148.3164  0.0028 -7.0004 3   57.8712 47  74222 30323 122      23 123       
   77191.8634  0.0016 -7.3979 3  100.8044 59  74222 30329 524      28 622       
   77239.2236  0.0015 -7.2973 3   36.5157 37  74222 30318 216      17 314       
   77245.4693  0.0028 -7.7972 3  157.4343 75  74222 30337 433      36 630       
   77289.9778  0.0028 -5.2119 3   57.8665 47  74222 30323 122      23 023       
   77307.3990  0.0016 -5.3929 3  100.8006 59  74222 30329 524      28 623       
   77314.2071  0.0206 -7.8161 3  658.2141151  74222 303751164      76 869       
   77326.3738  0.0032 -7.7742 3   76.3990 55  74222 30327 027      26 125       
   77336.2355  0.0024 -7.5214 3   88.0916 57  74222 30328 226      27 423       
   77424.2609  0.1541 -7.2722 3 1223.3974193  74222 303962571      952670       
   77424.2609  0.1541 -7.2722 3 1223.3974193  74222 303962572      952669       
   77427.9656  0.0009 -5.0364 3   15.6641 25  74222 30312 211      11 210       
   77436.0397  0.0048 -6.9525 3  347.4412111  74222 30355 649      55 650       
   77444.7002  0.0127 -7.6454 3  541.8487137  74222 303681058      69 763       
   77507.6620  0.0036 -7.4154 3   86.2651 53  74222 30326 621      27 324       
   77563.5644  0.0010 -4.8555 3   62.9897 47  74222 30323 420      23 321       
   77568.7328  0.0047 -7.9486 3  160.0109 77  74222 30338 236      37 433       
   77709.7888  0.1288 -7.6719 3  842.8867173  74222 30386 977      851274       
   77720.5102  0.0027 -6.8090 3   88.0787 57  74222 30328 226      28 227       
   77727.2775  0.0012 -7.1104 3   53.2582 43  74222 30321 417      21 319       
   77779.2010  0.0059 -6.0788 3  474.7542109  74222 303542133      552036       
   77779.2010  0.0059 -6.0788 3  474.7542109  74222 303542134      552035       
   77796.6232  0.0338 -7.3166 3  725.9530163  74222 30381 576      80 873       
   77849.5416  0.0016 -7.3757 3   65.5769 49  74222 30324 322      23 420       
   77899.6180  0.0009 -5.4343 3   42.9523 25  74222 30312 9 3      11 9 2       
   77899.6180  0.0009 -5.4343 3   42.9523 25  74222 30312 9 4      11 9 3       
   77900.3816  0.0010 -5.6042 3   49.6728 25  74222 3031210 2      1110 1       
   77900.3816  0.0010 -5.6042 3   49.6728 25  74222 3031210 3      1110 2       
   77902.0708  0.0009 -5.3180 3   36.9383 25  74222 30312 8 4      11 8 3       
   77902.0708  0.0009 -5.3180 3   36.9383 25  74222 30312 8 5      11 8 4       
   77903.4864  0.0010 -5.9013 3   57.0995 25  74222 3031211 1      1111 0       
   77903.4864  0.0010 -5.9013 3   57.0995 25  74222 3031211 2      1111 1       
   77909.3091  0.0009 -5.2322 3   31.6314 25  74222 30312 7 6      11 7 5       
   77909.3092  0.0009 -5.2322 3   31.6314 25  74222 30312 7 5      11 7 4       
   77924.3852  0.0009 -5.1668 3   27.0322 25  74222 30312 6 7      11 6 6       
   77924.3881  0.0009 -5.1668 3   27.0322 25  74222 30312 6 6      11 6 5       
   77944.8722  0.0100 -7.5743 3  463.9165127  74222 30363 954      64 659       
   77953.8392  0.0009 -5.1162 3   23.1414 25  74222 30312 5 8      11 5 7       
   77954.0793  0.0009 -5.1162 3   23.1414 25  74222 30312 5 7      11 5 6       
   78008.9621  0.0012 -7.3088 3    7.7287 19  74222 303 9 1 8       8 0 8       
   78009.5313  0.0009 -5.0774 3   19.9607 25  74222 30312 4 9      11 4 8       
   78020.9487  0.0009 -5.0772 3   19.9610 25  74222 30312 4 8      11 4 7       
   78035.0066  0.0009 -5.0489 3   17.4886 25  74222 30312 310      11 3 9       
   78069.4286  0.0125 -7.6563 3  519.4366133  74222 303661156      67 859       
   78070.5200  0.0022 -7.9592 3   69.8072 37  74222 3031810 8      19 910       
   78070.5200  0.0022 -5.8884 3   69.8072 37  74222 3031810 8      19 911       
   78070.5200  0.0022 -5.8884 3   69.8072 37  74222 3031810 9      19 910       
   78070.5200  0.0022 -7.9592 3   69.8072 37  74222 3031810 9      19 911       
   78074.3666  0.0032 -7.7788 3   82.1631 57  74222 30328 128      27 226       
   78079.7400  0.0027 -4.7949 3  233.0994 91  74222 30345 540      45 441       
   78173.1354  0.0016 -5.4223 3  159.2162 73  74222 30336 730      35 827       
   78179.0160  0.0016 -7.4420 3  159.2160 73  74222 30336 730      35 828       
   78222.3639  0.0016 -4.7965 3  266.8852 97  74222 30348 642      48 543       
   78224.2535  0.0015 -4.7869 3  256.2794 95  74222 30347 641      47 542       
   78229.1012  0.0092 -7.5399 3  450.1600125  74222 30362 953      63 658       
   78234.2290  0.0027 -6.7542 3  131.5203 69  74222 30334 331      34 332       
   78299.2557  0.0009 -5.0460 3   17.5022 25  74222 30312 3 9      11 3 8       
   78333.6543  0.0014 -6.8586 3   65.5608 49  74222 30324 322      24 123       
   78335.0861  0.0016 -7.4402 3  159.2162 73  74222 30336 729      35 827       
   78340.9667  0.0016 -5.4204 3  159.2160 73  74222 30336 729      35 828       
   78344.8839  0.0171 -7.6949 3  612.7836147  74222 30373 965      73 865       
   78356.4410  0.0024 -7.8182 3  174.1248 63  74222 303311417      321319       
   78356.4410  0.0024 -5.7507 3  174.1248 63  74222 303311417      321320       
   78356.4410  0.0024 -5.7507 3  174.1248 63  74222 303311418      321319       
   78356.4410  0.0024 -7.8182 3  174.1248 63  74222 303311418      321320       
   78362.6752  0.0033 -7.6545 3   43.2966 37  74222 30318 514      19 217       
   78389.6891  0.0109 -7.6058 3  477.8751129  74222 30364 955      65 660       
   78440.7895  0.0519 -7.3959 3  760.8712167  74222 30383 678      82 775       
   78479.9111  0.0011 -4.9006 3   14.0892 25  74222 30312 112      11 011       
   78502.9508  0.3049 -7.6206 3 1410.4438207  74222 303A32776      A22875       
   78502.9508  0.3049 -7.6206 3 1410.4438207  74222 303A32777      A22874       
   78503.0697  0.0495 -6.7900 3  976.7349173  74222 303862264      852363       
   78503.0697  0.0495 -6.7900 3  976.7349173  74222 303862265      852362       
   78564.9700  0.0022 -5.4979 3   70.9483 51  74222 30325 323      24 420       
   78593.4773  0.0547 -6.8269 3  923.7871155  74222 303772849      782752       
   78593.4773  0.0547 -6.8269 3  923.7871155  74222 303772850      782751       
   78593.5365  0.0011 -4.8382 3   68.1737 49  74222 30324 421      24 322       
   78609.9882  0.0017 -4.9399 3   70.9468 51  74222 30325 323      25 224       
   78640.8629  0.1621 -7.2670 3 1164.1631175  74222 303873156      883059       
   78640.8629  0.1621 -7.2670 3 1164.1631175  74222 303873157      883058       
   78662.1848  0.0020 -5.5503 3  267.0236 93  74222 303461037      451134       
   78662.2263  0.0020 -7.5821 3  267.0236 93  74222 303461037      451135       
   78663.7273  0.0020 -7.5821 3  267.0236 93  74222 303461036      451134       
   78663.7688  0.0020 -5.5503 3  267.0236 93  74222 303461036      451135       
   78685.7715  0.0025 -4.9504 3   88.0465 57  74222 30328 226      28 127       
   78743.4673  0.0047 -6.2075 3  160.0109 77  74222 30338 336      37 433       
   78788.1747  0.0009 -5.3500 3    6.5687 17  74222 303 8 2 7       7 1 6       
   78792.1195  0.0014 -4.7744 3  245.8848 93  74222 30346 640      46 541       
   78823.2552  0.0018 -4.8030 3  277.6995 99  74222 30349 643      49 544       
   78823.8609  0.0042 -7.9324 3  326.2905 89  74222 303441826      451728       
   78823.8609  0.0042 -5.8672 3  326.2905 89  74222 303441826      451729       
   78823.8609  0.0042 -5.8672 3  326.2905 89  74222 303441827      451728       
   78823.8609  0.0042 -7.9324 3  326.2905 89  74222 303441827      451729       
   78824.8310  0.0074 -6.8142 3  480.2810131  74222 30365 659      64 956       
   78895.1779  0.0071 -6.5534 3  311.3693107  74222 30353 450      52 547       
   78939.5364  0.0160 -6.4497 3  711.1088135  74222 303672542      682445       
   78939.5364  0.0160 -6.4497 3  711.1088135  74222 303672543      682444       
   78991.3076  0.0009 -5.4038 3    2.7158  9  74222 303 4 3 2       3 2 1       
   78992.2808  0.0009 -7.4529 3    2.7158  9  74222 303 4 3 1       3 2 1       
   79035.6824  0.0009 -7.4526 3    2.7143  9  74222 303 4 3 2       3 2 2       
   79036.6556  0.0009 -5.4036 3    2.7143  9  74222 303 4 3 1       3 2 2       
   79060.7489  0.0019 -7.0096 3  100.6660 59  74222 30329 525      29 425       
   79089.2691  0.0035 -5.7543 3  402.7457113  74222 303561344      551441       
   79089.2693  0.0035 -7.7919 3  402.7457113  74222 303561344      551442       
   79089.2797  0.0035 -7.7919 3  402.7457113  74222 303561343      551441       
   79089.2800  0.0035 -5.7543 3  402.7457113  74222 303561343      551442       
   79091.9662  0.0530 -7.5352 3  715.0576159  74222 30379 970      79 971       
   79101.4791  0.0156 -6.3758 3  757.6783153  74222 303761957      752056       
   79101.4791  0.0156 -6.3758 3  757.6783153  74222 303761958      752055       
   79126.5983  0.4085 -7.7672 3 1432.1411195  74222 303973463      983366       
   79126.5983  0.4085 -7.7672 3 1432.1411195  74222 303973464      983365       
   79150.8068  0.0013 -7.1079 3   58.0176 45  74222 30322 418      22 320       
   79156.6045  0.0015 -4.7553 3  107.2967 61  74222 30330 525      30 426       
   79182.1410  0.0056 -6.6201 3  407.2211121  74222 30360 555      59 852       
   79186.4931  0.0009 -5.0070 3   14.9652 25  74222 30312 111      11 110       
   79201.5478  0.0085 -7.5030 3  436.6062123  74222 30361 952      62 657       
   79273.0222  0.0073 -6.0301 3  566.3210133  74222 303661651      651748       
   79273.0223  0.0073 -6.0301 3  566.3210133  74222 303661650      651749       
   79278.4707  0.0010 -4.8570 3   16.7070 27  74222 30313 013      12 112       
   79288.1547  0.0033 -7.7645 3   82.1215 57  74222 30328 028      27 126       
   79408.3326  0.0009 -5.0143 3   15.8530 25  74222 30312 210      11 2 9       
   79480.3601  0.0020 -6.6244 3   22.4842 17  74222 303 8 7 2       9 6 3       
   79480.3602  0.0020 -6.6244 3   22.4842 17  74222 303 8 7 1       9 6 4       
   79512.0220  0.0017 -7.2461 3   31.3402 35  74222 30317 116      16 214       
   79604.8757  0.0120 -7.6344 3  492.0357131  74222 30365 956      66 661       
   79628.1997  0.0067 -6.1398 3  526.2119115  74222 303572235      582138       
   79628.1997  0.0067 -6.1398 3  526.2119115  74222 303572236      582137       
   79659.3865  0.0021 -7.4373 3   62.9897 49  74222 30324 223      23 321       
   79724.1553  0.0072 -7.0932 3  455.5587127  74222 30363 756      63 757       
   79760.6604  0.0377 -7.9353 3  668.2632153  74222 303761066      77 771       
   79762.8351  0.0022 -7.8800 3   90.1718 43  74222 303211110      221012       
   79762.8351  0.0022 -5.8100 3   90.1718 43  74222 303211110      221013       
   79762.8351  0.0022 -5.8100 3   90.1718 43  74222 303211111      221012       
   79762.8351  0.0022 -7.8800 3   90.1718 43  74222 303211111      221013       
   79798.9788  0.0011 -4.8212 3   73.5690 51  74222 30325 422      25 323       
   79826.1104  0.0292 -7.2507 3  708.7155161  74222 30380 575      79 872       
   79877.3362  0.0015 -4.7593 3  235.7039 91  74222 30345 639      45 540       
   79954.9833  0.1108 -7.0920 3 1144.7337187  74222 303932469      922568       
   79954.9833  0.1108 -7.0920 3 1144.7337187  74222 303932470      922567       
   80051.6954  0.0020 -4.8063 3  288.7199101  74222 30350 644      50 545       
   80073.8901  0.0028 -7.8148 3  205.7550 69  74222 303341519      351421       
   80073.8901  0.0028 -5.7478 3  205.7550 69  74222 303341519      351422       
   80073.8901  0.0028 -5.7478 3  205.7550 69  74222 303341520      351421       
   80073.8901  0.0028 -7.8148 3  205.7550 69  74222 303341520      351422       
   80173.1316  0.0035 -7.2068 3  314.1856105  74222 30352 746      52 646       
   80208.9449  0.0016 -5.3741 3  131.8347 67  74222 30333 628      32 725       
   80241.9757  0.0016 -7.3843 3  131.8336 67  74222 30333 628      32 726       
   80253.0386  0.0117 -7.5952 3  526.9559135  74222 303671057      68 762       
   80266.6309  0.0027 -7.0626 3  197.1672 83  74222 30341 636      41 536       
   80282.4967  0.0161 -7.2882 3  578.1201143  74222 30371 863      71 864       
   80324.4233  0.0105 -6.8719 3  497.2822135  74222 30367 563      66 660       
   80350.3189  0.0033 -7.7661 3   88.0787 59  74222 30329 129      28 227       
   80391.0485  0.0024 -5.1811 3   57.8712 47  74222 30323 222      23 123       
   80446.2235  0.0045 -7.8584 3  151.8179 75  74222 30337 235      36 432       
   80494.3021  0.0021 -7.5837 3  116.7211 65  74222 30332 329      31 526       
   80518.2020  0.0043 -6.8208 3  264.1994 97  74222 30348 543      48 544       
   80532.7099  0.0024 -6.9700 3   57.8665 47  74222 30323 222      23 023       
   80583.4727  0.0008 -7.2837 3    6.5687 17  74222 303 8 2 6       7 1 6       
   80603.0459  0.0047 -7.9693 3  369.1681 95  74222 303471928      481830       
   80603.0459  0.0047 -5.9043 3  369.1681 95  74222 303471928      481831       
   80603.0459  0.0047 -5.9043 3  369.1681 95  74222 303471929      481830       
   80603.0459  0.0047 -7.9693 3  369.1681 95  74222 303471929      481831       
   80646.9699  0.0015 -6.8201 3   70.8789 51  74222 30325 323      25 124       
   80660.6830  0.0787 -6.9354 3  994.9724161  74222 303802951      812854       
   80660.6830  0.0787 -6.9354 3  994.9724161  74222 303802952      812853       
   80762.8509  0.0018 -5.4758 3  231.0432 87  74222 30343 935      421032       
   80763.1112  0.0018 -7.5036 3  231.0432 87  74222 30343 935      421033       
   80771.5785  0.0018 -7.5035 3  231.0432 87  74222 30343 934      421032       
   80771.8387  0.0018 -5.4757 3  231.0432 87  74222 30343 934      421033       
   80822.4123  0.0080 -7.4640 3  423.2554121  74222 30360 951      61 656       
   80826.5512  0.2203 -7.3942 3 1243.8528181  74222 303903258      913161       
   80826.5512  0.2203 -7.3942 3 1243.8528181  74222 303903259      913160       
   80853.1817  0.0034 -6.7507 3  192.2125 83  74222 30341 437      41 438       
   80866.1381  0.0027 -7.4889 3   94.2641 59  74222 30329 227      28 424       
   80896.4591  0.0340 -6.6307 3  906.5569167  74222 303832162      822261       
   80896.4591  0.0340 -6.6307 3  906.5569167  74222 303832163      822260       
   80901.3033  0.0237 -6.5387 3  773.7627141  74222 303702644      712547       
   80901.3033  0.0237 -6.5387 3  773.7627141  74222 303702645      712546       
   80922.6937  0.0016 -5.3643 3   85.0518 55  74222 30327 424      26 521       
   80950.1215  0.0015 -7.1072 3   62.9897 47  74222 30323 419      23 321       
   80959.8170  0.0009 -7.4675 3    4.7691 15  74222 303 7 2 6       6 1 6       
   80966.2446  0.0016 -7.3761 3  131.8347 67  74222 30333 627      32 725       
   80999.2755  0.0016 -5.3650 3  131.8336 67  74222 30333 627      32 726       
   81141.6307  0.2275 -7.4267 3 1325.9308201  74222 303A02674      992773       
   81141.6307  0.2275 -7.4267 3 1325.9308201  74222 303A02675      992772       
   81187.5757  0.0022 -6.2329 3   34.2302 23  74222 30311 8 3      12 7 6       
   81187.5757  0.0022 -6.2329 3   34.2302 23  74222 30311 8 4      12 7 5       
   81187.7773  0.0012 -4.8046 3   79.1747 53  74222 30326 423      26 324       
   81193.2807  0.0028 -5.6579 3  358.1840107  74222 303531242      521339       
   81193.2824  0.0028 -7.6932 3  358.1840107  74222 303531242      521340       
   81193.3472  0.0028 -7.6932 3  358.1840107  74222 303531241      521339       
   81193.3488  0.0028 -5.6579 3  358.1840107  74222 303531241      521340       
   81268.5166  0.0024 -4.8212 3  131.4191 69  74222 30334 331      34 232       
   81281.9566  0.0185 -7.7542 3  641.7860149  74222 303741163      75 868       
   81292.5855  0.0034 -7.7553 3   88.0465 59  74222 30329 029      28 127       
   81341.5707  0.0015 -4.7438 3  100.6660 59  74222 30329 524      29 425       
   81373.1599  0.0118 -6.2372 3  696.0146147  74222 303731855      721954       
   81373.1599  0.0118 -6.2372 3  696.0146147  74222 303731856      721953       
   81393.8670  0.0010 -4.9511 3   16.7070 27  74222 30313 113      12 112       
   81419.9084  0.0015 -4.7419 3  225.7393 89  74222 30344 638      44 539       
   81441.9817  0.5317 -7.9124 3 1520.3042201  74222 303A03565      A13468       
   81441.9817  0.5317 -7.9124 3 1520.3042201  74222 303A03566      A13467       
   81444.3471  0.0059 -5.9124 3  513.1973127  74222 303631549      621646       
   81444.3471  0.0059 -7.9519 3  513.1973127  74222 303631549      621647       
   81444.3475  0.0059 -7.9519 3  513.1973127  74222 303631548      621646       
   81444.3475  0.0059 -5.9124 3  513.1973127  74222 303631548      621647       
   81456.8285  0.0022 -7.8254 3  113.1918 49  74222 303241212      251114       
   81456.8285  0.0022 -5.7561 3  113.1918 49  74222 303241212      251115       
   81456.8285  0.0022 -5.7561 3  113.1918 49  74222 303241213      251114       
   81456.8285  0.0022 -7.8254 3  113.1918 49  74222 303241213      251115       
   81499.1983  0.0081 -6.2081 3  580.3109121  74222 303602337      612240       
   81499.1983  0.0081 -6.2081 3  580.3109121  74222 303602338      612239       
   81507.4277  0.0028 -6.9604 3   62.8420 49  74222 30324 123      24 124       
   81539.4893  0.0333 -7.8288 3  649.3972149  74222 303741263      75 966       
   81588.9685  0.0019 -7.2969 3   55.8509 45  74222 30322 319      21 417       
   81593.0333  0.0461 -7.3169 3  743.1974165  74222 30382 677      81 774       
   81612.7238  0.0028 -5.1751 3   62.8385 49  74222 30324 123      24 024       
   81615.7926  0.0018 -4.9147 3   76.4523 53  74222 30326 324      26 225       
   81626.6437  0.0032 -7.4378 3   50.9838 43  74222 30321 318      21 220       
   81631.3457  0.0132 -7.6600 3  506.3980133  74222 30366 957      67 662       
   81632.2946  0.0045 -7.9154 3   44.1852 39  74222 30319 415      20 120       
   81659.0507  0.0016 -5.3449 3  107.1098 61  74222 30330 526      29 623       
   81703.7718  0.0048 -7.9078 3   48.5427 41  74222 30320 416      21 121       
   81749.6430  0.0016 -7.3224 3   85.0242 55  74222 30327 424      26 522       
   81759.3710  0.0017 -6.9805 3   94.2641 57  74222 30328 524      28 424       
   81771.4601  0.0028 -4.7761 3  183.1431 81  74222 30340 436      40 337       
   81799.5248  0.0253 -7.1864 3  691.6794159  74222 30379 574      78 871       
   81801.7721  0.0032 -7.8223 3  240.0370 75  74222 303371621      381523       
   81801.7721  0.0032 -5.7557 3  240.0370 75  74222 303371621      381524       
   81801.7721  0.0032 -5.7557 3  240.0370 75  74222 303371622      381523       
   81801.7721  0.0032 -7.8223 3  240.0370 75  74222 303371622      381524       
   81832.4756  0.0016 -7.3389 3  107.1040 61  74222 30330 526      29 624       
   81900.6316  0.0020 -5.2647 3   36.3602 37  74222 30318 216      17 315       
   81920.1156  0.0022 -4.8064 3  299.9439103  74222 30351 645      51 546       
   81929.6971  0.0010 -4.9444 3   16.6186 27  74222 30313 013      12 012       
   81946.3415  0.0046 -6.1120 3  151.8179 75  74222 30337 335      36 432       
   82050.3337  0.4318 -7.7940 3 1520.2870215  74222 303A72879      A62978       
   82050.3337  0.4318 -7.7940 3 1520.2870215  74222 303A72880      A62977       
   82052.8625  0.0009 -5.5317 3    4.7691 15  74222 303 7 2 5       6 1 6       
   82080.9081  0.0043 -7.9300 3   40.0323 37  74222 30318 414      19 119       
   82083.1308  0.0029 -4.7781 3  243.1468 93  74222 30346 541      46 442       
   82160.2802  0.0025 -5.4878 3   76.4342 53  74222 30326 324      25 421       
   82178.0538  0.0068 -7.4016 3  342.5379109  74222 30354 846      55 551       
   82328.1760  0.0050 -7.9064 3   53.1047 43  74222 30321 417      22 122       
   82399.5049  0.0052 -5.9495 3  414.6921101  74222 303502030      511933       
   82399.5049  0.0052 -5.9495 3  414.6921101  74222 303502031      511932       
   82443.6645  0.0072 -7.4294 3  354.5446111  74222 30355 847      56 552       
   82447.8940  0.0782 -6.9189 3 1068.6841181  74222 303902367      892466       
   82447.8940  0.0782 -6.9189 3 1068.6841181  74222 303902368      892465       
   82604.9828  0.0035 -7.7547 3   94.1991 61  74222 30330 130      29 228       
   82606.8222  0.0065 -7.3722 3  330.7343107  74222 30353 845      54 550       
   82739.9313  0.0014 -5.0721 3   24.0494 31  74222 30315 114      14 213       
   82749.4194  0.0018 -7.3096 3   79.3881 53  74222 30326 422      25 520       
   82758.9906  0.1110 -7.0503 3 1068.7829167  74222 303833053      842956       
   82758.9906  0.1110 -7.0503 3 1068.7829167  74222 303833054      842955       
   82765.5450  0.0012 -4.7882 3   84.9903 55  74222 30327 424      27 325       
   82814.0406  0.0026 -6.7637 3   94.1991 59  74222 30329 227      29 228       
   82853.0284  0.0044 -7.7736 3  143.8423 73  74222 30336 234      35 431       
   82886.5615  0.0022 -6.0201 3   48.6328 29  74222 30314 9 5      15 8 8       
   82886.5615  0.0022 -6.0201 3   48.6328 29  74222 30314 9 6      15 8 7       
   82890.4416  0.0352 -6.6343 3  839.0494147  74222 303732746      742649       
   82890.4416  0.0352 -6.6343 3  839.0494147  74222 303732747      742648       
   82893.6538  0.0042 -7.9623 3   32.3411 35  74222 30317 215      17 117       
   82902.0552  0.0017 -5.4087 3  197.7120 81  74222 30340 833      39 930       
   82903.6301  0.0017 -7.4313 3  197.7119 81  74222 30340 833      39 931       
   82919.0205  0.0059 -6.5874 3  420.2880123  74222 30361 556      60 853       
   82948.8072  0.0017 -7.4308 3  197.7120 81  74222 30340 832      39 930       
   82950.3821  0.0017 -5.4082 3  197.7119 81  74222 30340 832      39 931       
   82978.2313  0.3286 -7.9116 3 1058.1404197  74222 30398 692      97 989       
   83019.5211  0.0040 -7.9526 3   36.0842 35  74222 30317 413      18 118       
   83046.5759  0.2949 -7.5276 3 1326.1588187  74222 303933360      943263       
   83046.5759  0.2949 -7.5276 3 1326.1588187  74222 303933361      943262       
   83053.1614  0.0075 -7.4237 3  410.1080119  74222 30359 950      60 655       
   83134.2524  0.0054 -7.3747 3  444.2964125  74222 30362 855      62 755       
   83135.7586  0.0022 -7.4048 3   68.1737 51  74222 30325 224      24 322       
   83152.2104  0.0017 -7.3104 3   70.7953 51  74222 30325 323      24 421       
   83154.6534  0.0023 -7.7898 3  138.8663 55  74222 303271314      281216       
   83154.6534  0.0023 -5.7210 3  138.8663 55  74222 303271314      281217       
   83154.6534  0.0023 -5.7210 3  138.8663 55  74222 303271315      281216       
   83154.6534  0.0023 -7.7898 3  138.8663 55  74222 303271315      281217       
   83180.7769  0.0018 -7.1084 3   68.1737 49  74222 30324 420      24 322       
   83213.1831  0.0016 -6.7844 3   76.3990 53  74222 30326 324      26 125       
   83256.6805  0.0235 -6.4782 3  839.0017161  74222 303802060      792159       
   83256.6805  0.0235 -6.4782 3  839.0017161  74222 303802061      792158       
   83299.4475  0.0024 -5.5686 3  316.2660101  74222 303501140      491237       
   83299.4580  0.0024 -7.6012 3  316.2660101  74222 303501140      491238       
   83299.8498  0.0024 -7.6012 3  316.2660101  74222 303501139      491237       
   83299.8603  0.0024 -5.5686 3  316.2660101  74222 303501139      491238       
   83319.7462  0.0019 -5.3194 3   79.3691 53  74222 30326 422      25 521       
   83328.0183  0.0022 -5.3088 3   55.7929 45  74222 30322 319      21 418       
   83332.8213  0.0035 -7.7467 3   94.1743 61  74222 30330 030      29 128       
   83349.5183  0.0016 -4.7229 3  215.9934 87  74222 30343 637      43 538       
   83393.3971  0.0106 -6.2833 3  637.0493127  74222 303632439      642342       
   83393.3971  0.0106 -6.2833 3  637.0493127  74222 303632440      642341       
   83411.9271  0.0015 -4.7338 3   94.2641 57  74222 30328 523      28 424       
   83444.4584  0.0076 -7.4555 3  366.7542113  74222 30356 848      57 553       
   83534.1624  0.0378 -7.2865 3  710.8959159  74222 30379 871      781168       
   83537.4465  0.0030 -7.4798 3  100.6660 61  74222 30330 228      29 425       
   83540.7230  0.0053 -7.9107 3   57.8712 45  74222 30322 418      23 123       
   83541.6457  0.0037 -7.8398 3  276.9697 81  74222 303401723      411625       
   83541.6457  0.0037 -5.7736 3  276.9697 81  74222 303401723      411626       
   83541.6457  0.0037 -5.7736 3  276.9697 81  74222 303401724      411625       
   83541.6457  0.0037 -7.8398 3  276.9697 81  74222 303401724      411626       
   83556.9041  0.0020 -7.2086 3   35.1061 37  74222 30318 117      17 215       
   83558.7367  0.0025 -4.9132 3   94.1743 59  74222 30329 227      29 128       
   83599.0387  0.0047 -5.8018 3  462.7111121  74222 303601447      591544       
   83599.0388  0.0047 -7.8396 3  462.7111121  74222 303601447      591545       
   83599.0413  0.0047 -7.8396 3  462.7111121  74222 303601446      591544       
   83599.0414  0.0047 -5.8018 3  462.7111121  74222 303601446      591545       
   83618.1822  0.0093 -6.1055 3  636.9817141  74222 303701753      691852       
   83618.1822  0.0093 -6.1055 3  636.9817141  74222 303701754      691851       
   83620.6411  0.0107 -7.5441 3  512.2667133  74222 303661056      67 761       
   83638.7739  0.0070 -6.4573 3  299.9439105  74222 30352 449      51 546       
   83690.0236  0.0063 -7.3416 3  319.1341105  74222 30352 844      53 549       
   83690.8875  0.0128 -7.0010 3  590.0133145  74222 30372 765      711062       
   83702.5465  0.0220 -7.1237 3  674.8455157  74222 30378 573      77 870       
   83740.1145  0.1672 -7.2399 3 1244.0249195  74222 303972572      962671       
   83740.1145  0.1672 -7.2399 3 1244.0249195  74222 303972573      962670       
   83746.2323  0.0460 -7.9550 3  684.9688155  74222 303771067      78 772       
   83800.7117  0.0010 -4.9368 3   18.2468 27  74222 30313 212      12 211       
   83891.9947  0.0010 -5.2516 3    8.3402 19  74222 303 9 2 8       8 1 7       
   84045.0935  0.0011 -4.8002 3   16.6186 27  74222 30313 113      12 012       
   84087.3624  0.0025 -5.1514 3   62.8420 49  74222 30324 223      24 124       
   84104.5498  0.0026 -6.7065 3  138.9924 71  74222 30335 332      35 333       
   84143.8112  0.0016 -6.9556 3   88.0916 55  74222 30327 523      27 423       
   84192.6585  0.0025 -6.9370 3   62.8385 49  74222 30324 223      24 024       
   84214.5609  0.0058 -6.0025 3  462.8612107  74222 303532132      542035       
   84214.5609  0.0058 -6.0025 3  462.8612107  74222 303532133      542034       
   84225.5189  0.0331 -7.9336 3  767.6942163  74222 303811269      82 974       
   84393.8998  0.0010 -5.3797 3   52.2713 27  74222 3031310 3      1210 2       
   84393.8998  0.0010 -5.3797 3   52.2713 27  74222 3031310 4      1210 3       
   84394.2243  0.0010 -5.2600 3   45.5507 27  74222 30313 9 4      12 9 3       
   84394.2243  0.0010 -5.2600 3   45.5507 27  74222 30313 9 5      12 9 4       
   84396.4142  0.0010 -5.5527 3   59.6980 27  74222 3031311 2      1211 1       
   84396.4142  0.0010 -5.5527 3   59.6980 27  74222 3031311 3      1211 2       
   84398.5012  0.0010 -5.1707 3   39.5368 27  74222 30313 8 5      12 8 4       
   84398.5012  0.0010 -5.1707 3   39.5368 27  74222 30313 8 6      12 8 5       
   84401.1058  0.0011 -5.8529 3   67.8304 27  74222 3031312 1      1212 0       
   84401.1058  0.0011 -5.8529 3   67.8304 27  74222 3031312 2      1212 1       
   84408.7266  0.0010 -5.1016 3   34.2302 27  74222 30313 7 7      12 7 6       
   84408.7267  0.0010 -5.1016 3   34.2302 27  74222 30313 7 6      12 7 5       
   84428.0762  0.0025 -4.8037 3  311.3693105  74222 30352 646      52 547       
   84428.7861  0.0010 -5.0471 3   29.6314 27  74222 30313 6 8      12 6 7       
   84428.7935  0.0010 -5.0471 3   29.6314 27  74222 30313 6 7      12 6 6       
   84466.9327  0.0010 -5.0041 3   25.7417 27  74222 30313 5 9      12 5 8       
   84467.4414  0.0010 -5.0041 3   25.7417 27  74222 30313 5 8      12 5 7       
   84508.2774  0.0147 -7.6831 3  520.9618135  74222 30367 958      68 663       
   84535.5154  0.0013 -4.7721 3   91.0150 57  74222 30328 425      28 326       
   84535.9676  0.0010 -4.9705 3   22.5628 27  74222 30313 410      12 4 9       
   84546.6303  0.0010 -4.9459 3   20.0916 27  74222 30313 311      12 310       
   84556.1378  0.0010 -4.9703 3   22.5635 27  74222 30313 4 9      12 4 8       
   84580.5034  0.0022 -7.9551 3   65.6917 35  74222 3031710 7      18 9 9       
   84580.5034  0.0022 -5.8836 3   65.6917 35  74222 3031710 7      18 910       
   84580.5034  0.0022 -5.8836 3   65.6917 35  74222 3031710 8      18 9 9       
   84580.5034  0.0022 -7.9551 3   65.6917 35  74222 3031710 8      18 910       
   84583.3500  0.0025 -7.0126 3  188.0910 81  74222 30340 635      40 535       
   84646.1910  0.0102 -6.7846 3  482.9103133  74222 30366 562      65 659       
   84672.8480  0.0014 -7.1796 3   40.4723 39  74222 30319 217      18 315       
   84714.3557  0.0042 -7.6956 3  136.0862 71  74222 30335 233      34 430       
   84754.2692  0.3460 -7.8928 3 1058.0816197  74222 30398 792      97 889       
   84759.1990  0.0018 -4.8905 3   82.1631 55  74222 30327 325      27 226       
   84759.2599  0.0016 -7.3054 3  107.1098 61  74222 30330 525      29 623       
   84759.4716  0.3281 -7.5934 3 1432.5416209  74222 303A42777      A32876       
   84759.4716  0.3281 -7.5934 3 1432.5416209  74222 303A42778      A32875       
   84760.0150  0.0045 -6.0197 3  143.8423 73  74222 30336 334      35 431       
   84825.2084  0.1899 -7.7953 3  885.3596177  74222 303881078      881079       
   84843.0191  0.0037 -7.7447 3  100.5241 63  74222 30331 131      30 229       
   84858.2679  0.0025 -7.7697 3  167.1948 61  74222 303301416      311318       
   84858.2679  0.0025 -5.7014 3  167.1948 61  74222 303301416      311319       
   84858.2679  0.0025 -5.7014 3  167.1948 61  74222 303301417      311318       
   84858.2679  0.0025 -7.7697 3  167.1948 61  74222 303301417      311319       
   84889.3177  0.1537 -7.1714 3 1145.2162173  74222 303863155      873058       
   84889.3177  0.1537 -7.1714 3 1145.2162173  74222 303863156      873057       
   84904.4040  0.0543 -6.7527 3  995.2511175  74222 303872265      862364       
   84904.4040  0.0543 -6.7527 3  995.2511175  74222 303872266      862363       
   84908.0022  0.0516 -6.7365 3  906.9669153  74222 303762848      772751       
   84908.0022  0.0516 -6.7365 3  906.9669153  74222 303762849      772750       
   84914.9590  0.0409 -7.2377 3  725.7176163  74222 30381 676      80 773       
   84932.6848  0.0017 -5.3067 3  107.1040 61  74222 30330 525      29 624       
   84935.0274  0.0010 -4.9419 3   20.1140 27  74222 30313 310      12 3 9       
   85007.9152  0.0049 -6.9065 3  359.5632113  74222 30356 650      56 651       
   85069.4216  0.0016 -5.3497 3  167.0315 75  74222 30337 731      36 828       
   85078.5553  0.0016 -7.3651 3  167.0312 75  74222 30337 731      36 829       
   85096.4067  0.0057 -7.3130 3  239.3921 91  74222 30345 738      46 443       
   85148.1172  0.0151 -7.6086 3  596.6844145  74222 30372 964      72 864       
   85149.7028  0.0060 -7.3360 3  249.4409 93  74222 30346 739      47 444       
   85198.1946  0.2975 -7.8391 3 1037.3837195  74222 30397 691      96 988       
   85200.0091  0.0027 -5.4919 3   82.1484 55  74222 30327 325      26 422       
   85221.2831  0.0081 -7.4799 3  379.1663115  74222 30357 849      58 554       
   85295.0044  0.0042 -7.8666 3  316.5519 87  74222 303431825      441727       
   85295.0044  0.0042 -5.8007 3  316.5519 87  74222 303431825      441728       
   85295.0044  0.0042 -5.8007 3  316.5519 87  74222 303431826      441727       
   85295.0044  0.0042 -7.8666 3  316.5519 87  74222 303431826      441728       
   85301.6975  0.3894 -7.6671 3 1411.0786193  74222 303963462      973365       
   85301.6975  0.3894 -7.6671 3 1411.0786193  74222 303963463      973364       
   85302.7858  0.0016 -7.3628 3  167.0315 75  74222 30337 730      36 828       
   85311.9196  0.0016 -5.3471 3  167.0312 75  74222 30337 730      36 829       
   85311.9651  0.0151 -6.3654 3  696.4253133  74222 303662541      672444       
   85311.9651  0.0151 -6.3654 3  696.4253133  74222 303662542      672443       
   85322.4371  0.0014 -4.7258 3   88.0916 55  74222 30327 522      27 423       
   85352.5473  0.0033 -7.4917 3  107.2967 63  74222 30331 229      30 426       
   85359.8296  0.0042 -7.4974 3   94.1991 57  74222 30328 523      29 228       
   85378.0975  0.0055 -7.9202 3   62.8420 47  74222 30323 419      24 124       
   85389.0054  0.0060 -7.3102 3  307.7378103  74222 30351 843      52 548       
   85402.7069  0.0037 -7.7387 3  100.5050 63  74222 30331 031      30 129       
   85420.2339  0.0021 -5.4863 3  276.9934 95  74222 303471038      461135       
   85420.3007  0.0021 -7.5155 3  276.9934 95  74222 303471038      461136       
   85422.5763  0.0021 -7.5155 3  276.9934 95  74222 303471037      461135       
   85422.6432  0.0021 -5.4863 3  276.9934 95  74222 303471037      461136       
   85425.5223  0.0009 -5.3140 3    3.5840 11  74222 303 5 3 3       4 2 2       
   85429.4120  0.0009 -7.3546 3    3.5840 11  74222 303 5 3 2       4 2 2       
   85519.0993  0.0192 -7.0628 3  658.2141155  74222 30377 572      76 869       
   85550.3005  0.0077 -6.7343 3  494.4286133  74222 30366 660      65 957       
   85558.3733  0.0009 -7.3539 3    3.5795 11  74222 303 5 3 3       4 2 3       
   85562.2630  0.0009 -5.3134 3    3.5795 11  74222 303 5 3 2       4 2 3       
   85585.7638  0.0166 -6.3327 3  774.0717155  74222 303771958      762057       
   85585.7638  0.0166 -6.3327 3  774.0717155  74222 303771959      762056       
   85587.4344  0.0016 -4.7026 3  206.4686 85  74222 30342 636      42 537       
   85596.1731  0.0043 -7.5060 3  100.5241 59  74222 30329 524      30 229       
   85602.4552  0.0035 -7.1426 3  302.6765103  74222 30351 745      51 645       
   85607.8632  0.0010 -4.9100 3   17.6066 27  74222 30313 112      12 111       
   85695.1132  0.0054 -7.2898 3  229.5472 89  74222 30344 737      45 442       
   85706.7119  0.0041 -7.4919 3   88.0787 55  74222 30327 522      28 227       
   85742.6901  0.0037 -5.6980 3  414.8646115  74222 303571345      561442       
   85742.6904  0.0037 -7.7338 3  414.8646115  74222 303571345      561443       
   85742.7067  0.0037 -7.7338 3  414.8646115  74222 303571344      561442       
   85742.7071  0.0037 -5.6980 3  414.8646115  74222 303571344      561443       
   85752.7797  0.0169 -7.6925 3  625.5618147  74222 303731162      74 867       
   85794.8975  0.0028 -6.9241 3   68.0171 51  74222 30325 124      25 125       
   85839.6712  0.0076 -5.9808 3  580.5816135  74222 303671652      661749       
   85839.6713  0.0076 -5.9808 3  580.5816135  74222 303671651      661750       
   85856.5529  0.0070 -7.3826 3  397.1645117  74222 30358 949      59 654       
   85872.9388  0.0028 -5.1417 3   68.0145 51  74222 30325 124      25 025       
   85894.6880  0.0063 -7.3585 3  259.6932 95  74222 30347 740      48 445       
   85896.6378  0.0020 -7.1114 3   73.5690 51  74222 30325 421      25 323       
   85907.5761  0.0010 -4.7485 3   19.4221 29  74222 30314 014      13 113       
   85958.5094  0.0040 -7.6263 3  128.5518 69  74222 30334 232      33 429       
   85979.1867  0.0020 -6.9781 3   20.5353 15  74222 303 7 7 0       8 6 3       
   85979.1867  0.0020 -6.9781 3   20.5353 15  74222 303 7 7 1       8 6 2       
   86004.2962  0.0017 -6.7512 3   82.1215 55  74222 30327 325      27 126       
   86049.5020  0.0065 -6.0629 3  513.6738113  74222 303562234      572137       
   86049.5020  0.0065 -6.0629 3  513.6738113  74222 303562235      572136       
   86060.7050  0.0062 -6.5672 3  433.5710125  74222 30362 557      61 854       
   86153.3179  0.0010 -4.9126 3   18.5018 27  74222 30313 211      12 210       
   86215.9111  0.0015 -6.9347 3   82.1484 53  74222 30326 522      26 422       
   86265.5601  0.0046 -7.3445 3  162.6375 75  74222 30337 631      38 336       
   86272.2189  0.0022 -7.8615 3   85.4066 41  74222 3032011 9      211011       
   86272.2189  0.0022 -5.7907 3   85.4066 41  74222 3032011 9      211012       
   86272.2189  0.0022 -5.7907 3   85.4066 41  74222 303201110      211011       
   86272.2189  0.0022 -7.8615 3   85.4066 41  74222 303201110      211012       
   86299.5270  0.1207 -7.0600 3 1164.7291189  74222 303942470      932569       
   86299.5270  0.1207 -7.0600 3 1164.7291189  74222 303942471      932568       
   86333.4061  0.0036 -7.5218 3  114.1554 65  74222 30332 230      31 427       
   86428.2376  0.0044 -7.3284 3  154.5514 73  74222 30336 630      37 335       
   86441.1254  0.0022 -7.3772 3   73.5690 53  74222 30326 225      25 323       
   86452.4535  0.0044 -7.5175 3  107.0533 61  74222 30330 525      31 230       
   86498.5016  0.0013 -4.7563 3   97.2482 59  74222 30329 426      29 327       
   86516.6886  0.0023 -4.7877 3  138.9120 71  74222 30335 332      35 233       
   86518.3593  0.0038 -7.5675 3  121.2409 67  74222 30333 231      32 428       
   86569.4832  0.0028 -7.7627 3  198.1763 67  74222 303331518      341420       
   86569.4832  0.0028 -5.6950 3  198.1763 67  74222 303331518      341421       
   86569.4832  0.0028 -5.6950 3  198.1763 67  74222 303331519      341420       
   86569.4832  0.0028 -7.7627 3  198.1763 67  74222 303331519      341421       
   86570.9744  0.0031 -4.7600 3  253.3917 95  74222 30347 542      47 443       
   86602.0504  0.0039 -7.4901 3   82.1631 53  74222 30326 521      27 226       
   86658.0149  0.0009 -7.1651 3    8.3402 19  74222 303 9 2 7       8 1 7       
   86727.2701  0.0694 -7.9008 3  771.2139165  74222 303821073      82 973       
   86743.5991  0.0048 -7.3618 3  170.9278 77  74222 30338 632      39 337       
   86826.1013  0.0014 -7.2100 3    9.6433 21  74222 30310 1 9       9 0 9       
   86856.4055  0.0017 -5.3061 3   90.9376 57  74222 30328 425      27 522       
   86907.4127  0.0052 -7.2667 3  219.9064 87  74222 30343 736      44 441       
   86955.0002  0.0743 -6.8450 3  977.5129159  74222 303792950      802853       
   86955.0002  0.0743 -6.8450 3  977.5129159  74222 303792951      802852       
   86963.4337  0.0029 -4.7487 3  192.0087 83  74222 30341 437      41 338       
   87042.8605  0.0014 -4.7201 3   82.1484 53  74222 30326 521      26 422       
   87052.5397  0.2093 -7.2989 3 1224.2696179  74222 303893257      903160       
   87052.5397  0.2093 -7.2989 3 1224.2696179  74222 303893258      903159       
   87058.0429  0.0027 -7.6474 3  165.5150 77  74222 30338 434      37 631       
   87063.2880  0.0046 -7.9021 3  358.7825 93  74222 303461927      471829       
   87063.2880  0.0046 -5.8365 3  358.7825 93  74222 303461927      471830       
   87063.2880  0.0046 -5.8365 3  358.7825 93  74222 303461928      471829       
   87063.2880  0.0046 -7.9021 3  358.7825 93  74222 303461928      471830       
   87068.2565  0.0039 -7.7359 3  107.0533 65  74222 30332 132      31 230       
   87111.8065  0.0016 -5.3016 3  139.0043 69  74222 30334 629      33 726       
   87126.4945  0.0044 -5.9313 3  136.0862 71  74222 30335 333      34 430       
   87128.5164  0.0022 -7.1840 3   39.0921 39  74222 30319 118      18 216       
   87161.9778  0.0016 -7.3063 3  139.0027 69  74222 30334 629      33 727       
   87164.4665  0.0035 -7.4412 3   55.6649 45  74222 30322 319      22 221       
   87193.8605  0.0042 -7.3136 3  146.6696 71  74222 30335 629      36 334       
   87231.2978  0.0169 -7.0039 3  641.7860153  74222 30376 571      75 868       
   87256.0396  0.0223 -6.4542 3  758.4371139  74222 303692643      702546       
   87256.0396  0.0223 -6.4542 3  758.4371139  74222 303692644      702545       
   87313.9165  0.0034 -7.7148 3   39.0921 35  74222 30317 513      18 216       
   87326.1322  0.0373 -6.5934 3  924.4375169  74222 303842163      832262       
   87326.1322  0.0373 -6.5934 3  924.4375169  74222 303842164      832261       
   87371.6581  0.0067 -7.3806 3  270.1489 97  74222 30348 741      49 446       
   87377.6206  0.3166 -7.8166 3 1037.3115195  74222 30397 791      96 888       
   87394.0758  0.0034 -6.7043 3  201.2386 85  74222 30342 438      42 439       
   87425.4460  0.2687 -7.7673 3 1016.8245193  74222 30396 690      95 987       
   87427.3754  0.2458 -7.3999 3 1347.3992203  74222 303A12675      A02774       
   87427.3754  0.2458 -7.3999 3 1347.3992203  74222 303A12676      A02773       
   87433.0960  0.0039 -7.2936 3  136.0862 67  74222 30333 727      34 430       
   87449.2073  0.0048 -7.2693 3  206.4686 83  74222 30341 834      42 537       
   87496.8987  0.0039 -7.7314 3  107.0387 65  74222 30332 032      31 130       
   87511.5234  0.0099 -7.4929 3  497.7818131  74222 303651055      66 760       
   87554.2699  0.0037 -7.4177 3   80.2830 51  74222 30325 620      26 323       
   87561.5737  0.0027 -4.7984 3  322.9942107  74222 30353 647      53 548       
   87572.2794  0.0019 -5.4112 3  240.3679 89  74222 30344 936      431033       
   87572.6926  0.0019 -7.4360 3  240.3679 89  74222 30344 936      431034       
   87575.8039  0.0010 -4.8608 3   19.4221 29  74222 30314 114      13 113       
   87585.2989  0.0019 -7.4359 3  240.3679 89  74222 30344 935      431033       
   87585.7120  0.0019 -5.4110 3  240.3679 89  74222 30344 935      431034       
   87592.6256  0.5077 -7.8129 3 1498.6090199  74222 303993564      A03467       
   87592.6256  0.5077 -7.8129 3 1498.6090199  74222 303993565      A03466       
   87643.3273  0.0030 -5.5097 3   88.0916 57  74222 30328 326      27 423       
   87649.1447  0.0043 -6.7750 3  274.7759 99  74222 30349 544      49 545       
   87662.9353  0.0627 -7.4964 3  732.3974161  74222 30380 971      80 972       
   87666.5502  0.0058 -7.2785 3  296.5456101  74222 30350 842      51 547       
   87690.2302  0.0022 -6.3446 3   31.6314 21  74222 30310 8 2      11 7 5       
   87690.2302  0.0022 -6.3446 3   31.6314 21  74222 30310 8 3      11 7 4       
   87730.2211  0.0078 -7.0503 3  469.4270129  74222 30364 757      64 758       
   87792.0489  0.0025 -6.7228 3  100.5241 61  74222 30330 228      30 229       
   87813.7690  0.0087 -7.5027 3  391.7807117  74222 30358 850      59 555       
   87831.8791  0.0026 -5.1237 3   68.0171 51  74222 30325 224      25 125       
   87876.8974  0.0058 -7.9348 3   68.0171 49  74222 30324 420      25 125       
   87882.7736  0.0029 -5.6012 3  369.6594109  74222 303541243      531340       
   87882.7762  0.0029 -7.6346 3  369.6594109  74222 303541243      531341       
   87882.8765  0.0029 -7.6346 3  369.6594109  74222 303541242      531340       
   87882.8791  0.0029 -5.6012 3  369.6594109  74222 303541242      531341       
   87886.0891  0.0124 -6.1941 3  711.7695149  74222 303741856      731955       
   87886.0891  0.0124 -6.1941 3  711.7695149  74222 303741857      731954       
   87901.3757  0.0051 -7.3799 3  179.4221 79  74222 30339 633      40 338       
   87905.5835  0.0078 -6.1305 3  567.1282119  74222 303592336      602239       
   87905.5835  0.0078 -6.1305 3  567.1282119  74222 303592337      602238       
   87909.9204  0.0026 -6.9062 3   68.0145 51  74222 30325 224      25 025       
   87928.4536  0.0021 -7.4679 3  123.7323 67  74222 30333 330      32 527       
   87956.9681  0.0036 -7.7973 3  222.8053 89  74222 30344 539      43 736       
   87964.1999  0.0022 -7.7972 3  107.7769 47  74222 303231211      241113       
   87964.1999  0.0022 -5.7271 3  107.7769 47  74222 303231211      241114       
   87964.1999  0.0022 -5.7271 3  107.7769 47  74222 303231212      241113       
   87964.1999  0.0022 -7.7972 3  107.7769 47  74222 303231212      241114       
   87966.6564  0.0046 -7.5317 3  113.7868 63  74222 30331 526      32 231       
   87987.4029  0.0014 -6.9181 3   76.4342 51  74222 30325 521      25 421       
   87993.4477  0.0056 -7.3124 3  291.3902 99  74222 30349 941      50 644       
   88013.2422  0.0038 -7.4924 3   76.4523 51  74222 30325 520      26 225       
   88022.9725  0.0010 -4.8557 3   19.3515 29  74222 30314 014      13 013       
   88027.6020  0.0018 -4.8674 3   88.0787 57  74222 30328 326      28 227       
   88035.0315  0.0016 -7.2478 3   90.8983 57  74222 30328 425      27 523       
   88041.4750  0.0061 -5.8629 3  526.8166129  74222 303641550      631647       
   88041.4750  0.0061 -7.9009 3  526.8166129  74222 303641550      631648       
   88041.4757  0.0061 -7.9009 3  526.8166129  74222 303641549      631647       
   88041.4757  0.0061 -5.8629 3  526.8166129  74222 303641549      631648       
   88049.3498  0.0017 -4.6815 3  197.1672 83  74222 30341 635      41 536       
   88169.6014  0.0016 -7.2957 3  139.0043 69  74222 30334 628      33 726       
   88219.7728  0.0016 -5.2898 3  139.0027 69  74222 30334 628      33 727       
   88257.9392  0.0017 -7.2531 3   76.2308 53  74222 30326 324      25 422       
   88271.3713  0.0164 -7.7041 3  535.7267137  74222 30368 959      69 664       
   88275.3670  0.4628 -7.7718 3 1543.2219217  74222 303A82880      A72979       
   88275.3670  0.4628 -7.7718 3 1543.2219217  74222 303A82881      A72978       
   88289.9968  0.0032 -7.7674 3  231.8098 73  74222 303361620      371522       
   88289.9968  0.0032 -5.7001 3  231.8098 73  74222 303361620      371523       
   88289.9968  0.0032 -5.7001 3  231.8098 73  74222 303361621      371522       
   88289.9968  0.0032 -7.7674 3  231.8098 73  74222 303361621      371523       
   88360.8317  0.0016 -5.2752 3  113.6352 63  74222 30331 527      30 624       
   88364.0745  0.0024 -4.8794 3  100.5050 61  74222 30330 228      30 129       
   88420.3887  0.0069 -6.3613 3  288.7199103  74222 30351 448      50 545       
   88426.0564  0.0364 -7.1580 3  708.4312161  74222 30380 675      79 772       
   88526.3743  0.0040 -7.3006 3  138.9924 69  74222 30334 628      35 333       
   88557.7298  0.0013 -4.7171 3   76.4342 51  74222 30325 520      25 421       
   88617.0607  0.0016 -7.2608 3  113.6266 63  74222 30331 527      30 625       
   88629.5945  0.0185 -7.2477 3  593.7281145  74222 30372 864      72 865       
   88630.7607  0.0024 -6.9661 3  179.2419 79  74222 30339 634      39 534       
   88642.2537  0.0066 -6.5579 3  447.0695127  74222 30363 558      62 855       
   88652.9235  0.0014 -4.7407 3  103.6892 61  74222 30330 427      30 328       
   88685.7681  0.0009 -7.3610 3    6.2386 17  74222 303 8 2 7       7 1 7       
   88696.4640  0.0050 -7.2442 3  210.4701 85  74222 30342 735      43 440       
   88819.4176  0.0151 -6.9472 3  625.5618151  74222 30375 570      74 867       
   88821.1607  0.0856 -6.8870 3 1088.0463183  74222 303912368      902467       
   88821.1607  0.0856 -6.8870 3 1088.0463183  74222 303912369      902466       
   88847.8901  0.0051 -7.9458 3  403.6601 99  74222 303492029      501931       
   88847.8901  0.0051 -5.8805 3  403.6601 99  74222 303492029      501932       
   88847.8901  0.0051 -5.8805 3  403.6601 99  74222 303492030      501931       
   88847.8901  0.0051 -7.9458 3  403.6601 99  74222 303492030      501932       
   88848.1886  0.0011 -5.1588 3   10.3308 21  74222 30310 2 9       9 1 8       
   88992.7971  0.0043 -5.8476 3  128.5518 69  74222 30334 332      33 429       
   88992.8633  0.0017 -6.7203 3   88.0465 57  74222 30328 326      28 127       
   89032.4134  0.1051 -6.9600 3 1050.6849165  74222 303823052      832955       
   89032.4134  0.1051 -6.9600 3 1050.6849165  74222 303823053      832954       
   89146.8689  0.0023 -7.1162 3   79.1747 53  74222 30326 422      26 324       
   89196.5243  0.0067 -7.3415 3  384.4255115  74222 30357 948      58 653       
   89204.4827  0.0099 -6.6966 3  468.7317131  74222 30365 561      64 658       
   89226.7256  0.0332 -6.5496 3  823.0825145  74222 303722745      732648       
   89226.7256  0.0332 -6.5496 3  823.0825145  74222 303722746      732647       
   89249.4872  0.2807 -7.4325 3 1305.9404185  74222 303923359      933262       
   89249.4872  0.2807 -7.4325 3 1305.9404185  74222 303923360      933261       
   89283.7994  0.0042 -7.7281 3  113.7868 67  74222 30333 133      32 231       
   89320.5756  0.0051 -7.3010 3  430.5916123  74222 30361 854      61 754       
   89385.4088  0.0070 -7.4052 3  390.8036115  74222 303571048      58 751       
   89391.7593  0.0023 -6.0638 3   45.3840 27  74222 30313 9 4      14 8 7       
   89391.7593  0.0023 -6.0638 3   45.3840 27  74222 30313 9 5      14 8 6       
   89430.7112  0.0009 -7.8353 3    4.5230 15  74222 303 7 2 5       6 0 6       
   89460.1756  0.0033 -5.5403 3   94.2641 59  74222 30329 327      28 424       
   89478.4714  0.0013 -6.9055 3   70.9483 49  74222 30324 520      24 420       
   89587.6791  0.0022 -7.3541 3   79.1747 55  74222 30327 226      26 324       
   89610.8731  0.0042 -7.7248 3  113.7757 67  74222 30333 033      32 131       
   89620.3912  0.0070 -7.4022 3  280.8076 99  74222 30349 742      50 447       
   89655.6487  0.2420 -7.6965 3  996.4633191  74222 30395 689      94 986       
   89658.6782  0.0023 -7.7546 3  132.8020 53  74222 303261313      271215       
   89658.6782  0.0023 -5.6851 3  132.8020 53  74222 303261313      271216       
   89658.6782  0.0023 -5.6851 3  132.8020 53  74222 303261314      271215       
   89658.6782  0.0023 -7.7546 3  132.8020 53  74222 303261314      271216       
   89691.2002  0.0011 -4.7071 3   19.3515 29  74222 30314 114      13 013       
   89714.9490  0.0255 -6.4409 3  856.2458163  74222 303812061      802160       
   89714.9490  0.0255 -6.4409 3  856.2458163  74222 303812062      802159       
   89741.7786  0.0301 -7.8625 3  749.9432161  74222 303801268      81 973       
   89770.8884  0.0018 -5.3434 3  206.3912 83  74222 30341 834      40 931       
   89773.3484  0.0018 -7.3625 3  206.3911 83  74222 30341 834      40 932       
   89778.2330  0.0054 -7.3990 3  188.1201 81  74222 30340 634      41 339       
   89784.0282  0.0101 -6.2052 3  623.2228125  74222 303622438      632341       
   89784.0282  0.0101 -6.2052 3  623.2228125  74222 303622439      632340       
   89839.1796  0.0018 -7.3618 3  206.3912 83  74222 30341 833      40 931       
   89841.6396  0.0018 -5.3427 3  206.3911 83  74222 30341 833      40 932       
   89864.7432  0.0012 -4.7168 3   70.9483 49  74222 30324 519      24 420       
   89878.7975  0.0025 -6.6630 3  146.6696 73  74222 30336 333      36 334       
   89909.7614  0.0037 -7.4994 3   70.9468 49  74222 30324 519      25 224       
   90018.5416  0.0028 -6.8912 3   73.3964 53  74222 30326 125      26 126       
   90021.4177  0.0036 -7.7825 3  268.0945 79  74222 303391722      401624       
   90021.4177  0.0036 -5.7156 3  268.0945 79  74222 303391722      401625       
   90021.4177  0.0036 -5.7156 3  268.0945 79  74222 303391723      401624       
   90021.4177  0.0036 -7.7825 3  268.0945 79  74222 303391723      401625       
   90029.6032  0.0024 -5.5114 3  327.0974103  74222 303511141      501238       
   90029.6201  0.0024 -7.5417 3  327.0974103  74222 303511141      501239       
   90030.2175  0.0024 -7.5417 3  327.0974103  74222 303511140      501238       
   90030.2345  0.0024 -5.5114 3  327.0974103  74222 303511140      501239       
   90055.0571  0.1814 -7.2132 3 1264.8627197  74222 303982573      972672       
   90055.0571  0.1814 -7.2132 3 1264.8627197  74222 303982574      972671       
   90076.2323  0.0028 -5.1114 3   73.3944 53  74222 30326 125      26 026       
   90094.1993  0.2896 -7.7405 3 1016.7362193  74222 30396 790      95 887       
   90131.1672  0.0019 -7.1793 3   60.6578 47  74222 30323 320      22 418       
   90155.7488  0.0010 -4.8458 3   21.0421 29  74222 30314 213      13 212       
   90160.4921  0.0097 -6.0622 3  652.0972143  74222 303711754      701853       
   90160.4921  0.0097 -6.0622 3  652.0972143  74222 303711755      701852       
   90173.6742  0.0045 -7.9583 3   36.0842 37  74222 30318 216      18 118       
   90176.8253  0.0048 -7.5485 3  120.7244 65  74222 30332 527      33 232       
   90187.3808  0.0019 -4.8247 3  374.9829115  74222 30357 750      57 651       
   90194.2631  0.0018 -4.8089 3  362.3987113  74222 30356 749      56 650       
   90228.4608  0.0049 -5.7519 3  475.6885123  74222 303611448      601545       
   90228.4609  0.0049 -7.7880 3  475.6885123  74222 303611448      601546       
   90228.4649  0.0049 -7.7880 3  475.6885123  74222 303611447      601545       
   90228.4650  0.0049 -5.7519 3  475.6885123  74222 303611447      601546       
   90239.6836  0.0025 -7.1699 3   43.2966 41  74222 30320 119      19 217       
   90261.8884  0.0137 -6.8928 3  609.5422149  74222 30374 569      73 866       
   90302.0097  0.1351 -7.5263 3  861.5326175  74222 30387 978      861275       
   90311.9278  0.0041 -5.7697 3  121.2409 67  74222 30333 331      32 428       
   90391.5536  0.0039 -7.2898 3  131.5203 67  74222 30333 627      34 332       
   90481.0661  0.0011 -5.4641 3    6.2386 17  74222 303 8 2 6       7 1 7       
   90486.8187  0.0056 -7.2472 3  285.5582 99  74222 30349 841      50 546       
   90633.1187  0.0035 -5.5828 3  100.6660 61  74222 30330 328      29 425       
   90649.0094  0.0017 -4.6602 3  188.0910 81  74222 30340 634      40 535       
   90650.1634  0.0056 -5.9323 3  451.1833105  74222 303522131      532034       
   90650.1634  0.0056 -5.9323 3  451.1833105  74222 303522132      532033       
   90691.6790  0.0155 -7.6317 3  609.5422145  74222 303721161      73 866       
   90700.0379  0.0071 -6.5581 3  460.7827129  74222 30364 559      63 856       
   90715.5268  0.0012 -6.8969 3   65.6899 47  74222 30323 519      23 419       
   90813.5927  0.0014 -4.9379 3   27.2680 33  74222 30316 115      15 214       
   90814.2175  0.0018 -4.7903 3  350.0242111  74222 30355 748      55 649       
   90828.5260  0.0021 -4.8374 3  387.7739117  74222 30358 751      58 652       
   90852.0953  0.0033 -7.0819 3  291.3902101  74222 30350 744      50 644       
   90887.8512  0.0011 -5.2101 3   55.0864 29  74222 3031410 4      1310 3       
   90887.8512  0.0011 -5.2101 3   55.0864 29  74222 3031410 5      1310 4       
   90889.5397  0.0010 -5.1177 3   48.3658 29  74222 30314 9 5      13 9 4       
   90889.5397  0.0010 -5.1177 3   48.3658 29  74222 30314 9 6      13 9 5       
   90889.5720  0.0011 -5.3328 3   62.5132 29  74222 3031411 3      1311 2       
   90889.5720  0.0011 -5.3328 3   62.5132 29  74222 3031411 4      1311 3       
   90893.8756  0.0011 -5.5087 3   70.6457 29  74222 3031412 2      1312 1       
   90893.8756  0.0011 -5.5087 3   70.6457 29  74222 3031412 3      1312 2       
   90896.0289  0.0010 -5.0452 3   42.3521 29  74222 30314 8 6      13 8 5       
   90896.0289  0.0010 -5.0452 3   42.3521 29  74222 30314 8 7      13 8 6       
   90900.2455  0.0011 -5.8117 3   79.4834 29  74222 3031413 1      1313 0       
   90900.2455  0.0011 -5.8117 3   79.4834 29  74222 3031413 2      1313 1       
   90909.8147  0.0010 -4.9873 3   37.0457 29  74222 30314 7 8      13 7 7       
   90909.8149  0.0010 -4.9873 3   37.0457 29  74222 30314 7 7      13 7 6       
   90935.7565  0.0010 -4.9407 3   32.4477 29  74222 30314 6 9      13 6 8       
   90935.7739  0.0010 -4.9407 3   32.4477 29  74222 30314 6 8      13 6 7       
   90960.5245  0.0021 -5.1314 3   40.2625 39  74222 30319 217      18 316       
   90972.1426  0.0012 -4.7193 3   65.6899 47  74222 30323 518      23 419       
   90984.0404  0.0010 -4.9032 3   28.5592 29  74222 30314 510      13 5 9       
   90985.0539  0.0010 -4.9032 3   28.5592 29  74222 30314 5 9      13 5 8       
   90994.9017  0.0014 -4.7254 3  110.3374 63  74222 30331 428      31 329       
   91014.1975  0.3530 -7.5715 3 1454.8487211  74222 303A52778      A42877       
   91014.1975  0.3530 -7.5715 3 1454.8487211  74222 303A52779      A42876       
   91027.0117  0.0048 -7.2227 3  201.2386 83  74222 30341 734      42 439       
   91044.0788  0.0039 -5.6988 3  114.1554 65  74222 30332 330      31 427       
   91053.3952  0.0010 -4.8521 3   22.9118 29  74222 30314 312      13 311       
   91067.1975  0.0010 -4.8736 3   25.3826 29  74222 30314 411      13 410       
   91071.4445  0.0060 -7.9541 3   73.3964 51  74222 30325 421      26 126       
   91086.8334  0.0023 -5.8953 3   61.7930 33  74222 3031610 6      17 9 9       
   91086.8334  0.0023 -5.8953 3   61.7930 33  74222 3031610 7      17 9 8       
   91101.2186  0.0010 -4.8732 3   25.3840 29  74222 30314 410      13 4 9       
   91129.9810  0.0019 -7.2081 3   85.0518 55  74222 30327 423      26 521       
   91141.1801  0.1459 -7.0812 3 1126.4806171  74222 303853154      863057       
   91141.1801  0.1459 -7.0812 3 1126.4806171  74222 303853155      863056       
   91158.0947  0.0037 -5.6360 3  107.2967 63  74222 30331 329      30 426       
   91225.0940  0.0487 -6.6516 3  890.3594151  74222 303752847      762750       
   91225.0940  0.0487 -6.6516 3  890.3594151  74222 303752848      762749       
   91258.6110  0.0094 -7.5244 3  404.5973119  74222 30359 851      60 556       
   91292.4667  0.0030 -4.7910 3  334.8168109  74222 30354 648      54 549       
   91306.5030  0.0597 -6.7208 3 1013.9792177  74222 303882266      872365       
   91306.5030  0.0597 -6.7208 3 1013.9792177  74222 303882267      872364       
   91357.6842  0.0025 -7.7291 3  160.4813 59  74222 303291415      301317       
   91357.6842  0.0025 -5.6602 3  160.4813 59  74222 303291415      301318       
   91357.6842  0.0025 -5.6602 3  160.4813 59  74222 303291416      301317       
   91357.6842  0.0025 -7.7291 3  160.4813 59  74222 303291416      301318       
   91408.0781  0.0019 -4.8454 3   94.1991 59  74222 30329 327      29 228       
   91480.9431  0.3713 -7.5723 3 1390.2259191  74222 303953461      963364       
   91480.9431  0.3713 -7.5723 3 1390.2259191  74222 303953462      963363       
   91482.0353  0.0033 -4.7413 3  263.8337 97  74222 30348 543      48 444       
   91492.1334  0.0045 -7.7214 3  120.7244 69  74222 30334 134      33 232       
   91535.3098  0.0125 -6.8411 3  593.7281147  74222 30373 568      72 865       
   91545.3730  0.0081 -6.6725 3  508.7938135  74222 30367 661      66 958       
   91603.7692  0.0010 -4.8469 3   22.9471 29  74222 30314 311      13 310       
   91615.9320  0.0027 -5.0977 3   73.3964 53  74222 30326 225      26 126       
   91673.6227  0.0027 -6.8777 3   73.3944 53  74222 30326 225      26 026       
   91686.0273  0.0143 -6.2868 3  681.9557131  74222 303652540      662443       
   91686.0273  0.0143 -6.2868 3  681.9557131  74222 303652541      662442       
   91728.6158  0.0012 -6.8921 3   60.6578 45  74222 30322 518      22 418       
   91740.8702  0.0045 -7.7189 3  120.7159 69  74222 30334 034      33 132       
   91765.2828  0.0041 -7.8072 3  307.0292 85  74222 303421824      431726       
   91765.2828  0.0041 -5.7407 3  307.0292 85  74222 303421824      431727       
   91765.2828  0.0041 -5.7407 3  307.0292 85  74222 303421825      431726       
   91765.2828  0.0041 -7.8072 3  307.0292 85  74222 303421825      431727       
   91785.7841  0.0023 -4.7564 3  146.6060 73  74222 30336 333      36 234       
   91793.1042  0.0014 -7.0774 3   44.6562 41  74222 30320 218      19 316       
   91800.9167  0.0010 -5.2288 3    4.6710 13  74222 303 6 3 4       5 2 3       
   91812.5697  0.0010 -7.2596 3    4.6710 13  74222 303 6 3 3       5 2 3       
   91883.5366  0.2173 -7.6265 3  976.3002189  74222 30394 688      93 985       
   91887.0049  0.0114 -7.5372 3  504.6554131  74222 303651155      66 858       
   91890.5145  0.0092 -7.4422 3  483.5016129  74222 303641054      65 759       
   91895.6077  0.0012 -4.7247 3   60.6578 45  74222 30322 517      22 418       
   91956.9304  0.0020 -5.2252 3   85.0242 55  74222 30327 423      26 522       
   91964.5464  0.0134 -7.5264 3  580.7980143  74222 30371 963      71 863       
   91980.1706  0.0010 -4.8216 3   20.4622 29  74222 30314 113      13 112       
   91992.8685  0.0017 -5.2838 3  175.0653 77  74222 30338 732      37 829       
   91999.6720  0.0018 -4.7692 3  337.8620109  74222 30354 747      54 648       
   92006.8655  0.0017 -7.2948 3  175.0649 77  74222 30338 732      37 830       
   92073.0372  0.0179 -6.2953 3  790.6786157  74222 303781959      772058       
   92073.0372  0.0179 -6.2953 3  790.6786157  74222 303781960      772057       
   92109.6890  0.0010 -7.2583 3    4.6607 13  74222 303 6 3 4       5 2 4       
   92121.3420  0.0010 -5.2275 3    4.6607 13  74222 303 6 3 3       5 2 4       
   92139.7839  0.0024 -4.8471 3  400.7692119  74222 30359 752      59 653       
   92145.9394  0.0324 -7.0778 3  691.3376159  74222 30379 674      78 771       
   92152.7742  0.0018 -6.6914 3   94.1743 59  74222 30329 327      29 128       
   92197.6009  0.0021 -5.4285 3  287.1804 97  74222 303481039      471136       
   92197.7073  0.0021 -7.4551 3  287.1804 97  74222 303481039      471137       
   92201.1228  0.0021 -7.4550 3  287.1804 97  74222 303481038      471136       
   92201.2292  0.0021 -5.4284 3  287.1804 97  74222 303481038      471137       
   92262.8776  0.0036 -7.5120 3   65.6468 47  74222 30323 518      24 223       
   92270.8960  0.0075 -6.5667 3  474.7100131  74222 30365 560      64 857       
   92320.5371  0.0132 -6.9027 3  605.6683147  74222 30373 766      721063       
   92325.1972  0.0017 -7.2917 3  175.0653 77  74222 30338 731      37 829       
   92339.1941  0.0017 -5.2803 3  175.0649 77  74222 30338 731      37 830       
   92359.9180  0.0029 -4.7221 3  201.0730 85  74222 30342 438      42 339       
   92376.0445  0.0022 -6.9232 3  170.6213 77  74222 30338 633      38 533       
   92406.9765  0.0038 -5.6477 3  427.1994117  74222 303581346      571443       
   92406.9771  0.0038 -7.6816 3  427.1994117  74222 303581346      571444       
   92407.0024  0.0038 -7.6816 3  427.1994117  74222 303581345      571443       
   92407.0030  0.0038 -5.6477 3  427.1994117  74222 303581345      571444       
   92412.3776  0.0058 -7.4191 3  197.0216 83  74222 30341 635      42 340       
   92412.4173  0.0078 -5.9372 3  595.0570137  74222 303681653      671750       
   92412.4175  0.0078 -5.9372 3  595.0570137  74222 303681652      671751       
   92445.7293  0.0011 -4.6507 3   22.3433 31  74222 30315 015      14 114       
   92471.4231  0.0063 -5.9918 3  501.3505111  74222 303552233      562136       
   92471.4231  0.0063 -5.9918 3  501.3505111  74222 303552234      562135       
   92512.3807  0.0017 -7.2192 3  113.6352 63  74222 30331 526      30 624       
   92546.7500  0.0017 -5.2581 3   97.0464 59  74222 30329 426      28 523       
   92548.9284  0.0012 -6.8910 3   55.8509 43  74222 30321 517      21 417       
   92582.8965  0.0023 -5.1953 3   60.5760 47  74222 30323 320      22 419       
   92588.5577  0.0022 -7.3347 3   84.9903 57  74222 30328 227      27 325       
   92614.4896  0.0116 -6.7923 3  578.1201145  74222 30372 567      71 864       
   92643.6898  0.1316 -7.0333 3 1184.9354191  74222 303952471      942570       
   92643.6898  0.1316 -7.0333 3 1184.9354191  74222 303952472      942569       
   92648.3962  0.0024 -6.6860 3  107.0533 63  74222 30331 229      31 230       
   92655.2006  0.0011 -4.7330 3   55.8509 43  74222 30321 516      21 417       
   92677.5166  0.0050 -6.8645 3  371.8915115  74222 30357 651      57 652       
   92678.5212  0.0074 -7.4237 3  291.6693101  74222 30350 743      51 448       
   92756.8748  0.0038 -7.2817 3  124.2534 65  74222 30332 626      33 331       
   92768.6097  0.0017 -5.2271 3  113.6266 63  74222 30331 526      30 625       
   92778.2671  0.0023 -7.8554 3   80.8581 39  74222 3031911 8      201010       
   92778.2671  0.0023 -5.7840 3   80.8581 39  74222 3031911 8      201011       
   92778.2671  0.0023 -5.7840 3   80.8581 39  74222 3031911 9      201010       
   92778.2671  0.0023 -7.8554 3   80.8581 39  74222 3031911 9      201011       
   92882.5013  0.0010 -4.8198 3   21.3756 29  74222 30314 212      13 211       
   92893.4578  0.0009 -7.0551 3   10.3308 21  74222 30310 2 8       9 1 8       
   92916.1428  0.2648 -7.6645 3  996.3554191  74222 30395 789      94 886       
   92917.0301  0.0027 -7.1641 3   47.7181 43  74222 30321 120      20 218       
   92950.7711  0.0184 -7.7237 3  550.6928139  74222 30369 960      70 665       
   92972.8324  0.0026 -7.1227 3   84.9903 55  74222 30327 423      27 325       
   93038.0100  0.0064 -7.3010 3  371.8915113  74222 30356 947      57 652       
   93063.0927  0.0028 -7.7179 3  190.8139 65  74222 303321517      331419       
   93063.0927  0.0028 -5.6495 3  190.8139 65  74222 303321517      331420       
   93063.0927  0.0028 -5.6495 3  190.8139 65  74222 303321518      331419       
   93063.0927  0.0028 -7.7179 3  190.8139 65  74222 303321518      331420       
   93086.0546  0.0023 -4.8487 3  107.0387 63  74222 30331 229      31 130       
   93119.2561  0.0050 -7.5679 3  127.8659 67  74222 30333 528      34 233       
   93159.1008  0.0017 -7.2031 3   81.8829 55  74222 30327 325      26 423       
   93177.4701  0.0068 -6.2656 3  277.6995101  74222 30350 447      49 544       
   93206.7438  0.0011 -6.8933 3   51.2680 41  74222 30320 516      20 416       
   93252.1802  0.0703 -6.7599 3  960.2657157  74222 303782949      792852       
   93252.1802  0.0703 -6.7599 3  960.2657157  74222 303782950      792851       
   93272.7546  0.0011 -4.7439 3   51.2680 41  74222 30320 515      20 416       
   93280.8417  0.0038 -7.4458 3   60.5527 47  74222 30323 320      23 222       
   93282.1967  0.1990 -7.2086 3 1204.8974177  74222 303883256      893159       
   93282.1967  0.1990 -7.2086 3 1204.8974177  74222 303883257      893158       
   93302.3108  0.0017 -4.6392 3  179.2419 79  74222 30339 633      39 534       
   93391.5313  0.0080 -6.5827 3  488.8503133  74222 30366 561      65 858       
   93472.5007  0.0108 -6.7467 3  562.7191143  74222 30371 566      70 863       
   93518.4139  0.0014 -4.7105 3  117.1923 65  74222 30332 429      32 330       
   93523.0700  0.0046 -7.8409 3  348.6126 91  74222 303451926      461828       
   93523.0700  0.0046 -5.7747 3  348.6126 91  74222 303451926      461829       
   93523.0700  0.0046 -5.7747 3  348.6126 91  74222 303451927      461828       
   93523.0700  0.0046 -7.8409 3  348.6126 91  74222 303451927      461829       
   93612.7393  0.0211 -6.3751 3  743.3251137  74222 303682642      692545       
   93612.7393  0.0211 -6.3751 3  743.3251137  74222 303682643      692544       
   93670.8968  0.0012 -5.0706 3   12.5395 23  74222 30311 210      10 1 9       
   93690.9137  0.0019 -4.7458 3  325.9149107  74222 30353 746      53 647       
   93695.2245  0.0048 -7.7156 3  127.8659 71  74222 30335 135      34 233       
   93711.7716  0.2656 -7.3780 3 1369.0773205  74222 303A22676      A12775       
   93711.7716  0.2656 -7.3780 3 1369.0773205  74222 303A22677      A12774       
   93729.9807  0.0011 -6.8991 3   46.9081 39  74222 30319 515      19 415       
   93747.6398  0.4849 -7.7181 3 1477.1231197  74222 303983563      993466       
   93747.6398  0.4849 -7.7181 3 1477.1231197  74222 303983564      993465       
   93748.0097  0.0011 -4.7778 3   22.3433 31  74222 30315 115      14 114       
   93757.2722  0.0410 -6.5614 3  942.5306171  74222 303852164      842263       
   93757.2722  0.0410 -6.5614 3  942.5306171  74222 303852165      842262       
   93769.9096  0.0011 -4.7577 3   46.9081 39  74222 30319 514      19 415       
   93806.3124  0.2205 -7.7621 3  904.6280179  74222 303891079      891080       
   93815.1724  0.0055 -7.2168 3  274.7759 97  74222 30348 840      49 545       
   93865.2294  0.0046 -7.2028 3  192.2125 81  74222 30340 733      41 438       
   93876.1792  0.0034 -6.6617 3  210.4701 87  74222 30343 439      43 440       
   93883.8073  0.0048 -7.7138 3  127.8595 71  74222 30335 035      34 133       
   93988.0754  0.0097 -6.6080 3  454.7470129  74222 30364 560      63 657       
   94021.9415  0.0016 -5.2360 3  146.3931 71  74222 30335 630      34 727       
   94058.3875  0.0610 -7.8109 3  753.1618163  74222 303811072      81 972       
   94065.7118  0.0010 -4.6840 3   70.7953 49  74222 30324 520      24 421       
   94070.2063  0.4057 -7.8380 3 1026.4135191  74222 303951085      941382       
   94080.7548  0.0102 -6.7047 3  547.5261141  74222 30370 565      69 862       
   94085.0619  0.0010 -4.6743 3   76.2308 51  74222 30325 521      25 422       
   94097.0776  0.0016 -7.2348 3  146.3906 71  74222 30335 630      34 728       
   94098.0904  0.0085 -6.6052 3  503.2030135  74222 30367 562      66 859       
   94102.0840  0.0010 -4.6948 3   65.5769 47  74222 30323 519      23 420       
   94102.7969  0.1945 -7.5574 3  956.3354187  74222 30393 687      92 984       
   94113.9570  0.0011 -4.7739 3   22.2876 31  74222 30315 015      14 014       
   94130.0698  0.0029 -4.8539 3  413.9663121  74222 30360 753      60 654       
   94143.3584  0.0011 -6.9081 3   42.7702 37  74222 30318 514      18 414       
   94166.8144  0.0011 -4.7741 3   42.7702 37  74222 30318 513      18 414       
   94167.2188  0.0393 -7.1670 3  728.0505161  74222 30380 872      791169       
   94175.0028  0.0010 -4.6654 3   81.8829 53  74222 30326 522      26 423       
   94180.3452  0.0010 -4.7068 3   60.5760 45  74222 30322 518      22 419       
   94186.8452  0.0029 -6.8613 3   78.9798 55  74222 30327 126      27 127       
   94189.4953  0.0022 -6.5372 3   29.2494 19  74222 303 9 8 1      10 7 4       
   94189.4953  0.0022 -6.5372 3   29.2494 19  74222 303 9 8 2      10 7 3       
   94199.3061  0.0016 -7.1807 3   96.9913 59  74222 30329 426      28 524       
   94229.3911  0.0029 -5.0838 3   78.9784 55  74222 30327 126      27 027       
   94287.9782  0.0010 -4.7201 3   55.7929 43  74222 30321 517      21 418       
   94312.9495  0.0075 -6.0585 3  554.1602117  74222 303582335      592238       
   94312.9495  0.0075 -6.0585 3  554.1602117  74222 303582336      592237       
   94347.3371  0.0010 -6.8722 3   60.5760 45  74222 30322 517      22 419       
   94351.0986  0.0010 -4.6572 3   87.7511 55  74222 30327 523      27 424       
   94358.6997  0.0010 -6.8694 3   65.5769 47  74222 30323 518      23 420       
   94394.2503  0.0010 -6.8769 3   55.7929 43  74222 30321 516      21 418       
   94402.9774  0.0131 -6.1564 3  727.7382151  74222 303751857      741956       
   94402.9774  0.0131 -6.1564 3  727.7382151  74222 303751858      741955       
   94405.5276  0.0019 -5.3526 3  249.9101 91  74222 30345 937      441034       
   94406.1757  0.0019 -7.3744 3  249.9101 91  74222 30345 937      441035       
   94409.0893  0.0096 -6.6668 3  532.5418139  74222 30369 564      68 861       
   94413.9901  0.0011 -4.7349 3   51.2278 41  74222 30320 516      20 417       
   94424.7495  0.0019 -7.3742 3  249.9101 91  74222 30345 936      441034       
   94425.3976  0.0019 -5.3524 3  249.9101 91  74222 30345 936      441035       
   94425.8673  0.0090 -6.6334 3  517.7671137  74222 30368 563      67 860       
   94451.9836  0.0010 -6.8683 3   70.7953 49  74222 30324 519      24 421       
   94468.0696  0.0012 -6.9205 3   38.8535 35  74222 30317 513      17 413       
   94468.5957  0.0023 -7.7791 3  102.5787 45  74222 303221210      231112       
   94468.5957  0.0023 -5.7083 3  102.5787 45  74222 303221210      231113       
   94468.5957  0.0023 -5.7083 3  102.5787 45  74222 303221211      231112       
   94468.5957  0.0023 -7.7791 3  102.5787 45  74222 303221211      231113       
   94480.0010  0.0011 -6.8835 3   51.2278 41  74222 30320 515      20 417       
   94481.4077  0.0012 -4.7934 3   38.8535 35  74222 30317 512      17 413       
   94498.2339  0.4961 -7.7546 3 1566.3654219  74222 303A92881      A82980       
   94498.2339  0.4961 -7.7546 3 1566.3654219  74222 303A92882      A82979       
   94549.0418  0.0011 -4.7515 3   46.8808 39  74222 30319 515      19 416       
   94585.5801  0.0030 -5.5503 3  381.3512111  74222 303551244      541341       
   94585.5843  0.0030 -7.5816 3  381.3512111  74222 303551244      541342       
   94585.7380  0.0030 -7.5816 3  381.3512111  74222 303551243      541341       
   94585.7422  0.0030 -5.5503 3  381.3512111  74222 303551243      541342       
   94588.9707  0.0011 -6.8924 3   46.8808 39  74222 30319 514      19 416       
   94629.2251  0.0010 -4.6496 3   93.8348 57  74222 30328 524      28 425       
   94646.1468  0.0063 -5.8189 3  540.6511131  74222 303651551      641648       
   94646.1468  0.0063 -7.8554 3  540.6511131  74222 303651551      641649       
   94646.1478  0.0063 -7.8554 3  540.6511131  74222 303651550      641648       
   94646.1478  0.0063 -5.8189 3  540.6511131  74222 303651550      641649       
   94655.3888  0.0010 -6.8688 3   76.2308 51  74222 30325 520      25 422       
   94670.9665  0.0022 -7.3743 3  130.9720 69  74222 30334 331      33 528       
   94685.4959  0.0011 -4.7700 3   42.7522 37  74222 30318 514      18 415       
   94708.9518  0.0011 -6.9037 3   42.7522 37  74222 30318 513      18 415       
   94721.8254  0.0012 -6.9363 3   35.1571 33  74222 30316 512      16 412       
   94729.1385  0.0012 -4.8156 3   35.1571 33  74222 30316 511      16 412       
   94776.6570  0.0032 -7.7192 3  223.7989 71  74222 303351619      361521       
   94776.6570  0.0032 -5.6512 3  223.7989 71  74222 303351619      361522       
   94776.6570  0.0032 -5.6512 3  223.7989 71  74222 303351620      361521       
   94776.6570  0.0032 -7.7192 3  223.7989 71  74222 303351620      361522       
   94788.0312  0.0042 -6.7330 3  285.5582101  74222 30350 545      50 546       
   94817.3885  0.0011 -4.7907 3   38.8418 35  74222 30317 513      17 414       
   94830.7267  0.0011 -6.9177 3   38.8418 35  74222 30317 512      17 414       
   94842.6072  0.0010 -6.7792 3   90.6712 57  74222 30328 425      28 226       
   94887.7211  0.0019 -4.8246 3  100.5241 61  74222 30330 328      30 229       
   94919.1345  0.0012 -6.9557 3   31.6804 31  74222 30315 511      15 411       
   94922.9821  0.0012 -4.8411 3   31.6804 31  74222 30315 510      15 411       
   94940.3349  0.0012 -4.8140 3   35.1498 33  74222 30316 512      16 413       
   94947.6481  0.0012 -6.9345 3   35.1498 33  74222 30316 511      16 413       
   94994.7598  0.0016 -5.2132 3  120.3809 65  74222 30332 528      31 625       
   94998.5845  0.0011 -6.8205 3   84.5823 55  74222 30327 424      27 225       
   95001.9522  0.0011 -6.8707 3   81.8829 53  74222 30326 521      26 423       
   95025.1624  0.0011 -4.6425 3  100.1335 59  74222 30329 525      29 426       
   95045.2823  0.0035 -7.5308 3   60.5527 45  74222 30322 517      23 222       
   95051.3808  0.0012 -4.8401 3   31.6760 31  74222 30315 511      15 412       
   95055.2285  0.0012 -6.9547 3   31.6760 31  74222 30315 510      15 412       
   95071.7042  0.0012 -6.9792 3   28.4228 29  74222 30314 510      14 410       
   95073.6352  0.0012 -4.8701 3   28.4228 29  74222 30314 5 9      14 410       
   95092.5391  0.0010 -6.7413 3   96.9615 59  74222 30329 426      29 227       
   95148.8173  0.0012 -4.8695 3   28.4203 29  74222 30314 510      14 411       
   95150.7483  0.0012 -6.9786 3   28.4203 29  74222 30314 5 9      14 411       
   95188.8824  0.0013 -7.0071 3   25.3840 27  74222 30313 5 9      13 4 9       
   95189.8000  0.0013 -4.9032 3   25.3840 27  74222 30313 5 8      13 4 9       
   95194.6307  0.0938 -6.8602 3 1107.6199185  74222 303922369      912468       
   95194.6307  0.0938 -6.8602 3 1107.6199185  74222 303922370      912467       
   95200.2785  0.0029 -7.1646 3   52.3546 45  74222 30322 121      21 219       
   95231.9744  0.0013 -4.9028 3   25.3826 27  74222 30313 5 9      13 410       
   95232.8920  0.0013 -7.0068 3   25.3826 27  74222 30313 5 8      13 410       
   95278.0875  0.0013 -7.0403 3   22.5635 25  74222 30312 5 8      12 4 8       
   95278.4964  0.0013 -4.9412 3   22.5635 25  74222 30312 5 7      12 4 8       
   95296.2064  0.0050 -7.8831 3  392.8435 97  74222 303482028      491930       
   95296.2064  0.0050 -5.8172 3  392.8435 97  74222 303482028      491931       
   95296.2064  0.0050 -5.8172 3  392.8435 97  74222 303482029      491930       
   95296.2064  0.0050 -7.8831 3  392.8435 97  74222 303482029      491931       
   95301.0093  0.0013 -4.9410 3   22.5628 25  74222 30312 5 8      12 4 9       
   95301.4182  0.0013 -7.0401 3   22.5628 25  74222 30312 5 7      12 4 9       
   95308.9825  0.0996 -6.8747 3 1032.7988163  74222 303813051      822954       
   95308.9825  0.0996 -6.8747 3 1032.7988163  74222 303813052      822953       
   95345.1971  0.0013 -7.0799 3   19.9610 23  74222 30311 5 7      11 4 7       
   95345.3658  0.0013 -4.9852 3   19.9610 23  74222 30311 5 6      11 4 7       
   95356.7015  0.0013 -4.9851 3   19.9607 23  74222 30311 5 7      11 4 8       
   95356.8702  0.0013 -7.0799 3   19.9607 23  74222 30311 5 6      11 4 8       
   95367.6893  0.0016 -7.1896 3  120.3685 65  74222 30332 528      31 626       
   95389.0459  0.0047 -7.2309 3  417.1061121  74222 30360 853      60 753       
   95394.8802  0.0013 -7.1277 3   17.5763 21  74222 30310 5 6      10 4 6       
   95394.9436  0.0013 -5.0369 3   17.5763 21  74222 30310 5 5      10 4 6       
   95400.2650  0.0013 -5.0369 3   17.5761 21  74222 30310 5 6      10 4 7       
   95400.3283  0.0013 -7.1277 3   17.5761 21  74222 30310 5 5      10 4 7       
   95416.2375  0.0011 -4.6207 3   22.2876 31  74222 30315 115      14 014       
   95430.8710  0.0014 -7.1864 3   15.4089 19  74222 303 9 5 5       9 4 5       
   95430.8922  0.0014 -5.0993 3   15.4089 19  74222 303 9 5 4       9 4 5       
   95431.9424  0.0028 -5.0735 3   78.9798 55  74222 30327 226      27 127       
   95433.1841  0.0014 -5.0993 3   15.4089 19  74222 303 9 5 5       9 4 6       
   95433.2053  0.0014 -7.1864 3   15.4089 19  74222 303 9 5 4       9 4 6       
   95456.1846  0.0014 -7.2609 3   13.4589 17  74222 303 8 5 4       8 4 4       
   95456.1907  0.0014 -5.1771 3   13.4589 17  74222 303 8 5 3       8 4 4       
   95456.3154  0.2674 -7.3422 3 1285.9325183  74222 303913358      923261       
   95456.3154  0.2674 -7.3422 3 1285.9325183  74222 303913359      923260       
   95457.0759  0.0014 -5.1771 3   13.4589 17  74222 303 8 5 4       8 4 5       
   95457.0819  0.0014 -7.2609 3   13.4589 17  74222 303 8 5 3       8 4 5       
   95457.4670  0.0022 -7.3185 3   91.0150 59  74222 30329 228      28 326       
   95459.7467  0.0019 -6.6646 3  100.5050 61  74222 30330 328      30 129       
   95473.2818  0.0014 -7.3606 3   11.7259 15  74222 303 7 5 3       7 4 3       
   95473.2832  0.0014 -5.2796 3   11.7259 15  74222 303 7 5 2       7 4 3       
   95473.5792  0.0014 -5.2796 3   11.7259 15  74222 303 7 5 3       7 4 4       
   95473.5806  0.0014 -7.3606 3   11.7259 15  74222 303 7 5 2       7 4 4       
   95474.4883  0.0028 -6.8511 3   78.9784 55  74222 30327 226      27 027       
   95480.7665  0.0016 -7.2212 3  146.3931 71  74222 30335 629      34 727       
   95484.1898  0.0014 -7.5071 3   10.2099 13  74222 303 6 5 2       6 4 2       
   95484.1901  0.0014 -5.4287 3   10.2099 13  74222 303 6 5 1       6 4 2       
   95484.2711  0.0014 -5.4287 3   10.2099 13  74222 303 6 5 2       6 4 3       
   95484.2713  0.0014 -7.5071 3   10.2099 13  74222 303 6 5 1       6 4 3       
   95490.5878  0.0014 -5.6959 3    8.9107 11  74222 303 5 5 0       5 4 1       
   95490.5878  0.0014 -7.7721 3    8.9107 11  74222 303 5 5 1       5 4 1       
   95490.6040  0.0014 -7.7721 3    8.9107 11  74222 303 5 5 0       5 4 2       
   95490.6040  0.0014 -5.6959 3    8.9107 11  74222 303 5 5 1       5 4 2       
   95526.7852  0.0024 -6.6235 3  154.5514 75  74222 30337 334      37 335       
   95529.7245  0.0011 -6.8740 3   87.7511 55  74222 30327 522      27 424       
   95548.6697  0.0012 -6.8653 3   78.6957 53  74222 30326 423      26 224       
   95554.1799  0.0011 -4.6358 3  106.6463 61  74222 30330 526      30 427       
   95555.9025  0.0016 -5.2207 3  146.3906 71  74222 30335 629      34 728       
   95565.2899  0.0313 -6.4701 3  807.3288143  74222 303712744      722647       
   95565.2899  0.0313 -6.4701 3  807.3288143  74222 303712745      722646       
   95578.3937  0.0033 -4.7819 3  346.8360111  74222 30355 649      55 550       
   95587.4603  0.0102 -7.5453 3  417.6159121  74222 30360 852      61 557       
   95591.2503  0.0037 -7.2769 3  117.1923 63  74222 30331 625      32 330       
   95665.6283  0.0275 -7.7934 3  732.3974159  74222 303791267      80 972       
   95704.1220  0.0282 -7.7021 3  632.8860147  74222 303731262      74 965       
   95748.5957  0.0011 -6.7064 3  103.4525 61  74222 30330 427      30 228       
   95794.8008  0.0021 -6.8840 3  162.2305 75  74222 30337 632      37 532       
   95817.1074  0.0020 -4.7207 3  314.1856105  74222 30352 745      52 646       
   95838.8963  0.0062 -7.4404 3  206.1267 85  74222 30342 636      43 341       
   95857.2059  0.2420 -7.5885 3  976.1687189  74222 30394 788      93 885       
   95872.1321  0.0032 -7.0246 3  280.3288 99  74222 30349 743      49 643       
   95877.4541  0.0084 -7.0114 3  483.5016131  74222 30365 758      65 759       
   95893.5639  0.0023 -6.1404 3   42.3521 25  74222 30312 9 3      13 8 6       
   95893.5639  0.0023 -6.1404 3   42.3521 25  74222 30312 9 4      13 8 5       
   95894.6082  0.0051 -7.7109 3  135.2113 73  74222 30336 136      35 234       
   95931.4666  0.0017 -4.6188 3  170.6213 77  74222 30338 632      38 533       
   95974.6063  0.0016 -7.1239 3   11.7639 23  74222 30311 110      10 010       
   96037.1825  0.0051 -7.7095 3  135.2064 73  74222 30336 036      35 134       
   96050.2565  0.6260 -7.8700 3 1566.6291203  74222 303A13665      A23568       
   96050.2565  0.6260 -7.8700 3 1566.6291203  74222 303A13666      A23567       
   96064.1840  0.0142 -7.5723 3  593.7281143  74222 303711160      72 865       
   96093.2986  0.0290 -6.9970 3  674.4364157  74222 30378 673      77 770       
   96132.8879  0.0044 -7.8619 3  299.4699103  74222 30351 645      50 842       
   96160.1095  0.0024 -7.7279 3  126.9544 51  74222 303251312      261214       
   96160.1095  0.0024 -5.6577 3  126.9544 51  74222 303251312      261215       
   96160.1095  0.0024 -5.6577 3  126.9544 51  74222 303251313      261214       
   96160.1095  0.0024 -7.7279 3  126.9544 51  74222 303251313      261215       
   96175.4685  0.0280 -6.4088 3  873.7029165  74222 303822062      812161       
   96175.4685  0.0280 -6.4088 3  873.7029165  74222 303822063      812160       
   96175.9892  0.0097 -6.1324 3  609.6106123  74222 303612437      622340       
   96175.9892  0.0097 -6.1324 3  609.6106123  74222 303612438      622339       
   96215.5110  0.0014 -4.6961 3  124.2534 67  74222 30333 430      33 331       
   96230.6345  0.0011 -4.6293 3  113.3727 63  74222 30331 527      31 428       
   96248.5150  0.0015 -7.6618 3    4.5230 13  74222 303 6 3 3       6 0 6       
   96248.9233  0.0035 -7.7921 3   35.1061 33  74222 30316 512      17 215       
   96281.7812  0.0012 -6.8786 3   93.8348 57  74222 30328 523      28 425       
   96305.9499  0.1735 -7.4893 3  936.5695185  74222 30392 686      91 983       
   96369.1412  0.1969 -7.1913 3 1285.9109199  74222 303992574      982673       
   96369.1412  0.1969 -7.1913 3 1285.9109199  74222 303992575      982672       
   96469.5310  0.0013 -6.9135 3   73.0129 51  74222 30325 422      25 223       
   96485.5320  0.0027 -7.5156 3  173.8213 79  74222 30339 435      38 632       
   96492.4516  0.0011 -4.7622 3   24.0494 31  74222 30315 214      14 213       
   96492.7822  0.0736 -7.4619 3  749.9432163  74222 30381 972      81 973       
   96500.0347  0.0036 -7.7315 3  259.4354 77  74222 303381721      391623       
   96500.0347  0.0036 -5.6639 3  259.4354 77  74222 303381721      391624       
   96500.0347  0.0036 -5.6639 3  259.4354 77  74222 303381722      391623       
   96500.0347  0.0036 -7.7315 3  259.4354 77  74222 303381722      391624       
   96579.4576  0.0079 -7.4453 3  302.7338103  74222 30351 744      52 449       
   96590.1574  0.0011 -7.2644 3    7.9167 19  74222 303 9 2 8       8 1 8       
   96667.6831  0.0018 -5.2840 3  215.2885 85  74222 30342 835      41 932       
   96671.4786  0.0018 -7.2994 3  215.2884 85  74222 30342 835      41 933       
   96707.8705  0.0101 -6.0242 3  667.4269145  74222 303721755      711854       
   96707.8705  0.0101 -6.0242 3  667.4269145  74222 303721756      711853       
   96723.0873  0.0086 -7.3928 3  469.4270127  74222 303631053      64 758       
   96745.3788  0.0034 -4.7223 3  274.4725 99  74222 30349 544      49 445       
   96766.3679  0.0018 -7.2985 3  215.2885 85  74222 30342 834      41 932       
   96770.1634  0.0018 -5.2830 3  215.2884 85  74222 30342 834      41 933       
   96776.1567  0.0025 -5.4598 3  338.1456105  74222 303521142      511239       
   96776.1836  0.0025 -7.4878 3  338.1456105  74222 303521142      511240       
   96777.0863  0.0025 -7.4878 3  338.1456105  74222 303521141      511239       
   96777.1132  0.0025 -5.4598 3  338.1456105  74222 303521141      511240       
   96794.6779  0.0034 -4.8578 3  427.3629123  74222 30361 754      61 655       
   96800.4491  0.0011 -6.6743 3  110.1438 63  74222 30331 428      31 229       
   96812.9251  0.0015 -7.3456 3    6.0214 15  74222 303 7 3 4       7 0 7       
   96826.1769  0.0052 -7.5900 3  135.2113 69  74222 30334 529      35 234       
   96827.3447  0.0086 -6.6262 3  523.3761137  74222 30368 662      67 959       
   96835.6003  0.0066 -7.9079 3  266.8852 99  74222 30349 346      48 543       
   96867.1473  0.0051 -5.7074 3  488.8815125  74222 303621449      611546       
   96867.1474  0.0051 -7.7418 3  488.8815125  74222 303621449      611547       
   96867.1537  0.0051 -7.7418 3  488.8815125  74222 303621448      611546       
   96867.1538  0.0051 -5.7074 3  488.8815125  74222 303621448      611547       
   96990.3448  0.0010 -7.6436 3    6.0214 17  74222 303 8 2 6       7 0 7       
   97026.9032  0.0023 -4.7277 3  154.5013 75  74222 30337 334      37 235       
   97067.5962  0.0012 -4.6231 3  120.3118 65  74222 30332 528      32 429       
   97086.0750  0.0055 -7.9333 3  439.7205103  74222 303512130      522032       
   97086.0750  0.0055 -5.8677 3  439.7205103  74222 303512130      522033       
   97086.0750  0.0055 -5.8677 3  439.7205103  74222 303512131      522032       
   97086.0750  0.0055 -7.9333 3  439.7205103  74222 303512131      522033       
   97140.3396  0.0030 -7.1695 3   57.2043 47  74222 30323 122      22 220       
   97171.9811  0.0212 -7.2114 3  609.5422147  74222 30373 865      73 866       
   97178.4690  0.0044 -7.1850 3  183.3921 79  74222 30339 732      40 437       
   97267.1690  0.3798 -7.5543 3 1477.3649213  74222 303A62779      A52878       
   97267.1690  0.3798 -7.5543 3 1477.3649213  74222 303A62780      A52877       
   97305.9842  0.0014 -6.8845 3  100.1335 59  74222 30329 524      29 426       
   97346.7379  0.0061 -7.2616 3  359.5632111  74222 30355 946      56 651       
   97382.2679  0.0011 -5.0720 3   58.1181 31  74222 3031510 5      1410 4       
   97382.2679  0.0011 -5.0720 3   58.1181 31  74222 3031510 6      1410 5       
   97382.9764  0.0011 -5.1674 3   65.5450 31  74222 3031511 4      1411 3       
   97382.9764  0.0011 -5.1674 3   65.5450 31  74222 3031511 5      1411 4       
   97384.0603  0.0024 -6.6530 3  113.7868 65  74222 30332 230      32 231       
   97385.6174  0.0011 -4.9965 3   51.3976 31  74222 30315 9 6      14 9 5       
   97385.6174  0.0011 -4.9965 3   51.3976 31  74222 30315 9 7      14 9 6       
   97386.7261  0.0011 -5.2928 3   73.6776 31  74222 3031512 3      1412 2       
   97386.7261  0.0011 -5.2928 3   73.6776 31  74222 3031512 4      1412 3       
   97392.8815  0.0012 -5.4715 3   82.5155 31  74222 3031513 2      1413 1       
   97392.8815  0.0012 -5.4715 3   82.5155 31  74222 3031513 3      1413 2       
   97394.7375  0.0011 -4.9355 3   45.3840 31  74222 30315 8 7      14 8 6       
   97394.7375  0.0011 -4.9355 3   45.3840 31  74222 30315 8 8      14 8 7       
   97396.4599  0.1385 -6.9956 3 1107.9565169  74222 303843153      853056       
   97396.4599  0.1385 -6.9956 3 1107.9565169  74222 303843154      853055       
   97401.0290  0.0012 -5.7771 3   92.0581 31  74222 3031514 1      1414 0       
   97401.0290  0.0012 -5.7771 3   92.0581 31  74222 3031514 2      1414 1       
   97405.3695  0.0029 -7.1309 3   91.0150 57  74222 30328 424      28 326       
   97412.7017  0.0010 -4.8856 3   40.0782 31  74222 30315 7 9      14 7 8       
   97412.7022  0.0010 -4.8856 3   40.0782 31  74222 30315 7 8      14 7 7       
   97445.4961  0.0010 -4.8448 3   35.4810 31  74222 30315 610      14 6 9       
   97445.5347  0.0010 -4.8448 3   35.4810 31  74222 30315 6 9      14 6 8       
   97505.4259  0.0010 -4.8116 3   31.5941 31  74222 30315 511      14 510       
   97507.3425  0.0010 -4.8116 3   31.5942 31  74222 30315 510      14 5 9       
   97544.7706  0.0461 -6.5716 3  873.9648149  74222 303742846      752749       
   97544.7706  0.0461 -6.5716 3  873.9648149  74222 303742847      752748       
   97553.1417  0.0010 -4.7661 3   25.9490 31  74222 30315 313      14 312       
   97555.6036  0.0038 -7.4339 3   74.5211 49  74222 30324 619      25 322       
   97589.9236  0.0023 -5.9263 3   58.1111 31  74222 3031510 5      16 9 8       
   97589.9236  0.0023 -5.9263 3   58.1111 31  74222 3031510 6      16 9 7       
   97602.8623  0.0010 -4.7850 3   28.4203 31  74222 30315 412      14 411       
   97617.9428  0.0053 -7.1878 3  264.1994 95  74222 30347 839      48 544       
   97642.3015  0.0015 -7.0843 3    7.7287 17  74222 303 8 3 5       8 0 8       
   97657.9956  0.0010 -4.7845 3   28.4228 31  74222 30315 411      14 410       
   97664.3413  0.3543 -7.4819 3 1369.5833189  74222 303943460      953363       
   97664.3413  0.3543 -7.4819 3 1369.5833189  74222 303943461      953362       
   97709.4516  0.0656 -6.6939 3 1032.9192179  74222 303892267      882366       
   97709.4516  0.0656 -6.6939 3 1032.9192179  74222 303892268      882365       
   97717.7134  0.0023 -4.8212 3  113.7757 65  74222 30332 230      32 131       
   97727.4880  0.0015 -6.9653 3   67.5355 49  74222 30324 421      24 222       
   97842.1711  0.0067 -6.1704 3  266.8852 99  74222 30349 446      48 543       
   97850.6146  0.0018 -7.1598 3   87.7511 57  74222 30328 326      27 424       
   97854.8987  0.0025 -7.6961 3  153.9844 57  74222 303281414      291316       
   97854.8987  0.0025 -5.6265 3  153.9844 57  74222 303281414      291317       
   97854.8987  0.0025 -5.6265 3  153.9844 57  74222 303281415      291316       
   97854.8987  0.0025 -7.6961 3  153.9844 57  74222 303281415      291317       
   97861.5912  0.0047 -7.9537 3   40.0323 39  74222 30319 217      19 119       
   97877.3722  0.6840 -7.9489 3 1681.9408227  74222 303B32984      B23083       
   97877.3722  0.6840 -7.9489 3 1681.9408227  74222 303B32985      B23082       
   97887.1409  0.0030 -4.6969 3  210.3363 87  74222 30343 439      43 340       
   97944.4716  0.0019 -5.2202 3  103.3793 61  74222 30330 427      29 524       
   98061.7555  0.0136 -6.2132 3  667.7001129  74222 303642539      652442       
   98061.7555  0.0136 -6.2132 3  667.7001129  74222 303642540      652441       
   98076.5152  0.0012 -4.6169 3  127.4628 67  74222 30333 529      33 430       
   98087.8025  0.0010 -5.1495 3    5.9779 15  74222 303 7 3 5       6 2 4       
   98091.4692  0.0054 -7.7070 3  142.7604 75  74222 30337 137      36 235       
   98116.8734  0.0010 -7.1692 3    5.9779 15  74222 303 7 3 4       6 2 4       
   98198.9806  0.0055 -7.7060 3  142.7568 75  74222 30337 037      36 135       
   98208.3127  0.0023 -7.3053 3   97.2482 61  74222 30330 229      29 327       
   98229.0866  0.0012 -6.6448 3  117.0352 65  74222 30332 429      32 230       
   98230.6986  0.0034 -7.5566 3   55.6649 43  74222 30321 516      22 221       
   98234.8052  0.0040 -7.7538 3  297.7223 83  74222 303411823      421725       
   98234.8052  0.0040 -5.6866 3  297.7223 83  74222 303411823      421726       
   98234.8052  0.0040 -5.6866 3  297.7223 83  74222 303411824      421725       
   98234.8052  0.0040 -7.7538 3  297.7223 83  74222 303411824      421726       
   98298.1159  0.0021 -4.6941 3  302.6765103  74222 30351 744      51 645       
   98300.0467  0.0011 -4.7405 3   23.5303 31  74222 30315 114      14 113       
   98307.5242  0.0011 -4.7595 3   26.0027 31  74222 30315 312      14 311       
   98308.1288  0.0030 -6.8341 3   84.7673 57  74222 30328 127      28 128       
   98339.4379  0.0030 -5.0587 3   84.7663 57  74222 30328 127      28 028       
   98378.1818  0.0013 -4.9862 3   14.9652 25  74222 30312 211      11 110       
   98385.0752  0.0039 -7.2721 3  128.5518 65  74222 30332 726      33 429       
   98453.9436  0.0020 -4.8050 3  107.0533 63  74222 30331 329      31 230       
   98468.7744  0.0016 -4.5995 3  162.2305 75  74222 30337 631      37 532       
   98484.2281  0.1542 -7.4222 3  917.0027183  74222 30391 685      90 982       
   98539.3813  0.0013 -6.9903 3   49.0677 43  74222 30321 219      20 317       
   98563.4437  0.0193 -6.2628 3  807.4988159  74222 303791960      782059       
   98563.4437  0.0193 -6.2628 3  807.4988159  74222 303791961      782058       
   98568.8176  0.0209 -7.7427 3  565.8596141  74222 30370 961      71 666       
   98654.3892  0.0015 -6.8915 3  106.6463 61  74222 30330 525      30 427       
   98663.1630  0.0018 -7.0705 3   65.6899 49  74222 30324 321      23 419       
   98701.2741  0.0010 -7.1671 3    5.9575 15  74222 303 7 3 5       6 2 5       
   98730.1073  0.0118 -7.4479 3  565.1273141  74222 30370 962      70 862       
   98730.3450  0.0010 -5.1473 3    5.9575 15  74222 303 7 3 4       6 2 5       
   98782.7878  0.0014 -4.8152 3   30.6974 35  74222 30317 116      16 215       
   98796.4577  0.0031 -7.1770 3   62.2653 49  74222 30324 123      23 221       
   98797.6586  0.0016 -6.8668 3    9.6433 19  74222 303 9 3 6       9 0 9       
   98864.7045  0.0036 -7.2759 3  110.3374 61  74222 30330 624      31 329       
   98872.4617  0.0019 -6.8485 3  154.0700 73  74222 30336 631      36 531       
   98876.6517  0.0036 -7.6597 3  232.4057 91  74222 30345 540      44 737       
   98891.6020  0.0019 -6.6396 3  107.0387 63  74222 30331 329      31 130       
   98894.0185  0.0062 -5.9259 3  489.2421109  74222 303542232      552135       
   98894.0185  0.0062 -5.9259 3  489.2421109  74222 303542233      552134       
   98903.8505  0.0011 -4.5619 3   25.4704 33  74222 30316 016      15 115       
   98932.8182  0.2211 -7.5124 3  956.1757187  74222 30393 787      92 884       
   98942.1076  0.0017 -5.2238 3  183.3177 79  74222 30339 733      38 830       
   98963.2841  0.0017 -7.2303 3  183.3170 79  74222 30339 733      38 831       
   98974.8525  0.0094 -6.5187 3  440.9570127  74222 30363 559      62 656       
   98987.5336  0.1435 -7.0113 3 1205.3524193  74222 303962472      952571       
   98987.5336  0.1435 -7.0113 3 1205.3524193  74222 303962473      952570       
   98991.5161  0.0081 -5.8987 3  609.7470139  74222 303691654      681751       
   98991.5161  0.0081 -7.9354 3  609.7470139  74222 303691654      681752       
   98991.5163  0.0081 -7.9354 3  609.7470139  74222 303691653      681751       
   98991.5163  0.0081 -5.8987 3  609.7470139  74222 303691653      681752       
   98995.2729  0.0022 -5.3761 3  297.5846 99  74222 303491040      481137       
   98995.4404  0.0022 -7.4000 3  297.5846 99  74222 303491040      481138       
   99000.5173  0.0022 -7.4000 3  297.5846 99  74222 303491039      481137       
   99000.6848  0.0022 -5.3761 3  297.5846 99  74222 303491039      481138       
   99076.5833  0.0015 -4.6821 3  131.5203 69  74222 30334 431      34 332       
   99082.6135  0.0040 -5.6026 3  439.7503119  74222 303591347      581444       
   99082.6145  0.0040 -7.6346 3  439.7503119  74222 303591347      581445       
   99082.6533  0.0040 -7.6346 3  439.7503119  74222 303591346      581444       
   99082.6543  0.0040 -5.6026 3  439.7503119  74222 303591346      581445       
   99234.3294  0.0047 -7.2203 3  197.1672 81  74222 30340 833      41 536       
   99266.9396  0.0013 -4.6109 3  134.8251 69  74222 30334 530      34 431       
   99273.3901  0.0029 -5.0510 3   84.7673 57  74222 30328 227      28 128       
   99280.5704  0.0016 -7.0205 3   62.2653 47  74222 30323 420      23 221       
   99281.3227  0.0023 -7.8627 3   76.5263 37  74222 3031811 7      1910 9       
   99281.3227  0.0023 -5.7907 3   76.5263 37  74222 3031811 7      191010       
   99281.3227  0.0023 -5.7907 3   76.5263 37  74222 3031811 8      1910 9       
   99281.3227  0.0023 -7.8627 3   76.5263 37  74222 3031811 8      191010       
   99304.6992  0.0029 -6.8264 3   84.7663 57  74222 30328 227      28 028       
   99335.3504  0.0009 -6.9538 3   12.5395 23  74222 30311 2 9      10 1 9       
   99356.1776  0.0013 -5.4119 3    7.9167 19  74222 303 9 2 7       8 1 8       
   99410.0252  0.0017 -7.2262 3  183.3177 79  74222 30339 732      38 830       
   99431.2017  0.0017 -5.2193 3  183.3170 79  74222 30339 732      38 831       
   99515.5300  0.1894 -7.1228 3 1185.7362175  74222 303873255      883158       
   99515.5300  0.1894 -7.1228 3 1185.7362175  74222 303873256      883157       
   99552.2375  0.0667 -6.6795 3  943.2309155  74222 303772948      782851       
   99552.2375  0.0667 -6.6795 3  943.2309155  74222 303772949      782850       
   99554.8945  0.0028 -7.6800 3  183.6680 63  74222 303311516      321418       
   99554.8945  0.0028 -5.6109 3  183.6680 63  74222 303311516      321419       
   99554.8945  0.0028 -5.6109 3  183.6680 63  74222 303311517      321418       
   99554.8945  0.0028 -7.6800 3  183.6680 63  74222 303311517      321419       
   99587.5865  0.0011 -4.7348 3   24.4738 31  74222 30315 213      14 212       
   99726.2596  0.0019 -7.1123 3   90.9376 57  74222 30328 424      27 522       
   99907.0302  0.4634 -7.6277 3 1455.8469195  74222 303973562      983465       
   99907.0302  0.4634 -7.6277 3 1455.8469195  74222 303973563      983464       
   99911.5564  0.0011 -4.7010 3   25.4704 33  74222 30316 116      15 115       
   99953.8981  0.0041 -7.4509 3   65.6468 49  74222 30324 321      24 223       
   99971.4289  0.0200 -6.3008 3  728.4266135  74222 303672641      682544       
   99971.4289  0.0200 -6.3008 3  728.4266135  74222 303672642      682543       
   99982.4838  0.0045 -7.7854 3  338.6583 89  74222 303441925      451827       
   99982.4838  0.0045 -5.7186 3  338.6583 89  74222 303441925      451828       
   99982.4838  0.0045 -5.7186 3  338.6583 89  74222 303441926      451827       
   99982.4838  0.0045 -7.7854 3  338.6583 89  74222 303441926      451828       
   99994.8657  0.2869 -7.3607 3 1390.9651207  74222 303A32677      A22776       
   99994.8657  0.2869 -7.3607 3 1390.9651207  74222 303A32678      A22775       
  100009.0795  0.0012 -6.6176 3  124.1269 67  74222 30333 430      33 231       
  100072.0210  0.0021 -5.0067 3   44.3800 41  74222 30320 218      19 317       
  100087.3753  0.0067 -7.4631 3  215.4351 87  74222 30343 637      44 342       
  100114.7678  0.0039 -4.8594 3  440.9570125  74222 30362 755      62 656       
  100183.2278  0.0137 -6.8239 3  621.5409149  74222 30374 767      731064       
  100189.9808  0.0451 -6.5342 3  960.8359173  74222 303862165      852264       
  100189.9808  0.0451 -6.5342 3  960.8359173  74222 303862166      852263       
  100206.1309  0.0011 -4.6981 3   25.4269 33  74222 30316 016      15 015       
  100225.2933  0.0016 -7.1206 3  103.3032 61  74222 30330 427      29 525       
  100232.7285  0.0032 -7.1859 3   67.5355 51  74222 30325 124      24 222       
  100237.1048  0.0012 -5.0722 3    4.4846  9  74222 303 4 4 1       3 3 0       
  100237.1066  0.0012 -7.1297 3    4.4846  9  74222 303 4 4 0       3 3 0       
  100237.2439  0.0012 -7.1297 3    4.4846  9  74222 303 4 4 1       3 3 1       
  100237.2457  0.0012 -5.0722 3    4.4846  9  74222 303 4 4 0       3 3 1       
  100254.5786  0.0033 -6.6230 3  219.9064 89  74222 30344 440      44 441       
  100284.5150  0.0261 -6.9155 3  657.7270155  74222 30377 672      76 769       
  100286.7092  0.0058 -7.7039 3  150.5133 77  74222 30338 138      37 236       
  100338.1582  0.0016 -6.6859 3   11.7639 21  74222 30310 3 7      10 010       
  100363.5242  0.0035 -4.7716 3  359.0510113  74222 30356 650      56 551       
  100367.5868  0.0058 -7.7032 3  150.5106 77  74222 30338 038      37 136       
  100382.1835  0.0017 -6.8998 3  113.3727 63  74222 30331 526      31 428       
  100383.6978  0.0051 -6.8262 3  384.4255117  74222 30358 652      58 653       
  100473.2267  0.0017 -7.1384 3  120.3809 65  74222 30332 527      31 625       
  100488.9932  0.0055 -7.2423 3  280.3288 97  74222 30348 940      49 643       
  100617.7006  0.0031 -6.9706 3  269.4944 97  74222 30348 742      48 642       
  100627.4594  0.1365 -7.3562 3  897.6353181  74222 30390 684      89 981       
  100635.2273  0.0024 -7.3025 3  138.4410 71  74222 30335 332      34 529       
  100646.2920  0.0014 -4.6049 3  142.3978 71  74222 30335 531      35 432       
  100685.9386  0.0022 -6.9063 3   27.0840 17  74222 303 8 8 0       9 7 3       
  100685.9386  0.0022 -6.9063 3   27.0840 17  74222 303 8 8 1       9 7 2       
  100718.9712  0.5317 -7.7417 3 1589.7173221  74222 303B02882      A92981       
  100718.9712  0.5317 -7.7417 3 1589.7173221  74222 303B02883      A92980       
  100721.3428  0.0073 -5.9915 3  541.4068115  74222 303572334      582237       
  100721.3428  0.0073 -5.9915 3  541.4068115  74222 303572335      582236       
  100824.5954  0.0111 -7.5662 3  430.8363123  74222 30361 853      62 558       
  100846.1562  0.0017 -5.1531 3  120.3685 65  74222 30332 527      31 626       
  100854.8592  0.0023 -7.2945 3  103.6892 63  74222 30331 230      30 328       
  100859.5575  0.0016 -4.5818 3  154.0700 73  74222 30336 630      36 531       
  100904.8856  0.0021 -5.1366 3   90.8983 57  74222 30328 424      27 523       
  100923.9998  0.0138 -6.1234 3  743.9207153  74222 303761858      751957       
  100923.9998  0.0138 -6.1234 3  743.9207153  74222 303761859      751956       
  100930.3928  0.0016 -5.1766 3  154.0013 73  74222 30336 631      35 728       
  100934.9822  0.0043 -7.1699 3  174.7781 77  74222 30338 731      39 436       
  100970.3021  0.0023 -7.7713 3   97.5972 43  74222 3032112 9      221111       
  100970.3021  0.0023 -5.6999 3   97.5972 43  74222 3032112 9      221112       
  100970.3021  0.0023 -5.6999 3   97.5972 43  74222 303211210      221111       
  100970.3021  0.0023 -7.7713 3   97.5972 43  74222 303211210      221112       
  100982.5652  0.0928 -7.8964 3  775.4308163  74222 303811369      821072       
  101027.7861  0.0024 -6.5881 3  162.6375 77  74222 30338 335      38 336       
  101041.4126  0.0016 -7.1691 3  153.9976 73  74222 30336 631      35 729       
  101047.2145  0.0021 -4.6667 3  291.3902101  74222 30350 743      50 644       
  101063.5929  0.0064 -7.8152 3  256.2794 97  74222 30348 345      47 542       
  101081.0168  0.0018 -7.0790 3   57.2043 45  74222 30322 419      22 220       
  101213.8369  0.0012 -4.5402 3   25.4269 33  74222 30316 116      15 015       
  101258.6787  0.0065 -5.7798 3  554.7007133  74222 303661552      651649       
  101258.6787  0.0065 -7.8147 3  554.7007133  74222 303661552      651650       
  101258.6803  0.0065 -7.8147 3  554.7007133  74222 303661551      651649       
  101258.6803  0.0065 -5.7798 3  554.7007133  74222 303661551      651650       
  101261.9013  0.0031 -7.6772 3  216.0043 69  74222 303341618      351520       
  101261.9013  0.0031 -5.6086 3  216.0043 69  74222 303341618      351521       
  101261.9013  0.0031 -5.6086 3  216.0043 69  74222 303341619      351520       
  101261.9013  0.0031 -7.6772 3  216.0043 69  74222 303341619      351521       
  101263.7164  0.0020 -5.2994 3  259.6700 93  74222 30346 938      451035       
  101264.7216  0.0020 -7.3180 3  259.6699 93  74222 30346 938      451036       
  101281.9952  0.0044 -7.1643 3  403.8427119  74222 30359 852      59 752       
  101291.8143  0.0020 -7.3178 3  259.6700 93  74222 30346 937      451035       
  101292.8196  0.0020 -5.2991 3  259.6699 93  74222 30346 937      451036       
  101302.3224  0.0032 -5.5045 3  393.2593113  74222 303561245      551342       
  101302.3291  0.0032 -7.5337 3  393.2593113  74222 303561245      551343       
  101302.5625  0.0032 -7.5337 3  393.2593113  74222 303561244      551342       
  101302.5693  0.0032 -5.5045 3  393.2593113  74222 303561244      551343       
  101323.1404  0.0055 -7.6149 3  142.7604 71  74222 30335 530      36 235       
  101350.0057  0.0083 -7.4675 3  314.0010105  74222 30352 745      53 450       
  101404.8180  0.0530 -7.7248 3  735.3215161  74222 303801071      80 971       
  101421.2286  0.0091 -6.5935 3  538.1751139  74222 30369 663      68 960       
  101514.2871  0.0031 -7.1951 3   73.0129 53  74222 30326 125      25 223       
  101535.1515  0.0016 -5.1586 3  127.3475 67  74222 30333 529      32 626       
  101568.3772  0.1028 -6.8380 3 1127.4048187  74222 303932370      922469       
  101568.3772  0.1028 -6.8380 3 1127.4048187  74222 303932371      922468       
  101588.7093  0.0946 -6.7938 3 1015.1248161  74222 303803050      812953       
  101588.7093  0.0946 -6.7938 3 1015.1248161  74222 303803051      812952       
  101605.0863  0.0017 -6.8167 3  146.1402 71  74222 30335 630      35 530       
  101667.0668  0.2549 -7.2562 3 1266.1353181  74222 303903357      913260       
  101667.0668  0.2549 -7.2562 3 1266.1353181  74222 303903358      913259       
  101744.5313  0.0049 -7.8257 3  382.2423 95  74222 303472027      481929       
  101744.5313  0.0049 -5.7592 3  382.2423 95  74222 303472027      481930       
  101744.5313  0.0049 -5.7592 3  382.2423 95  74222 303472028      481929       
  101744.5313  0.0049 -7.8257 3  382.2423 95  74222 303472028      481930       
  101793.5286  0.0034 -7.5905 3   50.9838 41  74222 30320 515      21 220       
  101836.2597  0.0131 -7.5149 3  578.1201141  74222 303701159      71 864       
  101862.1972  0.0051 -7.1608 3  253.8293 93  74222 30346 838      47 543       
  101879.3225  0.0042 -6.6947 3  296.5456103  74222 30351 546      51 547       
  101906.1561  0.0297 -6.3951 3  791.7883141  74222 303702743      712646       
  101906.1561  0.0297 -6.3951 3  791.7883141  74222 303702744      712645       
  101963.3545  0.0253 -7.7267 3  715.0576157  74222 303781266      79 971       
  101965.2835  0.0031 -4.9185 3  501.2542133  74222 30366 858      66 759       
  101975.2180  0.0080 -7.3451 3  455.5587125  74222 303621052      63 757       
  102005.2852  0.0024 -6.6235 3  120.7244 67  74222 30333 231      33 232       
  102008.6540  0.0027 -4.8970 3  486.6997131  74222 30365 857      65 758       
  102049.7202  0.0023 -5.0881 3   65.5769 49  74222 30324 321      23 420       
  102070.2302  0.0016 -7.1246 3  127.3296 67  74222 30333 529      32 627       
  102089.0399  0.0059 -7.2239 3  347.4412109  74222 30354 945      55 650       
  102090.6666  0.0015 -4.6687 3  138.9924 71  74222 30335 432      35 333       
  102094.7330  0.0020 -4.7866 3  113.7868 65  74222 30332 330      32 231       
  102110.8710  0.0013 -6.5925 3  131.4191 69  74222 30334 431      34 232       
  102160.0635  0.2019 -7.4361 3  936.3760185  74222 30392 786      91 883       
  102185.0851  0.5992 -7.7795 3 1544.7203201  74222 303A03664      A13567       
  102185.0851  0.5992 -7.7795 3 1544.7203201  74222 303A03665      A13566       
  102202.5206  0.0023 -4.7017 3  162.5983 77  74222 30338 335      38 236       
  102219.7100  0.0014 -4.5989 3  150.1802 73  74222 30336 532      36 433       
  102233.6518  0.1395 -7.4062 3  880.3953177  74222 30388 979      871276       
  102258.8169  0.0024 -4.7966 3  120.7159 67  74222 30333 231      33 132       
  102283.8400  0.0035 -4.7037 3  285.3081101  74222 30350 545      50 446       
  102318.7928  0.0018 -6.5367 3   14.0892 23  74222 30311 3 8      11 011       
  102330.0297  0.0018 -7.1226 3   93.8348 59  74222 30329 327      28 425       
  102343.6997  0.0065 -6.0758 3  256.2794 97  74222 30348 445      47 542       
  102390.0541  0.0031 -6.8094 3   90.7589 59  74222 30329 128      29 129       
  102392.4470  0.0023 -6.2647 3   39.5368 23  74222 30311 9 2      12 8 5       
  102392.4470  0.0023 -6.2647 3   39.5368 23  74222 30311 9 3      12 8 4       
  102413.0486  0.0031 -5.0358 3   90.7582 59  74222 30329 128      29 029       
  102428.3861  0.0020 -6.6163 3  113.7757 65  74222 30332 330      32 131       
  102460.2681  0.0067 -7.3190 3  377.9912113  74222 303561047      57 750       
  102462.9151  0.0032 -7.1404 3   97.2482 59  74222 30329 425      29 327       
  102481.0047  0.0062 -7.7018 3  158.4698 79  74222 30339 139      38 237       
  102541.7120  0.0062 -7.7012 3  158.4678 79  74222 30339 039      38 137       
  102546.0631  0.0020 -6.9092 3  120.3118 65  74222 30332 527      32 429       
  102548.0528  0.0035 -7.2793 3  103.6892 59  74222 30329 623      30 328       
  102569.3184  0.0093 -6.0644 3  596.2128121  74222 303602436      612339       
  102569.3184  0.0093 -6.0644 3  596.2128121  74222 303602437      612338       
  102606.6646  0.0038 -4.9371 3  516.0140135  74222 30367 859      67 760       
  102638.3613  0.0307 -6.3811 3  891.3728167  74222 303832063      822162       
  102638.3613  0.0307 -6.3811 3  891.3728167  74222 303832064      822161       
  102659.1872  0.0024 -7.7098 3  121.3233 49  74222 303241311      251213       
  102659.1872  0.0024 -5.6391 3  121.3233 49  74222 303241311      251214       
  102659.1872  0.0024 -5.6391 3  121.3233 49  74222 303241312      251213       
  102659.1872  0.0024 -7.7098 3  121.3233 49  74222 303241312      251214       
  102682.4208  0.2137 -7.1737 3 1307.1691201  74222 303A02575      992674       
  102682.4208  0.2137 -7.1737 3 1307.1691201  74222 303A02576      992673       
  102703.0643  0.0026 -4.8728 3  472.3533129  74222 30364 856      64 757       
  102703.4743  0.0031 -7.2040 3   78.6957 55  74222 30327 126      26 224       
  102723.9564  0.1203 -7.2914 3  878.4680179  74222 30389 683      88 980       
  102810.4306  0.0011 -4.6852 3   27.2680 33  74222 30316 215      15 214       
  102917.4887  0.0017 -7.1518 3  154.0013 73  74222 30336 630      35 728       
  102977.6222  0.0036 -7.6862 3  250.9924 75  74222 303371720      381622       
  102977.6222  0.0036 -5.6181 3  250.9924 75  74222 303371720      381623       
  102977.6222  0.0036 -5.6181 3  250.9924 75  74222 303371721      381622       
  102977.6222  0.0036 -7.6862 3  250.9924 75  74222 303371721      381623       
  102992.4004  0.0014 -4.9050 3   17.6066 27  74222 30313 212      12 111       
  102996.3919  0.0020 -5.1923 3  109.9371 63  74222 30331 428      30 525       
  103028.5085  0.0017 -5.1570 3  153.9976 73  74222 30336 630      35 729       
  103054.2257  0.2535 -7.7332 3  924.1014181  74222 303901080      901081       
  103063.9112  0.0015 -4.5659 3  146.1402 71  74222 30335 629      35 530       
  103077.7508  0.0019 -7.1408 3   52.3546 43  74222 30321 418      21 219       
  103134.7501  0.0031 -5.0301 3   90.7589 59  74222 30329 228      29 129       
  103157.7447  0.0031 -6.8036 3   90.7582 59  74222 30329 228      29 029       
  103260.5310  0.0105 -5.9907 3  682.9709147  74222 303731756      721855       
  103260.5310  0.0105 -5.9907 3  682.9709147  74222 303731757      721854       
  103410.4288  0.0023 -7.2859 3  110.3374 65  74222 30332 231      31 329       
  103476.2060  0.0030 -4.6732 3  219.7990 89  74222 30344 440      44 341       
  103515.4940  0.0053 -5.6676 3  502.2900127  74222 303631450      621547       
  103515.4943  0.0053 -7.7004 3  502.2900127  74222 303631450      621548       
  103515.5039  0.0053 -7.7004 3  502.2900127  74222 303631449      621547       
  103515.5042  0.0053 -5.6676 3  502.2900127  74222 303631449      621548       
  103518.4273  0.4086 -7.5412 3 1500.0900215  74222 303A72780      A62879       
  103518.4273  0.4086 -7.5412 3 1500.0900215  74222 303A72781      A62878       
  103522.3607  0.0054 -7.8742 3  428.4729101  74222 303502129      512031       
  103522.3607  0.0054 -5.8081 3  428.4729101  74222 303502129      512032       
  103522.3607  0.0054 -5.8081 3  428.4729101  74222 303502130      512031       
  103522.3607  0.0054 -7.8742 3  428.4729101  74222 303502130      512032       
  103539.9124  0.0026 -5.4132 3  349.4105107  74222 303531143      521240       
  103539.9549  0.0026 -7.4388 3  349.4105107  74222 303531143      521241       
  103541.3063  0.0026 -7.4388 3  349.4105107  74222 303531142      521240       
  103541.3489  0.0026 -5.4132 3  349.4105107  74222 303531142      521241       
  103593.0564  0.0018 -5.2299 3  224.4039 87  74222 30343 836      42 933       
  103598.8442  0.0018 -7.2415 3  224.4037 87  74222 30343 836      42 934       
  103655.1662  0.1317 -6.9144 3 1089.6441167  74222 303833152      843055       
  103655.1662  0.1317 -6.9144 3 1089.6441167  74222 303833153      843054       
  103734.1893  0.0018 -7.2403 3  224.4039 87  74222 30343 835      42 933       
  103739.9771  0.0018 -5.2286 3  224.4037 87  74222 30343 835      42 934       
  103851.8978  0.3382 -7.3957 3 1349.1510187  74222 303933459      943362       
  103851.8978  0.3382 -7.3957 3 1349.1510187  74222 303933460      943361       
  103856.3359  0.0030 -7.2121 3   84.5823 57  74222 30328 127      27 225       
  103867.0494  0.0437 -6.4960 3  857.7831147  74222 303732845      742748       
  103867.0494  0.0437 -6.4960 3  857.7831147  74222 303732846      742747       
  103876.6440  0.0011 -5.0330 3   68.7933 33  74222 3031611 5      1511 4       
  103876.6440  0.0011 -5.0330 3   68.7933 33  74222 3031611 6      1511 5       
  103877.1818  0.0011 -4.9548 3   61.3664 33  74222 3031610 6      1510 5       
  103877.1818  0.0011 -4.9548 3   61.3664 33  74222 3031610 7      1510 6       
  103879.6622  0.0012 -5.1310 3   76.9261 33  74222 3031612 4      1512 3       
  103879.6622  0.0012 -5.1310 3   76.9261 33  74222 3031612 5      1512 4       
  103882.5105  0.0011 -4.8908 3   54.6460 33  74222 30316 9 7      15 9 6       
  103882.5105  0.0011 -4.8908 3   54.6460 33  74222 30316 9 8      15 9 7       
  103885.4652  0.0012 -5.2591 3   85.7642 33  74222 3031613 3      1513 2       
  103885.4652  0.0012 -5.2591 3   85.7642 33  74222 3031613 4      1513 3       
  103893.5507  0.0013 -5.4403 3   95.3070 33  74222 3031614 2      1514 1       
  103893.5507  0.0013 -5.4403 3   95.3070 33  74222 3031614 3      1514 2       
  103894.7100  0.0011 -4.8379 3   48.6328 33  74222 30316 8 9      15 8 8       
  103894.7101  0.0011 -4.8379 3   48.6328 33  74222 30316 8 8      15 8 7       
  103903.5806  0.0013 -5.7483 3  105.5539 33  74222 3031615 1      1515 0       
  103903.5806  0.0013 -5.7483 3  105.5539 33  74222 3031615 2      1515 1       
  103917.5168  0.0011 -4.7940 3   43.3275 33  74222 30316 710      15 7 9       
  103917.5180  0.0011 -4.7940 3   43.3275 33  74222 30316 7 9      15 7 8       
  103953.0492  0.0047 -4.9528 3  530.9764137  74222 30368 860      68 761       
  103958.2056  0.0011 -4.7576 3   38.7314 33  74222 30316 611      15 610       
  103958.2865  0.0011 -4.7576 3   38.7314 33  74222 30316 610      15 6 9       
  103974.6060  0.0022 -4.6389 3  280.3288 99  74222 30349 742      49 643       
  103989.9528  0.0015 -4.5929 3  158.1715 75  74222 30337 533      37 434       
  103999.2569  0.0016 -6.7887 3  138.4410 69  74222 30334 629      34 529       
  104001.6145  0.0025 -4.8461 3  458.2180127  74222 30363 855      63 756       
  104031.3229  0.0011 -4.7278 3   34.8465 33  74222 30316 512      15 511       
  104034.7884  0.0011 -4.7277 3   34.8467 33  74222 30316 511      15 510       
  104043.6853  0.0011 -4.6870 3   29.2030 33  74222 30316 314      15 313       
  104053.5089  0.0401 -7.0690 3  745.4225163  74222 30381 873      801170       
  104057.0481  0.0046 -4.8589 3  454.7470127  74222 30363 756      63 657       
  104065.1378  0.7306 -7.9400 3 1706.1259229  74222 303B42985      B33084       
  104065.1378  0.7306 -7.9400 3 1706.1259229  74222 303B42986      B33083       
  104090.1663  0.0023 -5.9812 3   54.6460 29  74222 3031410 4      15 9 7       
  104090.1663  0.0023 -5.9812 3   54.6460 29  74222 3031410 5      15 9 6       
  104102.1458  0.0089 -6.9763 3  497.7818133  74222 30366 759      66 760       
  104113.3370  0.0722 -6.6712 3 1052.0709181  74222 303902268      892367       
  104113.3370  0.0722 -6.6712 3 1052.0709181  74222 303902269      892366       
  104131.1994  0.0091 -6.4287 3  427.3629125  74222 30362 558      61 655       
  104142.3688  0.0011 -4.7037 3   31.6760 33  74222 30316 413      15 412       
  104228.6319  0.0011 -4.7029 3   31.6804 33  74222 30316 412      15 411       
  104252.9571  0.0010 -5.0764 3    7.5061 17  74222 303 8 3 6       7 2 5       
  104316.7156  0.0010 -7.0838 3    7.5061 17  74222 303 8 3 5       7 2 5       
  104350.1134  0.0026 -7.6705 3  147.7040 55  74222 303271413      281315       
  104350.1134  0.0026 -5.6003 3  147.7040 55  74222 303271413      281316       
  104350.1134  0.0026 -5.6003 3  147.7040 55  74222 303271414      281315       
  104350.1134  0.0026 -7.6705 3  147.7040 55  74222 303271414      281316       
  104439.1814  0.0130 -6.1442 3  653.6585127  74222 303632538      642441       
  104439.1814  0.0130 -6.1442 3  653.6585127  74222 303632539      642440       
  104499.1534  0.7665 -7.9373 3 1636.2004207  74222 303A33766      A43669       
  104499.1534  0.7665 -7.9373 3 1636.2004207  74222 303A33767      A43668       
  104502.8054  0.0014 -6.5693 3  138.9120 71  74222 30335 432      35 233       
  104566.1130  0.0011 -4.6659 3   26.8093 33  74222 30316 115      15 114       
  104672.3081  0.0012 -7.1764 3    9.8030 21  74222 30310 2 9       9 1 9       
  104674.8549  0.0065 -7.7004 3  166.6299 81  74222 30340 140      39 238       
  104703.6775  0.0040 -7.7057 3  288.6313 81  74222 303401822      411724       
  104703.6775  0.0040 -5.6380 3  288.6313 81  74222 303401822      411725       
  104703.6775  0.0040 -5.6380 3  288.6313 81  74222 303401823      411724       
  104703.6775  0.0040 -7.7057 3  288.6313 81  74222 303401823      411725       
  104720.3288  0.0065 -7.7000 3  166.6284 81  74222 30340 040      39 138       
  104731.9632  0.0236 -6.8332 3  641.2091153  74222 30376 671      75 768       
  104760.4146  0.1055 -7.2279 3  859.5011177  74222 30388 682      87 979       
  104789.3639  0.0019 -6.4152 3   16.6186 25  74222 30312 3 9      12 012       
  104859.3368  0.0013 -6.9178 3   53.7066 45  74222 30322 220      21 318       
  104988.2021  0.0062 -7.7247 3  245.8848 95  74222 30347 344      46 541       
  104990.3081  0.0012 -7.4873 3    7.7287 19  74222 303 9 2 7       8 0 8       
  105019.8627  0.0029 -7.2193 3   90.6712 59  74222 30329 128      28 226       
  105046.2917  0.0011 -4.6787 3   29.2819 33  74222 30316 313      15 312       
  105050.6417  0.0029 -6.9201 3  258.8887 95  74222 30347 741      47 641       
  105057.0518  0.0014 -4.5522 3  138.4410 69  74222 30334 628      34 529       
  105057.1307  0.0210 -6.2346 3  824.5322161  74222 303801961      792060       
  105057.1307  0.0210 -6.2346 3  824.5322161  74222 303801962      792059       
  105103.6595  0.0042 -7.1578 3  166.3710 75  74222 30337 730      38 435       
  105117.5075  0.0035 -7.8857 3   31.3402 31  74222 30315 511      16 214       
  105137.8809  0.0240 -7.7617 3  581.2273143  74222 30371 962      72 667       
  105179.3717  0.0072 -7.4875 3  224.9467 89  74222 30344 638      45 343       
  105202.0180  0.0022 -6.9199 3  127.4628 67  74222 30333 528      33 430       
  105218.4907  0.0020 -7.2058 3   47.7181 41  74222 30320 417      20 218       
  105245.7749  0.0016 -4.6558 3  146.6696 73  74222 30336 433      36 334       
  105293.6643  0.0011 -4.4809 3   28.8031 35  74222 30317 017      16 116       
  105317.3427  0.0060 -7.9306 3  477.3487107  74222 303532231      542133       
  105317.3427  0.0060 -5.8648 3  477.3487107  74222 303532231      542134       
  105317.3427  0.0060 -5.8648 3  477.3487107  74222 303532232      542133       
  105317.3427  0.0060 -7.9306 3  477.3487107  74222 303532232      542134       
  105331.1214  0.1565 -6.9934 3 1225.9800195  74222 303972473      962572       
  105331.1214  0.1565 -6.9934 3 1225.9800195  74222 303972474      962571       
  105346.0026  0.0010 -7.0807 3    7.4696 17  74222 303 8 3 6       7 2 6       
  105357.7567  0.0097 -6.5728 3  553.1901141  74222 30370 664      69 961       
  105381.8114  0.0105 -7.3729 3  549.6750139  74222 30369 961      69 861       
  105399.8931  0.0104 -7.4393 3  490.1024129  74222 303641154      65 857       
  105409.7611  0.0010 -5.0732 3    7.4696 17  74222 303 8 3 5       7 2 6       
  105422.6034  0.0027 -7.4008 3  182.3541 81  74222 30340 436      39 633       
  105448.6127  0.0018 -7.0480 3   14.0892 25  74222 30312 111      11 011       
  105516.5077  0.0856 -7.4315 3  767.6942165  74222 30382 973      82 974       
  105557.5394  0.1843 -7.3594 3  916.7690183  74222 30391 785      90 882       
  105577.2299  0.0083 -5.8646 3  624.6517141  74222 303701655      691752       
  105577.2300  0.0083 -7.8999 3  624.6517141  74222 303701655      691753       
  105577.2303  0.0083 -7.8999 3  624.6517141  74222 303701654      691752       
  105577.2303  0.0083 -5.8646 3  624.6517141  74222 303701654      691753       
  105580.3320  0.0038 -4.7606 3  371.4611115  74222 30357 651      57 552       
  105679.2978  0.0023 -7.9358 3   19.4221 27  74222 30313 310      13 113       
  105708.5693  0.0033 -7.6332 3   46.5099 39  74222 30319 514      20 219       
  105748.8483  0.0026 -7.2523 3  146.1402 73  74222 30336 333      35 530       
  105752.5469  0.1804 -7.0411 3 1166.7863173  74222 303863254      873157       
  105752.5469  0.1804 -7.0411 3 1166.7863173  74222 303863255      873156       
  105770.1035  0.0042 -5.5621 3  452.5170121  74222 303601348      591445       
  105770.1051  0.0042 -7.5922 3  452.5170121  74222 303601348      591446       
  105770.1643  0.0042 -7.5922 3  452.5170121  74222 303601347      591445       
  105770.1659  0.0042 -5.5621 3  452.5170121  74222 303601347      591446       
  105781.7132  0.0024 -7.8852 3   72.4113 35  74222 3031711 6      1810 8       
  105781.7132  0.0024 -5.8127 3   72.4113 35  74222 3031711 6      1810 9       
  105781.7132  0.0024 -5.8127 3   72.4113 35  74222 3031711 7      1810 8       
  105781.7132  0.0024 -7.8852 3   72.4113 35  74222 3031711 7      1810 9       
  105798.8537  0.0022 -4.7695 3  120.7244 67  74222 30333 331      33 232       
  105814.2637  0.0022 -5.3286 3  308.2060101  74222 303501041      491138       
  105814.5246  0.0022 -7.3497 3  308.2059101  74222 303501041      491139       
  105822.0009  0.0022 -7.3497 3  308.2060101  74222 303501040      491138       
  105822.2618  0.0022 -5.3285 3  308.2059101  74222 303501040      491139       
  105844.5604  0.0243 -7.1789 3  625.5618149  74222 30374 866      74 867       
  105844.7175  0.0026 -4.8172 3  444.2964125  74222 30362 854      62 755       
  105855.1857  0.0633 -6.6033 3  926.4087153  74222 303762947      772850       
  105855.1857  0.0633 -6.6033 3  926.4087153  74222 303762948      772849       
  105887.6517  0.0024 -7.2791 3  117.1923 67  74222 30333 232      32 330       
  105912.6789  0.0050 -7.9481 3   44.1852 41  74222 30320 218      20 120       
  105914.8034  0.0017 -5.1692 3  191.7888 81  74222 30340 734      39 831       
  105946.4529  0.0017 -7.1708 3  191.7878 81  74222 30340 734      39 832       
  105957.3753  0.0015 -4.5871 3  166.3710 77  74222 30338 534      38 435       
  106010.9586  0.0058 -4.9658 3  546.1388139  74222 30369 861      69 762       
  106023.0024  0.0010 -6.8610 3   14.9652 25  74222 30312 210      11 110       
  106045.0590  0.0028 -7.6486 3  176.7384 61  74222 303301515      311417       
  106045.0590  0.0028 -5.5789 3  176.7384 61  74222 303301515      311418       
  106045.0590  0.0028 -5.5789 3  176.7384 61  74222 303301516      311417       
  106045.0590  0.0028 -7.6486 3  176.7384 61  74222 303301516      311418       
  106052.3854  0.0021 -6.5948 3  120.7159 67  74222 30333 331      33 132       
  106067.5148  0.0011 -4.6297 3   28.8031 35  74222 30317 117      16 116       
  106070.8019  0.4431 -7.5412 3 1434.7805193  74222 303963561      973464       
  106070.8019  0.4431 -7.5412 3 1434.7805193  74222 303963562      973463       
  106070.9914  0.0015 -6.7643 3  130.9720 67  74222 30333 628      33 528       
  106096.6011  0.0016 -7.0668 3  109.8337 63  74222 30331 428      30 526       
  106230.3246  0.0028 -7.2255 3   96.9615 61  74222 30330 129      29 227       
  106261.8820  0.0011 -4.6566 3   27.7957 33  74222 30316 214      15 213       
  106276.7050  0.3100 -7.3473 3 1413.0623209  74222 303A42678      A32777       
  106276.7050  0.3100 -7.3473 3 1413.0623209  74222 303A42679      A32776       
  106301.3702  0.0011 -4.6276 3   28.7694 35  74222 30317 017      16 016       
  106332.1341  0.0190 -6.2309 3  713.7419133  74222 303662640      672543       
  106332.1341  0.0190 -6.2309 3  713.7419133  74222 303662641      672542       
  106370.5744  0.0024 -6.5565 3  170.9278 79  74222 30339 336      39 337       
  106439.3824  0.0033 -6.7868 3   96.9546 61  74222 30330 129      30 130       
  106441.6189  0.0044 -7.7349 3  328.9198 87  74222 303431924      441826       
  106441.6189  0.0044 -5.6675 3  328.9198 87  74222 303431924      441827       
  106441.6189  0.0044 -5.6675 3  328.9198 87  74222 303431925      441826       
  106441.6189  0.0044 -7.7349 3  328.9198 87  74222 303431925      441827       
  106456.2400  0.0033 -5.0150 3   96.9540 61  74222 30330 129      30 030       
  106492.0249  0.0033 -6.5881 3  229.5472 91  74222 30345 441      45 442       
  106515.5329  0.0050 -7.1363 3  243.6662 91  74222 30345 837      46 542       
  106521.7060  0.0025 -6.5972 3  127.8659 69  74222 30334 232      34 233       
  106566.4328  0.0017 -7.1654 3  191.7888 81  74222 30340 733      39 831       
  106597.5323  0.0018 -7.0908 3  100.1335 61  74222 30330 328      29 426       
  106598.0823  0.0017 -5.1633 3  191.7878 81  74222 30340 733      39 832       
  106610.4504  0.0063 -5.9821 3  245.8848 95  74222 30347 444      46 541       
  106612.6224  0.0034 -7.2876 3   97.2482 57  74222 30328 622      29 327       
  106618.0248  0.0014 -4.7032 3   34.3369 37  74222 30318 117      17 216       
  106624.3620  0.0498 -6.5111 3  979.3535175  74222 303872166      862265       
  106624.3620  0.0498 -6.5111 3  979.3535175  74222 303872167      862264       
  106626.4873  0.0058 -7.6425 3  150.5133 73  74222 30336 531      37 236       
  106713.7790  0.0025 -4.7747 3  127.8595 69  74222 30334 232      34 133       
  106721.8255  0.0922 -7.1658 3  840.7352175  74222 30387 681      86 978       
  106725.7982  0.0012 -5.0100 3    5.3507 11  74222 303 5 4 2       4 3 1       
  106725.8144  0.0012 -7.0626 3    5.3507 11  74222 303 5 4 1       4 3 1       
  106726.7714  0.0012 -7.0626 3    5.3507 11  74222 303 5 4 2       4 3 2       
  106726.7877  0.0012 -5.0099 3    5.3507 11  74222 303 5 4 1       4 3 2       
  106828.2911  0.0014 -4.5408 3  130.9720 67  74222 30333 627      33 528       
  106868.6208  0.0069 -7.6999 3  174.9935 83  74222 30341 141      40 239       
  106902.6189  0.0069 -7.6996 3  174.9924 83  74222 30341 041      40 139       
  106937.6165  0.5698 -7.7326 3 1613.2774223  74222 303B12883      B02982       
  106937.6165  0.5698 -7.7326 3 1613.2774223  74222 303B12884      B02981       
  106945.2973  0.0041 -7.1009 3  390.8036117  74222 30358 851      58 751       
  106984.6327  0.0121 -7.5876 3  444.2584125  74222 30362 854      63 559       
  106991.4653  0.0022 -4.6111 3  269.4944 97  74222 30348 741      48 642       
  107007.9518  0.0088 -7.4907 3  325.4707107  74222 30353 746      54 451       
  107011.4080  0.0032 -5.0107 3   96.9546 61  74222 30330 229      30 130       
  107028.2656  0.0032 -6.7826 3   96.9540 61  74222 30330 229      30 030       
  107075.2208  0.0012 -4.4652 3   28.7694 35  74222 30317 117      16 016       
  107108.2583  0.0017 -6.9702 3   70.9483 51  74222 30325 322      24 420       
  107130.8086  0.0071 -5.9291 3  528.8680113  74222 303562333      572236       
  107130.8086  0.0071 -5.9291 3  528.8680113  74222 303562334      572235       
  107152.7614  0.0014 -6.5479 3  146.6060 73  74222 30336 433      36 234       
  107153.2766  0.0043 -7.4560 3   70.9468 51  74222 30325 322      25 224       
  107231.7009  0.0057 -7.1885 3  335.5263107  74222 30353 944      54 649       
  107275.8132  0.0142 -6.7619 3  637.6308151  74222 30375 768      741065       
  107286.7289  0.0023 -4.6784 3  170.8973 79  74222 30339 336      39 237       
  107310.3415  0.4188 -7.7151 3 1046.9740193  74222 303961086      951383       
  107449.3353  0.0148 -6.0947 3  760.3168155  74222 303771860      761957       
  107449.3354  0.0148 -6.0947 3  760.3168155  74222 303771859      761958       
  107451.3275  0.0020 -7.2739 3   43.2966 39  74222 30319 416      19 217       
  107454.2806  0.0038 -7.4623 3   68.9809 47  74222 30323 618      24 321       
  107469.5937  0.0024 -7.7746 3   92.8324 41  74222 3032012 8      211110       
  107469.5937  0.0024 -5.7027 3   92.8324 41  74222 3032012 8      211111       
  107469.5937  0.0024 -5.7027 3   92.8324 41  74222 3032012 9      211110       
  107469.5937  0.0024 -7.7746 3   92.8324 41  74222 3032012 9      211111       
  107512.8731  0.0027 -7.2309 3  103.4525 63  74222 30331 130      30 228       
  107540.2860  0.0015 -4.8265 3   20.4622 29  74222 30314 213      13 112       
  107613.2881  0.0076 -7.2995 3  441.8974123  74222 303611051      62 756       
  107646.4905  0.0022 -5.1746 3  116.7211 65  74222 30332 429      31 526       
  107745.8736  0.0031 -7.6412 3  208.4260 67  74222 303331617      341519       
  107745.8736  0.0031 -5.5721 3  208.4260 67  74222 303331617      341520       
  107745.8736  0.0031 -5.5721 3  208.4260 67  74222 303331618      341519       
  107745.8736  0.0031 -7.6412 3  208.4260 67  74222 303331618      341520       
  107794.6942  0.0022 -6.3181 3   19.3515 27  74222 30313 310      13 013       
  107825.6989  0.0017 -5.1230 3  161.8292 75  74222 30337 632      36 729       
  107843.8244  0.0014 -6.7435 3  123.7323 65  74222 30332 627      32 527       
  107871.6046  0.0899 -6.7169 3  997.6629159  74222 303793049      802952       
  107871.6046  0.0899 -6.7169 3  997.6629159  74222 303793050      802951       
  107879.3966  0.0067 -5.7451 3  568.9653135  74222 303671553      661650       
  107879.3966  0.0067 -7.7784 3  568.9653135  74222 303671553      661651       
  107879.3990  0.0067 -7.7784 3  568.9653135  74222 303671552      661650       
  107879.3991  0.0067 -5.7451 3  568.9653135  74222 303671552      661651       
  107881.7474  0.2431 -7.1741 3 1246.5488179  74222 303893356      903259       
  107881.7474  0.2431 -7.1741 3 1246.5488179  74222 303893357      903258       
  107910.8985  0.0044 -7.7364 3  310.5860105  74222 30352 646      51 843       
  107942.4747  0.1127 -6.8197 3 1147.4008189  74222 303942371      932470       
  107942.4747  0.1127 -6.8197 3 1147.4008189  74222 303942372      932469       
  107951.9694  0.0017 -5.1108 3  134.5354 69  74222 30334 530      33 627       
  107974.2609  0.0121 -7.4598 3  562.7191139  74222 303691158      70 863       
  107987.6496  0.0017 -7.1086 3  161.8238 75  74222 30337 632      36 730       
  108018.0878  0.0035 -4.6857 3  296.3408103  74222 30351 546      51 447       
  108033.6470  0.0033 -5.4632 3  405.3838115  74222 303571246      561343       
  108033.6576  0.0033 -7.4902 3  405.3838115  74222 303571246      561344       
  108034.0091  0.0033 -7.4902 3  405.3838115  74222 303571245      561343       
  108034.0198  0.0033 -5.4632 3  405.3838115  74222 303571245      561344       
  108066.4093  0.0052 -6.7914 3  397.1645119  74222 30359 653      59 654       
  108119.9697  0.0016 -4.5813 3  174.7781 79  74222 30339 535      39 436       
  108147.9295  0.0020 -5.2509 3  269.6475 95  74222 30347 939      461036       
  108149.4720  0.0020 -7.2663 3  269.6475 95  74222 30347 939      461037       
  108150.7082  0.0034 -7.1511 3  103.6892 61  74222 30330 426      30 328       
  108161.1169  0.0026 -4.7866 3  430.5916123  74222 30361 853      61 754       
  108188.6092  0.0020 -7.2659 3  269.6475 95  74222 30347 938      461036       
  108190.1517  0.0020 -5.2506 3  269.6475 95  74222 30347 938      461037       
  108192.9399  0.0048 -7.7731 3  371.8567 93  74222 303462026      471928       
  108192.9399  0.0048 -5.7061 3  371.8567 93  74222 303462026      471929       
  108192.9399  0.0048 -5.7061 3  371.8567 93  74222 303462027      471928       
  108192.9399  0.0048 -7.7731 3  371.8567 93  74222 303462027      471929       
  108249.3448  0.0282 -6.3243 3  776.4612139  74222 303692742      702645       
  108249.3448  0.0282 -6.3243 3  776.4612139  74222 303692743      702644       
  108298.2729  0.0025 -7.2740 3  124.2534 69  74222 30334 233      33 331       
  108324.5059  0.5737 -7.6927 3 1523.0208199  74222 303993663      A03566       
  108324.5059  0.5737 -7.6927 3 1523.0208199  74222 303993664      A03565       
  108378.9032  0.0013 -4.5317 3  123.7323 65  74222 30332 626      32 527       
  108402.6113  0.0025 -6.9318 3  134.8251 69  74222 30334 529      34 431       
  108511.1636  0.0019 -7.0216 3   97.0464 59  74222 30329 425      28 523       
  108523.8383  0.0059 -7.6371 3  235.7039 93  74222 30346 343      45 540       
  108529.2454  0.0016 -4.6437 3  154.5514 75  74222 30337 434      37 335       
  108573.9858  0.0052 -4.8567 3  468.7317129  74222 30364 757      64 658       
  108591.4043  0.0801 -7.1052 3  822.1709173  74222 30386 680      85 977       
  108601.6531  0.0232 -7.6627 3  697.9249155  74222 303771265      78 970       
  108660.6542  0.0017 -7.0620 3  127.3475 67  74222 30333 528      32 626       
  108671.5892  0.0104 -6.5626 3  568.4205143  74222 30371 665      70 962       
  108700.4322  0.0456 -7.6423 3  717.6959159  74222 303791070      79 970       
  108709.2691  0.0016 -7.0652 3  134.5101 69  74222 30334 530      33 628       
  108717.5774  0.0016 -5.3736 3    9.8030 21  74222 30310 2 8       9 1 9       
  108772.8276  0.0073 -4.9760 3  561.4990141  74222 30370 862      70 763       
  108871.8278  0.0041 -6.6599 3  307.7378105  74222 30352 547      52 548       
  108882.3231  0.0027 -7.2354 3  110.1438 65  74222 30332 131      31 229       
  108888.8506  0.0023 -6.4692 3   36.9383 21  74222 30310 9 1      11 8 4       
  108888.8506  0.0023 -6.4692 3   36.9383 21  74222 30310 9 2      11 8 3       
  108964.0531  0.0090 -6.0006 3  583.0294119  74222 303592435      602338       
  108964.0531  0.0090 -6.0006 3  583.0294119  74222 303592436      602337       
  108994.9508  0.2318 -7.1600 3 1328.6373203  74222 303A12576      A02675       
  108994.9508  0.2318 -7.1600 3 1328.6373203  74222 303A12577      A02674       
  109062.5570  0.0073 -7.7001 3  183.5606 85  74222 30342 142      41 240       
  109066.5604  0.0030 -4.6515 3  229.4613 91  74222 30345 441      45 342       
  109087.9302  0.0073 -7.6999 3  183.5597 85  74222 30342 042      41 140       
  109103.7521  0.0339 -6.3575 3  909.2553169  74222 303842064      832163       
  109103.7521  0.0339 -6.3575 3  909.2553169  74222 303842065      832162       
  109109.5521  0.0011 -4.6139 3   30.6974 35  74222 30317 216      16 215       
  109141.2075  0.0027 -6.8730 3  248.5130 93  74222 30346 740      46 640       
  109145.0508  0.1682 -7.2823 3  897.3541181  74222 30390 784      89 881       
  109156.1422  0.0025 -7.7006 3  115.9089 47  74222 303231310      241212       
  109156.1422  0.0025 -5.6292 3  115.9089 47  74222 303231310      241213       
  109156.1422  0.0025 -5.6292 3  115.9089 47  74222 303231311      241212       
  109156.1422  0.0025 -7.7006 3  115.9089 47  74222 303231311      241213       
  109192.1511  0.0039 -7.2626 3  121.2409 63  74222 30331 725      32 428       
  109195.7329  0.0018 -5.0837 3  127.3296 67  74222 30333 528      32 627       
  109198.6359  0.0020 -4.8896 3   48.7121 43  74222 30321 219      20 318       
  109346.3974  0.0013 -6.7261 3  116.7211 63  74222 30331 626      31 526       
  109412.2678  0.0088 -6.3382 3  413.9663123  74222 30361 557      60 654       
  109442.0973  0.0216 -6.7500 3  624.8827151  74222 30375 670      74 767       
  109454.3020  0.0035 -7.6464 3  242.7656 73  74222 303361719      371621       
  109454.3020  0.0035 -5.5777 3  242.7656 73  74222 303361719      371622       
  109454.3020  0.0035 -5.5777 3  242.7656 73  74222 303361720      371621       
  109454.3020  0.0035 -7.6464 3  242.7656 73  74222 303361720      371622       
  109503.8360  0.0238 -7.5965 3  616.6043145  74222 303721261      73 964       
  109547.2287  0.0035 -7.5358 3  242.2307 93  74222 30346 541      45 738       
  109555.9936  0.0023 -4.7535 3  127.8659 69  74222 30334 332      34 233       
  109653.8163  0.0040 -7.1492 3  158.1715 73  74222 30336 729      37 434       
  109707.2631  0.0026 -7.8888 3   22.3433 29  74222 30314 311      14 114       
  109719.3269  0.0012 -4.5249 3  116.7211 63  74222 30331 625      31 526       
  109725.7813  0.0021 -7.3452 3   39.0921 37  74222 30318 415      18 216       
  109748.0667  0.0023 -6.5749 3  127.8595 69  74222 30334 332      34 133       
  109765.2954  0.0592 -7.9030 3  847.4418171  74222 303851372      861077       
  109768.0148  0.4395 -7.5318 3 1523.0239217  74222 303A82781      A72880       
  109768.0148  0.4395 -7.5318 3 1523.0239217  74222 303A82782      A72879       
  109818.6925  0.0110 -5.9614 3  698.7289149  74222 303741758      731855       
  109818.6926  0.0110 -5.9614 3  698.7289149  74222 303741757      731856       
  109917.3073  0.1254 -6.8369 3 1071.5435165  74222 303823151      833054       
  109917.3073  0.1254 -6.8369 3 1071.5435165  74222 303823152      833053       
  109950.8156  0.0033 -7.6859 3   42.2438 37  74222 30318 513      19 218       
  109958.1051  0.0029 -7.2229 3  154.0700 75  74222 30337 334      36 531       
  109959.0837  0.0053 -7.8197 3  417.4407 99  74222 303492128      502030       
  109959.0837  0.0053 -5.7530 3  417.4407 99  74222 303492128      502031       
  109959.0837  0.0053 -5.7530 3  417.4407 99  74222 303492129      502030       
  109959.0837  0.0053 -7.8197 3  417.4407 99  74222 303492129      502031       
  110014.1341  0.0022 -4.5838 3  258.8887 95  74222 30347 740      47 641       
  110029.3634  0.0015 -6.5280 3  154.5013 75  74222 30337 434      37 235       
  110043.6176  0.3231 -7.3131 3 1328.9290185  74222 303923458      933361       
  110043.6176  0.3231 -7.3131 3 1328.9290185  74222 303923459      933360       
  110163.7197  0.0021 -5.0526 3   96.9913 59  74222 30329 425      28 524       
  110173.9103  0.0055 -5.6321 3  515.9139129  74222 303641451      631548       
  110173.9107  0.0055 -7.6631 3  515.9139129  74222 303641451      631549       
  110173.9255  0.0055 -7.6631 3  515.9139129  74222 303641450      631548       
  110173.9259  0.0055 -5.6321 3  515.9139129  74222 303641450      631549       
  110191.9468  0.0415 -6.4243 3  841.8144145  74222 303722844      732747       
  110191.9468  0.0415 -6.4243 3  841.8144145  74222 303722845      732746       
  110250.4642  0.7802 -7.9348 3 1730.5185231  74222 303B52986      B43085       
  110250.4642  0.7802 -7.9348 3 1730.5185231  74222 303B52987      B43084       
  110262.2866  0.0011 -5.0094 3    9.2567 19  74222 303 9 3 7       8 2 6       
  110321.7055  0.0027 -5.3710 3  360.8923109  74222 303541144      531241       
  110321.7719  0.0027 -7.3941 3  360.8923109  74222 303541144      531242       
  110323.7775  0.0027 -7.3941 3  360.8923109  74222 303541143      531241       
  110323.8440  0.0027 -5.3710 3  360.8923109  74222 303541143      531242       
  110344.7927  0.0027 -7.2393 3  117.0352 67  74222 30333 132      32 230       
  110350.5366  0.0692 -7.0463 3  803.8088171  74222 30385 679      84 976       
  110370.5910  0.0012 -4.9191 3   72.2583 35  74222 3031711 6      1611 5       
  110370.5910  0.0012 -4.9191 3   72.2583 35  74222 3031711 7      1611 6       
  110372.6248  0.0011 -4.8525 3   64.8314 35  74222 3031710 7      1610 6       
  110372.6248  0.0011 -4.8525 3   64.8314 35  74222 3031710 8      1610 7       
  110372.6886  0.0012 -5.0000 3   80.3912 35  74222 3031712 5      1612 4       
  110372.6886  0.0012 -5.0000 3   80.3912 35  74222 3031712 6      1612 5       
  110377.9921  0.0012 -5.1006 3   89.2295 35  74222 3031713 4      1613 3       
  110377.9921  0.0012 -5.1006 3   89.2295 35  74222 3031713 5      1613 4       
  110380.2720  0.0011 -4.7968 3   58.1111 35  74222 30317 9 8      16 9 7       
  110380.2720  0.0011 -4.7968 3   58.1111 35  74222 30317 9 9      16 9 8       
  110385.8992  0.0013 -5.2311 3   98.7725 35  74222 3031714 3      1614 2       
  110385.8992  0.0013 -5.2311 3   98.7725 35  74222 3031714 4      1614 3       
  110389.2492  0.0011 -7.0029 3    9.2567 19  74222 303 9 3 6       8 2 6       
  110396.0040  0.0013 -5.4146 3  109.0197 35  74222 3031715 2      1615 1       
  110396.0040  0.0013 -5.4146 3  109.0197 35  74222 3031715 3      1615 2       
  110396.0301  0.0011 -4.7501 3   52.0983 35  74222 30317 810      16 8 9       
  110396.0302  0.0011 -4.7501 3   52.0983 35  74222 30317 8 9      16 8 8       
  110408.0253  0.0014 -5.7250 3  119.9704 35  74222 3031716 1      1616 0       
  110408.0253  0.0014 -5.7250 3  119.9704 35  74222 3031716 2      1616 1       
  110424.3899  0.0011 -4.7108 3   46.7938 35  74222 30317 711      16 710       
  110424.3927  0.0011 -4.7108 3   46.7938 35  74222 30317 710      16 7 9       
  110461.9030  0.0035 -6.7663 3  103.3541 63  74222 30331 130      31 131       
  110473.4713  0.0016 -4.5756 3  183.3921 81  74222 30340 536      40 437       
  110474.0859  0.0011 -4.6779 3   42.1991 35  74222 30317 612      16 611       
  110474.2408  0.0035 -4.9961 3  103.3537 63  74222 30331 130      31 031       
  110474.2469  0.0011 -4.6779 3   42.1991 35  74222 30317 611      16 610       
  110499.6726  0.0017 -7.0869 3  161.8292 75  74222 30337 631      36 729       
  110518.2476  0.0795 -6.6525 3 1071.4342183  74222 303912269      902368       
  110518.2476  0.0795 -6.6525 3 1071.4342183  74222 303912270      902367       
  110522.8860  0.0011 -4.6139 3   32.6735 35  74222 30317 315      16 314       
  110547.2978  0.0019 -5.1806 3  233.7375 89  74222 30344 837      43 934       
  110556.0253  0.0019 -7.1881 3  233.7372 89  74222 30344 837      43 935       
  110561.9231  0.0011 -4.6507 3   38.3166 35  74222 30317 513      16 512       
  110567.9480  0.0011 -4.6506 3   38.3169 35  74222 30317 512      16 511       
  110571.7930  0.0061 -5.8898 3  235.7039 93  74222 30346 443      45 540       
  110587.9325  0.0024 -6.0680 3   51.3976 27  74222 3031310 3      14 9 6       
  110587.9325  0.0024 -6.0680 3   51.3976 27  74222 3031310 4      14 9 5       
  110609.9656  0.0012 -6.7118 3  109.9371 61  74222 30330 625      30 525       
  110613.6820  0.7349 -7.8502 3 1613.8689205  74222 303A23765      A33668       
  110613.6820  0.7349 -7.8502 3 1613.8689205  74222 303A23766      A33667       
  110653.0177  0.0027 -7.2704 3  131.5203 71  74222 30335 234      34 332       
  110655.8793  0.0018 -7.0641 3  106.6463 63  74222 30331 329      30 427       
  110661.6232  0.0017 -5.0980 3  161.8238 75  74222 30337 631      36 730       
  110684.8695  0.0011 -4.6286 3   35.1498 35  74222 30317 414      16 413       
  110709.6104  0.0014 -6.8591 3   58.5724 47  74222 30323 221      22 319       
  110747.1242  0.0019 -7.1866 3  233.7375 89  74222 30344 836      43 934       
  110755.8517  0.0019 -5.1788 3  233.7372 89  74222 30344 836      43 935       
  110779.6256  0.0011 -4.5970 3   30.2972 35  74222 30317 116      16 115       
  110815.6788  0.0011 -4.6276 3   35.1571 35  74222 30317 413      16 412       
  110818.3354  0.0125 -6.0793 3  639.8310125  74222 303622537      632440       
  110818.3354  0.0125 -6.0793 3  639.8310125  74222 303622538      632439       
  110826.1780  0.0046 -7.1845 3  188.0910 79  74222 30339 832      40 535       
  110843.5232  0.0026 -7.6523 3  141.6401 53  74222 303261412      271314       
  110843.5232  0.0026 -5.5815 3  141.6401 53  74222 303261412      271315       
  110843.5232  0.0026 -5.5815 3  141.6401 53  74222 303261413      271314       
  110843.5232  0.0026 -7.6523 3  141.6401 53  74222 303261413      271315       
  110866.1947  0.0012 -4.5205 3  109.9371 61  74222 30330 624      30 525       
  110869.6582  0.0027 -4.7545 3  417.1061121  74222 30360 852      60 753       
  110899.5613  0.0034 -4.9929 3  103.3541 63  74222 30331 230      31 131       
  110911.8991  0.0034 -6.7632 3  103.3537 63  74222 30331 230      31 031       
  110944.7157  0.0026 -6.5738 3  135.2113 71  74222 30335 233      35 234       
  111030.0407  0.0034 -7.3013 3   91.0150 55  74222 30327 621      28 326       
  111044.0278  0.7247 -7.8932 3 1217.8577211  74222 303A5 798      A41095       
  111089.8277  0.0026 -4.7552 3  135.2064 71  74222 30335 233      35 134       
  111126.0955  0.0078 -7.5138 3  234.6615 91  74222 30345 639      46 344       
  111152.3856  0.0040 -4.7493 3  384.0663117  74222 30358 652      58 553       
  111172.0026  0.0039 -7.6627 3  279.7563 79  74222 303391821      401723       
  111172.0026  0.0039 -5.5944 3  279.7563 79  74222 303391821      401724       
  111172.0026  0.0039 -5.5944 3  279.7563 79  74222 303391822      401723       
  111172.0026  0.0039 -7.6627 3  279.7563 79  74222 303391822      401724       
  111256.8366  0.0076 -7.7011 3  192.3311 87  74222 30343 143      42 241       
  111275.7418  0.0076 -7.7009 3  192.3304 87  74222 30343 043      42 141       
  111375.4909  0.0025 -6.2429 3   22.2876 29  74222 30314 311      14 014       
  111399.8259  0.0112 -6.5617 3  583.8656145  74222 30372 666      71 963       
  111511.5302  0.8479 -7.9417 3 1240.2363213  74222 303A6 899      A5 996       
  111545.9232  0.0049 -7.1146 3  233.7108 89  74222 30344 836      45 541       
  111552.5190  0.0025 -6.5287 3  179.4221 81  74222 30340 337      40 338       
  111554.2493  0.0230 -6.2104 3  841.7788163  74222 303811962      802061       
  111554.2493  0.0230 -6.2104 3  841.7788163  74222 303811963      802060       
  111584.9778  0.0057 -7.5535 3  225.7393 91  74222 30345 342      44 539       
  111626.5586  0.0011 -4.4066 3   32.3411 37  74222 30318 018      17 117       
  111666.1759  0.0012 -6.7005 3  103.3793 59  74222 30329 624      29 524       
  111674.5177  0.1707 -6.9793 3 1246.8182197  74222 303982474      972573       
  111674.5177  0.1707 -6.9793 3 1246.8182197  74222 303982475      972572       
  111695.4987  0.0023 -4.9861 3   70.7953 51  74222 30325 322      24 421       
  111741.4483  0.0059 -7.8744 3  465.6703105  74222 303522230      532132       
  111741.4483  0.0059 -5.8080 3  465.6703105  74222 303522230      532133       
  111741.4483  0.0059 -5.8080 3  465.6703105  74222 303522231      532132       
  111741.4483  0.0059 -7.8744 3  465.6703105  74222 303522231      532133       
  111798.0395  0.0017 -7.0190 3  116.5826 65  74222 30332 429      31 527       
  111817.3620  0.0011 -4.6038 3   32.7859 35  74222 30317 314      16 313       
  111837.5394  0.0024 -5.1673 3  123.7323 67  74222 30333 430      32 527       
  111839.6008  0.0012 -4.5183 3  103.3793 59  74222 30329 623      29 524       
  111858.8840  0.0092 -7.3012 3  534.4439137  74222 30368 960      68 860       
  111899.7684  0.0027 -7.2428 3  124.1269 69  74222 30334 133      33 231       
  111928.0788  0.0017 -4.6323 3  162.6375 77  74222 30338 435      38 336       
  111978.7453  0.0595 -6.9892 3  785.6497169  74222 30384 678      83 975       
  111993.2541  0.1719 -6.9631 3 1148.0478171  74222 303853253      863156       
  111993.2541  0.1719 -6.9631 3 1148.0478171  74222 303853254      863155       
  111993.4578  0.0021 -7.4199 3   35.1061 35  74222 30317 414      17 215       
  112052.5670  0.0015 -4.7503 3   23.5303 31  74222 30315 214      14 113       
  112057.5846  0.0011 -6.9991 3    9.1968 19  74222 303 9 3 7       8 2 7       
  112161.0378  0.0601 -6.5308 3  909.7991151  74222 303752946      762849       
  112161.0378  0.0601 -6.5308 3  909.7991151  74222 303752947      762848       
  112169.8287  0.0086 -5.8346 3  639.7709143  74222 303711656      701753       
  112169.8288  0.0086 -7.8683 3  639.7709143  74222 303711656      701754       
  112169.8293  0.0086 -7.8683 3  639.7709143  74222 303711655      701753       
  112169.8293  0.0086 -5.8346 3  639.7709143  74222 303711655      701754       
  112184.5471  0.0011 -5.0054 3    9.1968 19  74222 303 9 3 6       8 2 7       
  112193.9874  0.0028 -6.9450 3  142.3978 71  74222 30335 530      35 432       
  112216.6507  0.0090 -4.9840 3  577.0549143  74222 30371 863      71 764       
  112216.9095  0.0011 -4.5634 3   32.3411 37  74222 30318 118      17 117       
  112238.9593  0.4239 -7.4582 3 1413.9239191  74222 303953560      963463       
  112238.9593  0.4239 -7.4582 3 1413.9239191  74222 303953561      963462       
  112264.3355  0.0024 -4.6579 3  179.3983 81  74222 30340 337      40 238       
  112279.7506  0.0024 -7.9259 3   68.5130 33  74222 3031611 5      1710 7       
  112279.7506  0.0024 -5.8529 3   68.5130 33  74222 3031611 5      1710 8       
  112279.7506  0.0024 -5.8529 3   68.5130 33  74222 3031611 6      1710 7       
  112279.7506  0.0024 -7.9259 3   68.5130 33  74222 3031611 6      1710 8       
  112329.8361  0.0038 -7.0407 3  377.9912115  74222 30357 850      57 750       
  112340.6584  0.0095 -6.9446 3  512.2667135  74222 30367 760      67 761       
  112400.4091  0.0011 -4.5618 3   32.3153 37  74222 30318 018      17 017       
  112469.9675  0.0044 -5.5258 3  465.4997123  74222 303611349      601446       
  112469.9701  0.0044 -7.5539 3  465.4997123  74222 303611349      601447       
  112470.0597  0.0044 -7.5539 3  465.4997123  74222 303611348      601446       
  112470.0623  0.0044 -5.5258 3  465.4997123  74222 303611348      601447       
  112502.8548  0.2886 -7.7082 3  943.7791183  74222 303911081      911082       
  112533.7511  0.0028 -7.6236 3  170.0253 59  74222 303291514      301416       
  112533.7511  0.0028 -5.5534 3  170.0253 59  74222 303291514      301417       
  112533.7511  0.0028 -5.5534 3  170.0253 59  74222 303291515      301416       
  112533.7511  0.0028 -7.6236 3  170.0253 59  74222 303291515      301417       
  112545.3353  0.0012 -6.6919 3   97.0464 57  74222 30328 623      28 523       
  112557.3380  0.3348 -7.3376 3 1435.3689211  74222 303A52679      A42778       
  112557.3380  0.3348 -7.3376 3 1435.3689211  74222 303A52680      A42777       
  112560.5046  0.0033 -6.5570 3  239.3921 93  74222 30346 442      46 443       
  112655.6083  0.0023 -5.2854 3  319.0446103  74222 303511042      501139       
  112656.0106  0.0023 -7.3037 3  319.0446103  74222 303511042      501140       
  112658.5558  0.0278 -7.7815 3  596.7955145  74222 30372 963      73 668       
  112660.8709  0.0011 -4.5181 3   97.0464 57  74222 30328 622      28 523       
  112666.9214  0.0023 -7.3036 3  319.0446103  74222 303511041      501139       
  112667.3237  0.0023 -5.2853 3  319.0446103  74222 303511041      501140       
  112694.8798  0.0182 -6.1649 3  699.2710131  74222 303652639      662542       
  112694.8798  0.0182 -6.1649 3  699.2710131  74222 303652640      662541       
  112738.1090  0.0054 -7.1866 3  269.4944 95  74222 30347 939      48 642       
  112741.3015  0.0062 -7.6728 3  158.4698 75  74222 30337 532      38 237       
  112741.8598  0.0055 -7.1555 3  323.8193105  74222 30352 943      53 648       
  112869.5455  0.0025 -6.8294 3  238.3683 91  74222 30345 739      45 639       
  112899.9070  0.0011 -4.5846 3   31.3402 35  74222 30317 215      16 214       
  112900.5621  0.0043 -7.6892 3  319.3971 85  74222 303421923      431825       
  112900.5621  0.0043 -5.6213 3  319.3971 85  74222 303421923      431826       
  112900.5621  0.0043 -5.6213 3  319.3971 85  74222 303421924      431825       
  112900.5621  0.0043 -7.6892 3  319.3971 85  74222 303421924      431826       
  112907.4287  0.0018 -5.1194 3  200.4788 83  74222 30341 735      40 832       
  112930.4670  0.0013 -7.0962 3   11.8971 23  74222 30311 210      10 110       
  112943.0842  0.1534 -7.2047 3  878.1307179  74222 30389 783      88 880       
  112954.1807  0.0018 -7.1158 3  200.4773 83  74222 30341 735      40 833       
  112961.5136  0.0029 -7.2680 3  138.9924 73  74222 30336 235      35 333       
  112968.0338  0.0021 -4.5573 3  248.5130 93  74222 30346 739      46 640       
  112989.8272  0.0011 -6.7765 3   17.6066 27  74222 30313 211      12 111       
  112990.7600  0.0012 -4.3953 3   32.3153 37  74222 30318 118      17 017       
  113011.5253  0.0017 -4.5701 3  192.2125 83  74222 30341 537      41 438       
  113060.5219  0.0551 -6.4918 3  998.0832177  74222 303882167      872266       
  113060.5219  0.0551 -6.4918 3  998.0832177  74222 303882168      872265       
  113102.8134  0.0016 -6.5097 3  162.5983 77  74222 30338 435      38 236       
  113134.9287  0.0012 -4.4984 3  138.1363 69  74222 30334 629      34 530       
  113152.7817  0.0012 -4.4993 3  145.7550 71  74222 30335 630      35 531       
  113154.2084  0.6106 -7.7271 3 1637.0456225  74222 303B22884      B12983       
  113154.2084  0.6106 -7.7271 3 1637.0456225  74222 303B22885      B12982       
  113163.0118  0.0402 -6.9893 3  763.0114165  74222 30382 874      811171       
  113196.4941  0.0012 -4.4981 3  130.7343 67  74222 30333 628      33 529       
  113211.0414  0.0012 -4.9463 3    6.4336 13  74222 303 6 4 3       5 3 2       
  113211.1226  0.0012 -6.9935 3    6.4336 13  74222 303 6 4 2       5 3 2       
  113214.9311  0.0012 -6.9935 3    6.4335 13  74222 303 6 4 3       5 3 3       
  113215.0123  0.0012 -4.9462 3    6.4335 13  74222 303 6 4 2       5 3 3       
  113231.0004  0.0033 -7.2133 3  162.2305 77  74222 30338 335      37 532       
  113265.7268  0.0013 -4.5005 3  153.5899 73  74222 30336 631      36 532       
  113275.2426  0.0011 -6.6859 3   90.9376 55  74222 30327 622      27 522       
  113322.2913  0.0011 -4.4985 3  123.5496 65  74222 30332 627      32 528       
  113343.8239  0.6641 -7.8229 3 1195.5844209  74222 303A4 797      A31094       
  113350.9308  0.0011 -4.5200 3   90.9376 55  74222 30327 621      27 522       
  113356.8545  0.0024 -4.7389 3  135.2113 71  74222 30335 333      35 234       
  113447.8568  0.1414 -7.3067 3  899.4746179  74222 30389 980      881277       
  113451.5720  0.0080 -7.7028 3  201.3049 89  74222 30344 144      43 242       
  113453.6781  0.0509 -6.9343 3  767.6942167  74222 30383 677      82 974       
  113465.6362  0.0080 -7.7027 3  201.3044 89  74222 30344 044      43 142       
  113489.5624  0.0013 -4.5020 3  161.6402 75  74222 30337 632      37 533       
  113497.9464  0.0011 -4.4995 3  116.5826 63  74222 30331 626      31 527       
  113501.9665  0.0024 -6.5566 3  135.2064 71  74222 30335 333      35 134       
  113503.9223  0.0014 -7.3629 3    9.6433 21  74222 30310 2 8       9 0 9       
  113541.3907  0.0069 -7.9368 3  516.5441111  74222 303552332      562234       
  113541.3907  0.0069 -5.8708 3  516.5441111  74222 303552332      562235       
  113541.3907  0.0069 -5.8708 3  516.5441111  74222 303552333      562234       
  113541.3907  0.0069 -7.9368 3  516.5441111  74222 303552333      562235       
  113542.1934  0.0028 -7.2460 3  131.4191 71  74222 30335 134      34 232       
  113559.9476  0.0093 -7.5151 3  337.1428109  74222 30354 747      55 452       
  113580.8378  0.0122 -6.5690 3  599.5247147  74222 30373 667      72 964       
  113596.4496  0.0065 -5.0708 3  645.6080151  74222 30375 966      75 867       
  113604.0377  0.0071 -7.2564 3  428.4440121  74222 303601050      61 755       
  113604.8281  0.0059 -4.8534 3  482.9103131  74222 30365 758      65 659       
  113606.7414  0.0147 -6.7148 3  653.9375153  74222 30376 769      751066       
  113710.1749  0.0011 -4.5013 3  109.8337 61  74222 30330 625      30 526       
  113729.4594  0.0053 -5.0437 3  629.0924149  74222 30374 965      74 866       
  113763.2031  0.0027 -7.3027 3  191.1147 83  74222 30341 437      40 634       
  113805.2686  0.0018 -7.1089 3  200.4788 83  74222 30341 734      40 832       
  113839.8305  0.0014 -4.5039 3  169.9054 77  74222 30338 633      38 534       
  113852.0206  0.0018 -5.1116 3  200.4773 83  74222 30341 734      40 833       
  113857.3700  0.0012 -6.7047 3  123.5496 65  74222 30332 626      32 528       
  113870.8601  0.0036 -4.6688 3  307.5710105  74222 30352 547      52 448       
  113870.8759  0.0011 -6.6967 3  116.5826 63  74222 30331 625      31 527       
  113880.5445  0.0011 -6.6822 3   85.0518 53  74222 30326 621      26 521       
  113881.9173  0.0027 -4.7216 3  403.8427119  74222 30359 851      59 752       
  113929.2495  0.0011 -4.5238 3   85.0518 53  74222 30326 620      26 521       
  113946.9977  0.0011 -4.5040 3  103.3032 59  74222 30329 624      29 525       
  113953.7938  0.0012 -6.7139 3  130.7343 67  74222 30333 627      33 529       
  113966.4039  0.0011 -6.6899 3  109.8337 61  74222 30330 624      30 526       
  113966.7332  0.0025 -7.7904 3   88.2843 39  74222 3031912 7      2011 9       
  113966.7332  0.0025 -5.7179 3   88.2843 39  74222 3031912 7      201110       
  113966.7332  0.0025 -5.7179 3   88.2843 39  74222 3031912 8      2011 9       
  113966.7332  0.0025 -7.7904 3   88.2843 39  74222 3031912 8      201110       
  113979.1676  0.0159 -6.0699 3  776.9266157  74222 303781860      771959       
  113979.1676  0.0159 -6.0699 3  776.9266157  74222 303781861      771958       
  114070.5871  0.0132 -7.6098 3  457.8821127  74222 30363 855      64 560       
  114087.3722  0.0054 -7.4752 3  215.9934 89  74222 30344 341      43 538       
  114100.3625  0.2320 -7.0954 3 1227.1733177  74222 303883355      893258       
  114100.3625  0.2320 -7.0954 3 1227.1733177  74222 303883356      893257       
  114120.4226  0.0011 -6.6844 3  103.3032 59  74222 30329 623      29 525       
  114157.6786  0.0855 -6.6437 3  980.4134157  74222 303783048      792951       
  114157.6786  0.0855 -6.6437 3  980.4134157  74222 303783049      792950       
  114159.5133  0.0059 -5.7995 3  225.7393 91  74222 30345 442      44 539       
  114176.6750  0.0088 -5.0952 3  662.3275153  74222 30376 967      76 868       
  114192.7236  0.0013 -6.7241 3  138.1363 69  74222 30334 628      34 530       
  114197.8913  0.0011 -4.5077 3   96.9913 57  74222 30328 623      28 524       
  114208.4954  0.0021 -7.4983 3   31.3402 33  74222 30316 413      16 214       
  114210.5843  0.0018 -5.0699 3  141.9454 71  74222 30335 531      34 628       
  114228.7136  0.0032 -7.6110 3  201.0639 65  74222 303321616      331518       
  114228.7136  0.0032 -5.5413 3  201.0639 65  74222 303321616      331519       
  114228.7136  0.0032 -5.5413 3  201.0639 65  74222 303321617      331518       
  114228.7136  0.0032 -7.6110 3  201.0639 65  74222 303321617      331519       
  114266.7776  0.0030 -7.8545 3   25.4704 31  74222 30315 312      15 115       
  114296.6181  0.0013 -4.6012 3   38.1859 39  74222 30319 118      18 217       
  114313.4269  0.0011 -6.6803 3   96.9913 57  74222 30328 622      28 524       
  114316.9992  0.1235 -6.8050 3 1167.6078191  74222 303952372      942471       
  114316.9992  0.1235 -6.8050 3 1167.6078191  74222 303952373      942470       
  114331.4310  0.0014 -4.5058 3  178.3846 79  74222 30339 634      39 535       
  114349.6403  0.0060 -7.8635 3  400.0284119  74222 30359 752      58 949       
  114382.5124  0.0011 -6.6809 3   79.3881 51  74222 30325 620      25 520       
  114404.0413  0.7895 -7.8664 3 1217.7467211  74222 303A5 898      A4 995       
  114413.2599  0.0011 -4.5294 3   79.3881 51  74222 30325 619      25 520       
  114413.4930  0.0198 -6.6659 3  608.7478149  74222 30374 669      73 766       
  114444.9340  0.0113 -7.4074 3  547.5261137  74222 303681157      69 862       
  114453.8686  0.0011 -4.5125 3   90.8983 55  74222 30327 622      27 523       
  114461.0830  0.0036 -7.1624 3  110.3374 63  74222 30331 427      31 329       
  114462.4629  0.0037 -6.7477 3  109.9576 65  74222 30332 131      32 132       
  114468.5233  0.5496 -7.6093 3 1501.5307197  74222 303983662      993565       
  114468.5233  0.5496 -7.6093 3 1501.5307197  74222 303983663      993564       
  114471.4789  0.0037 -4.9789 3  109.9573 65  74222 30332 131      32 032       
  114495.3563  0.0033 -7.7494 3   38.1859 35  74222 30317 512      18 217       
  114508.6362  0.0069 -5.7143 3  583.4449137  74222 303681554      671651       
  114508.6363  0.0069 -7.7459 3  583.4449137  74222 303681554      671652       
  114508.6399  0.0069 -7.7459 3  583.4449137  74222 303681553      671651       
  114508.6400  0.0069 -5.7143 3  583.4449137  74222 303681553      671652       
  114510.2601  0.0019 -7.0418 3  113.3727 65  74222 30332 330      31 428       
  114529.5567  0.0011 -6.6776 3   90.8983 55  74222 30327 621      27 523       
  114542.2368  0.0049 -5.0141 3  612.7836147  74222 30373 964      73 865       
  114555.0440  0.0039 -7.1445 3  150.1802 71  74222 30335 728      36 433       
  114581.3031  0.0278 -7.1499 3  641.7860151  74222 30375 867      75 868       
  114594.8760  0.0269 -6.2573 3  761.3476137  74222 303682741      692644       
  114594.8760  0.0269 -6.2573 3  761.3476137  74222 303682742      692643       
  114608.4592  0.0031 -4.6320 3  239.3238 93  74222 30346 442      46 343       
  114611.6067  0.0014 -6.7354 3  145.7550 71  74222 30335 629      35 531       
  114641.5056  0.0047 -7.7249 3  361.6866 91  74222 303452025      461927       
  114641.5056  0.0047 -5.6574 3  361.6866 91  74222 303452025      461928       
  114641.5056  0.0047 -5.6574 3  361.6866 91  74222 303452026      461927       
  114641.5056  0.0047 -7.7249 3  361.6866 91  74222 303452026      461928       
  114667.1550  0.0986 -7.4049 3  785.6497167  74222 30383 974      83 975       
  114693.5464  0.0017 -5.0746 3  169.8769 77  74222 30338 633      37 730       
  114707.4939  0.0011 -4.5185 3   85.0242 53  74222 30326 621      26 522       
  114751.1144  0.0434 -6.8816 3  749.9432165  74222 30382 676      81 973       
  114756.1989  0.0011 -6.6765 3   85.0242 53  74222 30326 620      26 522       
  114763.0901  0.0086 -6.2471 3  400.7692121  74222 30360 556      59 653       
  114780.2258  0.0035 -5.4260 3  417.7246117  74222 303581247      571344       
  114780.2425  0.0035 -7.4507 3  417.7246117  74222 303581247      571345       
  114780.7675  0.0035 -7.4507 3  417.7246117  74222 303581246      571344       
  114780.7841  0.0035 -5.4260 3  417.7246117  74222 303581246      571345       
  114796.1160  0.0037 -4.9766 3  109.9576 65  74222 30332 231      32 132       
  114799.1188  0.0011 -6.6818 3   73.9459 49  74222 30324 619      24 519       
  114805.1321  0.0037 -6.7454 3  109.9573 65  74222 30332 231      32 032       
  114818.1345  0.0011 -4.5369 3   73.9459 49  74222 30324 618      24 519       
  114841.4847  0.0044 -7.4607 3   76.4523 53  74222 30326 323      26 225       
  114910.8834  0.0776 -7.7867 3  757.4336161  74222 303801368      811071       
  114926.9107  0.0017 -7.0528 3  169.8691 77  74222 30338 633      37 731       
  114952.8393  0.0011 -4.5258 3   79.3691 51  74222 30325 620      25 521       
  114978.2486  0.0015 -4.5079 3  187.0771 81  74222 30340 635      40 536       
  114983.5867  0.0011 -6.6770 3   79.3691 51  74222 30325 619      25 521       
  115059.1819  0.0020 -5.2067 3  279.8428 97  74222 30348 940      471037       
  115061.5244  0.0020 -7.2187 3  279.8427 97  74222 30348 940      471038       
  115117.5327  0.0020 -7.2182 3  279.8428 97  74222 30348 939      471037       
  115119.8751  0.0020 -5.2063 3  279.8427 97  74222 30348 939      471038       
  115145.3010  0.0011 -6.6849 3   68.7244 47  74222 30323 618      23 518       
  115156.8029  0.0011 -4.5462 3   68.7244 47  74222 30323 617      23 518       
  115185.3905  0.0011 -4.5344 3   73.9330 49  74222 30324 619      24 520       
  115204.4062  0.0011 -6.6792 3   73.9330 49  74222 30324 618      24 520       
  115227.7913  0.0020 -6.9803 3   16.6186 27  74222 30313 112      12 012       
  115232.2628  0.0031 -7.2668 3  146.6696 75  74222 30337 236      36 334       
  115233.0166  0.0063 -7.2482 3  365.4073111  74222 303551046      56 749       
  115252.8227  0.0016 -6.7476 3  153.5899 73  74222 30336 630      36 532       
  115253.3952  0.0134 -6.5836 3  615.3969149  74222 30374 668      73 965       
  115264.2977  0.0030 -7.2491 3  138.9120 73  74222 30336 135      35 233       
  115268.3792  0.0016 -7.0111 3  141.9101 71  74222 30335 531      34 629       
  115286.2046  0.0028 -6.5531 3  142.7604 73  74222 30336 234      36 235       
  115306.7873  0.2515 -7.1498 3 1350.3154205  74222 303A22577      A12676       
  115306.7873  0.2515 -7.1498 3 1350.3154205  74222 303A22578      A12675       
  115360.2296  0.0088 -5.9409 3  570.0605117  74222 303582434      592337       
  115360.2296  0.0088 -5.9409 3  570.0605117  74222 303582435      592336       
  115383.1865  0.0023 -6.8497 3   34.5564 19  74222 303 9 9 0      10 8 3       
  115383.1865  0.0023 -6.8497 3   34.5564 19  74222 303 9 9 1      10 8 2       
  115385.9723  0.0016 -6.8784 3   76.4342 53  74222 30326 323      25 421       
  115389.9489  0.0011 -4.5476 3   34.3369 37  74222 30318 217      17 216       
  115395.5593  0.0027 -4.7380 3  142.7568 73  74222 30336 234      36 135       
  115401.9167  0.0011 -4.5446 3   68.7158 47  74222 30323 618      23 519       
  115413.4186  0.0011 -6.6831 3   68.7158 47  74222 30323 617      23 519       
  115429.2619  0.0019 -4.6217 3  170.9278 79  74222 30339 436      39 337       
  115433.3225  0.0012 -6.6902 3   63.7231 45  74222 30322 617      22 517       
  115440.1138  0.0012 -4.5573 3   63.7231 45  74222 30322 616      22 517       
  115489.7830  0.0123 -5.1168 3  679.2481155  74222 30377 968      77 869       
  115513.3209  0.0026 -5.1705 3  130.9720 69  74222 30334 431      33 528       
  115547.6738  0.0213 -7.6017 3  681.0000153  74222 303761264      77 969       
  115558.4418  0.0036 -7.2222 3  170.6213 79  74222 30339 336      38 533       
  115569.0581  0.0028 -6.1872 3   25.4269 31  74222 30315 312      15 015       
  115571.7687  0.0375 -6.3376 3  927.3504171  74222 303852065      842164       
  115571.7687  0.0375 -6.3376 3  927.3504171  74222 303852066      842163       
  115600.3145  0.0012 -4.5563 3   63.7175 45  74222 30322 617      22 518       
  115607.1057  0.0012 -6.6890 3   63.7175 45  74222 30322 616      22 518       
  115639.7213  0.6072 -7.7533 3 1173.5079207  74222 303A3 796      A21093       
  115646.8294  0.0083 -7.7053 3  210.4820 91  74222 30345 145      44 243       
  115651.1966  0.0025 -7.7007 3  110.7111 45  74222 3032213 9      231211       
  115651.1966  0.0025 -5.6289 3  110.7111 45  74222 3032213 9      231212       
  115651.1966  0.0025 -5.6289 3  110.7111 45  74222 303221310      231211       
  115651.1966  0.0025 -7.7007 3  110.7111 45  74222 303221310      231212       
  115657.2772  0.0083 -7.7052 3  210.4816 91  74222 30345 045      44 143       
  115668.6713  0.0054 -6.7602 3  410.1080121  74222 30360 654      60 655       
  115673.1675  0.0012 -6.6977 3   58.9415 43  74222 30321 616      21 516       
  115677.0731  0.0012 -4.5704 3   58.9415 43  74222 30321 615      21 516       
  115720.9375  0.0040 -6.6288 3  319.1341107  74222 30353 548      53 549       
  115725.9079  0.0018 -4.5649 3  201.2386 85  74222 30342 538      42 439       
  115772.1009  0.0034 -7.3208 3   84.9903 53  74222 30326 620      27 325       
  115779.4396  0.0012 -4.5697 3   58.9380 43  74222 30321 616      21 517       
  115783.3453  0.0012 -6.6969 3   58.9380 43  74222 30321 615      21 517       
  115790.8634  0.0020 -4.5321 3  238.3683 91  74222 30345 738      45 639       
  115792.8063  0.0016 -4.5101 3  195.9822 83  74222 30341 636      41 537       
  115844.9924  0.0369 -6.8315 3  732.3974163  74222 30381 675      80 972       
  115872.9267  0.0012 -6.7075 3   54.3793 41  74222 30320 615      20 515       
  115875.1089  0.0012 -4.5854 3   54.3793 41  74222 30320 614      20 515       
  115880.1268  0.0388 -7.5630 3  700.2879157  74222 303781069      78 969       
  115930.1923  0.0035 -7.6119 3  234.7549 71  74222 303351718      361620       
  115930.1923  0.0035 -5.5426 3  234.7549 71  74222 303351718      361621       
  115930.1923  0.0035 -5.5426 3  234.7549 71  74222 303351719      361620       
  115930.1923  0.0035 -7.6119 3  234.7549 71  74222 303351719      361621       
  115938.9375  0.0012 -4.5850 3   54.3771 41  74222 30320 615      20 516       
  115941.1198  0.0012 -6.7070 3   54.3771 41  74222 30320 614      20 516       
  115949.3564  0.0051 -7.4036 3  206.4686 87  74222 30343 340      42 537       
  115987.7772  0.0048 -4.9820 3  596.6844145  74222 30372 963      72 864       
  116015.9750  0.4726 -7.5258 3 1546.1665219  74222 303A92782      A82881       
  116015.9750  0.4726 -7.5258 3 1546.1665219  74222 303A92783      A82880       
  116039.1512  0.0012 -6.7197 3   50.0360 39  74222 30319 614      19 514       
  116040.3322  0.0012 -4.6026 3   50.0360 39  74222 30319 613      19 514       
  116056.2070  0.0016 -6.8137 3   63.6642 49  74222 30324 222      23 320       
  116079.0801  0.0012 -4.6024 3   50.0346 39  74222 30319 614      19 515       
  116080.2611  0.0012 -6.7194 3   50.0346 39  74222 30319 613      19 515       
  116084.1370  0.0011 -4.9479 3   11.2308 21  74222 30310 3 8       9 2 7       
  116163.5360  0.0017 -6.7607 3  161.6402 75  74222 30337 631      37 533       
  116177.1602  0.0013 -6.7345 3   45.9113 37  74222 30318 613      18 513       
  116177.7771  0.0013 -4.6222 3   45.9113 37  74222 30318 612      18 513       
  116182.8912  0.1194 -6.7629 3 1053.6547163  74222 303813150      823053       
  116182.8912  0.1194 -6.7629 3 1053.6547163  74222 303813151      823052       
  116200.6162  0.0013 -4.6220 3   45.9105 37  74222 30318 613      18 514       
  116201.2330  0.0013 -6.7344 3   45.9105 37  74222 30318 612      18 514       
  116226.6412  0.0023 -6.7892 3  228.4551 89  74222 30344 738      44 638       
  116239.5050  0.3088 -7.2339 3 1308.9175183  74222 303913457      923360       
  116239.5050  0.3088 -7.2339 3 1308.9175183  74222 303913458      923359       
  116291.3014  0.0013 -6.7522 3   42.0050 35  74222 30317 612      17 512       
  116291.6111  0.0013 -4.6443 3   42.0050 35  74222 30317 611      17 512       
  116304.6396  0.0013 -4.6442 3   42.0046 35  74222 30317 612      17 513       
  116304.9492  0.0013 -6.7521 3   42.0046 35  74222 30317 611      17 513       
  116305.8613  0.0111 -4.9899 3  592.8049145  74222 30372 864      72 765       
  116318.5232  0.0011 -6.9262 3   11.2308 21  74222 30310 3 7       9 2 7       
  116328.0087  0.0021 -7.5810 3   27.7957 31  74222 30315 412      15 213       
  116345.4164  0.0018 -6.4928 3  170.8973 79  74222 30339 436      39 237       
  116382.5797  0.0115 -5.9358 3  714.7010151  74222 303751759      741856       
  116382.5799  0.0115 -5.9358 3  714.7010151  74222 303751758      741857       
  116385.1636  0.0013 -6.7731 3   38.3169 33  74222 30316 611      16 511       
  116385.3122  0.0013 -4.6693 3   38.3169 33  74222 30316 610      16 511       
  116392.4767  0.0013 -4.6693 3   38.3166 33  74222 30316 611      16 512       
  116392.6253  0.0013 -6.7730 3   38.3166 33  74222 30316 610      16 512       
  116396.3055  0.0052 -7.7694 3  406.6237 97  74222 303482127      492029       
  116396.3055  0.0052 -5.7022 3  406.6237 97  74222 303482127      492030       
  116396.3055  0.0052 -5.7022 3  406.6237 97  74222 303482128      492029       
  116396.3055  0.0052 -7.7694 3  406.6237 97  74222 303482128      492030       
  116433.3871  0.8331 -7.9329 3 1755.1185233  74222 303B62987      B53086       
  116433.3871  0.8331 -7.9329 3 1755.1185233  74222 303B62988      B53085       
  116456.0385  0.0150 -6.6047 3  631.4814151  74222 30375 669      74 966       
  116461.7463  0.0014 -6.7976 3   34.8467 31  74222 30315 610      15 510       
  116461.8141  0.0014 -4.6977 3   34.8467 31  74222 30315 6 9      15 510       
  116465.5940  0.0014 -4.6977 3   34.8465 31  74222 30315 610      15 511       
  116465.6617  0.0014 -6.7976 3   34.8465 31  74222 30315 6 9      15 511       
  116519.4786  0.0396 -6.3563 3  826.0588143  74222 303712843      722746       
  116519.4786  0.0396 -6.3563 3  826.0588143  74222 303712844      722745       
  116523.5927  0.0014 -6.8263 3   31.5942 29  74222 30314 6 9      14 5 9       
  116523.6218  0.0014 -4.7301 3   31.5942 29  74222 30314 6 8      14 5 9       
  116525.5238  0.0014 -4.7301 3   31.5941 29  74222 30314 6 9      14 510       
  116525.5529  0.0014 -6.8263 3   31.5941 29  74222 30314 6 8      14 510       
  116562.9509  0.0016 -4.6765 3   26.8093 33  74222 30316 215      15 114       
  116572.8901  0.0014 -6.8602 3   28.5592 27  74222 30313 6 8      13 5 8       
  116572.9018  0.0014 -4.7673 3   28.5592 27  74222 30313 6 7      13 5 8       
  116573.8077  0.0014 -4.7673 3   28.5592 27  74222 30313 6 8      13 5 9       
  116573.8194  0.0014 -6.8602 3   28.5592 27  74222 30313 6 7      13 5 9       
  116578.0025  0.0026 -6.5043 3  188.1201 83  74222 30341 338      41 339       
  116611.5454  0.0015 -6.9003 3   25.7417 25  74222 30312 6 7      12 5 7       
  116611.5497  0.0015 -4.8106 3   25.7417 25  74222 30312 6 6      12 5 7       
  116611.9542  0.0015 -4.8106 3   25.7417 25  74222 30312 6 7      12 5 8       
  116611.9586  0.0015 -6.9003 3   25.7417 25  74222 30312 6 6      12 5 8       
  116612.9751  0.0032 -6.9593 3  150.1802 73  74222 30336 531      36 433       
  116641.2395  0.0015 -6.9486 3   23.1414 23  74222 30311 6 6      11 5 6       
  116641.2409  0.0015 -4.8618 3   23.1414 23  74222 30311 6 5      11 5 6       
  116641.4082  0.0015 -4.8618 3   23.1414 23  74222 30311 6 6      11 5 7       
  116641.4097  0.0015 -6.9486 3   23.1414 23  74222 30311 6 5      11 5 7       
  116663.4666  0.0015 -7.0079 3   20.7583 21  74222 30310 6 5      10 5 5       
  116663.4670  0.0015 -4.9238 3   20.7583 21  74222 30310 6 4      10 5 5       
  116663.5299  0.0015 -4.9238 3   20.7583 21  74222 30310 6 5      10 5 6       
  116663.5304  0.0015 -7.0079 3   20.7583 21  74222 30310 6 4      10 5 6       
  116679.5602  0.0016 -7.0833 3   18.5922 19  74222 303 9 6 4       9 5 4       
  116679.5603  0.0016 -5.0016 3   18.5922 19  74222 303 9 6 3       9 5 4       
  116679.5814  0.0016 -5.0016 3   18.5922 19  74222 303 9 6 4       9 5 5       
  116679.5815  0.0016 -7.0833 3   18.5922 19  74222 303 9 6 3       9 5 5       
  116690.7116  0.0016 -5.1048 3   16.6430 17  74222 303 8 6 2       8 5 3       
  116690.7116  0.0016 -7.1844 3   16.6430 17  74222 303 8 6 3       8 5 3       
  116690.7177  0.0016 -7.1844 3   16.6430 17  74222 303 8 6 2       8 5 4       
  116690.7177  0.0016 -5.1048 3   16.6430 17  74222 303 8 6 3       8 5 4       
  116697.9809  0.0016 -5.2556 3   14.9106 15  74222 303 7 6 1       7 5 2       
  116697.9809  0.0016 -7.3332 3   14.9106 15  74222 303 7 6 2       7 5 2       
  116697.9823  0.0016 -7.3332 3   14.9106 15  74222 303 7 6 1       7 5 3       
  116697.9823  0.0016 -5.2556 3   14.9106 15  74222 303 7 6 2       7 5 3       
  116702.3041  0.0016 -5.5263 3   13.3949 13  74222 303 6 6 0       6 5 1       
  116702.3041  0.0016 -7.6022 3   13.3949 13  74222 303 6 6 1       6 5 1       
  116702.3044  0.0016 -7.6022 3   13.3949 13  74222 303 6 6 0       6 5 2       
  116702.3044  0.0016 -5.5263 3   13.3949 13  74222 303 6 6 1       6 5 2       
  116707.4524  0.0313 -6.7842 3  715.0576161  74222 30380 674      79 971       
  116733.0065  0.7049 -7.7663 3 1591.7464203  74222 303A13764      A23667       
  116733.0065  0.7049 -7.7663 3 1591.7464203  74222 303A13765      A23666       
  116785.9580  0.0016 -4.5122 3  205.0988 85  74222 30342 637      42 538       
  116842.8192  0.0056 -5.6005 3  529.7533131  74222 303651452      641549       
  116842.8198  0.0056 -7.6296 3  529.7533131  74222 303651452      641550       
  116842.8422  0.0056 -7.6296 3  529.7533131  74222 303651451      641549       
  116842.8428  0.0056 -5.6005 3  529.7533131  74222 303651451      641550       
  116857.6681  0.0014 -6.5861 3  166.0074 77  74222 30338 534      38 335       
  116864.8334  0.0012 -4.8200 3   75.9398 37  74222 3031811 7      1711 6       
  116864.8334  0.0012 -4.8200 3   75.9398 37  74222 3031811 8      1711 7       
  116865.8095  0.0012 -4.8892 3   84.0728 37  74222 3031812 6      1712 5       
  116865.8095  0.0012 -4.8892 3   84.0728 37  74222 3031812 7      1712 6       
  116868.6283  0.0012 -4.7618 3   68.5130 37  74222 3031810 8      1710 7       
  116868.6283  0.0012 -4.7618 3   68.5130 37  74222 3031810 9      1710 8       
  116870.4577  0.0013 -4.9725 3   92.9113 37  74222 3031813 5      1713 4       
  116870.4577  0.0013 -4.9725 3   92.9113 37  74222 3031813 6      1713 5       
  116878.0626  0.0013 -5.0754 3  102.4546 37  74222 3031814 4      1714 3       
  116878.0626  0.0013 -5.0754 3  102.4546 37  74222 3031814 5      1714 4       
  116878.9548  0.0011 -4.7123 3   61.7930 37  74222 30318 9 9      17 9 8       
  116878.9548  0.0011 -4.7123 3   61.7930 37  74222 30318 910      17 9 9       
  116888.1426  0.0014 -5.2083 3  112.7022 37  74222 3031815 3      1715 2       
  116888.1426  0.0014 -5.2083 3  112.7022 37  74222 3031815 4      1715 3       
  116898.7814  0.0011 -4.6703 3   55.7807 37  74222 30318 811      17 810       
  116898.7815  0.0011 -4.6703 3   55.7807 37  74222 30318 810      17 8 9       
  116900.3634  0.0014 -5.3941 3  123.6532 37  74222 3031816 2      1716 1       
  116900.3634  0.0014 -5.3941 3  123.6532 37  74222 3031816 3      1716 2       
  116914.4880  0.0015 -5.7067 3  135.3071 37  74222 3031817 1      1717 0       
  116914.4880  0.0015 -5.7067 3  135.3071 37  74222 3031817 2      1717 1       
  116921.6247  0.0047 -7.0960 3  223.9640 87  74222 30343 835      44 540       
  116924.2741  0.0876 -6.6372 3 1091.0091185  74222 303922270      912369       
  116924.2741  0.0876 -6.6372 3 1091.0091185  74222 303922271      912368       
  116933.4519  0.0011 -4.6346 3   50.4772 37  74222 30318 712      17 711       
  116933.4580  0.0011 -4.6346 3   50.4772 37  74222 30318 711      17 710       
  116944.7891  0.0011 -4.5331 3   33.9924 37  74222 30318 117      17 116       
  116953.4541  0.0040 -7.2477 3  179.2419 81  74222 30340 337      39 534       
  116972.0103  0.1397 -7.1265 3  859.0984177  74222 30388 782      87 879       
  116988.7091  0.0011 -4.5461 3   36.3602 37  74222 30318 316      17 315       
  116992.4130  0.0014 -6.6104 3  157.7378 75  74222 30337 533      37 334       
  116993.3373  0.0011 -4.6046 3   45.8841 37  74222 30318 613      17 612       
  116993.6445  0.0011 -4.6046 3   45.8841 37  74222 30318 612      17 611       
  116997.9565  0.0043 -4.7382 3  396.8666119  74222 30359 653      59 554       
  117057.0341  0.0032 -7.2521 3  146.6060 75  74222 30337 136      36 234       
  117083.5725  0.0024 -6.2018 3   48.3658 25  74222 3031210 2      13 9 5       
  117083.5725  0.0024 -6.2018 3   48.3658 25  74222 3031210 3      13 9 4       
  117087.6411  0.0018 -6.9894 3  134.5354 69  74222 30334 529      33 627       
  117093.4960  0.0047 -7.3405 3  197.1672 85  74222 30342 339      41 536       
  117097.3607  0.0011 -4.5795 3   42.0046 37  74222 30318 514      17 513       
  117105.6131  0.0027 -4.6881 3  390.8036117  74222 30358 850      58 751       
  117107.4785  0.0011 -4.5794 3   42.0050 37  74222 30318 513      17 512       
  117122.4015  0.0028 -5.3328 3  372.5908111  74222 303551145      541242       
  117122.5044  0.0028 -7.3533 3  372.5908111  74222 303551145      541243       
  117125.4557  0.0028 -7.3533 3  372.5908111  74222 303551144      541242       
  117125.5586  0.0028 -5.3327 3  372.5908111  74222 303551144      541243       
  117129.1579  0.0025 -4.6399 3  188.1017 83  74222 30341 338      41 239       
  117175.9936  0.0548 -7.8341 3  828.7941169  74222 303841371      851076       
  117178.6572  0.0014 -6.5640 3  174.4760 79  74222 30339 535      39 336       
  117193.1911  0.0026 -4.7254 3  142.7604 73  74222 30336 334      36 235       
  117197.7631  0.0038 -7.5014 3   63.6642 45  74222 30322 617      23 320       
  117199.2472  0.0121 -6.0182 3  626.2177123  74222 303612536      622439       
  117199.2472  0.0121 -6.0182 3  626.2177123  74222 303612537      622438       
  117226.6366  0.0170 -6.6315 3  647.7773153  74222 30376 670      75 967       
  117229.2534  0.0011 -4.5590 3   38.8418 37  74222 30318 415      17 414       
  117302.5458  0.0026 -6.5399 3  142.7568 73  74222 30336 334      36 135       
  117308.8952  0.0266 -6.7402 3  697.9249159  74222 30379 673      78 970       
  117308.9995  0.0056 -5.7117 3  215.9934 89  74222 30344 441      43 538       
  117316.0063  0.0017 -6.9767 3  123.5496 67  74222 30333 430      32 528       
  117335.3160  0.0027 -7.6417 3  135.7927 51  74222 303251411      261313       
  117335.3160  0.0027 -5.5704 3  135.7927 51  74222 303251411      261314       
  117335.3160  0.0027 -5.5704 3  135.7927 51  74222 303251412      261313       
  117335.3160  0.0027 -7.6417 3  135.7927 51  74222 303251412      261314       
  117393.1700  0.0035 -6.9838 3  365.4073113  74222 30356 849      56 749       
  117395.2525  0.0019 -6.7747 3  169.9054 77  74222 30338 632      38 534       
  117417.3865  0.7352 -7.7911 3 1195.4498209  74222 303A4 897      A3 994       
  117422.0719  0.0011 -4.5576 3   38.8535 37  74222 30318 414      17 413       
  117442.2562  0.0019 -6.9354 3  103.3793 61  74222 30330 426      29 524       
  117448.7788  0.0044 -7.2878 3  188.0910 83  74222 30341 338      40 535       
  117472.6583  0.0033 -7.2666 3  154.5514 77  74222 30338 237      37 335       
  117530.2605  0.0019 -5.1355 3  243.2894 91  74222 30345 838      44 935       
  117541.3689  0.0171 -5.1357 3  696.3671157  74222 30378 969      78 870       
  117543.2800  0.0019 -7.1389 3  243.2890 91  74222 30345 838      44 936       
  117586.6873  0.0015 -6.6369 3  149.6676 73  74222 30336 532      36 333       
  117602.0782  0.0195 -6.6633 3  664.2838155  74222 30377 671      76 968       
  117618.0538  0.0227 -6.6998 3  681.0000157  74222 30378 672      77 969       
  117639.8808  0.0039 -7.6246 3  271.0973 77  74222 303381820      391722       
  117639.8808  0.0039 -5.5558 3  271.0973 77  74222 303381820      391723       
  117639.8808  0.0039 -5.5558 3  271.0973 77  74222 303381821      391722       
  117639.8808  0.0039 -7.6246 3  271.0973 77  74222 303381821      391723       
  117810.4569  0.0019 -7.1368 3  243.2894 91  74222 30345 837      44 935       
  117823.4763  0.0019 -5.1332 3  243.2890 91  74222 30345 837      44 936       
  117842.6418  0.0086 -7.7085 3  219.8623 93  74222 30346 146      45 244       
  117844.9409  0.0019 -5.0183 3  134.5101 69  74222 30334 529      33 628       
  117850.3928  0.0087 -7.7085 3  219.8621 93  74222 30346 046      45 144       
  117912.9106  0.0011 -4.3380 3   36.0842 39  74222 30319 019      18 118       
  117924.7920  0.5538 -7.6844 3 1151.6286205  74222 303A2 795      A11092       
  117926.6678  0.0083 -7.5420 3  244.5794 93  74222 30346 640      47 345       
  117941.0099  0.0014 -6.5438 3  183.1431 81  74222 30340 536      40 337       
  117966.6300  0.0017 -4.5143 3  214.4264 87  74222 30343 638      43 539       
  118006.0775  0.0049 -4.9479 3  580.7980143  74222 30371 962      71 863       
  118017.7883  0.1861 -6.9685 3 1267.8667199  74222 303992475      982574       
  118017.7883  0.1861 -6.9685 3 1267.8667199  74222 303992476      982573       
  118054.9537  0.0253 -6.1898 3  859.2384165  74222 303821964      812061       
  118054.9538  0.0253 -6.1898 3  859.2384165  74222 303821963      812062       
  118104.0609  0.0081 -7.2326 3  519.4366135  74222 30367 959      67 859       
  118166.3868  0.0058 -7.8222 3  454.2070103  74222 303512229      522131       
  118166.3868  0.0058 -5.7553 3  454.2070103  74222 303512229      522132       
  118166.3868  0.0058 -5.7553 3  454.2070103  74222 303512230      522131       
  118166.3868  0.0058 -7.8222 3  454.2070103  74222 303512230      522132       
  118168.0915  0.0019 -7.0236 3  120.3118 67  74222 30333 331      32 429       
  118237.6575  0.1640 -6.8884 3 1129.5207169  74222 303843252      853155       
  118237.6575  0.1640 -6.8884 3 1129.5207169  74222 303843253      853154       
  118248.9684  0.0018 -7.0256 3  169.8769 77  74222 30338 632      37 730       
  118301.8966  0.0020 -4.7795 3   53.2582 45  74222 30322 220      21 319       
  118312.7329  0.0020 -7.6688 3   24.4738 29  74222 30314 411      14 212       
  118360.6849  0.0011 -4.5015 3   36.0842 39  74222 30319 119      18 118       
  118411.5064  0.4057 -7.3784 3 1393.2774189  74222 303943559      953462       
  118411.5064  0.4057 -7.3784 3 1393.2774189  74222 303943560      953461       
  118434.7181  0.0019 -4.5085 3  228.4551 89  74222 30344 737      44 638       
  118441.9506  0.0033 -6.5296 3  249.4409 95  74222 30347 443      47 444       
  118445.0536  0.0039 -6.7309 3  116.7650 67  74222 30333 132      33 133       
  118451.6329  0.0039 -4.9634 3  116.7648 67  74222 30333 132      33 033       
  118469.8063  0.0573 -6.4619 3  893.4024149  74222 303742945      752848       
  118469.8063  0.0573 -6.4619 3  893.4024149  74222 303742946      752847       
  118482.3327  0.0018 -5.0429 3  169.8691 77  74222 30338 632      37 731       
  118503.2615  0.0012 -4.5003 3   36.0645 39  74222 30319 019      18 018       
  118555.5967  0.0095 -7.3573 3  475.7792127  74222 303631153      64 856       
  118586.9685  0.0054 -7.1253 3  312.3209103  74222 30351 942      52 647       
  118594.9206  0.0019 -5.3475 3   11.8971 23  74222 30311 2 9      10 110       
  118606.7920  0.0019 -4.5599 3  210.4701 87  74222 30343 539      43 440       
  118614.9775  0.0011 -4.5342 3   36.5157 37  74222 30318 315      17 314       
  118621.3441  0.0029 -5.1843 3  138.4410 71  74222 30335 432      34 529       
  118632.4088  0.0015 -6.6657 3  141.7979 71  74222 30335 531      35 332       
  118698.5853  0.0039 -4.9616 3  116.7650 67  74222 30333 232      33 133       
  118705.1647  0.0039 -6.7291 3  116.7648 67  74222 30333 232      33 033       
  118769.5899  0.0089 -5.8082 3  655.1046145  74222 303721657      711754       
  118769.5899  0.0089 -7.8404 3  655.1046145  74222 303721657      711755       
  118769.5908  0.0089 -7.8404 3  655.1046145  74222 303721656      711754       
  118769.5908  0.0089 -5.8082 3  655.1046145  74222 303721656      711755       
  118775.7314  0.0025 -5.9162 3   64.8314 31  74222 3031511 4      1610 7       
  118775.7314  0.0025 -5.9162 3   64.8314 31  74222 3031511 5      1610 6       
  118836.8143  0.3615 -7.3311 3 1457.8846213  74222 303A62680      A52779       
  118836.8143  0.3615 -7.3311 3 1457.8846213  74222 303A62681      A52778       
  118850.1572  0.0011 -6.9221 3   11.1386 21  74222 30310 3 8       9 2 8       
  118911.0993  0.0034 -7.2553 3  154.5013 77  74222 30338 137      37 235       
  118951.0358  0.0012 -4.3299 3   36.0645 39  74222 30319 119      18 018       
  119002.9812  0.0021 -6.7896 3  178.3846 79  74222 30339 633      39 535       
  119020.0577  0.0020 -4.6120 3  179.4221 81  74222 30340 437      40 338       
  119021.1302  0.0029 -7.6052 3  163.5287 57  74222 303281513      291415       
  119021.1302  0.0029 -5.5344 3  163.5287 57  74222 303281513      291416       
  119021.1302  0.0029 -5.5344 3  163.5287 57  74222 303281514      291415       
  119021.1302  0.0029 -7.6052 3  163.5287 57  74222 303281514      291416       
  119033.0485  0.8953 -7.9293 3 1684.5678209  74222 303A43866      A53769       
  119033.0485  0.8953 -7.9293 3 1684.5678209  74222 303A43867      A53768       
  119059.6899  0.0175 -6.1026 3  685.0141129  74222 303642638      652541       
  119059.6899  0.0175 -6.1026 3  685.0141129  74222 303642639      652540       
  119069.2767  0.0082 -7.8961 3  387.7739119  74222 30359 455      58 652       
  119077.5834  0.0066 -4.8493 3  497.2822133  74222 30366 759      66 660       
  119084.5435  0.0011 -4.9439 3   11.1386 21  74222 30310 3 7       9 2 8       
  119121.7773  0.0015 -6.5255 3  192.0087 83  74222 30341 537      41 338       
  119182.7461  0.0045 -5.4932 3  478.6982125  74222 303621350      611447       
  119182.7502  0.0045 -7.5193 3  478.6982125  74222 303621350      611448       
  119182.8846  0.0045 -7.5193 3  478.6982125  74222 303621349      611447       
  119182.8887  0.0045 -5.4932 3  478.6982125  74222 303621349      611448       
  119194.2779  0.0156 -6.6807 3  670.4605155  74222 30377 770      761067       
  119214.4461  0.0021 -6.7526 3  218.7736 87  74222 30343 737      43 637       
  119317.3572  0.0033 -7.8252 3   34.3369 33  74222 30316 511      17 216       
  119341.6188  0.0018 -4.5164 3  223.9640 89  74222 30344 639      44 540       
  119359.3981  0.0043 -7.6479 3  310.0901 83  74222 303411922      421824       
  119359.3981  0.0043 -5.5795 3  310.0901 83  74222 303411922      421825       
  119359.3981  0.0043 -5.5795 3  310.0901 83  74222 303411923      421824       
  119359.3981  0.0043 -7.6479 3  310.0901 83  74222 303411923      421825       
  119368.7864  0.6541 -7.7247 3 1661.0217227  74222 303B32885      B22984       
  119368.7864  0.6541 -7.7247 3 1661.0217227  74222 303B32886      B22983       
  119401.5129  0.0033 -7.8324 3   28.8031 33  74222 30316 313      16 116       
  119496.9299  0.0011 -4.5180 3   35.1061 37  74222 30318 216      17 215       
  119498.5686  0.0610 -6.4758 3 1017.0249179  74222 303892168      882267       
  119498.5686  0.0610 -6.4758 3 1017.0249179  74222 303892169      882266       
  119520.3547  0.0023 -5.2462 3  330.1005105  74222 303521043      511140       
  119520.9691  0.0023 -7.2615 3  330.1005105  74222 303521043      511141       
  119531.3861  0.1655 -7.8801 3  888.1891177  74222 303881178      881078       
  119536.7531  0.0023 -7.2614 3  330.1005105  74222 303521042      511140       
  119537.3675  0.0023 -5.2461 3  330.1005105  74222 303521042      511141       
  119557.6892  0.0029 -6.5347 3  150.5133 75  74222 30337 235      37 236       
  119592.4875  0.0044 -7.6217 3  321.9257107  74222 30353 647      52 844       
  119635.0827  0.0184 -6.5809 3  592.8049147  74222 30373 668      72 765       
  119639.9044  0.0029 -4.7228 3  150.5106 75  74222 30337 235      37 136       
  119660.2061  0.0067 -7.7056 3  166.6299 77  74222 30338 533      39 238       
  119689.0340  0.0036 -7.2674 3  162.6375 79  74222 30339 238      38 336       
  119689.3248  0.0012 -4.8838 3    7.7335 15  74222 303 7 4 4       6 3 3       
  119689.6223  0.0012 -6.9250 3    7.7335 15  74222 303 7 4 3       6 3 3       
  119700.9778  0.0012 -6.9249 3    7.7331 15  74222 303 7 4 4       6 3 4       
  119701.2753  0.0012 -4.8837 3    7.7331 15  74222 303 7 4 3       6 3 4       
  119723.0780  0.0022 -4.9724 3  103.3032 61  74222 30330 426      29 525       
  119731.8742  0.0019 -6.4774 3  179.3983 81  74222 30340 437      40 238       
  119770.9175  0.0036 -4.6533 3  318.9990107  74222 30353 548      53 449       
  119777.1322  0.0038 -7.1440 3  142.3978 69  74222 30334 727      35 432       
  119798.3538  0.0039 -7.2632 3  114.1554 61  74222 30330 724      31 427       
  119863.2222  0.0035 -7.4247 3  252.2812 95  74222 30347 542      46 739       
  119890.5351  0.4258 -7.6127 3 1067.7502195  74222 303971087      961384       
  119914.5712  0.0068 -7.2161 3  415.1994119  74222 303591049      60 754       
  119915.0116  0.0018 -5.0740 3  209.3879 85  74222 30342 736      41 833       
  119953.1317  0.0068 -7.8829 3  504.4350109  74222 303542331      552233       
  119953.1317  0.0068 -5.8163 3  504.4350109  74222 303542331      552234       
  119953.1317  0.0068 -5.8163 3  504.4350109  74222 303542332      552233       
  119953.1317  0.0068 -7.8829 3  504.4350109  74222 303542332      552234       
  119960.3182  0.0054 -5.6272 3  206.4686 87  74222 30343 440      42 537       
  119983.3028  0.0018 -7.0650 3  209.3856 85  74222 30342 736      41 834       
  120039.0180  0.0090 -7.7125 3  229.4459 95  74222 30347 147      46 245       
  120044.7610  0.0090 -7.7124 3  229.4457 95  74222 30347 047      46 145       
  120064.1989  0.0031 -4.6148 3  249.3868 95  74222 30347 443      47 344       
  120109.2940  0.0016 -6.6967 3  134.1299 69  74222 30334 530      34 331       
  120120.3701  0.0083 -6.1556 3  387.7739119  74222 30359 555      58 652       
  120128.0366  0.0020 -7.7628 3   21.3756 27  74222 30313 410      13 211       
  120190.8998  0.5038 -7.6164 3 1129.9469203  74222 303A1 794      A01091       
  120264.4653  0.0012 -6.7000 3   20.4622 29  74222 30314 212      13 112       
  120271.6244  0.0019 -5.0357 3  149.5780 73  74222 30336 532      35 629       
  120322.7118  0.0233 -5.1521 3  713.6823159  74222 30379 970      79 871       
  120322.9167  0.2216 -7.0200 3 1208.0089175  74222 303873354      883257       
  120322.9167  0.2216 -7.0200 3 1208.0089175  74222 303873355      883256       
  120409.2188  0.0032 -6.1490 3   28.7694 33  74222 30316 313      16 016       
  120446.9407  0.0815 -6.5739 3  963.3762155  74222 303773047      782950       
  120446.9407  0.0815 -6.5739 3  963.3762155  74222 303773048      782949       
  120448.5739  0.0027 -4.6545 3  377.9912115  74222 30357 849      57 750       
  120461.9719  0.0025 -7.8205 3   83.9528 37  74222 3031812 6      1911 8       
  120461.9719  0.0025 -5.7477 3   83.9528 37  74222 3031812 6      1911 9       
  120461.9719  0.0025 -5.7477 3   83.9528 37  74222 3031812 7      1911 8       
  120461.9719  0.0025 -7.8205 3   83.9528 37  74222 3031812 7      1911 9       
  120513.6845  0.0172 -6.0485 3  793.7498159  74222 303791862      781959       
  120513.6846  0.0172 -6.0485 3  793.7498159  74222 303791861      781960       
  120525.1845  0.0050 -4.9121 3  565.1273141  74222 30370 961      70 862       
  120531.1124  0.0101 -6.9165 3  526.9559137  74222 30368 761      68 762       
  120566.6769  0.6849 -7.7156 3 1173.3451207  74222 303A3 896      A2 993       
  120617.1412  0.5267 -7.5289 3 1480.2502195  74222 303973661      983564       
  120617.1412  0.5267 -7.5289 3 1480.2502195  74222 303973662      983563       
  120691.7501  0.0016 -6.5088 3  201.0730 85  74222 30342 538      42 339       
  120692.0285  0.1353 -6.7936 3 1188.0256193  74222 303962373      952472       
  120692.0285  0.1353 -6.7936 3 1188.0256193  74222 303962374      952471       
  120710.5563  0.0032 -7.5865 3  193.9182 63  74222 303311615      321517       
  120710.5563  0.0032 -5.5162 3  193.9182 63  74222 303311615      321518       
  120710.5563  0.0032 -5.5162 3  193.9182 63  74222 303311616      321517       
  120710.5563  0.0032 -7.5865 3  193.9182 63  74222 303311616      321518       
  120810.7094  0.0033 -7.3467 3   79.1747 51  74222 30325 619      26 324       
  120817.5922  0.0036 -7.2587 3  162.5983 79  74222 30339 138      38 236       
  120866.8940  0.0018 -4.4867 3  218.7736 87  74222 30343 736      43 637       
  120875.0161  0.0018 -6.7805 3   68.9809 51  74222 30325 223      24 321       
  120915.4505  0.0018 -4.5184 3  233.7108 91  74222 30345 640      45 541       
  120942.7690  0.0258 -6.1938 3  746.4476135  74222 303672740      682643       
  120942.7690  0.0258 -6.1938 3  746.4476135  74222 303672741      682642       
  120989.7301  0.0135 -4.9943 3  608.7478147  74222 30373 865      73 766       
  121000.0198  0.0098 -7.5410 3  349.0173111  74222 30355 748      56 453       
  121043.9080  0.0024 -6.8054 3  187.0771 81  74222 30340 634      40 536       
  121057.8072  0.0029 -4.7132 3  150.5133 75  74222 30337 335      37 236       
  121090.2997  0.0047 -7.6810 3  351.7322 89  74222 303442024      451926       
  121090.2997  0.0047 -5.6130 3  351.7322 89  74222 303442024      451927       
  121090.2997  0.0047 -5.6130 3  351.7322 89  74222 303442025      451926       
  121090.2997  0.0047 -7.6810 3  351.7322 89  74222 303442025      451927       
  121106.3899  0.0016 -4.6049 3   30.2972 35  74222 30317 216      16 115       
  121115.8256  0.0032 -5.2087 3  146.1402 73  74222 30336 433      35 530       
  121118.4739  0.0326 -7.8025 3  612.5642147  74222 30373 964      74 669       
  121139.2837  0.0018 -7.0562 3  209.3879 85  74222 30342 735      41 833       
  121140.0225  0.0028 -6.5246 3  150.5106 75  74222 30337 335      37 136       
  121146.7438  0.0071 -5.6870 3  598.1395139  74222 303691555      681652       
  121146.7439  0.0071 -7.7169 3  598.1395139  74222 303691555      681653       
  121146.7494  0.0071 -7.7169 3  598.1395139  74222 303691554      681652       
  121146.7496  0.0071 -5.6870 3  598.1395139  74222 303691554      681653       
  121207.5749  0.0018 -5.0640 3  209.3856 85  74222 30342 735      41 834       
  121215.4636  0.0105 -7.3579 3  532.5418135  74222 303671156      68 861       
  121250.9779  0.1272 -7.0475 3  840.2564175  74222 30387 781      86 878       
  121361.5739  0.0014 -7.0228 3   14.1986 25  74222 30312 211      11 111       
  121374.5775  0.0038 -7.1741 3  117.1923 65  74222 30332 428      32 330       
  121404.0643  0.0027 -7.2216 3  200.1042 85  74222 30342 438      41 635       
  121456.5238  0.0027 -6.4831 3  197.0216 85  74222 30342 339      42 340       
  121479.1480  0.0397 -6.9257 3  780.8171167  74222 30383 875      821172       
  121483.6313  0.0023 -4.8886 3   76.2308 53  74222 30326 323      25 422       
  121516.4185  0.0018 -5.0313 3  178.1450 79  74222 30339 634      38 731       
  121542.7571  0.0036 -5.3924 3  430.2818119  74222 303591248      581345       
  121542.7830  0.0036 -7.4149 3  430.2818119  74222 303591248      581346       
  121543.5609  0.0036 -7.4149 3  430.2818119  74222 303591247      581345       
  121543.5868  0.0036 -5.3924 3  430.2818119  74222 303591247      581346       
  121617.9878  0.2728 -7.1427 3 1372.2032207  74222 303A32578      A22677       
  121617.9878  0.2728 -7.1427 3 1372.2032207  74222 303A32579      A22676       
  121638.7555  0.0019 -7.0091 3  127.4628 69  74222 30334 332      33 430       
  121643.0486  0.0019 -4.5553 3  219.9064 89  74222 30344 540      44 441       
  121652.0193  0.0011 -4.4860 3   38.1859 39  74222 30319 218      18 217       
  121684.7144  0.0035 -6.9746 3  158.1715 75  74222 30337 532      37 434       
  121692.6099  0.0012 -4.8914 3   13.4294 23  74222 30311 3 9      10 2 8       
  121730.4493  0.0017 -6.9620 3  149.5294 73  74222 30336 532      35 630       
  121745.3869  0.0020 -7.8647 3   18.5018 25  74222 30312 4 9      12 210       
  121757.8830  0.0086 -5.8848 3  557.3061115  74222 303572433      582336       
  121757.8830  0.0086 -5.8848 3  557.3061115  74222 303572434      582335       
  121804.3680  0.0013 -4.5084 3   42.2438 41  74222 30320 119      19 218       
  121845.0756  0.0019 -6.7195 3  209.3235 85  74222 30342 736      42 636       
  121848.7472  0.0017 -7.0015 3  178.1339 79  74222 30339 634      38 732       
  121881.9327  0.0026 -4.6245 3  197.0075 85  74222 30342 339      42 240       
  121886.7398  0.0039 -7.2690 3  170.9278 81  74222 30340 239      39 337       
  121985.6010  0.0017 -6.7299 3  126.6653 67  74222 30333 529      33 330       
  121998.3789  0.0021 -5.1664 3  290.2559 99  74222 30349 941      481038       
  122001.9008  0.0021 -7.1748 3  290.2558 99  74222 30349 941      481039       
  122042.5413  0.0416 -6.3209 3  945.6580173  74222 303862066      852165       
  122042.5413  0.0416 -6.3209 3  945.6580173  74222 303862067      852164       
  122059.3382  0.0051 -5.5469 3  197.1672 85  74222 30342 439      41 536       
  122072.5674  0.0145 -7.6334 3  471.7073129  74222 30364 856      65 561       
  122081.3279  0.0021 -7.1743 3  290.2559 99  74222 30349 940      481038       
  122084.1685  0.3253 -7.6868 3  963.6603185  74222 303921082      921083       
  122084.8497  0.0021 -5.1658 3  290.2558 99  74222 30349 940      481039       
  122099.5328  0.0012 -6.8531 3   13.4294 23  74222 30311 3 8      10 2 8       
  122101.2476  0.0032 -6.9302 3  353.0534111  74222 30355 848      55 748       
  122144.5635  0.0026 -7.7112 3  105.7298 43  74222 3032113 8      221210       
  122144.5635  0.0026 -5.6389 3  105.7298 43  74222 3032113 8      221211       
  122144.5635  0.0026 -5.6389 3  105.7298 43  74222 3032113 9      221210       
  122144.5635  0.0026 -7.7112 3  105.7298 43  74222 3032113 9      221211       
  122168.2601  0.0045 -7.1592 3  179.2419 77  74222 30338 831      39 534       
  122235.9494  0.0092 -7.7171 3  239.2325 97  74222 30348 148      47 246       
  122240.1996  0.0092 -7.7171 3  239.2324 97  74222 30348 048      47 146       
  122262.3523  0.5082 -7.5229 3 1569.5175221  74222 303B02783      A92882       
  122262.3523  0.5082 -7.5229 3 1569.5175221  74222 303B02784      A92881       
  122390.5525  0.0039 -6.6014 3  330.7343109  74222 30354 549      54 550       
  122405.4078  0.0035 -7.5824 3  226.9604 69  74222 303341717      351619       
  122405.4078  0.0035 -5.5127 3  226.9604 69  74222 303341717      351620       
  122405.4078  0.0035 -5.5127 3  226.9604 69  74222 303341718      351619       
  122405.4078  0.0035 -7.5824 3  226.9604 69  74222 303341718      351620       
  122412.9201  0.0042 -6.7156 3  123.7762 69  74222 30334 133      34 134       
  122417.7150  0.0042 -4.9493 3  123.7760 69  74222 30334 133      34 034       
  122428.5841  0.4569 -7.5493 3 1108.4631201  74222 303A0 793      991090       
  122439.5637  0.2954 -7.1578 3 1289.1166181  74222 303903456      913359       
  122439.5637  0.2954 -7.1578 3 1289.1166181  74222 303903457      913358       
  122451.9250  0.1139 -6.6922 3 1035.9780161  74222 303803149      813052       
  122451.9250  0.1139 -6.6922 3 1035.9780161  74222 303803150      813051       
  122589.2762  0.0017 -7.2671 3   11.7639 23  74222 30311 2 9      10 010       
  122604.9931  0.0042 -4.9481 3  123.7762 69  74222 30334 233      34 134       
  122609.7881  0.0042 -6.7143 3  123.7760 69  74222 30334 233      34 034       
  122611.1494  0.0046 -7.0808 3  214.4264 85  74222 30342 834      43 539       
  122617.7538  0.0016 -6.4937 3  210.3363 87  74222 30343 539      43 340       
  122638.8236  0.0017 -6.9397 3  130.7343 69  74222 30334 431      33 529       
  122688.2545  0.0022 -4.6031 3  188.1201 83  74222 30341 438      41 339       
  122690.3046  0.0019 -4.5204 3  243.6662 93  74222 30346 641      46 542       
  122768.3877  0.0039 -7.2624 3  170.8973 81  74222 30340 139      39 237       
  122769.1024  0.0196 -7.5437 3  664.2838151  74222 303751263      76 968       
  122834.0859  0.0051 -7.7232 3  396.0222 95  74222 303472126      482028       
  122834.0859  0.0051 -5.6555 3  396.0222 95  74222 303472126      482029       
  122834.0859  0.0051 -5.6555 3  396.0222 95  74222 303472127      482028       
  122834.0859  0.0051 -7.7232 3  396.0222 95  74222 303472127      482029       
  122849.6601  0.0378 -6.2917 3  810.5165141  74222 303702842      712745       
  122849.6601  0.0378 -6.2917 3  810.5165141  74222 303702843      712744       
  122857.1307  0.6764 -7.6854 3 1569.8330201  74222 303A03763      A13666       
  122857.1307  0.6764 -7.6854 3 1569.8330201  74222 303A03764      A13665       
  122881.0223  0.0328 -7.4869 3  683.1004155  74222 303771068      77 968       
  122895.8575  0.0202 -7.5068 3  600.5534143  74222 303711260      72 963       
  122952.4232  0.0122 -5.9135 3  730.8871153  74222 303761760      751857       
  122952.4234  0.0122 -5.9135 3  730.8871153  74222 303761759      751858       
  122960.5654  0.0035 -5.2433 3  154.0700 75  74222 30337 434      36 531       
  122974.9330  0.0045 -7.4646 3   82.1631 55  74222 30327 324      27 226       
  123034.1112  0.0045 -4.7276 3  409.8623121  74222 30360 654      60 555       
  123068.5422  0.0011 -4.4737 3   37.8933 39  74222 30319 118      18 117       
  123069.3478  0.0017 -4.4669 3  209.3235 85  74222 30342 735      42 636       
  123138.7290  0.0055 -6.7324 3  423.2554123  74222 30361 655      61 656       
  123239.4098  0.0021 -6.4633 3  188.1017 83  74222 30341 438      41 239       
  123316.6654  0.0317 -7.1244 3  658.2141153  74222 30376 868      76 869       
  123331.5088  0.0966 -6.6251 3 1110.7953187  74222 303932271      922370       
  123331.5088  0.0966 -6.6251 3 1110.7953187  74222 303932272      922369       
  123359.0293  0.0012 -4.7928 3   87.9710 39  74222 3031912 7      1812 6       
  123359.0293  0.0012 -4.7928 3   87.9710 39  74222 3031912 8      1812 7       
  123359.3871  0.0012 -4.7321 3   79.8380 39  74222 3031911 8      1811 7       
  123359.3871  0.0012 -4.7321 3   79.8380 39  74222 3031911 9      1811 8       
  123362.8572  0.0013 -4.8644 3   96.8096 39  74222 3031913 6      1813 5       
  123362.8572  0.0013 -4.8644 3   96.8096 39  74222 3031913 7      1813 6       
  123365.2239  0.0012 -4.6802 3   72.4113 39  74222 3031910 9      1810 8       
  123365.2239  0.0012 -4.6802 3   72.4113 39  74222 303191010      1810 9       
  123370.0293  0.0013 -4.9500 3  106.3532 39  74222 3031914 5      1814 4       
  123370.0293  0.0013 -4.9500 3  106.3532 39  74222 3031914 6      1814 5       
  123378.6118  0.0011 -4.6356 3   65.6917 39  74222 30319 910      18 9 9       
  123378.6118  0.0011 -4.6356 3   65.6917 39  74222 30319 911      18 910       
  123379.9788  0.0014 -5.0552 3  116.6011 39  74222 3031915 4      1815 3       
  123379.9788  0.0014 -5.0552 3  116.6011 39  74222 3031915 5      1815 4       
  123392.3128  0.0014 -5.1903 3  127.5526 39  74222 3031916 3      1816 2       
  123392.3128  0.0014 -5.1903 3  127.5526 39  74222 3031916 4      1816 3       
  123403.0481  0.0011 -4.5973 3   59.6801 39  74222 30319 812      18 811       
  123403.0483  0.0011 -4.5973 3   59.6801 39  74222 30319 811      18 810       
  123406.7520  0.0015 -5.3783 3  139.2070 39  74222 3031917 2      1817 1       
  123406.7520  0.0015 -5.3783 3  139.2070 39  74222 3031917 3      1817 2       
  123415.7431  0.0015 -6.7956 3   82.1484 55  74222 30327 324      26 422       
  123423.0939  0.0016 -5.6931 3  151.5635 39  74222 3031918 1      1818 0       
  123423.0939  0.0016 -5.6931 3  151.5635 39  74222 3031918 2      1818 1       
  123439.2765  0.0011 -4.4832 3   40.2625 39  74222 30319 317      18 316       
  123444.8353  0.0011 -4.5646 3   54.3777 39  74222 30319 713      18 712       
  123444.8478  0.0011 -4.5646 3   54.3777 39  74222 30319 712      18 711       
  123462.9655  0.0050 -4.8749 3  549.6750139  74222 30369 960      69 861       
  123516.1581  0.0011 -4.5368 3   49.7866 39  74222 30319 614      18 613       
  123516.7222  0.0011 -4.5368 3   49.7866 39  74222 30319 613      18 612       
  123522.6582  0.0058 -5.5723 3  543.8081133  74222 303661453      651550       
  123522.6592  0.0058 -7.5995 3  543.8081133  74222 303661453      651551       
  123522.6929  0.0058 -7.5995 3  543.8081133  74222 303661452      651550       
  123522.6939  0.0058 -5.5723 3  543.8081133  74222 303661452      651551       
  123559.0308  0.0048 -5.4718 3  188.0910 83  74222 30341 438      40 535       
  123575.5252  0.0027 -6.8221 3  195.9822 83  74222 30341 635      41 537       
  123577.4151  0.0024 -6.4154 3   45.5507 23  74222 3031110 1      12 9 4       
  123577.4151  0.0024 -6.4154 3   45.5507 23  74222 3031110 2      12 9 3       
  123581.9455  0.0117 -5.9607 3  612.8187121  74222 303602535      612438       
  123581.9455  0.0117 -5.9607 3  612.8187121  74222 303602536      612437       
  123637.6941  0.0011 -4.5134 3   45.9105 39  74222 30319 515      18 514       
  123654.1671  0.0011 -4.5133 3   45.9113 39  74222 30319 514      18 513       
  123769.7813  0.0032 -6.5185 3  158.4698 77  74222 30338 236      38 237       
  123774.1482  0.0011 -4.4945 3   42.7522 39  74222 30319 416      18 415       
  123810.5492  0.0308 -5.1662 3  731.1916161  74222 30380 971      80 872       
  123822.9054  0.0026 -4.6212 3  365.4073113  74222 30356 848      56 749       
  123825.6729  0.0027 -7.6392 3  130.1619 49  74222 303241410      251312       
  123825.6729  0.0027 -5.5674 3  130.1619 49  74222 303241410      251313       
  123825.6729  0.0027 -5.5674 3  130.1619 49  74222 303241411      251312       
  123825.6729  0.0027 -7.6392 3  130.1619 49  74222 303241411      251313       
  123831.4584  0.0032 -4.7095 3  158.4678 77  74222 30338 236      38 137       
  123868.6980  0.6382 -7.6400 3 1151.4324205  74222 303A2 895      A1 992       
  123877.0387  0.1124 -7.3817 3  803.8088169  74222 30384 975      84 976       
  123899.7160  0.1407 -7.2248 3  918.7702181  74222 30390 981      891278       
  123942.8954  0.0029 -5.2981 3  384.5062113  74222 303561146      551243       
  123943.0533  0.0029 -7.3161 3  384.5062113  74222 303561146      551244       
  123947.3608  0.0029 -7.3161 3  384.5062113  74222 303561145      551243       
  123947.5187  0.0029 -5.2981 3  384.5062113  74222 303561145      551244       
  124051.0718  0.0011 -4.4926 3   42.7702 39  74222 30319 415      18 414       
  124064.5109  0.0169 -6.6583 3  687.1993157  74222 30378 771      771068       
  124065.0904  0.0072 -7.1671 3  504.6554133  74222 30366 958      66 858       
  124070.2322  0.0041 -7.2715 3  179.4221 83  74222 30341 240      40 338       
  124087.2859  0.0079 -7.8052 3  374.9829117  74222 30358 454      57 651       
  124107.4091  0.0039 -7.5911 3  262.6543 75  74222 303371819      381721       
  124107.4091  0.0039 -5.5218 3  262.6543 75  74222 303371819      381722       
  124107.4091  0.0039 -5.5218 3  262.6543 75  74222 303371820      381721       
  124107.4091  0.0039 -7.5911 3  262.6543 75  74222 303371820      381722       
  124127.9939  0.0032 -6.5059 3  259.6932 97  74222 30348 444      48 445       
  124131.2932  0.0038 -5.2877 3  162.2305 77  74222 30338 435      37 532       
  124139.1603  0.0018 -6.6897 3  200.1042 83  74222 30341 735      41 635       
  124161.7680  0.0011 -4.2745 3   40.0323 41  74222 30320 020      19 119       
  124219.7846  0.0019 -6.7650 3  119.4061 65  74222 30332 528      32 329       
  124361.0002  0.2028 -6.9607 3 1289.1254201  74222 303A02476      992575       
  124361.0002  0.2028 -6.9607 3 1289.1254201  74222 303A02477      992574       
  124392.1209  0.0033 -7.9146 3   30.6974 31  74222 30315 510      16 215       
  124420.9928  0.0045 -5.4029 3  179.2419 81  74222 30340 437      39 534       
  124433.4156  0.0095 -7.7224 3  249.2222 99  74222 30349 149      48 247       
  124436.5576  0.0095 -7.7224 3  249.2221 99  74222 30349 049      48 147       
  124485.7625  0.1566 -6.8168 3 1111.2053167  74222 303833251      843154       
  124485.7625  0.1566 -6.8168 3 1111.2053167  74222 303833252      843153       
  124499.6853  0.0012 -4.4436 3   40.0323 41  74222 30320 120      19 119       
  124541.2317  0.0020 -5.0943 3  253.0598 93  74222 30346 839      45 936       
  124559.4020  0.0280 -6.1724 3  876.9110167  74222 303831964      822063       
  124559.4020  0.0280 -6.1724 3  876.9110167  74222 303831965      822062       
  124560.4537  0.0020 -7.0933 3  253.0592 93  74222 30346 839      45 937       
  124588.4463  0.3885 -7.3016 3 1372.8411187  74222 303933558      943461       
  124588.4463  0.3885 -7.3016 3 1372.8411187  74222 303933559      943460       
  124592.2081  0.0057 -7.7738 3  442.9589101  74222 303502228      512130       
  124592.2081  0.0057 -5.7064 3  442.9589101  74222 303502228      512131       
  124592.2081  0.0057 -5.7064 3  442.9589101  74222 303502229      512130       
  124592.2081  0.0057 -7.7738 3  442.9589101  74222 303502229      512131       
  124609.5424  0.0012 -4.4428 3   40.0174 41  74222 30320 020      19 019       
  124617.1293  0.0041 -5.3412 3  170.6213 79  74222 30339 436      38 533       
  124626.9483  0.4130 -7.4831 3 1087.1777199  74222 30399 792      981089       
  124666.0027  0.0019 -4.5224 3  253.8293 95  74222 30347 642      47 543       
  124686.6520  0.0053 -7.1423 3  258.8887 93  74222 30346 938      47 641       
  124734.8088  0.0053 -7.0983 3  301.0319101  74222 30350 941      51 646       
  124756.3076  0.0042 -7.2664 3  179.3983 83  74222 30341 140      40 238       
  124781.5028  0.0547 -6.3961 3  877.2185147  74222 303732944      742847       
  124781.5028  0.0547 -6.3961 3  877.2185147  74222 303732945      742846       
  124822.5687  0.0020 -4.5512 3  229.5472 91  74222 30345 541      45 442       
  124833.5626  0.0504 -7.7684 3  810.3551167  74222 303831370      841075       
  124864.6759  0.0017 -6.4801 3  219.7990 89  74222 30344 540      44 341       
  124911.9326  0.0073 -4.8449 3  511.8474135  74222 30367 760      67 661       
  124930.4378  0.0019 -7.0906 3  253.0598 93  74222 30346 838      45 936       
  124933.2889  0.0019 -6.9978 3  134.8251 71  74222 30335 333      34 431       
  124944.5159  0.0031 -4.7022 3  158.4698 77  74222 30338 336      38 237       
  124947.4596  0.0012 -4.2687 3   40.0174 41  74222 30320 120      19 019       
  124949.6597  0.0019 -5.0913 3  253.0592 93  74222 30346 838      45 937       
  125006.1929  0.0031 -6.5108 3  158.4678 77  74222 30338 336      38 137       
  125037.0002  0.0016 -4.4493 3  200.1042 83  74222 30341 734      41 635       
  125084.8473  0.0172 -6.4948 3  577.0549145  74222 30372 667      71 764       
  125115.1846  0.3902 -7.3275 3 1480.6094215  74222 303A72681      A62780       
  125115.1846  0.3902 -7.3275 3 1480.6094215  74222 303A72682      A62779       
  125129.9916  0.0139 -5.2767 3  807.9409169  74222 303841074      84 975       
  125132.1401  0.8601 -7.8478 3 1662.0226207  74222 303A33865      A43768       
  125132.1401  0.8601 -7.8478 3 1662.0226207  74222 303A33866      A43767       
  125151.3601  0.0037 -7.8217 3   32.3411 35  74222 30317 314      17 117       
  125152.7372  0.0020 -6.7586 3   74.5211 53  74222 30326 224      25 322       
  125269.9368  0.0025 -6.0109 3   61.3664 29  74222 3031411 3      1510 6       
  125269.9368  0.0025 -6.0109 3   61.3664 29  74222 3031411 4      1510 5       
  125278.2647  0.0022 -6.9188 3   19.3515 29  74222 30314 113      13 013       
  125290.0618  0.0037 -7.1480 3  134.8251 67  74222 30333 726      34 431       
  125376.7987  0.0092 -5.7850 3  670.6527147  74222 303731658      721755       
  125376.7988  0.0092 -7.8157 3  670.6527147  74222 303731658      721756       
  125376.8001  0.0092 -7.8157 3  670.6527147  74222 303731657      721755       
  125376.8001  0.0092 -5.7850 3  670.6527147  74222 303731657      721756       
  125408.1007  0.0031 -4.5999 3  259.6505 97  74222 30348 444      48 345       
  125414.6715  0.0080 -6.0639 3  374.9829117  74222 30358 554      57 651       
  125425.2534  0.0113 -5.2441 3  789.4746167  74222 303831073      83 974       
  125426.5876  0.0169 -6.0436 3  670.9711127  74222 303632637      642540       
  125426.5876  0.0169 -6.0436 3  670.9711127  74222 303632638      642539       
  125430.5167  0.0011 -4.4693 3   40.4723 39  74222 30319 316      18 315       
  125507.3500  0.0029 -7.5934 3  157.2485 55  74222 303271512      281414       
  125507.3500  0.0029 -5.5222 3  157.2485 55  74222 303271512      281415       
  125507.3500  0.0029 -5.5222 3  157.2485 55  74222 303271513      281414       
  125507.3500  0.0029 -7.5934 3  157.2485 55  74222 303271513      281415       
  125567.2364  0.0089 -7.5720 3  254.7002 95  74222 30347 641      48 346       
  125568.1625  0.0225 -5.3068 3  826.6099171  74222 303851075      85 976       
  125581.3911  0.7006 -7.7252 3 1685.2056229  74222 303B42886      B32985       
  125581.3911  0.7006 -7.7252 3 1685.2056229  74222 303B42887      B32984       
  125656.2911  0.0036 -4.6396 3  330.6254109  74222 30354 549      54 450       
  125716.7132  0.0016 -4.5356 3   33.9924 37  74222 30318 217      17 116       
  125737.8791  0.0011 -6.8495 3   13.2945 23  74222 30311 3 9      10 2 9       
  125758.2797  0.0019 -6.9200 3  141.9454 71  74222 30335 530      34 628       
  125796.4897  0.1155 -6.9677 3  821.6044173  74222 30386 780      85 877       
  125818.2090  0.0042 -7.6110 3  300.9990 81  74222 303401921      411823       
  125818.2090  0.0042 -5.5421 3  300.9990 81  74222 303401921      411824       
  125818.2090  0.0042 -5.5421 3  300.9990 81  74222 303401922      411823       
  125818.2090  0.0042 -7.6110 3  300.9990 81  74222 303401922      411824       
  125909.0000  0.0047 -5.4640 3  492.1126127  74222 303631351      621448       
  125909.0064  0.0047 -7.4880 3  492.1126127  74222 303631351      621449       
  125909.2067  0.0047 -7.4880 3  492.1126127  74222 303631350      621448       
  125909.2131  0.0047 -5.4640 3  492.1126127  74222 303631350      621449       
  125925.2106  0.0036 -6.1262 3   32.3153 35  74222 30317 314      17 017       
  125938.6128  0.0675 -6.4630 3 1036.1784181  74222 303902169      892268       
  125938.6128  0.0675 -6.4630 3 1036.1784181  74222 303902170      892267       
  126048.6019  0.0011 -4.4563 3   39.0921 39  74222 30319 217      18 216       
  126090.9606  0.0020 -5.0084 3  157.4343 75  74222 30337 533      36 630       
  126117.9077  0.0033 -7.3793 3   73.5690 49  74222 30324 618      25 323       
  126123.6216  0.0016 -6.6631 3  191.1147 81  74222 30340 734      40 634       
  126144.8021  0.0012 -4.8887 3   13.2945 23  74222 30311 3 8      10 2 9       
  126155.5021  0.0012 -4.8238 3    9.2508 17  74222 303 8 4 5       7 3 4       
  126156.3933  0.0012 -6.8583 3    9.2508 17  74222 303 8 4 4       7 3 4       
  126184.5730  0.0012 -6.8582 3    9.2498 17  74222 303 8 4 5       7 3 5       
  126185.4642  0.0012 -4.8237 3    9.2498 17  74222 303 8 4 4       7 3 5       
  126187.9687  0.0018 -6.9677 3  178.1450 79  74222 30339 633      38 731       
  126200.8184  0.0028 -6.4648 3  206.1267 87  74222 30343 340      43 341       
  126204.5303  0.0164 -4.9975 3  624.8827149  74222 30374 866      74 767       
  126243.1743  0.0044 -7.2747 3  188.1201 85  74222 30342 241      41 339       
  126366.0733  0.0067 -7.8325 3  492.5408107  74222 303532330      542232       
  126366.0733  0.0067 -5.7655 3  492.5408107  74222 303532330      542233       
  126366.0733  0.0067 -5.7655 3  492.5408107  74222 303532331      542232       
  126366.0733  0.0067 -7.8325 3  492.5408107  74222 303532331      542233       
  126368.6748  0.0045 -6.7019 3  130.9912 71  74222 30335 134      35 135       
  126372.1651  0.0045 -4.9367 3  130.9911 71  74222 30335 134      35 035       
  126409.5514  0.0024 -5.2105 3  341.3737107  74222 303531044      521141       
  126410.4810  0.0024 -7.2227 3  341.3737107  74222 303531044      521142       
  126419.4133  0.0129 -5.2090 3  771.2139165  74222 303821072      82 973       
  126422.3660  0.0023 -4.5952 3  197.0216 85  74222 30342 439      42 340       
  126429.9293  0.0030 -6.8799 3  340.9308109  74222 30354 847      54 747       
  126433.1221  0.0024 -7.2226 3  341.3737107  74222 303531043      521141       
  126434.0516  0.0024 -5.2103 3  341.3737107  74222 303531043      521142       
  126462.5732  0.0019 -6.8535 3  109.9371 63  74222 30331 427      30 525       
  126512.4140  0.0064 -7.1787 3  402.1643117  74222 303581048      59 753       
  126513.7869  0.0045 -4.9358 3  130.9912 71  74222 30335 234      35 135       
  126517.2771  0.0045 -6.7009 3  130.9911 71  74222 30335 234      35 035       
  126520.2974  0.0019 -4.9913 3  178.1339 79  74222 30339 633      38 732       
  126528.2132  0.0028 -4.6113 3  206.1158 87  74222 30343 340      43 241       
  126549.4141  0.2119 -6.9476 3 1189.0557173  74222 303863353      873256       
  126549.4141  0.2119 -6.9476 3 1189.0557173  74222 303863354      873255       
  126631.3883  0.0098 -7.7284 3  259.4149101  74222 30350 150      49 248       
  126633.7087  0.0098 -7.7284 3  259.4149101  74222 30350 050      49 148       
  126653.2349  0.0030 -6.8397 3  205.0988 85  74222 30342 636      42 538       
  126729.6945  0.0049 -4.8368 3  534.4439137  74222 30368 959      68 860       
  126739.3995  0.0039 -7.5506 3   58.5724 43  74222 30321 616      22 319       
  126739.3998  0.0778 -6.5071 3  946.5516153  74222 303763046      772949       
  126739.3998  0.0778 -6.5071 3  946.5516153  74222 303763047      772948       
  126745.5797  0.0063 -7.7588 3  412.8784121  74222 30360 753      59 950       
  126760.3333  0.0357 -5.3343 3  845.4788173  74222 303861076      86 977       
  126762.7204  0.0020 -6.8019 3  112.3542 63  74222 30331 527      31 328       
  126770.3624  0.5050 -7.4514 3 1459.1795193  74222 303963660      973563       
  126770.3624  0.5050 -7.4514 3 1459.1795193  74222 303963661      973562       
  126773.5544  0.3720 -7.4180 3 1066.0911197  74222 30398 791      971088       
  126775.1585  0.0045 -7.2709 3  188.1017 85  74222 30342 141      41 239       
  126775.2509  0.0015 -4.4337 3  191.1147 81  74222 30340 733      40 634       
  126816.0746  0.0020 -4.9560 3  141.9101 71  74222 30335 530      34 629       
  126840.0624  0.0020 -4.5244 3  264.1994 97  74222 30348 643      48 544       
  126847.7749  0.0023 -6.4506 3  197.0075 85  74222 30342 439      42 240       
  126930.8589  0.0019 -5.0328 3  218.5163 87  74222 30343 737      42 834       
  126955.5495  0.0026 -7.8683 3   79.8380 35  74222 3031712 5      1811 7       
  126955.5495  0.0026 -5.7950 3   79.8380 35  74222 3031712 5      1811 8       
  126955.5495  0.0026 -5.7950 3   79.8380 35  74222 3031712 6      1811 7       
  126955.5495  0.0026 -7.8683 3   79.8380 35  74222 3031712 6      1811 8       
  127029.5437  0.0019 -7.0180 3  218.5130 87  74222 30343 737      42 835       
  127053.0786  0.0189 -6.0302 3  810.7865161  74222 303801863      791960       
  127053.0787  0.0189 -6.0302 3  810.7865161  74222 303801862      791961       
  127067.6418  0.1483 -6.7852 3 1208.6542195  74222 303972374      962473       
  127067.6418  0.1483 -6.7852 3 1208.6542195  74222 303972375      962472       
  127070.0871  0.0013 -4.8389 3   15.8530 25  74222 30312 310      11 2 9       
  127148.9554  0.0025 -4.5887 3  353.0534111  74222 30355 847      55 748       
  127181.9500  0.1438 -7.7972 3  868.8382175  74222 303871177      871077       
  127191.5328  0.0032 -7.5676 3  186.9888 61  74222 303301614      311516       
  127191.5328  0.0032 -5.4969 3  186.9888 61  74222 303301614      311517       
  127191.5328  0.0032 -5.4969 3  186.9888 61  74222 303301615      311516
[truncated: 2,540,242 more chars]
