# Supplementary material for: Energetic and Spectroscopic Insights into the C3H6O2 Isomer Family for Astrochemical Purposes
Source: ACS Earth Space Chem. 2025 Dec 16;10(1):198–209. doi: 10.1021/acsearthspacechem.5c00291 (PMC12814775; doi:10.1021/acsearthspacechem.5c00291)
Supplement: Supplementary file 2 [file sp5c00291_si_002.zip › outer.fit]

Glycidol                                                Thu Nov  6 11:16:25 2025
LINES REQUESTED= 4853 NUMBER OF PARAMETERS= 21 NUMBER OF ITERATIONS=  9
  MARQUARDT PARAMETER = 0.0000E+00 max (OBS-CALC)/ERROR =5.0000E+00
                              PARAMETERS - A.PRIORI ERROR 
     1      1         10000   1.3857086370634E+04    1.000000E+30 A
     2      2         20000   3.4204983384165E+03    1.000000E+30 B
     3      3         30000   3.0658842564806E+03    1.000000E+30 C
     4      4           200  -2.3059111086148E-03    1.000000E+30 -DJ
     5      5          1100   1.5068693011846E-02    1.000000E+30 -DJK
     6      6          2000  -5.4758982638003E-02    1.000000E+30 -DK
     7      7         40100  -4.0324008482967E-04    1.000000E+30 d1
     8      8         50000  -1.3772028488198E-05    1.000000E+30 d2
     9      9           300   5.4979348253459E-09    1.000000E+30 HJ
    10     10          1200  -7.3880676715699E-08    1.000000E+30 HJK
    11     11          2100   1.5761357920380E-07    1.000000E+30 HKJ
    12     12          3000   9.6385213411957E-08    1.000000E+30 HK
    13     13         40200   1.3951621513343E-09    1.000000E+30 h1
    14     14         50100  -1.6813314122157E-11    1.000000E+30 h2
    15     15         60000   1.1544520905285E-11    1.000000E+30 h3
    16     16           400   2.0319720532213E-14    1.000000E+37 LJ
    17     17          1300  -3.2275681288385E-13    1.000000E+37 LJJK
    18     18          2200  -1.5241259333476E-12    1.000000E+30 LJK
    19     19          3100  -3.7794427233129E-12    1.000000E+37 LKKJ
    20     20         40300   7.9136502117380E-15    1.000000E+37 l1
    21     21         50200   1.5385651191864E-15    1.000000E+37 l2
21 parameters read, 21 independent parameters
ENERGY SORT OF WANG SUB-BLOCKS
PROLATE ROTOR
    V KMIN KMAX WTPL WTMN ESYMWT NSYM SPINS
    0    0   70    1    1     99    2
BLOCK - WT - SYM - V - TSP - N  -  other quanta  (rel. to F=0 )
    1    1    x    0    0
    2    1    c    0    0
    3    1    b    0    0
    4    1    a    0    0
Maximum Dimension for Hamiltonian = 36
                                        EXP.FREQ.  -  CALC.FREQ. -   DIFF.  - EXP.ERR.- EST.ERR.-AVG. CALC.FREQ. -  DIFF. - WT.
    1:   9  1  8  9  0  9                     20610.45000   20610.46442   -0.01442    0.05000   0.00000
    2:  64 18 46 63 19 45                     22907.95000   22907.97429   -0.02429    0.05000   0.00000   22907.97429   -0.02429 0.5000
    3:  64 18 47 63 19 44                     22907.95000   22907.97429   -0.02429    0.05000   0.00000   22907.97429   -0.02429 0.5000
    4:  41 11 30 40 12 29                     23347.52000   23347.52964   -0.00964    0.05000   0.00000   23347.52686   -0.00686 0.5000
    5:  41 11 31 40 12 28                     23347.52000   23347.52408   -0.00408    0.05000   0.00000   23347.52686   -0.00686 0.5000
    6:  23  9 14 24  8 17                     24094.05000   24094.06091   -0.01091    0.05000   0.00000   24094.05360   -0.00360 0.5000
    7:  23  9 15 24  8 16                     24094.05000   24094.04629    0.00371    0.05000   0.00000   24094.05360   -0.00360 0.5000
    8:  51 14 37 50 15 36                     24291.52000   24291.54080   -0.02080    0.05000   0.00000   24291.54079   -0.02079 0.5000
    9:  51 14 38 50 15 35                     24291.52000   24291.54077   -0.02077    0.05000   0.00000   24291.54079   -0.02079 0.5000
   10:  36 13 23 37 12 26                     24457.56000   24457.55705    0.00295    0.05000   0.00000   24457.55704    0.00296 0.5000
   11:  36 13 24 37 12 25                     24457.56000   24457.55704    0.00296    0.05000   0.00000   24457.55704    0.00296 0.5000
   12:  49 17 32 50 16 35                     25149.20000   25149.21766   -0.01766    0.05000   0.00000   25149.21766   -0.01766 0.5000
   13:  49 17 33 50 16 34                     25149.20000   25149.21766   -0.01766    0.05000   0.00000   25149.21766   -0.01766 0.5000
   14:  38 10 28 37 11 27                     25185.44000   25185.48639   -0.04639    0.05000   0.00000   25185.46809   -0.02809 0.5000
   15:  38 10 29 37 11 26                     25185.44000   25185.44978   -0.00978    0.05000   0.00000   25185.46809   -0.02809 0.5000
   16:  25  6 19 24  7 18                     25777.85000   25777.80200    0.04800    0.05000   0.00000
   17:   4  0  4  3  0  3                     25856.43000   25856.45548   -0.02548    0.05000   0.00000
   18:   4  2  3  3  2  2                     25938.61000   25938.51546    0.09454    0.05000   0.00000
   19:  39 14 25 40 13 28                     26227.55000   26227.57520   -0.02520    0.05000   0.00000   26227.57520   -0.02520 0.5000
   20:  39 14 26 40 13 27                     26227.55000   26227.57520   -0.02520    0.05000   0.00000   26227.57520   -0.02520 0.5000
   21:  11  1 10 11  0 11                     26262.08000   26262.11957   -0.03957    0.05000   0.00000   26262.11957   -0.03957 0.5000
   22:  11  1 10 11  0 11                     26262.08000   26262.11957   -0.03957    0.05000   0.00000   26262.11957   -0.03957 0.5000
   23:  52 18 34 53 17 37                     27009.50000   27009.51915   -0.01915    0.05000   0.00000   27009.51915   -0.01915 0.5000
   24:  52 18 35 53 17 36                     27009.50000   27009.51915   -0.01915    0.05000   0.00000   27009.51915   -0.01915 0.5000
   25:  13  2 12 12  3  9                     27822.89000   27822.96457   -0.07457    0.05000   0.00000
   26:  19  8 11 20  7 14                     28961.32000   28961.37301   -0.05301    0.05000   0.00000   28961.34881   -0.02881 0.5000
   27:  19  8 12 20  7 13                     28961.32000   28961.32461   -0.00461    0.05000   0.00000   28961.34881   -0.02881 0.5000
   28:  15  2 13 15  1 14                     29571.82000   29571.83457   -0.01457    0.05000   0.00000
   29:  68 23 45 69 22 48                     30277.38000   30277.45767   -0.07767    0.05000   0.00000   30277.45767   -0.07767 0.5000
   30:  68 23 46 69 22 47                     30277.38000   30277.45767   -0.07767    0.05000   0.00000   30277.45767   -0.07767 0.5000
   31:  12  2 10 11  3  9                     30373.20000   30373.25215   -0.05215    0.05000   0.00000
   32:   6  0  6  5  1  5                     30407.92000   30407.91390    0.00610    0.05000   0.00000
   33:  29  7 23 28  8 20                     30650.50000   30650.61650   -0.11650    0.05000   0.00000
   34:  22  9 13 23  8 16                     30656.12000   30656.12486   -0.00486    0.05000   0.00000   30656.12119   -0.00119 0.5000
   35:  22  9 14 23  8 15                     30656.12000   30656.11753    0.00247    0.05000   0.00000   30656.12119   -0.00119 0.5000
   36:  58 20 38 59 19 41                     30799.97000   30799.99720   -0.02720    0.05000   0.00000   30799.99720   -0.02720 0.5000
   37:  58 20 39 59 19 40                     30799.97000   30799.99720   -0.02720    0.05000   0.00000   30799.99720   -0.02720 0.5000
   38:   2  2  0  2  1  1                     31318.18000   31318.11175    0.06825    0.05000   0.00000
   39:  25 10 15 26  9 18                     32358.98000   32358.99263   -0.01263    0.05000   0.00000   32358.99208   -0.01208 0.5000
   40:  25 10 16 26  9 17                     32358.98000   32358.99154   -0.01154    0.05000   0.00000   32358.99208   -0.01208 0.5000
   41:   5  2  4  4  2  3                     32411.69000   32411.63317    0.05683    0.05000   0.00000
   42:  26  6 21 25  7 18                     32466.63000   32466.75043   -0.12043    0.05000   0.00000
   43:  61 21 40 62 20 43                     32732.51000   32732.52153   -0.01153    0.05000   0.00000   32732.52153   -0.01153 0.5000
   44:  61 21 41 62 20 42                     32732.51000   32732.52153   -0.01153    0.05000   0.00000   32732.52153   -0.01153 0.5000
   45:   5  1  4  4  1  3                     33276.89000   33276.90771   -0.01771    0.05000   0.00000
   46:  17  2 15 17  1 16                     33387.84000   33387.88500   -0.04500    0.05000   0.00000
   47:  28 11 17 29 10 20                     34071.55000   34071.56519   -0.01519    0.05000   0.00000   34071.56511   -0.01511 0.5000
   48:  28 11 18 29 10 19                     34071.55000   34071.56503   -0.01503    0.05000   0.00000   34071.56511   -0.01511 0.5000
   49:  23  5 18 22  6 17                     34501.50000   34501.55353   -0.05353    0.05000   0.00000
   50:  56 15 41 55 16 40                     35450.89000   35450.92120   -0.03120    0.05000   0.00000   35450.92120   -0.03120 0.5000
   51:  56 15 42 55 16 39                     35450.89000   35450.92119   -0.03119    0.05000   0.00000   35450.92120   -0.03120 0.5000
   52:  18  8 10 19  7 13                     35516.93000   35516.99884   -0.06884    0.05000   0.00000   35516.98715   -0.05715 0.5000
   53:  18  8 11 19  7 12                     35516.93000   35516.97547   -0.04547    0.05000   0.00000   35516.98715   -0.05715 0.5000
   54:  20  4 17 19  5 14                     35728.92000   35728.96534   -0.04534    0.05000   0.00000
   55:  31 12 19 32 11 22                     35795.34000   35795.34644   -0.00644    0.05000   0.00000   35795.34644   -0.00644 0.5000
   56:  31 12 20 32 11 22                     35795.34000   35795.34644   -0.00644    0.05000   0.00000   35795.34644   -0.00644 0.5000
   57:  44 16 28 45 15 31                     36326.88000   36326.97178   -0.09178    0.05000   0.00000   36326.97178   -0.09178 0.5000
   58:  44 16 29 45 15 30                     36326.88000   36326.97178   -0.09178    0.05000   0.00000   36326.97178   -0.09178 0.5000
   59:  43 11 32 42 12 31                     36586.05000   36586.10076   -0.05076    0.05000   0.00000   36586.09288   -0.04288 0.5000
   60:  43 11 33 42 12 30                     36586.05000   36586.08501   -0.03501    0.05000   0.00000   36586.09288   -0.04288 0.5000
   61:  67 23 44 68 22 47                     36677.83000   36677.81341    0.01659    0.05000   0.00000   36677.81341    0.01659 0.5000
   62:  67 23 45 68 22 46                     36677.83000   36677.81341    0.01659    0.05000   0.00000   36677.81341    0.01659 0.5000
   63:   7  2  6  7  1  7                     36906.74000   36906.69929    0.04071    0.05000   0.00000
   64:  73 20 53 72 21 52                     38102.14000   38102.07839    0.06161    0.05000   0.00000   38102.07839    0.06161 0.5000
   65:  73 20 54 72 21 51                     38102.14000   38102.07839    0.06161    0.05000   0.00000   38102.07839    0.06161 0.5000
   66:  19  2 17 19  1 18                     38920.12000   38920.08558    0.03442    0.05000   0.00000
   67:  20  3 18 20  2 19                     66019.85550   66019.93194   -0.07644    0.02000   0.00000
   68:  39  5 34 39  4 35                     66020.73180   66020.77089   -0.03909    0.02000   0.00000
   69:  36  5 31 36  4 32                     67515.02850   67515.02157    0.00693    0.02000   0.00000
   70:  41  5 36 41  4 37                     67684.56540   67684.51906    0.04634    0.02000   0.00000
   71:  21  1 20 21  0 21                     68449.01720   68448.94040    0.07680    0.02000   0.00000
   72:  11  6  5 10  6  4                     71422.36670   71422.35572    0.01098    0.02000   0.00000   71422.35521    0.01149 0.5000
   73:  11  6  6 10  6  5                     71422.36670   71422.35471    0.01199    0.02000   0.00000   71422.35521    0.01149 0.5000
   74:  11  3  8 10  3  7                     71693.13070   71693.12143    0.00927    0.02000   0.00000
   75:  43  5 38 43  4 39                     71708.63450   71708.65669   -0.02219    0.02000   0.00000
   76:  38  4 34 38  3 35                     72295.77460   72295.81691   -0.04231    0.02000   0.00000
   77:  33  5 28 33  4 29                     72556.07370   72556.05953    0.01417    0.02000   0.00000
   78:  11  1 11 10  0 10                     72991.19080   72991.21427   -0.02347    0.02000   0.00000
   79:  23  3 21 23  2 22                     73057.89650   73057.89421    0.00229    0.02000   0.00000
   80:  21  2 20 21  1 21                     73182.98130   73182.99780   -0.01650    0.02000   0.00000
   81:  27  2 25 27  1 26                     73771.23770   73771.25676   -0.01906    0.02000   0.00000
   82:   9  4  5  9  3  6                     74050.76690   74050.78736   -0.02046    0.02000   0.00000
   83:  13  4 10 13  3 11                     74072.92330   74072.96971   -0.04641    0.02000   0.00000
   84:  15  4 12 15  3 13                     74136.52620   74136.49274    0.03346    0.02000   0.00000
   85:  17  4 14 17  3 15                     74397.14150   74397.15957   -0.01807    0.02000   0.00000
   86:  44  5 39 44  4 40                     74609.80140   74609.80217   -0.00077    0.02000   0.00000
   87:  18  4 15 18  3 16                     74637.68710   74637.70387   -0.01677    0.02000   0.00000
   88:  32  5 27 32  4 28                     74689.92640   74689.89947    0.02693    0.02000   0.00000
   89:  19  4 16 19  3 17                     74972.57570   74972.57553    0.00017    0.02000   0.00000
   90:  20  4 17 20  3 18                     75417.58400   75417.60266   -0.01866    0.02000   0.00000
   91:  24  3 22 24  2 23                     75753.73080   75753.71956    0.01124    0.02000   0.00000
   92:  12  0 12 11  0 11                     75828.68490   75828.68461    0.00029    0.02000   0.00000
   93:  21  4 18 21  3 19                     75988.19400   75988.22782   -0.03382    0.02000   0.00000
   94:  33  3 30 33  2 31                     76100.02170   76099.99372    0.02798    0.02000   0.00000
   95:  22  4 19 22  3 20                     76699.07780   76699.07743    0.00037    0.02000   0.00000
   96:  39  4 35 39  3 36                     76858.55560   76858.55673   -0.00113    0.02000   0.00000
   97:  31  5 26 31  4 27                     76916.01730   76916.00216    0.01514    0.02000   0.00000
   98:  23  4 20 23  3 21                     77563.57590   77563.56441    0.01149    0.02000   0.00000
   99:  12  9  3 11  9  2                     77899.60220   77899.61800   -0.01580    0.02000   0.00000   77899.61800   -0.01580 0.5000
  100:  12  9  4 11  9  3                     77899.60220   77899.61800   -0.01580    0.02000   0.00000   77899.61800   -0.01580 0.5000
  101:  12 10  2 11 10  1                     77900.39690   77900.38164    0.01526    0.02000   0.00000   77900.38164    0.01526 0.5000
  102:  12 10  3 11 10  2                     77900.39690   77900.38164    0.01526    0.02000   0.00000   77900.38164    0.01526 0.5000
  103:  12  8  4 11  8  3                     77902.06680   77902.07084   -0.00404    0.02000   0.00000   77902.07084   -0.00404 0.5000
  104:  12  8  5 11  8  4                     77902.06680   77902.07084   -0.00404    0.02000   0.00000   77902.07084   -0.00404 0.5000
  105:  12  7  6 11  7  5                     77909.31160   77909.30914    0.00246    0.02000   0.00000   77909.30915    0.00245 0.5000
  106:  12  7  5 11  7  4                     77909.31160   77909.30916    0.00244    0.02000   0.00000   77909.30915    0.00245 0.5000
  107:  12  6  7 11  6  6                     77924.38010   77924.38519   -0.00509    0.02000   0.00000   77924.38663   -0.00653 0.5000
  108:  12  6  6 11  6  5                     77924.38010   77924.38806   -0.00796    0.02000   0.00000   77924.38663   -0.00653 0.5000
  109:  12  4  9 11  4  8                     78009.54950   78009.53134    0.01816    0.02000   0.00000
  110:  12  4  8 11  4  7                     78020.95020   78020.94869    0.00151    0.02000   0.00000
  111:  12  3 10 11  3  9                     78035.02450   78035.00662    0.01788    0.02000   0.00000
  112:  45  5 40 45  4 41                     78079.73570   78079.73997   -0.00427    0.02000   0.00000
  113:  48  6 42 48  5 43                     78222.34360   78222.36388   -0.02028    0.02000   0.00000
  114:  47  6 41 47  5 42                     78224.25140   78224.25352   -0.00212    0.02000   0.00000
  115:  12  1 12 11  0 11                     78479.92660   78479.91107    0.01553    0.02000   0.00000
  116:  24  4 21 24  3 22                     78593.54130   78593.53646    0.00484    0.02000   0.00000
  117:  25  3 23 25  2 24                     78609.95350   78609.98824   -0.03474    0.02000   0.00000
  118:  28  2 26 28  1 27                     78685.77910   78685.77151    0.00759    0.02000   0.00000
  119:  46  6 40 46  5 41                     78792.11100   78792.11950   -0.00850    0.02000   0.00000
  120:  49  6 43 49  5 44                     78823.27020   78823.25523    0.01497    0.02000   0.00000
  121:  30  5 25 30  4 26                     79156.58470   79156.60454   -0.01984    0.02000   0.00000
  122:  12  1 11 11  1 10                     79186.46560   79186.49315   -0.02755    0.02000   0.00000
  123:  12  2 10 11  2  9                     79408.32020   79408.33262   -0.01242    0.02000   0.00000
  124:  25  4 22 25  3 23                     79798.99460   79798.97880    0.01580    0.02000   0.00000
  125:  45  6 39 45  5 40                     79877.33420   79877.33625   -0.00205    0.02000   0.00000
  126:  50  6 44 50  5 45                     80051.69810   80051.69536    0.00274    0.02000   0.00000
  127:  23  2 22 23  1 23                     80391.05940   80391.04853    0.01087    0.02000   0.00000
  128:   8  2  6  7  1  6                     80583.50740   80583.47268    0.03472    0.02000   0.00000
  129:  26  4 23 26  3 24                     81187.77700   81187.77726   -0.00026    0.02000   0.00000   81187.77001    0.00699 0.9640
  130:  11  8  4 12  7  5                     81187.77700   81187.57568    0.20132    0.02000   0.00000   81187.77001    0.00699 0.0360
  131:  34  3 31 34  2 32                     81268.50750   81268.51663   -0.00913    0.02000   0.00000
  132:  29  5 24 29  4 25                     81341.56920   81341.57066   -0.00146    0.02000   0.00000
  133:  13  1 13 12  1 12                     81393.84390   81393.86704   -0.02314    0.02000   0.00000
  134:  44  6 38 44  5 39                     81419.90960   81419.90837    0.00123    0.02000   0.00000
  135:  24  1 23 24  0 24                     81612.70700   81612.72379   -0.01679    0.02000   0.00000
  136:  26  3 24 26  2 25                     81615.77660   81615.79264   -0.01604    0.02000   0.00000
  137:  40  4 36 40  3 37                     81771.45140   81771.46011   -0.00871    0.02000   0.00000
  138:  18  2 16 17  3 15                     81900.63780   81900.63163    0.00617    0.02000   0.00000
  139:  51  6 45 51  5 46                     81920.10790   81920.11557   -0.00767    0.02000   0.00000
  140:  13  0 13 12  0 12                     81929.67400   81929.69714   -0.02314    0.02000   0.00000
  141:  46  5 41 46  4 42                     82083.12980   82083.13079   -0.00099    0.02000   0.00000
  142:  27  4 24 27  3 25                     82765.55100   82765.54503    0.00597    0.02000   0.00000
  143:  26  4 22 25  5 21                     83319.75410   83319.74625    0.00785    0.02000   0.00000
  144:  43  6 37 43  5 38                     83349.51320   83349.51831   -0.00511    0.02000   0.00000
  145:  28  5 23 28  4 24                     83411.94610   83411.92708    0.01902    0.02000   0.00000
  146:  29  2 27 29  1 28                     83558.72470   83558.73665   -0.01195    0.02000   0.00000
  147:  13  2 12 12  2 11                     83800.72270   83800.71168    0.01102    0.02000   0.00000
  148:  13  1 13 12  0 12                     84045.08700   84045.09350   -0.00650    0.02000   0.00000
  149:  24  2 23 24  1 24                     84087.37730   84087.36241    0.01489    0.02000   0.00000
  150:  13 11  2 12 11  1                     84396.42130   84396.41417    0.00713    0.02000   0.00000   84396.41417    0.00713 0.5000
  151:  13 11  3 12 11  2                     84396.42130   84396.41417    0.00713    0.02000   0.00000   84396.41417    0.00713 0.5000
  152:  13  8  6 12  8  5                     84398.49800   84398.50116   -0.00316    0.02000   0.00000   84398.50116   -0.00316 0.5000
  153:  13  8  5 12  8  4                     84398.49800   84398.50116   -0.00316    0.02000   0.00000   84398.50116   -0.00316 0.5000
  154:  13  7  7 12  7  6                     84408.73190   84408.72661    0.00529    0.02000   0.00000   84408.72665    0.00525 0.5000
  155:  13  7  6 12  7  5                     84408.73190   84408.72668    0.00522    0.02000   0.00000   84408.72665    0.00525 0.5000
  156:  52  6 46 52  5 47                     84428.07150   84428.07617   -0.00467    0.02000   0.00000
  157:  13  6  8 12  6  7                     84428.79270   84428.78612    0.00658    0.02000   0.00000   84428.78980    0.00290 0.5000
  158:  13  6  7 12  6  6                     84428.79270   84428.79348   -0.00078    0.02000   0.00000   84428.78980    0.00290 0.5000
  159:  13  5  8 12  5  7                     84467.44600   84467.44136    0.00464    0.02000   0.00000
  160:  28  4 25 28  3 26                     84535.49670   84535.51541   -0.01871    0.02000   0.00000
  161:  13  4 10 12  4  9                     84535.99570   84535.96756    0.02814    0.02000   0.00000
  162:  13  3 11 12  3 10                     84546.63380   84546.63029    0.00351    0.02000   0.00000
  163:  13  4  9 12  4  8                     84556.16080   84556.13781    0.02299    0.02000   0.00000
  164:  27  3 25 27  2 26                     84759.18730   84759.19902   -0.01172    0.02000   0.00000
  165:  30  5 25 29  6 24                     84932.67780   84932.68482   -0.00702    0.02000   0.00000
  166:  13  3 10 12  3  9                     84934.99640   84935.02742   -0.03102    0.02000   0.00000
  167:  27  5 22 27  4 23                     85322.43020   85322.43714   -0.00694    0.02000   0.00000
  168:  42  6 36 42  5 37                     85587.44490   85587.43437    0.01053    0.02000   0.00000
  169:  13  1 12 12  1 11                     85607.86860   85607.86316    0.00544    0.02000   0.00000
  170:  25  1 24 25  0 25                     85872.95280   85872.93878    0.01402    0.02000   0.00000
  171:  13  2 11 12  2 10                     86153.33410   86153.31789    0.01621    0.02000   0.00000
  172:  29  4 26 29  3 27                     86498.48460   86498.50156   -0.01696    0.02000   0.00000
  173:  35  3 32 35  2 33                     86516.70450   86516.68858    0.01592    0.02000   0.00000
  174:  47  5 42 47  4 43                     86570.98890   86570.97443    0.01447    0.02000   0.00000
  175:  41  4 37 41  3 38                     86963.43390   86963.43367    0.00023    0.02000   0.00000
  176:  26  5 21 26  4 22                     87042.86560   87042.86052    0.00508    0.02000   0.00000
  177:  53  6 47 53  5 48                     87561.55170   87561.57372   -0.02202    0.02000   0.00000
  178:  14  1 14 13  1 13                     87575.79230   87575.80388   -0.01158    0.02000   0.00000
  179:  25  2 24 25  1 25                     87831.89440   87831.87912    0.01528    0.02000   0.00000
  180:  14  0 14 13  0 13                     88022.97430   88022.97249    0.00181    0.02000   0.00000
  181:  28  3 26 28  2 27                     88027.59630   88027.60200   -0.00570    0.02000   0.00000
  182:  41  6 35 41  5 36                     88049.35580   88049.34979    0.00601    0.02000   0.00000
  183:  34  6 28 33  7 27                     88219.78180   88219.77277    0.00903    0.02000   0.00000
  184:  30  2 28 30  1 29                     88364.07080   88364.07451   -0.00371    0.02000   0.00000
  185:  25  5 20 25  4 21                     88557.69350   88557.72975   -0.03625    0.02000   0.00000
  186:  30  4 27 30  3 28                     88652.90550   88652.92352   -0.01802    0.02000   0.00000
  187:  14  1 14 13  0 13                     89691.17890   89691.20025   -0.02135    0.02000   0.00000
  188:  41  8 33 40  9 32                     89841.60940   89841.63956   -0.03016    0.02000   0.00000
  189:  24  5 19 24  4 20                     89864.74240   89864.74316   -0.00076    0.02000   0.00000
  190:  26  1 25 26  0 26                     90076.24050   90076.23225    0.00825    0.02000   0.00000
  191:  14  2 13 13  2 12                     90155.73230   90155.74876   -0.01646    0.02000   0.00000
  192:  57  7 50 57  6 51                     90187.38780   90187.38076    0.00704    0.02000   0.00000
  193:  56  7 49 56  6 50                     90194.25930   90194.26310   -0.00380    0.02000   0.00000
  194:  40  6 34 40  5 35                     90648.99940   90649.00939   -0.00999    0.02000   0.00000
  195:  16  1 15 15  2 14                     90813.56820   90813.59275   -0.02455    0.02000   0.00000
  196:  55  7 48 55  6 49                     90814.19780   90814.21751   -0.01971    0.02000   0.00000
  197:  58  7 51 58  6 52                     90828.52590   90828.52601   -0.00011    0.02000   0.00000
  198:  14 10  5 13 10  4                     90887.84020   90887.85116   -0.01096    0.02000   0.00000   90887.85116   -0.01096 0.5000
  199:  14 10  4 13 10  3                     90887.84020   90887.85116   -0.01096    0.02000   0.00000   90887.85116   -0.01096 0.5000
  200:  14  9  6 13  9  5                     90889.54210   90889.53972    0.00238    0.02000   0.00000   90889.55193   -0.00983 0.3107
  201:  14  9  5 13  9  4                     90889.54210   90889.53972    0.00238    0.02000   0.00000   90889.55193   -0.00983 0.3107
  202:  14 11  3 13 11  2                     90889.54210   90889.57196   -0.02986    0.02000   0.00000   90889.55193   -0.00983 0.1893
  203:  14 11  4 13 11  3                     90889.54210   90889.57196   -0.02986    0.02000   0.00000   90889.55193   -0.00983 0.1893
  204:  14 12  2 13 12  1                     90893.80190   90893.87556   -0.07366    0.02000   0.00000   90893.87556   -0.07366 0.5000
  205:  14 12  3 13 12  2                     90893.80190   90893.87556   -0.07366    0.02000   0.00000   90893.87556   -0.07366 0.5000
  206:  14  8  6 13  8  5                     90896.03840   90896.02895    0.00945    0.02000   0.00000   90896.02895    0.00945 0.5000
  207:  14  8  7 13  8  6                     90896.03840   90896.02894    0.00946    0.02000   0.00000   90896.02895    0.00945 0.5000
  208:  14 13  1 13 13  0                     90900.22450   90900.24545   -0.02095    0.02000   0.00000   90900.24545   -0.02095 0.5000
  209:  14 13  2 13 13  1                     90900.22450   90900.24545   -0.02095    0.02000   0.00000   90900.24545   -0.02095 0.5000
  210:  14  7  8 13  7  7                     90909.80290   90909.81466   -0.01176    0.02000   0.00000   90909.81476   -0.01186 0.5000
  211:  14  7  7 13  7  6                     90909.80290   90909.81485   -0.01195    0.02000   0.00000   90909.81476   -0.01186 0.5000
  212:  14  6  9 13  6  8                     90935.76090   90935.75648    0.00442    0.02000   0.00000   90935.76520   -0.00430 0.5000
  213:  14  6  8 13  6  7                     90935.76090   90935.77391   -0.01301    0.02000   0.00000   90935.76520   -0.00430 0.5000
  214:  19  2 17 18  3 16                     90960.54520   90960.52449    0.02071    0.02000   0.00000
  215:  23  5 18 23  4 19                     90972.14390   90972.14258    0.00132    0.02000   0.00000
  216:  14  5  9 13  5  8                     90985.03240   90985.05387   -0.02147    0.02000   0.00000
  217:  31  4 28 31  3 29                     90994.91080   90994.90169    0.00911    0.02000   0.00000
  218:  14  3 12 13  3 11                     91053.39990   91053.39518    0.00472    0.02000   0.00000
  219:  14  4 11 13  4 10                     91067.19180   91067.19752   -0.00572    0.02000   0.00000
  220:  14  4 10 13  4  9                     91101.19990   91101.21865   -0.01875    0.02000   0.00000
  221:  54  6 48 54  5 49                     91292.47210   91292.46667    0.00543    0.02000   0.00000
  222:  29  3 27 29  2 28                     91408.07040   91408.07811   -0.00771    0.02000   0.00000
  223:  48  5 43 48  4 44                     91482.02790   91482.03527   -0.00737    0.02000   0.00000
  224:  14  3 11 13  3 10                     91603.75400   91603.76916   -0.01516    0.02000   0.00000
  225:  26  2 25 26  1 26                     91615.93830   91615.93202    0.00628    0.02000   0.00000
  226:  36  3 33 36  2 34                     91785.78320   91785.78410   -0.00090    0.02000   0.00000
  227:   6  3  4  5  2  3                     91800.87610   91800.91668   -0.04058    0.02000   0.00000
  228:  22  5 17 22  4 18                     91895.60910   91895.60775    0.00135    0.02000   0.00000
  229:  27  4 23 26  5 22                     91956.94010   91956.93042    0.00968    0.02000   0.00000
  230:  14  1 13 13  1 12                     91980.16770   91980.17058   -0.00288    0.02000   0.00000
  231:  54  7 47 54  6 48                     91999.66640   91999.67204   -0.00564    0.02000   0.00000
  232:   6  3  3  5  2  4                     92121.35920   92121.34199    0.01721    0.02000   0.00000
  233:  59  7 52 59  6 53                     92139.79980   92139.78388    0.01592    0.02000   0.00000
  234:  38  7 31 37  8 30                     92339.18260   92339.19412   -0.01152    0.02000   0.00000
  235:  42  4 38 42  3 39                     92359.90590   92359.91804   -0.01214    0.02000   0.00000
  236:  23  3 20 22  4 19                     92582.87580   92582.89654   -0.02074    0.02000   0.00000
  237:  21  5 16 21  4 17                     92655.18590   92655.20057   -0.01467    0.02000   0.00000
  238:  14  2 12 13  2 11                     92882.49810   92882.50125   -0.00315    0.02000   0.00000
  239:  31  2 29 31  1 30                     93086.03110   93086.05456   -0.02346    0.02000   0.00000
  240:  20  5 15 20  4 16                     93272.74100   93272.75463   -0.01363    0.02000   0.00000
  241:  39  6 33 39  5 34                     93302.32140   93302.31082    0.01058    0.02000   0.00000
  242:  32  4 29 32  3 30                     93518.41740   93518.41390    0.00350    0.02000   0.00000
  243:  11  2 10 10  1  9                     93670.89850   93670.89676    0.00174    0.02000   0.00000
  244:  53  7 46 53  6 47                     93690.90510   93690.91366   -0.00856    0.02000   0.00000
  245:  15  1 15 14  1 14                     93747.99470   93748.00974   -0.01504    0.02000   0.00000
  246:  19  5 14 19  4 15                     93769.91640   93769.90962    0.00678    0.02000   0.00000
  247:  24  5 20 24  4 21                     94065.69460   94065.71182   -0.01722    0.02000   0.00000
  248:  25  5 21 25  4 22                     94085.07140   94085.06190    0.00950    0.02000   0.00000
  249:  23  5 19 23  4 20                     94102.09030   94102.08397    0.00633    0.02000   0.00000
  250:  15  0 15 14  0 14                     94113.94970   94113.95702   -0.00732    0.02000   0.00000
  251:  60  7 53 60  6 54                     94130.04930   94130.06983   -0.02053    0.02000   0.00000
  252:  18  5 13 18  4 14                     94166.77960   94166.81435   -0.03475    0.02000   0.00000
  253:  26  5 22 26  4 23                     94175.00170   94175.00282   -0.00112    0.02000   0.00000
  254:  22  5 18 22  4 19                     94180.36220   94180.34516    0.01704    0.02000   0.00000
  255:  21  5 17 21  4 18                     94287.98090   94287.97816    0.00274    0.02000   0.00000
  256:  27  5 23 27  4 24                     94351.08070   94351.09855   -0.01785    0.02000   0.00000
  257:  20  5 16 20  4 17                     94413.97290   94413.99014   -0.01724    0.02000   0.00000
  258:  17  5 12 17  4 13                     94481.33200   94481.40774   -0.07574    0.02000   0.00000
  259:  19  5 15 19  4 16                     94549.04220   94549.04184    0.00036    0.02000   0.00000
  260:  28  5 24 28  4 25                     94629.19810   94629.22515   -0.02705    0.02000   0.00000
  261:  18  5 14 18  4 15                     94685.49500   94685.49586   -0.00086    0.02000   0.00000
  262:  16  5 11 16  4 12                     94729.10860   94729.13854   -0.02994    0.02000   0.00000
  263:  30  3 28 30  2 29                     94887.72750   94887.72114    0.00636    0.02000   0.00000
  264:  15  5 10 15  4 11                     94922.97290   94922.98210   -0.00920    0.02000   0.00000
  265:  16  5 12 16  4 13                     94940.32710   94940.33493   -0.00783    0.02000   0.00000
  266:  29  5 25 29  4 26                     95025.14720   95025.16245   -0.01525    0.02000   0.00000
  267:  15  5 11 15  4 12                     95051.36250   95051.38083   -0.01833    0.02000   0.00000
  268:  14  5  9 14  4 10                     95073.59290   95073.63519   -0.04229    0.02000   0.00000
  269:  14  5 10 14  4 11                     95148.79170   95148.81730   -0.02560    0.02000   0.00000
  270:  13  5  8 13  4  9                     95189.83170   95189.79997    0.03173    0.02000   0.00000
  271:  12  5  7 12  4  8                     95278.48920   95278.49642   -0.00722    0.02000   0.00000
  272:  12  5  8 12  4  9                     95301.00200   95301.00929   -0.00729    0.02000   0.00000
  273:  10  5  6 10  4  7                     95400.30740   95400.26496    0.04244    0.02000   0.00000
  274:  15  1 15 14  0 14                     95416.22370   95416.23749   -0.01379    0.02000   0.00000
  275:   9  5  4  9  4  5                     95430.90190   95430.89216    0.00974    0.02000   0.00000   95430.89200    0.00990 0.9923
  276:   9  5  5  9  4  5                     95430.90190   95430.87101    0.03089    0.02000   0.00000   95430.89200    0.00990 0.0077
  277:  30  5 26 30  4 27                     95554.18120   95554.17992    0.00128    0.02000   0.00000
  278:  55  6 49 55  5 50                     95578.38860   95578.39372   -0.00512    0.02000   0.00000
  279:  52  7 45 52  6 46                     95817.10110   95817.10745   -0.00635    0.02000   0.00000
  280:  33  4 30 33  3 31                     96215.49120   96215.51103   -0.01983    0.02000   0.00000
  281:  31  5 27 31  4 28                     96230.60480   96230.63448   -0.02968    0.02000   0.00000
  282:  15  2 14 14  2 13                     96492.44940   96492.45157   -0.00217    0.02000   0.00000
  283:  49  5 44 49  4 45                     96745.37390   96745.37876   -0.00486    0.02000   0.00000
  284:  37  3 34 37  2 35                     97026.90610   97026.90321    0.00289    0.02000   0.00000
  285:  32  5 28 32  4 29                     97067.55760   97067.59623   -0.03863    0.02000   0.00000
  286:  15 10  5 14 10  4                     97382.27050   97382.26786    0.00264    0.02000   0.00000   97382.26786    0.00264 0.5000
  287:  15 10  6 14 10  5                     97382.27050   97382.26786    0.00264    0.02000   0.00000   97382.26786    0.00264 0.5000
  288:  15 12  3 14 12  2                     97386.73170   97386.72610    0.00560    0.02000   0.00000   97386.72610    0.00560 0.5000
  289:  15 12  4 14 12  3                     97386.73170   97386.72610    0.00560    0.02000   0.00000   97386.72610    0.00560 0.5000
  290:  15  8  7 14  8  6                     97394.73040   97394.73747   -0.00707    0.02000   0.00000   97394.73747   -0.00707 0.5000
  291:  15  8  8 14  8  7                     97394.73040   97394.73747   -0.00707    0.02000   0.00000   97394.73747   -0.00707 0.5000
  292:  15  7  9 14  7  8                     97412.69060   97412.70172   -0.01112    0.02000   0.00000   97412.70197   -0.01137 0.5000
  293:  15  7  8 14  7  7                     97412.69060   97412.70221   -0.01161    0.02000   0.00000   97412.70197   -0.01137 0.5000
  294:  15  6 10 14  6  9                     97445.50290   97445.49610    0.00680    0.02000   0.00000   97445.51542   -0.01252 0.5000
  295:  15  6  9 14  6  8                     97445.50290   97445.53474   -0.03184    0.02000   0.00000   97445.51542   -0.01252 0.5000
  296:  15  3 13 14  3 12                     97553.10610   97553.14167   -0.03557    0.02000   0.00000
  297:  15  4 12 14  4 11                     97602.87600   97602.86235    0.01365    0.02000   0.00000
  298:  15  4 11 14  4 10                     97657.97860   97657.99561   -0.01701    0.02000   0.00000
  299:  32  2 30 32  1 31                     97717.72770   97717.71342    0.01428    0.02000   0.00000
  300:  43  4 39 43  3 40                     97887.11920   97887.14089   -0.02169    0.02000   0.00000
  301:  33  5 29 33  4 30                     98076.47620   98076.51524   -0.03904    0.02000   0.00000
  302:  15  1 14 14  1 13                     98300.05110   98300.04667    0.00443    0.02000   0.00000
  303:  15  3 12 14  3 11                     98307.53010   98307.52422    0.00588    0.02000   0.00000
  304:  28  1 27 28  0 28                     98339.49090   98339.43791    0.05299    0.02000   0.00000
  305:  12  2 11 11  1 10                     98378.16840   98378.18184   -0.01344    0.02000   0.00000
  306:  31  3 29 31  2 30                     98453.91720   98453.94365   -0.02645    0.02000   0.00000
  307:  37  6 31 37  5 32                     98468.78070   98468.77443    0.00627    0.02000   0.00000
  308:   7  3  4  6  2  5                     98730.36890   98730.34496    0.02394    0.02000   0.00000
  309:  17  1 16 16  2 15                     98782.78040   98782.78775   -0.00735    0.02000   0.00000
  310:  34  4 31 34  3 32                     99076.55400   99076.58333   -0.02933    0.02000   0.00000
  311:  34  5 30 34  4 31                     99267.01150   99266.93958    0.07192    0.02000   0.00000
  312:  28  2 27 28  1 28                     99273.40100   99273.39006    0.01094    0.02000   0.00000
  313:  39  7 32 38  8 31                     99431.20800   99431.20173    0.00627    0.02000   0.00000
  314:  15  2 13 14  2 12                     99587.59090   99587.58654    0.00436    0.02000   0.00000
  315:  16  1 16 15  1 15                     99911.54210   99911.55640   -0.01430    0.02000   0.00000
  316:  20  2 18 19  3 17                    100072.02920  100072.02097    0.00823    0.02000   0.00000
  317:  16  0 16 15  0 15                    100206.10740  100206.13095   -0.02355    0.02000   0.00000
  318:  56  6 50 56  5 51                    100363.53060  100363.52417    0.00643    0.02000   0.00000
  319:  35  5 31 35  4 32                    100646.29520  100646.29196    0.00324    0.02000   0.00000
  320:  32  5 27 31  6 26                    100846.15370  100846.15619   -0.00249    0.02000   0.00000
  321:  36  6 30 36  5 31                    100859.56120  100859.55754    0.00366    0.02000   0.00000
  322:  28  4 24 27  5 23                    100904.89030  100904.88561    0.00469    0.02000   0.00000
  323:  50  7 43 50  6 44                    101047.21710  101047.21447    0.00263    0.02000   0.00000
  324:  16  1 16 15  0 15                    101213.82070  101213.83687   -0.01617    0.02000   0.00000
  325:  66  8 58 66  7 59                    101965.28310  101965.28349   -0.00039    0.02000   0.00000
  326:  24  3 21 23  4 20                    102049.72980  102049.72016    0.00964    0.02000   0.00000
  327:  35  4 32 35  3 33                    102090.67520  102090.66657    0.00863    0.02000   0.00000
  328:  32  3 30 32  2 31                    102094.72050  102094.73296   -0.01246    0.02000   0.00000
  329:  38  3 35 38  2 36                    102202.49970  102202.52060   -0.02090    0.02000   0.00000
  330:  36  5 32 36  4 33                    102219.70410  102219.70999   -0.00589    0.02000   0.00000
  331:  33  2 31 33  1 32                    102258.83820  102258.81688    0.02132    0.02000   0.00000
  332:  50  5 45 50  4 46                    102283.86520  102283.83998    0.02522    0.02000   0.00000
  333:  29  1 28 29  0 29                    102413.03620  102413.04864   -0.01244    0.02000   0.00000
  334:  64  8 56 64  7 57                    102703.02610  102703.06431   -0.03821    0.02000   0.00000
  335:  16  2 15 15  2 14                    102810.41930  102810.43057   -0.01127    0.02000   0.00000
  336:  13  2 12 12  1 11                    102992.36260  102992.40037   -0.03777    0.02000   0.00000
  337:  36  6 30 35  7 29                    103028.53900  103028.50851    0.03049    0.02000   0.00000
  338:  35  6 29 35  5 30                    103063.91000  103063.91123   -0.00123    0.02000   0.00000
  339:  29  2 28 29  1 29                    103134.74090  103134.75010   -0.00920    0.02000   0.00000
  340:  44  4 40 44  3 41                    103476.19220  103476.20598   -0.01378    0.02000   0.00000
  341:  43  8 35 42  9 34                    103739.95820  103739.97712   -0.01892    0.02000   0.00000
  342:  16 10  6 15 10  5                    103877.15950  103877.18183   -0.02233    0.02000   0.00000  103877.18183   -0.02233 0.5000
  343:  16 10  7 15 10  6                    103877.15950  103877.18183   -0.02233    0.02000   0.00000  103877.18183   -0.02233 0.5000
  344:  16 12  4 15 12  3                    103879.66360  103879.66223    0.00137    0.02000   0.00000  103879.66223    0.00137 0.5000
  345:  16 12  5 15 12  4                    103879.66360  103879.66223    0.00137    0.02000   0.00000  103879.66223    0.00137 0.5000
  346:  16  9  7 15  9  6                    103882.50120  103882.51054   -0.00934    0.02000   0.00000  103882.51054   -0.00934 0.5000
  347:  16  9  8 15  9  7                    103882.50120  103882.51054   -0.00934    0.02000   0.00000  103882.51054   -0.00934 0.5000
  348:  16 13  3 15 13  2                    103885.47270  103885.46518    0.00752    0.02000   0.00000  103885.46518    0.00752 0.5000
  349:  16 13  4 15 13  3                    103885.47270  103885.46518    0.00752    0.02000   0.00000  103885.46518    0.00752 0.5000
  350:  16 14  2 15 14  1                    103893.53130  103893.55072   -0.01942    0.02000   0.00000  103893.55072   -0.01942 0.5000
  351:  16 14  3 15 14  2                    103893.53130  103893.55072   -0.01942    0.02000   0.00000  103893.55072   -0.01942 0.5000
  352:  16  8  9 15  8  8                    103894.72030  103894.71004    0.01026    0.02000   0.00000  103894.71005    0.01025 0.5000
  353:  16  8  8 15  8  7                    103894.72030  103894.71005    0.01025    0.02000   0.00000  103894.71005    0.01025 0.5000
  354:  16 15  2 15 15  1                    103903.58400  103903.58065    0.00335    0.02000   0.00000  103903.58065    0.00335 0.5000
  355:  16 15  1 15 15  0                    103903.58400  103903.58065    0.00335    0.02000   0.00000  103903.58065    0.00335 0.5000
  356:  16  7 10 15  7  9                    103917.51190  103917.51683   -0.00493    0.02000   0.00000  103917.51743   -0.00553 0.5000
  357:  16  7  9 15  7  8                    103917.51190  103917.51804   -0.00614    0.02000   0.00000  103917.51743   -0.00553 0.5000
  358:  68  8 60 68  7 61                    103953.01920  103953.04917   -0.02997    0.02000   0.00000
  359:  16  6 11 15  6 10                    103958.23430  103958.20560    0.02870    0.02000   0.00000  103958.24603   -0.01173 0.5000
  360:  16  6 10 15  6  9                    103958.23430  103958.28645   -0.05215    0.02000   0.00000  103958.24603   -0.01173 0.5000
  361:  49  7 42 49  6 43                    103974.60920  103974.60603    0.00317    0.02000   0.00000
  362:  37  5 33 37  4 34                    103989.95780  103989.95280    0.00500    0.02000   0.00000
  363:  63  8 55 63  7 56                    104001.60670  104001.61447   -0.00777    0.02000   0.00000
  364:  16  5 11 15  5 10                    104034.76320  104034.78836   -0.02516    0.02000   0.00000
  365:  16  3 14 15  3 13                    104043.67980  104043.68533   -0.00553    0.02000   0.00000
  366:  63  7 56 63  6 57                    104057.05810  104057.04805    0.01005    0.02000   0.00000
  367:  16  4 13 15  4 12                    104142.36790  104142.36875   -0.00085    0.02000   0.00000
  368:  16  4 12 15  4 11                    104228.62760  104228.63192   -0.00432    0.02000   0.00000
  369:   8  3  6  7  2  5                    104252.94850  104252.95708   -0.00858    0.02000   0.00000
  370:  16  1 15 15  1 14                    104566.11050  104566.11303   -0.00253    0.02000   0.00000
  371:  16  3 13 15  3 12                    105046.28060  105046.29167   -0.01107    0.02000   0.00000
  372:  34  6 28 34  5 29                    105057.05910  105057.05185    0.00725    0.02000   0.00000
  373:  36  4 33 36  3 34                    105245.79870  105245.77489    0.02381    0.02000   0.00000
  374:  57  6 51 57  5 52                    105580.30890  105580.33199   -0.02309    0.02000   0.00000
  375:  33  3 31 33  2 32                    105798.85770  105798.85366    0.00404    0.02000   0.00000
  376:  62  8 54 62  7 55                    105844.71610  105844.71749   -0.00139    0.02000   0.00000
  377:  38  5 34 38  4 35                    105957.37110  105957.37535   -0.00425    0.02000   0.00000
  378:  69  8 61 69  7 62                    106010.94990  106010.95860   -0.00870    0.02000   0.00000
  379:  16  2 14 15  2 13                    106261.86940  106261.88202   -0.01262    0.02000   0.00000
  380:  17  0 17 16  0 16                    106301.36950  106301.37021   -0.00071    0.02000   0.00000
  381:  30  1 29 30  0 30                    106456.24810  106456.23995    0.00815    0.02000   0.00000
  382:  40  7 33 39  8 32                    106598.07180  106598.08225   -0.01045    0.02000   0.00000
  383:  18  1 17 17  2 16                    106618.01380  106618.02478   -0.01098    0.02000   0.00000
  384:  34  2 32 34  1 33                    106713.76480  106713.77900   -0.01420    0.02000   0.00000
  385:  33  6 27 33  5 28                    106828.29370  106828.29111    0.00259    0.02000   0.00000
  386:  48  7 41 48  6 42                    106991.47120  106991.46530    0.00590    0.02000   0.00000
  387:  30  2 29 30  1 30                    107011.41970  107011.40804    0.01166    0.02000   0.00000
  388:  17  1 17 16  0 16                    107075.21060  107075.22076   -0.01016    0.02000   0.00000
  389:  39  3 36 39  2 37                    107286.72890  107286.72887    0.00003    0.02000   0.00000
  390:  14  2 13 13  1 12                    107540.30680  107540.28597    0.02083    0.02000   0.00000
  391:  51  5 46 51  4 47                    108018.08100  108018.08778   -0.00678    0.02000   0.00000
  392:  39  5 35 39  4 36                    108119.96920  108119.96971   -0.00051    0.02000   0.00000
  393:  61  8 53 61  7 54                    108161.09250  108161.11689   -0.02439    0.02000   0.00000
  394:  32  6 26 32  5 27                    108378.89910  108378.90316   -0.00406    0.02000   0.00000
  395:  37  4 34 37  3 35                    108529.24610  108529.24538    0.00072    0.02000   0.00000
  396:  70  8 62 70  7 63                    108772.82650  108772.82755   -0.00105    0.02000   0.00000
  397:  45  4 41 45  3 42                    109066.54100  109066.56040   -0.01940    0.02000   0.00000
  398:  17  2 16 16  2 15                    109109.54650  109109.55207   -0.00557    0.02000   0.00000
  399:  33  5 28 32  6 27                    109195.74020  109195.73295    0.00725    0.02000   0.00000
  400:  21  2 19 20  3 18                    109198.62050  109198.63586   -0.01536    0.02000   0.00000
  401:  34  3 32 34  2 33                    109555.99720  109555.99363    0.00357    0.02000   0.00000
  402:  31  6 25 31  5 26                    109719.32340  109719.32690   -0.00350    0.02000   0.00000
  403:  47  7 40 47  6 41                    110014.14730  110014.13415    0.01315    0.02000   0.00000
  404:  29  4 25 28  5 24                    110163.72600  110163.71967    0.00633    0.02000   0.00000
  405:   9  3  7  8  2  6                    110262.28300  110262.28662   -0.00362    0.02000   0.00000
  406:  17 11  7 16 11  6                    110370.58260  110370.59095   -0.00835    0.02000   0.00000  110370.59095   -0.00835 0.5000
  407:  17 11  6 16 11  5                    110370.58260  110370.59095   -0.00835    0.02000   0.00000  110370.59095   -0.00835 0.5000
  408:  17 12  6 16 12  5                    110372.66740  110372.68855   -0.02115    0.02000   0.00000  110372.65131    0.01609 0.2079
  409:  17 12  5 16 12  4                    110372.66740  110372.68855   -0.02115    0.02000   0.00000  110372.65131    0.01609 0.2079
  410:  17 10  8 16 10  7                    110372.66740  110372.62480    0.04260    0.02000   0.00000  110372.65131    0.01609 0.2921
  411:  17 10  7 16 10  6                    110372.66740  110372.62480    0.04260    0.02000   0.00000  110372.65131    0.01609 0.2921
  412:  17 13  5 16 13  4                    110377.98870  110377.99210   -0.00340    0.02000   0.00000  110377.99210   -0.00340 0.5000
  413:  17 13  4 16 13  3                    110377.98870  110377.99210   -0.00340    0.02000   0.00000  110377.99210   -0.00340 0.5000
  414:  17  9  9 16  9  8                    110380.26130  110380.27203   -0.01073    0.02000   0.00000  110380.27203   -0.01073 0.5000
  415:  17  9  8 16  9  7                    110380.26130  110380.27203   -0.01073    0.02000   0.00000  110380.27203   -0.01073 0.5000
  416:  17 14  4 16 14  3                    110385.89810  110385.89918   -0.00108    0.02000   0.00000  110385.89918   -0.00108 0.5000
  417:  17 14  3 16 14  2                    110385.89810  110385.89918   -0.00108    0.02000   0.00000  110385.89918   -0.00108 0.5000
  418:  17 15  2 16 15  1                    110396.01020  110396.00400    0.00620    0.02000   0.00000  110396.02549   -0.01529 0.0890
  419:  17 15  3 16 15  2                    110396.01020  110396.00400    0.00620    0.02000   0.00000  110396.02549   -0.01529 0.0890
  420:  17  8 10 16  8  9                    110396.01020  110396.03012   -0.01992    0.02000   0.00000  110396.02549   -0.01529 0.4110
  421:  17  8  9 16  8  8                    110396.01020  110396.03016   -0.01996    0.02000   0.00000  110396.02549   -0.01529 0.4110
  422:  17  7 11 16  7 10                    110424.38950  110424.38990   -0.00040    0.02000   0.00000  110424.39128   -0.00178 0.5000
  423:  17  7 10 16  7  9                    110424.38950  110424.39267   -0.00317    0.02000   0.00000  110424.39128   -0.00178 0.5000
  424:  40  5 36 40  4 37                    110473.45980  110473.47126   -0.01146    0.02000   0.00000
  425:  31  1 30 31  0 31                    110474.18940  110474.24077   -0.05137    0.02000   0.00000  110474.24493   -0.05553 0.3246
  426:  17  6 11 16  6 10                    110474.18940  110474.24693   -0.05753    0.02000   0.00000  110474.24493   -0.05553 0.6754
  427:  17  3 15 16  3 14                    110522.87290  110522.88605   -0.01315    0.02000   0.00000
  428:  17  5 12 16  5 11                    110567.94960  110567.94804    0.00156    0.02000   0.00000
  429:  17  4 14 16  4 13                    110684.86830  110684.86946   -0.00116    0.02000   0.00000
  430:  44  8 36 43  9 35                    110755.81530  110755.85174   -0.03644    0.02000   0.00000
  431:  17  1 16 16  1 15                    110779.57650  110779.62557   -0.04907    0.02000   0.00000
  432:  17  4 13 16  4 12                    110815.67770  110815.67884   -0.00114    0.02000   0.00000
  433:  30  6 24 30  5 25                    110866.18440  110866.19468   -0.01028    0.02000   0.00000
  434:  60  8 52 60  7 53                    110869.66810  110869.65823    0.00987    0.02000   0.00000
  435:  31  2 30 31  1 31                    110899.57160  110899.56128    0.01032    0.02000   0.00000
  436:  35  2 33 35  1 34                    111089.83210  111089.82773    0.00437    0.02000   0.00000
  437:  58  6 52 58  5 53                    111152.39640  111152.38563    0.01077    0.02000   0.00000
  438:  25  3 22 24  4 21                    111695.50100  111695.49873    0.00227    0.02000   0.00000
  439:  17  3 14 16  3 13                    111817.36680  111817.36204    0.00476    0.02000   0.00000
  440:  29  6 23 29  5 24                    111839.60140  111839.60081    0.00059    0.02000   0.00000
  441:  38  4 35 38  3 36                    111928.07850  111928.07882   -0.00032    0.02000   0.00000
  442:  15  2 14 14  1 13                    112052.56530  112052.56696   -0.00166    0.02000   0.00000
  443:   9  3  6  8  2  7                    112184.54840  112184.54711    0.00129    0.02000   0.00000
  444:  18  1 18 17  1 17                    112216.88400  112216.90947   -0.02547    0.02000   0.00000
  445:  40  3 37 40  2 38                    112264.33860  112264.33549    0.00311    0.02000   0.00000
  446:  18  0 18 17  0 17                    112400.39940  112400.40911   -0.00971    0.02000   0.00000
  447:  28  6 22 28  5 23                    112660.87020  112660.87091   -0.00071    0.02000   0.00000
  448:  17  2 15 16  2 14                    112899.90090  112899.90701   -0.00611    0.02000   0.00000
  449:  46  7 39 46  6 40                    112968.03030  112968.03379   -0.00349    0.02000   0.00000
  450:  18  1 18 17  0 17                    112990.75930  112990.76001   -0.00071    0.02000   0.00000
  451:  41  5 37 41  4 38                    113011.52600  113011.52528    0.00072    0.02000   0.00000
  452:  34  6 29 34  5 30                    113134.93450  113134.92867    0.00583    0.02000   0.00000
  453:  35  6 30 35  5 31                    113152.77140  113152.78175   -0.01035    0.02000   0.00000
  454:  33  6 28 33  5 29                    113196.49160  113196.49407   -0.00247    0.02000   0.00000
  455:   6  4  3  5  3  2                    113211.03160  113211.04142   -0.00982    0.02000   0.00000
  456:   6  4  2  5  3  3                    113215.00370  113215.01231   -0.00861    0.02000   0.00000
  457:  36  6 31 36  5 32                    113265.71740  113265.72680   -0.00940    0.02000   0.00000
  458:  32  6 27 32  5 28                    113322.27160  113322.29128   -0.01968    0.02000   0.00000
  459:  27  6 21 27  5 22                    113350.94000  113350.93078    0.00922    0.02000   0.00000
  460:  35  3 33 35  2 34                    113356.86270  113356.85449    0.00821    0.02000   0.00000
  461:  37  6 32 37  5 33                    113489.56090  113489.56241   -0.00151    0.02000   0.00000
  462:  31  6 26 31  5 27                    113497.95200  113497.94641    0.00559    0.02000   0.00000
  463:  65  7 58 65  6 59                    113604.82580  113604.82813   -0.00233    0.02000   0.00000
  464:  30  6 25 30  5 26                    113710.17440  113710.17488   -0.00048    0.02000   0.00000
  465:  74  9 65 74  8 66                    113729.47150  113729.45939    0.01211    0.02000   0.00000
  466:  38  6 33 38  5 34                    113839.82830  113839.83053   -0.00223    0.02000   0.00000
  467:  41  7 34 40  8 33                    113852.01520  113852.02056   -0.00536    0.02000   0.00000
  468:  52  5 47 52  4 48                    113870.84190  113870.86008   -0.01818    0.02000   0.00000
  469:  59  8 51 59  7 52                    113881.91080  113881.91726   -0.00646    0.02000   0.00000
  470:  26  6 20 26  5 21                    113929.24810  113929.24953   -0.00143    0.02000   0.00000
  471:  29  6 24 29  5 25                    113946.99630  113946.99771   -0.00141    0.02000   0.00000
  472:  28  6 23 28  5 24                    114197.89000  114197.89131   -0.00131    0.02000   0.00000
  473:  19  1 18 18  2 17                    114296.62020  114296.61808    0.00212    0.02000   0.00000
  474:  39  6 34 39  5 35                    114331.42230  114331.43104   -0.00874    0.02000   0.00000
  475:  25  6 19 25  5 20                    114413.22090  114413.25988   -0.03898    0.02000   0.00000
  476:  27  6 22 27  5 23                    114453.85390  114453.86856   -0.01466    0.02000   0.00000
  477:  32  1 31 32  0 32                    114471.48860  114471.47895    0.00965    0.02000   0.00000
  478:  73  9 64 73  8 65                    114542.23050  114542.23679   -0.00629    0.02000   0.00000
  479:  26  6 21 26  5 22                    114707.48940  114707.49392   -0.00452    0.02000   0.00000
  480:  32  2 31 32  1 32                    114796.12910  114796.11601    0.01309    0.02000   0.00000
  481:  24  6 18 24  5 19                    114818.13000  114818.13450   -0.00450    0.02000   0.00000
  482:  25  6 20 25  5 21                    114952.84560  114952.83927    0.00633    0.02000   0.00000
  483:  40  6 35 40  5 36                    114978.23980  114978.24863   -0.00883    0.02000   0.00000
  484:  23  6 17 23  5 18                    115156.80970  115156.80286    0.00684    0.02000   0.00000
  485:  24  6 19 24  5 20                    115185.37910  115185.39054   -0.01144    0.02000   0.00000
  486:  18  2 17 17  2 16                    115389.88600  115389.94886   -0.06286    0.02000   0.00000
  487:  36  2 34 36  1 35                    115395.55320  115395.55927   -0.00607    0.02000   0.00000
  488:  23  6 18 23  5 19                    115401.89560  115401.91675   -0.02115    0.02000   0.00000
  489:  39  4 36 39  3 37                    115429.25650  115429.26189   -0.00539    0.02000   0.00000
  490:  22  6 16 22  5 17                    115440.12460  115440.11376    0.01084    0.02000   0.00000
  491:  22  6 17 22  5 18                    115600.30050  115600.31445   -0.01395    0.02000   0.00000
  492:  21  6 15 21  5 16                    115677.07880  115677.07315    0.00565    0.02000   0.00000
  493:  42  5 38 42  4 39                    115725.91940  115725.90786    0.01154    0.02000   0.00000
  494:  21  6 16 21  5 17                    115779.42760  115779.43959   -0.01199    0.02000   0.00000
  495:  45  7 38 45  6 39                    115790.85980  115790.86340   -0.00360    0.02000   0.00000
  496:  41  6 36 41  5 37                    115792.79710  115792.80633   -0.00923    0.02000   0.00000
  497:  20  6 14 20  5 15                    115875.09920  115875.10894   -0.00974    0.02000   0.00000
  498:  20  6 15 20  5 16                    115938.94790  115938.93751    0.01039    0.02000   0.00000
  499:  72  9 63 72  8 64                    115987.73050  115987.77722   -0.04672    0.02000   0.00000
  500:  19  6 13 19  5 14                    116040.29940  116040.33217   -0.03277    0.02000   0.00000
  501:  19  6 14 19  5 15                    116079.08900  116079.08009    0.00891    0.02000   0.00000
  502:  10  3  8  9  2  7                    116084.12450  116084.13702   -0.01252    0.02000   0.00000
  503:  18  6 12 18  5 13                    116177.76910  116177.77706   -0.00796    0.02000   0.00000
  504:  18  6 13 18  5 14                    116200.60190  116200.61616   -0.01426    0.02000   0.00000
  505:  17  6 11 17  5 12                    116291.58090  116291.61105   -0.03015    0.02000   0.00000
  506:  17  6 12 17  5 13                    116304.63320  116304.63957   -0.00637    0.02000   0.00000
  507:  16  6 10 16  5 11                    116385.32080  116385.31216    0.00864    0.02000   0.00000
  508:  16  6 11 16  5 12                    116392.47880  116392.47673    0.00207    0.02000   0.00000
  509:  15  6  9 15  5 10                    116461.82640  116461.81408    0.01232    0.02000   0.00000
  510:  15  6 10 15  5 11                    116465.59640  116465.59398    0.00242    0.02000   0.00000
  511:  14  6  8 14  5  9                    116523.64030  116523.62185    0.01845    0.02000   0.00000
  512:  14  6  9 14  5 10                    116525.50120  116525.52376   -0.02256    0.02000   0.00000
  513:  16  2 15 15  1 14                    116562.93650  116562.95085   -0.01435    0.02000   0.00000
  514:  13  6  7 13  5  8                    116572.91960  116572.90181    0.01779    0.02000   0.00000
  515:  13  6  8 13  5  9                    116573.81220  116573.80770    0.00450    0.02000   0.00000
  516:  12  6  6 12  5  7                    116611.52780  116611.54969   -0.02189    0.02000   0.00000
  517:  12  6  7 12  5  8                    116611.96930  116611.95425    0.01505    0.02000   0.00000
  518:  11  6  6 11  5  7                    116641.31940  116641.40823   -0.08883    0.02000   0.00000  116641.32459   -0.00519 0.5000
  519:  11  6  5 11  5  6                    116641.31940  116641.24095    0.07845    0.02000   0.00000  116641.32459   -0.00519 0.5000
  520:  10  6  5 10  5  6                    116663.51670  116663.52993   -0.01323    0.02000   0.00000  116663.49846    0.01824 0.5000
  521:  10  6  4 10  5  5                    116663.51670  116663.46698    0.04972    0.02000   0.00000  116663.49846    0.01824 0.5000
  522:   9  6  4  9  5  5                    116679.54980  116679.58136   -0.03156    0.02000   0.00000  116679.57083   -0.02103 0.5000
  523:   9  6  3  9  5  4                    116679.54980  116679.56031   -0.01051    0.02000   0.00000  116679.57083   -0.02103 0.5000
  524:   8  6  3  8  5  4                    116690.71760  116690.71768   -0.00008    0.02000   0.00000  116690.71466    0.00294 0.5000
  525:   8  6  2  8  5  3                    116690.71760  116690.71165    0.00595    0.02000   0.00000  116690.71466    0.00294 0.5000
  526:   7  6  2  7  5  3                    116697.99720  116697.98232    0.01488    0.02000   0.00000  116697.98162    0.01558 0.5000
  527:   7  6  1  7  5  2                    116697.99720  116697.98093    0.01627    0.02000   0.00000  116697.98162    0.01558 0.5000
  528:  42  6 37 42  5 38                    116785.94300  116785.95804   -0.01504    0.02000   0.00000
  529:  18 11  8 17 11  7                    116864.82260  116864.83337   -0.01077    0.02000   0.00000  116864.83337   -0.01077 0.5000
  530:  18 11  7 17 11  6                    116864.82260  116864.83337   -0.01077    0.02000   0.00000  116864.83337   -0.01077 0.5000
  531:  18 12  6 17 12  5                    116865.75800  116865.80949   -0.05149    0.02000   0.00000  116865.80949   -0.05149 0.5000
  532:  18 12  7 17 12  6                    116865.75800  116865.80949   -0.05149    0.02000   0.00000  116865.80949   -0.05149 0.5000
  533:  18 10  8 17 10  7                    116868.61090  116868.62834   -0.01744    0.02000   0.00000  116868.62834   -0.01744 0.5000
  534:  18 10  9 17 10  8                    116868.61090  116868.62834   -0.01744    0.02000   0.00000  116868.62834   -0.01744 0.5000
  535:  18 13  5 17 13  4                    116870.45230  116870.45768   -0.00538    0.02000   0.00000  116870.45768   -0.00538 0.5000
  536:  18 13  6 17 13  5                    116870.45230  116870.45768   -0.00538    0.02000   0.00000  116870.45768   -0.00538 0.5000
  537:  18  9  9 17  9  8                    116878.95310  116878.95480   -0.00170    0.02000   0.00000  116878.95480   -0.00170 0.5000
  538:  18  9 10 17  9  9                    116878.95310  116878.95480   -0.00170    0.02000   0.00000  116878.95480   -0.00170 0.5000
  539:  18 15  4 17 15  3                    116888.14020  116888.14257   -0.00237    0.02000   0.00000  116888.14257   -0.00237 0.5000
  540:  18 15  3 17 15  2                    116888.14020  116888.14257   -0.00237    0.02000   0.00000  116888.14257   -0.00237 0.5000
  541:  18  8 11 17  8 10                    116898.78190  116898.78143    0.00047    0.02000   0.00000  116898.78147    0.00043 0.5000
  542:  18  8 10 17  8  9                    116898.78190  116898.78151    0.00039    0.02000   0.00000  116898.78147    0.00043 0.5000
  543:  18 16  2 17 16  1                    116900.37330  116900.36344    0.00986    0.02000   0.00000  116900.36344    0.00986 0.5000
  544:  18 16  3 17 16  2                    116900.37330  116900.36344    0.00986    0.02000   0.00000  116900.36344    0.00986 0.5000
  545:  18 17  1 17 17  0                    116914.46660  116914.48795   -0.02135    0.02000   0.00000  116914.48795   -0.02135 0.5000
  546:  18 17  2 17 17  1                    116914.46660  116914.48795   -0.02135    0.02000   0.00000  116914.48795   -0.02135 0.5000
  547:  18  7 12 17  7 11                    116933.43240  116933.45194   -0.01954    0.02000   0.00000  116933.45495   -0.02255 0.5000
  548:  18  7 11 17  7 10                    116933.43240  116933.45795   -0.02555    0.02000   0.00000  116933.45495   -0.02255 0.5000
  549:  18  1 17 17  1 16                    116944.80730  116944.78910    0.01820    0.02000   0.00000
  550:  18  3 16 17  3 15                    116988.67490  116988.70909   -0.03419    0.02000   0.00000
  551:  18  6 13 17  6 12                    116993.49880  116993.33731    0.16149    0.02000   0.00000  116993.49092    0.00788 0.5000
  552:  18  6 12 17  6 11                    116993.49880  116993.64453   -0.14573    0.02000   0.00000  116993.49092    0.00788 0.5000
  553:  59  6 53 59  5 54                    116997.97710  116997.95648    0.02062    0.02000   0.00000
  554:  58  8 50 58  7 51                    117105.60350  117105.61314   -0.00964    0.02000   0.00000
  555:  18  5 13 17  5 12                    117107.48090  117107.47853    0.00237    0.02000   0.00000
  556:  41  3 38 41  2 39                    117129.15820  117129.15785    0.00035    0.02000   0.00000
  557:  36  3 34 36  2 35                    117193.16900  117193.19112   -0.02212    0.02000   0.00000
  558:  18  4 15 17  4 14                    117229.24320  117229.25339   -0.01019    0.02000   0.00000
  559:  18  4 14 17  4 13                    117422.05730  117422.07192   -0.01462    0.02000   0.00000
  560:  45  8 37 44  9 36                    117823.52620  117823.47634    0.04986    0.02000   0.00000
  561:  34  5 29 33  6 28                    117844.93140  117844.94087   -0.00947    0.02000   0.00000
  562:  43  6 38 43  5 39                    117966.59670  117966.63003   -0.03333    0.02000   0.00000
  563:  71  9 62 71  8 63                    118006.06330  118006.07752   -0.01422    0.02000   0.00000
  564:  22  2 20 21  3 19                    118301.89190  118301.89661   -0.00471    0.02000   0.00000
  565:  19  1 19 18  1 18                    118360.66850  118360.68493   -0.01643    0.02000   0.00000
  566:  44  7 37 44  6 38                    118434.70740  118434.71808   -0.01068    0.02000   0.00000
  567:  33  1 32 33  0 33                    118451.64410  118451.63294    0.01116    0.02000   0.00000
  568:  38  6 32 37  7 31                    118482.32820  118482.33268   -0.00448    0.02000   0.00000
  569:  19  0 19 18  0 18                    118503.26130  118503.26148   -0.00018    0.02000   0.00000
  570:  43  5 39 43  4 40                    118606.78960  118606.79203   -0.00243    0.02000   0.00000
  571:  18  3 15 17  3 14                    118614.97800  118614.97754    0.00046    0.02000   0.00000
  572:  33  2 32 33  1 33                    118698.56460  118698.58531   -0.02071    0.02000   0.00000
  573:  19  1 19 18  0 18                    118951.02990  118951.03583   -0.00593    0.02000   0.00000
  574:  40  4 37 40  3 38                    119020.01540  119020.05768   -0.04228    0.02000   0.00000
  575:  66  7 59 66  6 60                    119077.60660  119077.58341    0.02319    0.02000   0.00000
  576:  10  3  7  9  2  8                    119084.55280  119084.54346    0.00934    0.02000   0.00000
  577:  44  6 39 44  5 40                    119341.61180  119341.61882   -0.00702    0.02000   0.00000
  578:  18  2 16 17  2 15                    119496.92010  119496.92990   -0.00980    0.02000   0.00000
  579:  37  2 35 37  1 36                    119639.92100  119639.90443    0.01657    0.02000   0.00000
  580:   7  4  3  6  3  4                    119701.26600  119701.27528   -0.00928    0.02000   0.00000
  581:  39  8 32 39  7 33                    154983.98580  154983.99652   -0.01072    0.02500   0.00000
  582:  38  8 30 38  7 31                    155075.11300  155075.09453    0.01847    0.02500   0.00000
  583:  38  5 33 37  6 32                    155757.74130  155757.65371    0.08759    0.02500   0.00000
  584:  24 13 12 23 13 11                    155823.72460  155823.68549    0.03911    0.02500   0.00000  155823.68549    0.03911 0.5000
  585:  24 13 11 23 13 10                    155823.72460  155823.68549    0.03911    0.02500   0.00000  155823.68549    0.03911 0.5000
  586:  24 14 11 23 14 10                    155826.61160  155826.48452    0.12708    0.02500   0.00000  155826.63036   -0.01876 0.2231
  587:  24 14 10 23 14  9                    155826.61160  155826.48452    0.12708    0.02500   0.00000  155826.63036   -0.01876 0.2231
  588:  24 12 12 23 12 11                    155826.61160  155826.74782   -0.13622    0.02500   0.00000  155826.63036   -0.01876 0.2769
  589:  24 12 13 23 12 12                    155826.61160  155826.74782   -0.13622    0.02500   0.00000  155826.63036   -0.01876 0.2769
  590:  24 10 15 23 10 14                    155858.14230  155858.17571   -0.03341    0.02500   0.00000  155858.17571   -0.03341 0.5000
  591:  24 10 14 23 10 13                    155858.14230  155858.17571   -0.03341    0.02500   0.00000  155858.17571   -0.03341 0.5000
  592:  24  9 16 23  9 15                    155893.36700  155893.37067   -0.00367    0.02500   0.00000  155893.37074   -0.00374 0.5000
  593:  24  9 15 23  9 14                    155893.36700  155893.37081   -0.00381    0.02500   0.00000  155893.37074   -0.00374 0.5000
  594:  24  7 18 23  7 17                    156041.44980  156041.32689    0.12291    0.02500   0.00000  156041.46664   -0.01684 0.5000
  595:  24  7 17 23  7 16                    156041.44980  156041.60638   -0.15658    0.02500   0.00000  156041.46664   -0.01684 0.5000
  596:  24  6 19 23  6 18                    156190.20440  156190.17972    0.02468    0.02500   0.00000
  597:  24  6 18 23  6 17                    156197.65830  156197.69359   -0.03529    0.02500   0.00000
  598:  35  8 28 35  7 29                    156442.35230  156442.36593   -0.01363    0.02500   0.00000
  599:  34  8 27 34  7 28                    156743.43400  156743.49897   -0.06497    0.02500   0.00000
  600:  33  8 26 33  7 27                    157019.85410  157019.88378   -0.02968    0.02500   0.00000
  601:  30  8 22 30  7 23                    157696.84170  157696.80852    0.03318    0.02500   0.00000
  602:  54  5 50 54  4 51                    157798.98230  157799.01462   -0.03232    0.02500   0.00000
  603:  29  8 22 29  7 23                    157897.49030  157897.46623    0.02407    0.02500   0.00000
  604:  24  2 22 23  2 21                    157996.21330  157996.16054    0.05276    0.02500   0.00000
  605:  26  8 19 26  7 19                    158348.10620  158348.09853    0.00767    0.02500   0.00000  158348.15079   -0.04459 0.0072
  606:  26  8 18 26  7 19                    158348.10620  158348.15117   -0.04497    0.02500   0.00000  158348.15079   -0.04459 0.9928
  607:  26  8 19 26  7 20                    158350.02160  158349.99756    0.02404    0.02500   0.00000
  608:  25  8 17 25  7 18                    158467.33480  158467.33654   -0.00174    0.02500   0.00000  158467.33633   -0.00153 0.9928
  609:  25  8 18 25  7 18                    158467.33480  158467.30852    0.02628    0.02500   0.00000  158467.33633   -0.00153 0.0072
  610:  25  8 18 25  7 19                    158468.43710  158468.40949    0.02761    0.02500   0.00000
  611:  24  8 16 24  7 17                    158572.03230  158572.03594   -0.00364    0.02500   0.00000  158572.03583   -0.00353 0.9927
  612:  24  8 17 24  7 17                    158572.03230  158572.02143    0.01087    0.02500   0.00000  158572.03583   -0.00353 0.0073
  613:  24  8 17 24  7 18                    158572.61480  158572.64464   -0.02984    0.02500   0.00000
  614:  21  8 13 21  7 14                    158811.58060  158811.55635    0.02425    0.02500   0.00000  158811.60322   -0.02262 0.4981
  615:  21  8 14 21  7 14                    158811.58060  158811.55469    0.02591    0.02500   0.00000  158811.60322   -0.02262 0.0037
  616:  21  8 14 21  7 15                    158811.58060  158811.65045   -0.06985    0.02500   0.00000  158811.60322   -0.02262 0.4981
  617:  20  8 13 20  7 14                    158870.27900  158870.28747   -0.00847    0.02500   0.00000  158870.26371    0.01529 0.4981
  618:  20  8 12 20  7 13                    158870.27900  158870.24013    0.03887    0.02500   0.00000  158870.26371    0.01529 0.4981
  619:  20  8 13 20  7 13                    158870.27900  158870.23939    0.03961    0.02500   0.00000  158870.26371    0.01529 0.0038
  620:  19  8 12 19  7 13                    158920.03500  158920.04678   -0.01178    0.02500   0.00000  158920.03528   -0.00028 0.4981
  621:  19  8 11 19  7 12                    158920.03500  158920.02387    0.01113    0.02500   0.00000  158920.03528   -0.00028 0.4981
  622:  19  8 12 19  7 12                    158920.03500  158920.02355    0.01145    0.02500   0.00000  158920.03528   -0.00028 0.0038
  623:  18  8 11 18  7 12                    158961.83840  158961.83404    0.00436    0.02500   0.00000  158961.82871    0.00969 0.4981
  624:  18  8 10 18  7 11                    158961.83840  158961.82341    0.01499    0.02500   0.00000  158961.82871    0.00969 0.4981
  625:  18  8 11 18  7 11                    158961.83840  158961.82328    0.01512    0.02500   0.00000  158961.82871    0.00969 0.0038
  626:  16  8  9 16  7  9                    159024.82020  159024.86235   -0.04215    0.02500   0.00000  159024.86335   -0.04315 0.0038
  627:  16  8  8 16  7  9                    159024.82020  159024.86237   -0.04217    0.02500   0.00000  159024.86335   -0.04315 0.4981
  628:  16  8  9 16  7 10                    159024.82020  159024.86433   -0.04413    0.02500   0.00000  159024.86335   -0.04315 0.4981
  629:  14  8  7 14  7  8                    159065.63230  159065.63538   -0.00308    0.02500   0.00000  159065.63523   -0.00293 0.4981
  630:  14  8  7 14  7  7                    159065.63230  159065.63509   -0.00279    0.02500   0.00000  159065.63523   -0.00293 0.0039
  631:  14  8  6 14  7  7                    159065.63230  159065.63509   -0.00279    0.02500   0.00000  159065.63523   -0.00293 0.4981
  632:  13  8  6 13  7  7                    159079.42290  159079.42109    0.00181    0.02500   0.00000  159079.42105    0.00185 0.4981
  633:  13  8  6 13  7  6                    159079.42290  159079.42100    0.00190    0.02500   0.00000  159079.42105    0.00185 0.0039
  634:  13  8  5 13  7  6                    159079.42290  159079.42100    0.00190    0.02500   0.00000  159079.42105    0.00185 0.4981
  635:  12  8  5 12  7  5                    159089.61010  159089.64652   -0.03642    0.02500   0.00000  159089.64653   -0.03643 0.0039
  636:  12  8  4 12  7  5                    159089.61010  159089.64652   -0.03642    0.02500   0.00000  159089.64653   -0.03643 0.4980
  637:  12  8  5 12  7  6                    159089.61010  159089.64655   -0.03645    0.02500   0.00000  159089.64653   -0.03643 0.4980
  638:  11  8  4 11  7  5                    159096.87680  159096.88485   -0.00805    0.02500   0.00000  159096.88485   -0.00805 0.4980
  639:  11  8  4 11  7  4                    159096.87680  159096.88484   -0.00804    0.02500   0.00000  159096.88485   -0.00805 0.0039
  640:  11  8  3 11  7  4                    159096.87680  159096.88484   -0.00804    0.02500   0.00000  159096.88485   -0.00805 0.4980
  641:   9  8  1  9  7  2                    159104.51300  159104.46924    0.04376    0.02500   0.00000  159104.46924    0.04376 0.4960
  642:   9  8  2  9  7  2                    159104.51300  159104.46924    0.04376    0.02500   0.00000  159104.46924    0.04376 0.0040
  643:   9  8  2  9  7  3                    159104.51300  159104.46924    0.04376    0.02500   0.00000  159104.46924    0.04376 0.4960
  644:   9  8  1  9  7  3                    159104.51300  159104.46924    0.04376    0.02500   0.00000  159104.46924    0.04376 0.0040
  645:  24  3 21 23  3 20                    159390.33800  159390.33707    0.00093    0.02500   0.00000
  646:  25  1 24 24  1 23                    159432.42260  159432.43127   -0.00867    0.02500   0.00000
  647:  30  3 27 29  4 26                    161244.52430  161244.54608   -0.02178    0.02500   0.00000
  648:  26  1 26 25  1 25                    161267.07920  161267.06072    0.01848    0.02500   0.00000
  649:  26  0 26 25  0 25                    161287.41610  161287.41140    0.00470    0.02500   0.00000
  650:  26  1 26 25  0 25                    161345.11740  161345.10204    0.01536    0.02500   0.00000
  651:  59  6 54 59  5 55                    161402.46990  161402.46193    0.00797    0.02500   0.00000
  652:  25  2 24 24  1 23                    161469.43410  161469.41294    0.02116    0.02500   0.00000
  653:  51  4 48 51  3 49                    161571.42440  161571.49600   -0.07160    0.02500   0.00000
  654:  25  3 23 24  3 22                    161745.72450  161745.74686   -0.02236    0.02500   0.00000
  655:  63  7 57 63  6 58                    161846.47450  161846.46808    0.00642    0.02500   0.00000
  656:  27  2 25 26  3 24                    162113.80730  162113.83861   -0.03131    0.02500   0.00000
  657:   7  6  2  6  5  2                    162136.28050  162136.28609   -0.00559    0.02500   0.00000  162136.28597   -0.00547 0.0041
  658:   7  6  1  6  5  2                    162136.28050  162136.28609   -0.00559    0.02500   0.00000  162136.28597   -0.00547 0.4959
  659:   7  6  1  6  5  1                    162136.28050  162136.28586   -0.00536    0.02500   0.00000  162136.28597   -0.00547 0.0041
  660:   7  6  2  6  5  1                    162136.28050  162136.28585   -0.00535    0.02500   0.00000  162136.28597   -0.00547 0.4959
  661:  25 13 13 24 13 12                    162315.59990  162315.57958    0.02032    0.02500   0.00000  162315.57958    0.02032 0.5000
  662:  25 13 12 24 13 11                    162315.59990  162315.57958    0.02032    0.02500   0.00000  162315.57958    0.02032 0.5000
  663:  25 14 11 24 14 10                    162317.00440  162317.01295   -0.00855    0.02500   0.00000  162317.01295   -0.00855 0.5000
  664:  25 14 12 24 14 11                    162317.00440  162317.01295   -0.00855    0.02500   0.00000  162317.01295   -0.00855 0.5000
  665:  25 12 13 24 12 12                    162320.64240  162320.64052    0.00188    0.02500   0.00000  162320.64052    0.00188 0.5000
  666:  25 12 14 24 12 13                    162320.64240  162320.64052    0.00188    0.02500   0.00000  162320.64052    0.00188 0.5000
  667:  25 15 10 24 15  9                    162323.64740  162323.64690    0.00050    0.02500   0.00000  162323.64690    0.00050 0.5000
  668:  25 15 11 24 15 10                    162323.64740  162323.64690    0.00050    0.02500   0.00000  162323.64690    0.00050 0.5000
  669:  25 11 14 24 11 13                    162334.16350  162334.11921    0.04429    0.02500   0.00000  162334.11921    0.04429 0.5000
  670:  25 11 15 24 11 14                    162334.16350  162334.11921    0.04429    0.02500   0.00000  162334.11921    0.04429 0.5000
  671:  25 10 15 24 10 14                    162358.97230  162358.97963   -0.00733    0.02500   0.00000  162358.97963   -0.00733 0.5000
  672:  25 10 16 24 10 15                    162358.97230  162358.97963   -0.00733    0.02500   0.00000  162358.97963   -0.00733 0.5000
  673:  25 18  7 24 18  6                    162367.02200  162366.99928    0.02272    0.02500   0.00000  162366.99928    0.02272 0.5000
  674:  25 18  8 24 18  7                    162367.02200  162366.99928    0.02272    0.02500   0.00000  162366.99928    0.02272 0.5000
  675:  25  9 16 24  9 15                    162400.01680  162399.99428    0.02252    0.02500   0.00000  162399.99414    0.02266 0.5000
  676:  25  9 17 24  9 16                    162400.01680  162399.99400    0.02280    0.02500   0.00000  162399.99414    0.02266 0.5000
  677:  25  8 17 24  8 16                    162465.31200  162465.29353    0.01847    0.02500   0.00000  162465.28678    0.02522 0.5000
  678:  25  8 18 24  8 17                    162465.31200  162465.28002    0.03198    0.02500   0.00000  162465.28678    0.02522 0.5000
  679:  25  7 18 24  7 17                    162570.04270  162569.99293    0.04977    0.02500   0.00000
  680:  25  5 20 24  5 19                    163154.61350  163154.59440    0.01910    0.02500   0.00000
  681:  26  1 25 25  2 24                    163453.76270  163453.72320    0.03950    0.02500   0.00000
  682:  56  4 52 56  3 53                    163781.09360  163781.12324   -0.02964    0.02500   0.00000
  683:  14  4 11 13  3 10                    164080.56120  164080.59808   -0.03688    0.02500   0.00000
  684:  25  2 23 24  2 22                    164209.14380  164209.14619   -0.00239    0.02500   0.00000
  685:  48  3 46 48  2 47                    164225.90480  164225.91588   -0.01108    0.02500   0.00000
  686:  25  4 21 24  4 20                    164461.60850  164461.60782    0.00068    0.02500   0.00000
  687:  26  1 25 25  1 24                    165490.69720  165490.70487   -0.00767    0.02500   0.00000
  688:  21  3 19 20  2 18                    166088.89520  166089.04686   -0.15166    0.02500   0.00000  166088.92252   -0.02732 0.3463
  689:  25  3 22 24  3 21                    166088.89520  166088.85665    0.03855    0.02500   0.00000  166088.92252   -0.02732 0.6537
  690:  11  5  7 10  4  6                    166839.36140  166839.35659    0.00481    0.02500   0.00000  166839.35806    0.00334 0.9913
  691:  11  5  6 10  4  6                    166839.36140  166839.52531   -0.16391    0.02500   0.00000  166839.35806    0.00334 0.0087
  692:  11  5  6 10  4  7                    166844.87390  166844.91009   -0.03619    0.02500   0.00000  166844.90862   -0.03472 0.9913
  693:  11  5  7 10  4  7                    166844.87390  166844.74137    0.13253    0.02500   0.00000  166844.90862   -0.03472 0.0087
  694:  54  9 45 54  8 46                    166907.73210  166907.72632    0.00578    0.02500   0.00000
  695:  26  2 25 25  1 24                    167088.10260  167088.09528    0.00732    0.02500   0.00000
  696:  65  9 57 65  8 58                    167232.02410  167231.93887    0.08523    0.02500   0.00000
  697:  27  1 27 26  1 26                    167387.49540  167387.46127    0.03413    0.02500   0.00000
  698:  27  0 27 26  0 26                    167402.58770  167402.60606   -0.01836    0.02500   0.00000
  699:  27  1 27 26  0 26                    167445.14220  167445.15192   -0.00972    0.02500   0.00000
  700:  58  9 50 58  8 51                    168244.24920  168244.23578    0.01342    0.02500   0.00000
  701:  53  9 44 53  8 45                    168285.43600  168285.41658    0.01942    0.02500   0.00000
  702:   8  6  2  7  5  3                    168626.49800  168626.48936    0.00864    0.02500   0.00000  168626.48865    0.00935 0.4958
  703:   8  6  3  7  5  3                    168626.49800  168626.48934    0.00866    0.02500   0.00000  168626.48865    0.00935 0.0042
  704:   8  6  2  7  5  2                    168626.49800  168626.48796    0.01004    0.02500   0.00000  168626.48865    0.00935 0.0042
  705:   8  6  3  7  5  2                    168626.49800  168626.48794    0.01006    0.02500   0.00000  168626.48865    0.00935 0.4958
  706:  26 13 13 25 13 12                    168807.33600  168807.36984   -0.03384    0.02500   0.00000  168807.31647    0.01953 0.2625
  707:  26 13 14 25 13 13                    168807.33600  168807.36984   -0.03384    0.02500   0.00000  168807.31647    0.01953 0.2625
  708:  26 14 13 25 14 12                    168807.33600  168807.25745    0.07855    0.02500   0.00000  168807.31647    0.01953 0.2375
  709:  26 14 12 25 14 11                    168807.33600  168807.25745    0.07855    0.02500   0.00000  168807.31647    0.01953 0.2375
  710:  26 12 14 25 12 13                    168814.64030  168814.65726   -0.01696    0.02500   0.00000  168814.65726   -0.01696 0.5000
  711:  26 12 15 25 12 14                    168814.64030  168814.65726   -0.01696    0.02500   0.00000  168814.65726   -0.01696 0.5000
  712:  26 11 16 25 11 15                    168831.29800  168831.28556    0.01244    0.02500   0.00000  168831.28556    0.01244 0.5000
  713:  26 11 15 25 11 14                    168831.29800  168831.28556    0.01244    0.02500   0.00000  168831.28556    0.01244 0.5000
  714:  26 17  9 25 17  8                    168837.45410  168837.49077   -0.03667    0.02500   0.00000  168837.49077   -0.03667 0.5000
  715:  26 17 10 25 17  9                    168837.45410  168837.49077   -0.03667    0.02500   0.00000  168837.49077   -0.03667 0.5000
  716:  26 10 17 25 10 16                    168860.59990  168860.59476    0.00514    0.02500   0.00000  168860.59477    0.00513 0.5000
  717:  26 10 16 25 10 15                    168860.59990  168860.59477    0.00513    0.02500   0.00000  168860.59477    0.00513 0.5000
  718:  26 19  8 25 19  7                    168876.12190  168876.14402   -0.02212    0.02500   0.00000  168876.14402   -0.02212 0.5000
  719:  26 19  7 25 19  6                    168876.12190  168876.14402   -0.02212    0.02500   0.00000  168876.14402   -0.02212 0.5000
  720:  26 20  7 25 20  6                    168899.83690  168899.81224    0.02466    0.02500   0.00000  168899.81224    0.02466 0.5000
  721:  26 20  6 25 20  5                    168899.83690  168899.81224    0.02466    0.02500   0.00000  168899.81224    0.02466 0.5000
  722:  26  9 17 25  9 16                    168907.98440  168907.96986    0.01454    0.02500   0.00000  168907.96958    0.01482 0.5000
  723:  26  9 18 25  9 17                    168907.98440  168907.96930    0.01510    0.02500   0.00000  168907.96958    0.01482 0.5000
  724:  26  8 19 25  8 18                    168982.59900  168982.58472    0.01428    0.02500   0.00000  168982.59703    0.00197 0.5000
  725:  26  8 18 25  8 17                    168982.59900  168982.60934   -0.01034    0.02500   0.00000  168982.59703    0.00197 0.5000
  726:  26  7 19 25  7 18                    169101.83960  169101.79471    0.04489    0.02500   0.00000
  727:  56  9 48 56  8 49                    169264.91760  169264.94033   -0.02273    0.02500   0.00000
  728:  26  6 20 25  6 19                    169308.27760  169308.26956    0.00804    0.02500   0.00000
  729:  26  4 23 25  4 22                    169445.72070  169445.71647    0.00423    0.02500   0.00000
  730:  53  4 50 53  3 51                    169513.16660  169513.19387   -0.02727    0.02500   0.00000
  731:  69 10 59 69  9 60                    169703.63200  169703.60634    0.02566    0.02500   0.00000
  732:  22  3 20 21  2 19                    169773.36190  169773.35899    0.00291    0.02500   0.00000
  733:  26  5 21 25  5 20                    169792.32540  169792.27991    0.04549    0.02500   0.00000
  734:  55  9 47 55  8 48                    169828.38900  169828.35976    0.02924    0.02500   0.00000
  735:  27  1 26 26  2 25                    169958.39600  169958.37448    0.02152    0.02500   0.00000
  736:  28  2 26 27  3 25                    170309.08020  170309.06791    0.01229    0.02500   0.00000
  737:  26  2 24 25  2 23                    170366.61620  170366.57773    0.03847    0.02500   0.00000
  738:  26  4 22 25  4 21                    171307.19220  171307.14914    0.04306    0.02500   0.00000
  739:  27  1 26 26  1 25                    171555.77500  171555.76490    0.01010    0.02500   0.00000
  740:  50  9 41 50  8 42                    171564.06230  171564.07922   -0.01692    0.02500   0.00000
  741:  52  9 44 52  8 45                    171602.05220  171602.04549    0.00671    0.02500   0.00000
  742:  51  9 43 51  8 44                    172192.58900  172192.58555    0.00345    0.02500   0.00000
  743:  66  7 60 66  6 61                    172261.05150  172261.04342    0.00808    0.02500   0.00000
  744:  26  3 23 25  3 22                    172739.36250  172739.32174    0.04076    0.02500   0.00000
  745:  50  9 42 50  8 43                    172771.63380  172771.66768   -0.03388    0.02500   0.00000
  746:  27  2 26 26  1 25                    172800.82280  172800.86212   -0.03932    0.02500   0.00000
  747:  23  3 21 22  2 20                    173440.97770  173440.96585    0.01185    0.02500   0.00000
  748:  28  1 28 27  1 27                    173506.32100  173506.30908    0.01192    0.02500   0.00000
  749:  28  0 28 27  0 27                    173517.54920  173517.54583    0.00337    0.02500   0.00000
  750:  28  1 28 27  0 27                    173548.87820  173548.85494    0.02326    0.02500   0.00000
  751:  47  9 38 47  8 39                    173901.42530  173901.41172    0.01358    0.02500   0.00000
  752:  27  3 25 26  3 24                    174346.88170  174346.87809    0.00361    0.02500   0.00000
  753:  47  9 39 47  8 40                    174396.42950  174396.41975    0.00975    0.02500   0.00000
  754:  17  3 14 16  2 15                    174428.43830  174428.37904    0.05926    0.02500   0.00000
  755:  46  9 37 46  8 38                    174529.72580  174529.68436    0.04144    0.02500   0.00000
  756:  45  9 36 45  8 37                    175097.80300  175097.76415    0.03885    0.02500   0.00000
  757:  27 14 14 26 14 13                    175297.22120  175297.20501    0.01619    0.02500   0.00000  175297.20501    0.01619 0.5000
  758:  27 14 13 26 14 12                    175297.22120  175297.20501    0.01619    0.02500   0.00000  175297.20501    0.01619 0.5000
  759:  27 13 15 26 13 14                    175299.03960  175299.05029   -0.01069    0.02500   0.00000  175299.05029   -0.01069 0.5000
  760:  27 13 14 26 13 13                    175299.03960  175299.05029   -0.01069    0.02500   0.00000  175299.05029   -0.01069 0.5000
  761:  27 15 13 26 15 12                    175301.55860  175301.63352   -0.07492    0.02500   0.00000  175301.63352   -0.07492 0.5000
  762:  27 15 12 26 15 11                    175301.55860  175301.63352   -0.07492    0.02500   0.00000  175301.63352   -0.07492 0.5000
  763:  27 12 16 26 12 15                    175308.78470  175308.80112   -0.01642    0.02500   0.00000  175308.80112   -0.01642 0.5000
  764:  27 12 15 26 12 14                    175308.78470  175308.80112   -0.01642    0.02500   0.00000  175308.80112   -0.01642 0.5000
  765:  27 16 12 26 16 11                    175311.25500  175311.20570    0.04930    0.02500   0.00000  175311.20570    0.04930 0.5000
  766:  27 16 11 26 16 10                    175311.25500  175311.20570    0.04930    0.02500   0.00000  175311.20570    0.04930 0.5000
  767:  27 17 11 26 17 10                    175325.15580  175325.11860    0.03720    0.02500   0.00000  175325.11860    0.03720 0.5000
  768:  27 17 10 26 17  9                    175325.15580  175325.11860    0.03720    0.02500   0.00000  175325.11860    0.03720 0.5000
  769:  27 11 16 26 11 15                    175328.88890  175328.88598    0.00292    0.02500   0.00000  175328.88597    0.00293 0.5000
  770:  27 11 17 26 11 16                    175328.88890  175328.88597    0.00293    0.02500   0.00000  175328.88597    0.00293 0.5000
  771:  27 18 10 26 18  9                    175342.79280  175342.78915    0.00365    0.02500   0.00000  175342.78915    0.00365 0.5000
  772:  27 18  9 26 18  8                    175342.79280  175342.78915    0.00365    0.02500   0.00000  175342.78915    0.00365 0.5000
  773:  45  9 37 45  8 38                    175358.76890  175358.73859    0.03031    0.02500   0.00000
  774:  27 10 17 26 10 16                    175363.06270  175363.05302    0.00968    0.02500   0.00000  175363.05301    0.00969 0.5000
  775:  27 10 18 26 10 17                    175363.06270  175363.05300    0.00970    0.02500   0.00000  175363.05301    0.00969 0.5000
  776:  27 19  8 26 19  7                    175363.81290  175363.78586    0.02704    0.02500   0.00000  175363.78586    0.02704 0.5000
  777:  27 19  9 26 19  8                    175363.81290  175363.78586    0.02704    0.02500   0.00000  175363.78586    0.02704 0.5000
  778:  27 20  8 26 20  7                    175387.76990  175387.78411   -0.01421    0.02500   0.00000  175387.78411   -0.01421 0.5000
  779:  27 20  7 26 20  6                    175387.76990  175387.78411   -0.01421    0.02500   0.00000  175387.78411   -0.01421 0.5000
  780:  27  9 18 26  9 17                    175417.36120  175417.35418    0.00702    0.02500   0.00000  175417.35364    0.00756 0.5000
  781:  27  9 19 26  9 18                    175417.36120  175417.35311    0.00809    0.02500   0.00000  175417.35364    0.00756 0.5000
  782:  27  8 19 26  8 18                    175502.14440  175502.16059   -0.01619    0.02500   0.00000  175502.13871    0.00569 0.5000
  783:  27  8 20 26  8 19                    175502.14440  175502.11684    0.02756    0.02500   0.00000  175502.13871    0.00569 0.5000
  784:  27 25  3 26 25  2                    175545.72600  175545.82497   -0.09897    0.02500   0.00000  175545.82497   -0.09897 0.5000
  785:  27 25  2 26 25  1                    175545.72600  175545.82497   -0.09897    0.02500   0.00000  175545.82497   -0.09897 0.5000
  786:  44  9 35 44  8 36                    175612.73570  175612.73695   -0.00125    0.02500   0.00000
  787:  27  7 20 26  7 19                    175637.20110  175637.21603   -0.01493    0.02500   0.00000
  788:  44  9 36 44  8 37                    175799.57680  175799.54394    0.03286    0.02500   0.00000
  789:  27  6 22 26  6 21                    175847.10400  175847.11624   -0.01224    0.02500   0.00000
  790:  27  6 21 26  6 20                    175874.09860  175874.09942   -0.00082    0.02500   0.00000
  791:  27  4 24 26  4 23                    175924.64440  175924.64586   -0.00146    0.02500   0.00000
  792:  43  9 34 43  8 35                    176080.59710  176080.58849    0.00861    0.02500   0.00000
  793:  71  8 64 71  7 65                    176197.42260  176197.45769   -0.03509    0.02500   0.00000
  794:  43  9 35 43  8 36                    176213.05450  176212.99383    0.06067    0.02500   0.00000
  795:  28  1 27 27  2 26                    176382.49470  176382.49542   -0.00072    0.02500   0.00000
  796:  27  5 22 26  5 21                    176452.41670  176452.41817   -0.00147    0.02500   0.00000
  797:  27  2 25 26  2 24                    176474.75830  176474.73107    0.02723    0.02500   0.00000
  798:  42  9 33 42  8 34                    176506.39290  176506.37805    0.01485    0.02500   0.00000
  799:  42  9 34 42  8 35                    176599.28430  176599.27503    0.00927    0.02500   0.00000
  800:  59  4 55 59  3 56                    176711.69590  176711.61496    0.08094    0.02500   0.00000
  801:  41  9 32 41  8 33                    176894.38870  176894.39316   -0.00446    0.02500   0.00000
  802:  40  9 31 40  8 32                    177248.27200  177248.28407   -0.01207    0.02500   0.00000  177248.23412    0.03788 0.8261
  803:  48  2 47 48  1 48                    177248.27200  177247.99679    0.27521    0.02500   0.00000  177248.23412    0.03788 0.1739
  804:  40  9 32 40  8 33                    177292.57650  177292.57614    0.00036    0.02500   0.00000
  805:  39  9 30 39  8 31                    177571.19600  177571.17822    0.01778    0.02500   0.00000
  806:  39  9 31 39  8 32                    177601.21170  177601.25281   -0.04111    0.02500   0.00000
  807:  28  1 27 27  1 26                    177627.59790  177627.59264    0.00526    0.02500   0.00000
  808:  59  5 55 59  4 56                    177684.10290  177684.05007    0.05283    0.02500   0.00000
  809:  38  9 29 38  8 30                    177865.80610  177865.77626    0.02984    0.02500   0.00000
  810:  38  9 30 38  8 31                    177885.96380  177885.95739    0.00641    0.02500   0.00000
  811:  37  9 28 37  8 29                    178134.45000  178134.43157    0.01843    0.02500   0.00000
  812:  37  9 29 37  8 30                    178147.80010  178147.80783   -0.00773    0.02500   0.00000
  813:  27  4 23 26  4 22                    178172.85870  178172.84155    0.01715    0.02500   0.00000
  814:  29  2 27 28  3 26                    178271.52920  178271.50757    0.02163    0.02500   0.00000
  815:  36  9 27 36  8 28                    178379.26370  178379.21514    0.04856    0.02500   0.00000  178379.21252    0.05118 0.9931
  816:  36  9 28 36  8 28                    178379.26370  178378.83354    0.43016    0.02500   0.00000  178379.21252    0.05118 0.0069
  817:  36  9 28 36  8 29                    178387.99020  178387.96730    0.02290    0.02500   0.00000
  818:  28  2 27 27  1 26                    178592.84840  178592.85391   -0.00551    0.02500   0.00000
  819:  35  9 26 35  8 27                    178601.97410  178601.96825    0.00585    0.02500   0.00000  178601.96664    0.00746 0.9930
  820:  35  9 27 35  8 27                    178601.97410  178601.73714    0.23696    0.02500   0.00000  178601.96664    0.00746 0.0070
  821:  35  9 27 35  8 28                    178607.61500  178607.61772   -0.00272    0.02500   0.00000
  822:  34  9 25 34  8 26                    178804.34660  178804.34465    0.00195    0.02500   0.00000  178804.34369    0.00291 0.9930
  823:  34  9 26 34  8 26                    178804.34660  178804.20688    0.13972    0.02500   0.00000  178804.34369    0.00291 0.0070
  824:  34  9 26 34  8 27                    178807.97660  178807.93971    0.03689    0.02500   0.00000
  825:  33  9 24 33  8 25                    178987.88110  178987.84421    0.03689    0.02500   0.00000  178987.84364    0.03746 0.9930
  826:  33  9 25 33  8 25                    178987.88110  178987.76345    0.11765    0.02500   0.00000  178987.84364    0.03746 0.0070
  827:  33  9 25 33  8 26                    178990.10690  178990.09776    0.00914    0.02500   0.00000
  828:  32  9 23 32  8 24                    179153.83710  179153.83951   -0.00241    0.02500   0.00000  179153.83918   -0.00208 0.9930
  829:  32  9 24 32  8 24                    179153.83710  179153.79300    0.04410    0.02500   0.00000  179153.83918   -0.00208 0.0070
  830:  32  9 24 32  8 25                    179155.22200  179155.22983   -0.00783    0.02500   0.00000
  831:  31  9 23 31  8 24                    179304.44730  179304.44016    0.00714    0.02500   0.00000
  832:  27  3 24 26  3 23                    179336.96410  179336.91997    0.04413    0.02500   0.00000
  833:  30  9 22 30  8 22                    179438.28930  179438.27770    0.01160    0.02500   0.00000  179438.29214   -0.00284 0.0071
  834:  30  9 21 30  8 22                    179438.28930  179438.29225   -0.00295    0.02500   0.00000  179438.29214   -0.00284 0.9929
  835:  30  9 22 30  8 23                    179438.86020  179438.79477    0.06543    0.02500   0.00000
  836:  29  9 20 29  8 21                    179559.16730  179559.02514    0.14216    0.02500   0.00000  179559.17144   -0.00414 0.4982
  837:  29  9 21 29  8 21                    179559.16730  179559.01725    0.15005    0.02500   0.00000  179559.17144   -0.00414 0.0036
  838:  29  9 21 29  8 22                    179559.16730  179559.31887   -0.15157    0.02500   0.00000  179559.17144   -0.00414 0.4982
  839:  29  1 29 28  1 28                    179623.71700  179623.70893    0.00807    0.02500   0.00000
  840:  29  0 29 28  0 28                    179632.03450  179632.02345    0.01105    0.02500   0.00000
  841:  29  1 29 28  0 28                    179655.02200  179655.01805    0.00395    0.02500   0.00000
  842:  28  9 19 28  8 20                    179666.86340  179666.82749    0.03591    0.02500   0.00000  179666.91127   -0.04787 0.4982
  843:  28  9 20 28  8 20                    179666.86340  179666.82331    0.04009    0.02500   0.00000  179666.91127   -0.04787 0.0036
  844:  28  9 20 28  8 21                    179666.86340  179666.99570   -0.13230    0.02500   0.00000  179666.91127   -0.04787 0.4982
  845:  27  9 19 27  8 20                    179762.74080  179762.76630   -0.02550    0.02500   0.00000  179762.71900    0.02180 0.4982
  846:  27  9 18 27  8 19                    179762.74080  179762.67206    0.06874    0.02500   0.00000  179762.71900    0.02180 0.4982
  847:  27  9 19 27  8 19                    179762.74080  179762.66991    0.07089    0.02500   0.00000  179762.71900    0.02180 0.0037
  848:  26  9 18 26  8 19                    179847.52500  179847.53003   -0.00503    0.02500   0.00000  179847.50415    0.02085 0.4982
  849:  26  9 17 26  8 18                    179847.52500  179847.47847    0.04653    0.02500   0.00000  179847.50415    0.02085 0.4982
  850:  26  9 18 26  8 18                    179847.52500  179847.47739    0.04761    0.02500   0.00000  179847.50415    0.02085 0.0037
  851:  25  9 17 25  8 18                    179922.13860  179922.14545   -0.00685    0.02500   0.00000  179922.13165    0.00695 0.4981
  852:  25  9 16 25  8 17                    179922.13860  179922.11796    0.02064    0.02500   0.00000  179922.13165    0.00695 0.4981
  853:  25  9 17 25  8 17                    179922.13860  179922.11743    0.02117    0.02500   0.00000  179922.13165    0.00695 0.0037
  854:  24  9 16 24  8 17                    179987.44200  179987.43147    0.01053    0.02500   0.00000  179987.42431    0.01769 0.4981
  855:  24  9 15 24  8 16                    179987.44200  179987.41721    0.02479    0.02500   0.00000  179987.42431    0.01769 0.4981
  856:  24  9 16 24  8 16                    179987.44200  179987.41696    0.02504    0.02500   0.00000  179987.42431    0.01769 0.0037
  857:  23  9 15 23  8 16                    180044.15990  180044.16853   -0.00863    0.02500   0.00000  180044.16493   -0.00503 0.4981
  858:  23  9 14 23  8 15                    180044.15990  180044.16136   -0.00146    0.02500   0.00000  180044.16493   -0.00503 0.4981
  859:  23  9 15 23  8 15                    180044.15990  180044.16124   -0.00134    0.02500   0.00000  180044.16493   -0.00503 0.0038
  860:  22  9 14 22  8 15                    180093.09490  180093.09990   -0.00500    0.02500   0.00000  180093.09815   -0.00325 0.4981
  861:  22  9 13 22  8 14                    180093.09490  180093.09641   -0.00151    0.02500   0.00000  180093.09815   -0.00325 0.4981
  862:  22  9 14 22  8 14                    180093.09490  180093.09636   -0.00146    0.02500   0.00000  180093.09815   -0.00325 0.0038
  863:  21  9 12 21  8 13                    180134.91630  180134.93116   -0.01486    0.02500   0.00000  180134.93197   -0.01567 0.4981
  864:  21  9 13 21  8 13                    180134.91630  180134.93114   -0.01484    0.02500   0.00000  180134.93197   -0.01567 0.0038
  865:  21  9 13 21  8 14                    180134.91630  180134.93279   -0.01649    0.02500   0.00000  180134.93197   -0.01567 0.4981
  866:  17  9  8 17  8  9                    180244.23800  180244.22130    0.01670    0.02500   0.00000  180244.22133    0.01667 0.4981
  867:  17  9  9 17  8 10                    180244.23800  180244.22135    0.01665    0.02500   0.00000  180244.22133    0.01667 0.4981
  868:  17  9  9 17  8  9                    180244.23800  180244.22130    0.01670    0.02500   0.00000  180244.22133    0.01667 0.0039
  869:  16  9  8 16  8  8                    180259.96780  180259.97943   -0.01163    0.02500   0.00000  180259.97944   -0.01164 0.0039
  870:  16  9  8 16  8  9                    180259.96780  180259.97945   -0.01165    0.02500   0.00000  180259.97944   -0.01164 0.4981
  871:  16  9  7 16  8  8                    180259.96780  180259.97943   -0.01163    0.02500   0.00000  180259.97944   -0.01164 0.4981
  872:  15  9  7 15  8  7                    180272.25520  180272.17894    0.07626    0.02500   0.00000  180272.17895    0.07625 0.0039
  873:  15  9  7 15  8  8                    180272.25520  180272.17895    0.07625    0.02500   0.00000  180272.17895    0.07625 0.4981
  874:  15  9  6 15  8  7                    180272.25520  180272.17894    0.07626    0.02500   0.00000  180272.17895    0.07625 0.4981
  875:  14  9  6 14  8  7                    180281.29580  180281.29898   -0.00318    0.02500   0.00000  180281.29898   -0.00318 0.4980
  876:  14  9  5 14  8  6                    180281.29580  180281.29898   -0.00318    0.02500   0.00000  180281.29898   -0.00318 0.4980
  877:  14  9  6 14  8  6                    180281.29580  180281.29898   -0.00318    0.02500   0.00000  180281.29898   -0.00318 0.0039
  878:  13  9  5 13  8  6                    180287.76610  180287.78821   -0.02211    0.02500   0.00000  180287.78821   -0.02211 0.4980
  879:  13  9  5 13  8  5                    180287.76610  180287.78821   -0.02211    0.02500   0.00000  180287.78821   -0.02211 0.0039
  880:  13  9  4 13  8  5                    180287.76610  180287.78821   -0.02211    0.02500   0.00000  180287.78821   -0.02211 0.4980
  881:  12  9  4 12  8  4                    180292.04260  180292.06505   -0.02245    0.02500   0.00000  180292.06505   -0.02245 0.0039
  882:  12  9  4 12  8  5                    180292.04260  180292.06505   -0.02245    0.02500   0.00000  180292.06505   -0.02245 0.4980
  883:  12  9  3 12  8  4                    180292.04260  180292.06505   -0.02245    0.02500   0.00000  180292.06505   -0.02245 0.4980
  884:  28  3 26 27  3 25                    180616.13470  180616.15967   -0.02497    0.02500   0.00000
  885:  56  3 53 56  2 54                    181250.89910  181250.91293   -0.01383    0.02500   0.00000
  886:  56  4 53 56  3 54                    181414.82860  181414.82750    0.00110    0.02500   0.00000
  887:  17  4 14 16  3 13                    181553.12240  181553.11359    0.00881    0.02500   0.00000
  888:  10  6  5  9  5  4                    181602.03730  181602.05668   -0.01938    0.02500   0.00000  181602.06747   -0.03017 0.4958
  889:  10  6  4  9  5  4                    181602.03730  181602.05710   -0.01980    0.02500   0.00000  181602.06747   -0.03017 0.0042
  890:  10  6  5  9  5  5                    181602.03730  181602.07784   -0.04054    0.02500   0.00000  181602.06747   -0.03017 0.0042
  891:  10  6  4  9  5  5                    181602.03730  181602.07826   -0.04096    0.02500   0.00000  181602.06747   -0.03017 0.4958
  892:  28 14 15 27 14 14                    181786.85790  181786.84247    0.01543    0.02500   0.00000  181786.84247    0.01543 0.5000
  893:  28 14 14 27 14 13                    181786.85790  181786.84247    0.01543    0.02500   0.00000  181786.84247    0.01543 0.5000
  894:  28 15 13 27 15 12                    181789.91740  181789.93674   -0.01934    0.02500   0.00000  181789.93674   -0.01934 0.5000
  895:  28 15 14 27 15 13                    181789.91740  181789.93674   -0.01934    0.02500   0.00000  181789.93674   -0.01934 0.5000
  896:  28 12 16 27 12 15                    181803.05630  181803.07512   -0.01882    0.02500   0.00000  181803.07512   -0.01882 0.5000
  897:  28 12 17 27 12 16                    181803.05630  181803.07512   -0.01882    0.02500   0.00000  181803.07512   -0.01882 0.5000
  898:  28 11 17 27 11 16                    181826.94390  181826.93565    0.00825    0.02500   0.00000  181826.93565    0.00825 0.5000
  899:  28 11 18 27 11 17                    181826.94390  181826.93565    0.00825    0.02500   0.00000  181826.93565    0.00825 0.5000
  900:  28 19  9 27 19  8                    181850.66070  181850.56324    0.09746    0.02500   0.00000  181850.56324    0.09746 0.5000
  901:  28 19 10 27 19  9                    181850.66070  181850.56324    0.09746    0.02500   0.00000  181850.56324    0.09746 0.5000
  902:  28 10 19 27 10 18                    181866.36880  181866.38659   -0.01779    0.02500   0.00000  181866.38661   -0.01781 0.5000
  903:  28 10 18 27 10 17                    181866.36880  181866.38663   -0.01783    0.02500   0.00000  181866.38661   -0.01781 0.5000
  904:  28 21  7 27 21  6                    181902.02940  181902.02991   -0.00051    0.02500   0.00000  181902.03429   -0.00489 0.4946
  905:  28 21  8 27 21  7                    181902.02940  181902.02991   -0.00051    0.02500   0.00000  181902.03429   -0.00489 0.4946
  906:  17  4 13 16  3 13                    181902.02940  181902.43252   -0.40312    0.02500   0.00000  181902.03429   -0.00489 0.0109
  907:  28  9 19 27  9 18                    181928.21880  181928.20512    0.01368    0.02500   0.00000  181928.20411    0.01469 0.5000
  908:  28  9 20 27  9 19                    181928.21880  181928.20310    0.01570    0.02500   0.00000  181928.20411    0.01469 0.5000
  909:  28 22  6 27 22  5                    181931.92800  181931.95908   -0.03108    0.02500   0.00000  181931.95908   -0.03108 0.5000
  910:  28 22  7 27 22  6                    181931.92800  181931.95908   -0.03108    0.02500   0.00000  181931.95908   -0.03108 0.5000
  911:  28 23  5 27 23  4                    181964.46170  181964.44732    0.01438    0.02500   0.00000  181964.48709   -0.02539 0.3007
  912:  28 23  6 27 23  5                    181964.46170  181964.44732    0.01438    0.02500   0.00000  181964.48709   -0.02539 0.3007
  913:  76  9 68 76  8 69                    181964.46170  181964.54710   -0.08540    0.02500   0.00000  181964.48709   -0.02539 0.3985
  914:  28  8 21 27  8 20                    182024.00230  182023.97370    0.02860    0.02500   0.00000  182024.01170   -0.00940 0.5000
  915:  28  8 20 27  8 19                    182024.00230  182024.04970   -0.04740    0.02500   0.00000  182024.01170   -0.00940 0.5000
  916:  28  7 21 27  7 20                    182176.48110  182176.48559   -0.00449    0.02500   0.00000
  917:  64 10 54 64  9 55                    182178.34060  182178.29517    0.04543    0.02500   0.00000
  918:  28  4 25 27  4 24                    182386.16560  182386.13005    0.03555    0.02500   0.00000
  919:  29  1 28 28  2 27                    182740.36580  182740.37292   -0.00712    0.02500   0.00000
  920:  28  5 23 27  5 22                    183138.22190  183138.18672    0.03518    0.02500   0.00000
  921:  29  2 28 28  2 27                    183485.05860  183485.06897   -0.01037    0.02500   0.00000
  922:  69  7 63 69  6 64                    183531.23270  183531.20114    0.03156    0.02500   0.00000
  923:  29  1 28 28  1 27                    183705.65900  183705.63419    0.02481    0.02500   0.00000
  924:  63 10 53 63  9 54                    183979.79910  183979.78356    0.01554    0.02500   0.00000
  925:  29  2 28 28  1 27                    184450.28660  184450.33024   -0.04364    0.02500   0.00000
  926:  28  4 24 27  4 23                    185048.71070  185048.69679    0.01391    0.02500   0.00000
  927:  61  5 57 61  4 58                    185699.45830  185699.47793   -0.01963    0.02500   0.00000
  928:  30  1 30 29  1 29                    185739.74050  185739.73287    0.00763    0.02500   0.00000
  929:  30  0 30 29  0 29                    185745.88380  185745.86995    0.01385    0.02500   0.00000
  930:  30  1 30 29  0 29                    185762.75820  185762.72747    0.03073    0.02500   0.00000
  931:  28  3 25 27  3 24                    185877.55440  185877.52348    0.03092    0.02500   0.00000
  932:  30  2 28 29  3 27                    186000.34190  186000.36161   -0.01971    0.02500   0.00000
  933:  29  3 27 28  3 26                    186865.55750  186865.54509    0.01241    0.02500   0.00000
  934:  18  4 15 17  3 14                    186964.99750  186965.00494   -0.00744    0.02500   0.00000
  935:  65 10 56 65  9 57                    187013.49500  187013.49592   -0.00092    0.02500   0.00000
  936:  66  5 61 66  4 62                    187014.70330  187014.72446   -0.02116    0.02500   0.00000
  937:  11  6  6 10  5  6                    188085.86250  188085.88464   -0.02214    0.02500   0.00000  188085.85367    0.00883 0.0043
  938:  11  6  5 10  5  6                    188085.86250  188085.88608   -0.02358    0.02500   0.00000  188085.85367    0.00883 0.4957
  939:  11  6  5 10  5  5                    188085.86250  188085.82270    0.03980    0.02500   0.00000  188085.85367    0.00883 0.0043
  940:  11  6  6 10  5  5                    188085.86250  188085.82126    0.04124    0.02500   0.00000  188085.85367    0.00883 0.4957
  941:  29 14 15 28 14 14                    188276.20420  188276.15654    0.04766    0.02500   0.00000  188276.15611    0.04809 0.4988
  942:  29 14 16 28 14 15                    188276.20420  188276.15654    0.04766    0.02500   0.00000  188276.15611    0.04809 0.4988
  943:  70  7 64 70  5 65                    188276.20420  188275.97654    0.22766    0.02500   0.00000  188276.15611    0.04809 0.0024
  944:  29 15 14 28 15 13                    188277.77450  188277.75478    0.01972    0.02500   0.00000  188277.75478    0.01972 0.5000
  945:  29 15 15 28 15 14                    188277.77450  188277.75478    0.01972    0.02500   0.00000  188277.75478    0.01972 0.5000
  946:  29 13 16 28 13 15                    188282.05860  188282.05717    0.00143    0.02500   0.00000  188282.05717    0.00143 0.5000
  947:  29 13 17 28 13 16                    188282.05860  188282.05717    0.00143    0.02500   0.00000  188282.05717    0.00143 0.5000
  948:  29 16 13 28 16 12                    188285.47750  188285.45017    0.02733    0.02500   0.00000  188285.45017    0.02733 0.5000
  949:  29 16 14 28 16 13                    188285.47750  188285.45017    0.02733    0.02500   0.00000  188285.45017    0.02733 0.5000
  950:  29 12 17 28 12 16                    188297.45880  188297.48219   -0.02339    0.02500   0.00000  188297.48219   -0.02339 0.5000
  951:  29 12 18 28 12 17                    188297.45880  188297.48219   -0.02339    0.02500   0.00000  188297.48219   -0.02339 0.5000
  952:  29 17 13 28 17 12                    188298.27460  188298.24724    0.02736    0.02500   0.00000  188298.24724    0.02736 0.5000
  953:  29 17 12 28 17 11                    188298.27460  188298.24724    0.02736    0.02500   0.00000  188298.24724    0.02736 0.5000
  954:  29 18 12 28 18 11                    188315.43290  188315.42325    0.00965    0.02500   0.00000  188315.42325    0.00965 0.5000
  955:  29 18 11 28 18 10                    188315.43290  188315.42325    0.00965    0.02500   0.00000  188315.42325    0.00965 0.5000
  956:  29 11 19 28 11 18                    188325.47370  188325.44987    0.02383    0.02500   0.00000  188325.44988    0.02382 0.5000
  957:  29 11 18 28 11 17                    188325.47370  188325.44988    0.02382    0.02500   0.00000  188325.44988    0.02382 0.5000
  958:  29 19 11 28 19 10                    188336.44080  188336.44335   -0.00255    0.02500   0.00000  188336.44335   -0.00255 0.5000
  959:  29 19 10 28 19  9                    188336.44080  188336.44335   -0.00255    0.02500   0.00000  188336.44335   -0.00255 0.5000
  960:  29 20 10 28 20  9                    188360.89500  188360.90511   -0.01011    0.02500   0.00000  188360.90511   -0.01011 0.5000
  961:  29 20  9 28 20  8                    188360.89500  188360.90511   -0.01011    0.02500   0.00000  188360.90511   -0.01011 0.5000
  962:  29 10 20 28 10 19                    188370.62150  188370.62829   -0.00679    0.02500   0.00000  188370.62833   -0.00683 0.5000
  963:  29 10 19 28 10 18                    188370.62150  188370.62837   -0.00687    0.02500   0.00000  188370.62833   -0.00683 0.5000
  964:  29 21  9 28 21  8                    188388.44280  188388.50133   -0.05853    0.02500   0.00000  188388.50133   -0.05853 0.5000
  965:  29 21  8 28 21  7                    188388.44280  188388.50133   -0.05853    0.02500   0.00000  188388.50133   -0.05853 0.5000
  966:  29 22  7 28 22  6                    188419.03510  188418.99449    0.04061    0.02500   0.00000  188418.99449    0.04061 0.5000
  967:  29 22  8 28 22  7                    188419.03510  188418.99449    0.04061    0.02500   0.00000  188418.99449    0.04061 0.5000
  968:  29  9 20 28  9 19                    188440.60060  188440.58200    0.01860    0.02500   0.00000  188440.58014    0.02046 0.5000
  969:  29  9 21 28  9 20                    188440.60060  188440.57829    0.02231    0.02500   0.00000  188440.58014    0.02046 0.5000
  970:  29  8 22 28  8 21                    188548.31550  188548.25511    0.06039    0.02500   0.00000  188548.31973   -0.00423 0.5000
  971:  29  8 21 28  8 20                    188548.31550  188548.38435   -0.06885    0.02500   0.00000  188548.31973   -0.00423 0.5000
  972:  29  2 27 28  2 26                    188578.56090  188578.59934   -0.03844    0.02500   0.00000
  973:  27  3 25 26  2 24                    188707.77680  188707.77055    0.00625    0.02500   0.00000
  974:  29  7 22 28  7 21                    188719.87730  188719.86361    0.01369    0.02500   0.00000
  975:  29  4 26 28  4 25                    188828.53750  188828.53123    0.00627    0.02500   0.00000
  976:  29  6 24 28  6 23                    188973.56460  188973.57493   -0.01033    0.02500   0.00000
  977:  29  6 23 28  6 22                    189031.49680  189031.46420    0.03260    0.02500   0.00000
  978:  30  1 29 29  2 28                    189044.37730  189044.36521    0.01209    0.02500   0.00000
  979:  58  3 55 58  2 56                    189232.75780  189232.73581    0.02199    0.02500   0.00000
  980:  58  4 55 58  3 56                    189330.07690  189330.13200   -0.05510    0.02500   0.00000
  981:  59 10 49 59  9 50                    189496.70770  189496.64377    0.06393    0.02500   0.00000
  982:  30  2 29 29  2 28                    189616.41670  189616.39081    0.02589    0.02500   0.00000
  983:  62  5 58 62  4 59                    189707.36330  189707.37989   -0.01659    0.02500   0.00000
  984:  61 10 52 61  9 53                    189730.31940  189730.34653   -0.02713    0.02500   0.00000
  985:  30  1 29 29  1 28                    189789.08110  189789.06126    0.01984    0.02500   0.00000
  986:   8  7  2  7  6  1                    189833.48340  189833.48018    0.00322    0.02500   0.00000  189833.48018    0.00322 0.4959
  987:   8  7  1  7  6  2                    189833.48340  189833.48019    0.00321    0.02500   0.00000  189833.48018    0.00322 0.4959
  988:   8  7  1  7  6  1                    189833.48340  189833.48018    0.00322    0.02500   0.00000  189833.48018    0.00322 0.0041
  989:   8  7  2  7  6  2                    189833.48340  189833.48019    0.00321    0.02500   0.00000  189833.48018    0.00322 0.0041
  990:  29  5 24 28  5 23                    189852.71980  189852.73429   -0.01449    0.02500   0.00000
  991:  30  2 29 29  1 28                    190361.13590  190361.08686    0.04904    0.02500   0.00000
  992:  33  3 30 32  4 29                    190474.50080  190474.51670   -0.01590    0.02500   0.00000
  993:  58 10 48 58  9 49                    190545.78070  190545.77351    0.00719    0.02500   0.00000
  994:  57 10 47 57  9 48                    191494.05990  191494.04013    0.01977    0.02500   0.00000
  995:  58 10 49 58  9 50                    191778.56670  191778.58915   -0.02245    0.02500   0.00000
  996:  31  1 31 30  1 30                    191854.40280  191854.42711   -0.02431    0.02500   0.00000
  997:  31  0 31 30  0 30                    191858.94140  191858.94681   -0.00541    0.02500   0.00000
  998:  31  1 31 30  0 30                    191871.28650  191871.28462    0.00188    0.02500   0.00000
  999:  29  4 25 28  4 24                    191923.09730  191923.09071    0.00659    0.02500   0.00000
 1000:  19  4 16 18  3 15                    192124.24010  192124.17555    0.06455    0.02500   0.00000
 1001:  18  4 14 17  3 15                    192168.54460  192168.55042   -0.00582    0.02500   0.00000
 1002:  56 10 46 56  9 47                    192353.81670  192353.86722   -0.05052    0.02500   0.00000
 1003:  29  3 26 28  3 25                    192357.55590  192357.53871    0.01719    0.02500   0.00000
 1004:  57 10 48 57  9 49                    192429.83350  192429.80185    0.03165    0.02500   0.00000
 1005:  15  5 11 14  4 10                    192577.12260  192577.13006   -0.00746    0.02500   0.00000
 1006:  15  5 10 14  4 11                    192658.17290  192658.09082    0.08208    0.02500   0.00000
 1007:  28  3 26 27  2 25                    192849.23680  192849.19915    0.03765    0.02500   0.00000
 1008:  56 10 47 56  9 48                    193058.69670  193058.75826   -0.06156    0.02500   0.00000
 1009:  30  3 28 29  3 27                    193096.03910  193096.03383    0.00527    0.02500   0.00000
 1010:  55 10 45 55  9 46                    193136.00010  193135.98768    0.01242    0.02500   0.00000
 1011:  31  2 29 30  3 28                    193503.26380  193503.25545    0.00835    0.02500   0.00000
 1012:  55 10 46 55  9 47                    193662.89580  193662.90440   -0.00860    0.02500   0.00000
 1013:  54 10 44 54  9 45                    193849.67840  193849.60394    0.07446    0.02500   0.00000
 1014:  54 10 45 54  9 46                    194240.42860  194240.43283   -0.00423    0.02500   0.00000
 1015:  53 10 43 53  9 44                    194502.54950  194502.56567   -0.01617    0.02500   0.00000
 1016:  12  6  7 11  5  7                    194565.70600  194565.79343   -0.08743    0.02500   0.00000  194565.71122   -0.00522 0.0043
 1017:  12  6  6 11  5  7                    194565.70600  194565.79773   -0.09173    0.02500   0.00000  194565.71122   -0.00522 0.4957
 1018:  12  6  6 11  5  6                    194565.70600  194565.62901    0.07699    0.02500   0.00000  194565.71122   -0.00522 0.0043
 1019:  12  6  7 11  5  6                    194565.70600  194565.62470    0.08130    0.02500   0.00000  194565.71122   -0.00522 0.4957
 1020:  30  2 28 29  2 27                    194594.43710  194594.39912    0.03798    0.02500   0.00000
 1021:  30 14 16 29 14 15                    194765.11680  194765.13381   -0.01701    0.02500   0.00000  194765.10272    0.01408 0.2614
 1022:  30 14 17 29 14 16                    194765.11680  194765.13381   -0.01701    0.02500   0.00000  194765.10272    0.01408 0.2614
 1023:  30 15 15 29 15 14                    194765.11680  194765.06864    0.04816    0.02500   0.00000  194765.10272    0.01408 0.2386
 1024:  30 15 16 29 15 15                    194765.11680  194765.06864    0.04816    0.02500   0.00000  194765.10272    0.01408 0.2386
 1025:  30 16 14 29 16 13                    194771.60980  194771.62276   -0.01296    0.02500   0.00000  194771.62276   -0.01296 0.5000
 1026:  30 16 15 29 16 14                    194771.60980  194771.62276   -0.01296    0.02500   0.00000  194771.62276   -0.01296 0.5000
 1027:  30 13 18 29 13 17                    194773.36480  194773.37106   -0.00626    0.02500   0.00000  194773.37106   -0.00626 0.5000
 1028:  30 13 17 29 13 16                    194773.36480  194773.37106   -0.00626    0.02500   0.00000  194773.37106   -0.00626 0.5000
 1029:  30 17 14 29 17 13                    194783.74060  194783.69375    0.04685    0.02500   0.00000  194783.69375    0.04685 0.5000
 1030:  30 17 13 29 17 12                    194783.74060  194783.69375    0.04685    0.02500   0.00000  194783.69375    0.04685 0.5000
 1031:  53 10 44 53  9 45                    194790.25740  194790.17694    0.08046    0.02500   0.00000
 1032:  30 12 19 29 12 18                    194792.01110  194792.02527   -0.01417    0.02500   0.00000  194792.02527   -0.01417 0.5000
 1033:  30 12 18 29 12 17                    194792.01110  194792.02527   -0.01417    0.02500   0.00000  194792.02527   -0.01417 0.5000
 1034:  30 18 12 29 18 11                    194800.46630  194800.48133   -0.01503    0.02500   0.00000  194800.48133   -0.01503 0.5000
 1035:  30 18 13 29 18 12                    194800.46630  194800.48133   -0.01503    0.02500   0.00000  194800.48133   -0.01503 0.5000
 1036:  30 19 11 29 19 10                    194821.44490  194821.39329    0.05161    0.02500   0.00000  194821.39329    0.05161 0.5000
 1037:  30 19 12 29 19 11                    194821.44490  194821.39329    0.05161    0.02500   0.00000  194821.39329    0.05161 0.5000
 1038:  30 11 19 29 11 18                    194824.48020  194824.44412    0.03608    0.02500   0.00000  194824.44412    0.03608 0.5000
 1039:  30 11 20 29 11 19                    194824.48020  194824.44412    0.03608    0.02500   0.00000  194824.44412    0.03608 0.5000
 1040:  30 20 10 29 20  9                    194846.00290  194845.98406    0.01884    0.02500   0.00000  194845.98406    0.01884 0.5000
 1041:  30 20 11 29 20 10                    194846.00290  194845.98406    0.01884    0.02500   0.00000  194845.98406    0.01884 0.5000
 1042:  30 21  9 29 21  8                    194873.94940  194873.91341    0.03599    0.02500   0.00000  194873.91341    0.03599 0.5000
 1043:  30 21 10 29 21  9                    194873.94940  194873.91341    0.03599    0.02500   0.00000  194873.91341    0.03599 0.5000
 1044:  30 10 21 29 10 20                    194875.80550  194875.81140   -0.00590    0.02500   0.00000  194875.81148   -0.00598 0.5000
 1045:  30 10 20 29 10 19                    194875.80550  194875.81156   -0.00606    0.02500   0.00000  194875.81148   -0.00598 0.5000
 1046:  30 22  8 29 22  7                    194904.94160  194904.91827    0.02333    0.02500   0.00000  194904.91827    0.02333 0.5000
 1047:  30 22  9 29 22  8                    194904.94160  194904.91827    0.02333    0.02500   0.00000  194904.91827    0.02333 0.5000
 1048:  30  9 22 29  9 21                    194954.54160  194954.53923    0.00237    0.02500   0.00000  194954.54256   -0.00096 0.5000
 1049:  30  9 21 29  9 20                    194954.54160  194954.54589   -0.00429    0.02500   0.00000  194954.54256   -0.00096 0.5000
 1050:  30  8 23 29  8 22                    195075.16410  195075.06333    0.10077    0.02500   0.00000  195075.17106   -0.00696 0.5000
 1051:  30  8 22 29  8 21                    195075.16410  195075.27878   -0.11468    0.02500   0.00000  195075.17106   -0.00696 0.5000
 1052:  52 10 42 52  9 43                    195101.55170  195101.54855    0.00315    0.02500   0.00000
 1053:  30  4 27 29  4 26                    195250.46160  195250.45579    0.00581    0.02500   0.00000
 1054:  30  7 23 29  7 22                    195267.64210  195267.65084   -0.00874    0.02500   0.00000
 1055:  31  1 30 30  2 29                    195304.91600  195304.92203   -0.00603    0.02500   0.00000
 1056:  56  2 54 56  1 55                    195542.71300  195542.78795   -0.07495    0.02500   0.00000  195542.67558    0.03742 0.1829
 1057:  30  6 25 29  6 24                    195542.71300  195542.65044    0.06256    0.02500   0.00000  195542.67558    0.03742 0.8171
 1058:  30  6 24 29  6 23                    195625.43810  195625.45460   -0.01650    0.02500   0.00000
 1059:  51 10 41 51  9 42                    195652.27420  195652.22404    0.05016    0.02500   0.00000
 1060:  31  2 30 30  2 29                    195742.60130  195742.58035    0.02095    0.02500   0.00000
 1061:  51  7 44 50  8 43                    195755.55920  195755.48516    0.07404    0.02500   0.00000
 1062:  51 10 42 51  9 43                    195804.26640  195804.24829    0.01811    0.02500   0.00000
 1063:  31  1 30 30  1 29                    195876.96360  195876.94763    0.01597    0.02500   0.00000
 1064:  50 10 40 50  9 41                    196159.39020  196159.41447   -0.02427    0.02500   0.00000
 1065:  50 10 41 50  9 42                    196268.60000  196268.57018    0.02982    0.02500   0.00000
 1066:  31  2 30 30  1 29                    196314.59430  196314.60595   -0.01165    0.02500   0.00000
 1067:   9  7  2  8  6  2                    196324.79500  196324.77379    0.02121    0.02500   0.00000  196324.77380    0.02120 0.0042
 1068:   9  7  2  8  6  3                    196324.79500  196324.77381    0.02119    0.02500   0.00000  196324.77380    0.02120 0.4958
 1069:   9  7  3  8  6  2                    196324.79500  196324.77379    0.02121    0.02500   0.00000  196324.77380    0.02120 0.4958
 1070:   9  7  3  8  6  3                    196324.79500  196324.77381    0.02119    0.02500   0.00000  196324.77380    0.02120 0.0042
 1071:  49 10 39 49  9 40                    196627.27490  196627.23076    0.04414    0.02500   0.00000
 1072:  49 10 40 49  9 41                    196705.02640  196704.93531    0.09109    0.02500   0.00000
 1073:  48 10 38 48  9 39                    197059.18350  197059.19226   -0.00876    0.02500   0.00000
 1074:  47 10 37 47  9 38                    197458.34120  197458.32914    0.01206    0.02500   0.00000
 1075:  47 10 38 47  9 39                    197496.71480  197496.66634    0.04846    0.02500   0.00000
 1076:  46 10 37 46  9 38                    197853.87310  197853.82423    0.04887    0.02500   0.00000
 1077:  32  1 32 31  1 31                    197967.82360  197967.81774    0.00586    0.02500   0.00000
 1078:  32  0 32 31  0 31                    197971.21820  197971.13948    0.07872    0.02500   0.00000
 1079:  45 10 36 45  9 37                    198186.42710  198186.52454   -0.09744    0.02500   0.00000
 1080:  44 10 35 44  9 36                    198495.85640  198495.84288    0.01352    0.02500   0.00000
 1081:  30  3 27 29  3 26                    198773.95700  198773.95627    0.00073    0.02500   0.00000
 1082:  43 10 33 43  9 34                    198774.65670  198774.56226    0.09444    0.02500   0.00000
 1083:  43 10 34 43  9 35                    198782.88730  198782.87669    0.01061    0.02500   0.00000
 1084:  30  4 26 29  4 25                    198783.86610  198783.82685    0.03925    0.02500   0.00000
 1085:  16  5 12 15  4 11                    198950.47480  198950.45730    0.01750    0.02500   0.00000
 1086:  42 10 32 42  9 33                    199043.21400  199043.19933    0.01467    0.02500   0.00000  199043.19757    0.01643 0.9932
 1087:  42 10 33 42  9 33                    199043.21400  199042.93906    0.27494    0.02500   0.00000  199043.19757    0.01643 0.0068
 1088:  42 10 33 42  9 34                    199048.78980  199048.72689    0.06291    0.02500   0.00000
 1089:  16  5 11 15  4 12                    199090.00190  199090.01684   -0.01494    0.02500   0.00000
 1090:  21  1 20 20  0 20                    199167.55650  199167.62634   -0.06984    0.02500   0.00000
 1091:  41 10 31 41  9 32                    199290.88950  199290.85054    0.03896    0.02500   0.00000  199290.84943    0.04007 0.9931
 1092:  41 10 32 41  9 32                    199290.88950  199290.68858    0.20092    0.02500   0.00000  199290.84943    0.04007 0.0069
 1093:  31  3 29 30  3 28                    199308.83190  199308.80286    0.02904    0.02500   0.00000
 1094:  73  7 67 73  6 68                    199352.86380  199352.86700   -0.00320    0.02500   0.00000
 1095:  40 10 30 40  9 31                    199518.92070  199518.85797    0.06273    0.02500   0.00000  199518.85729    0.06341 0.9931
 1096:  40 10 31 40  9 31                    199518.92070  199518.75847    0.16223    0.02500   0.00000  199518.85729    0.06341 0.0069
 1097:  40 10 31 40  9 32                    199521.19480  199521.21839   -0.02359    0.02500   0.00000
 1098:  39 10 29 39  9 30                    199728.48630  199728.45834    0.02796    0.02500   0.00000  199728.45792    0.02838 0.9930
 1099:  39 10 30 39  9 30                    199728.48630  199728.39804    0.08826    0.02500   0.00000  199728.45792    0.02838 0.0070
 1100:  39 10 30 39  9 31                    199729.98500  199729.97294    0.01206    0.02500   0.00000
 1101:  38 10 29 38  9 29                    199920.79320  199920.76337    0.02983    0.02500   0.00000  199920.79915   -0.00595 0.0070
 1102:  38 10 28 38  9 29                    199920.79320  199920.79941   -0.00621    0.02500   0.00000  199920.79915   -0.00595 0.9930
 1103:  38 10 29 38  9 30                    199921.75440  199921.75878   -0.00438    0.02500   0.00000
 1104:  37 10 28 37  9 28                    200096.88970  200096.93168   -0.04198    0.02500   0.00000  200096.95274   -0.06304 0.0070
 1105:  37 10 27 37  9 28                    200096.88970  200096.95289   -0.06319    0.02500   0.00000  200096.95274   -0.06304 0.9930
 1106:  37 10 28 37  9 29                    200097.58160  200097.55239    0.02921    0.02500   0.00000
 1107:  35 10 25 35  9 26                    200404.78130  200404.66400    0.11730    0.02500   0.00000  200404.77562    0.00568 0.4982
 1108:  35 10 26 35  9 26                    200404.78130  200404.65699    0.12431    0.02500   0.00000  200404.77562    0.00568 0.0036
 1109:  35 10 26 35  9 27                    200404.78130  200404.88810   -0.10680    0.02500   0.00000  200404.77562    0.00568 0.4982
 1110:  34 10 24 34  9 25                    200538.11760  200538.06805    0.04955    0.02500   0.00000  200538.13472   -0.01712 0.4982
 1111:  34 10 25 34  9 25                    200538.11760  200538.06413    0.05347    0.02500   0.00000  200538.13472   -0.01712 0.0036
 1112:  34 10 25 34  9 26                    200538.11760  200538.20190   -0.08430    0.02500   0.00000  200538.13472   -0.01712 0.4982
 1113:  33 10 23 33  9 24                    200659.02820  200658.98926    0.03894    0.02500   0.00000  200659.02841   -0.00021 0.4982
 1114:  33 10 24 33  9 24                    200659.02820  200658.98710    0.04110    0.02500   0.00000  200659.02841   -0.00021 0.0036
 1115:  33 10 24 33  9 25                    200659.02820  200659.06786   -0.03966    0.02500   0.00000  200659.02841   -0.00021 0.4982
 1116:  32 10 23 32  9 24                    200768.27840  200768.28390   -0.00550    0.02500   0.00000  200768.26114    0.01726 0.4982
 1117:  32 10 22 32  9 23                    200768.27840  200768.23855    0.03985    0.02500   0.00000  200768.26114    0.01726 0.4982
 1118:  32 10 23 32  9 23                    200768.27840  200768.23739    0.04101    0.02500   0.00000  200768.26114    0.01726 0.0036
 1119:  32  2 30 31  3 29                    200794.51610  200794.48911    0.02699    0.02500   0.00000
 1120:  31 10 22 31  9 23                    200866.64330  200866.61468    0.02862    0.02500   0.00000  200866.60180    0.04150 0.4982
 1121:  31 10 21 31  9 22                    200866.64330  200866.58901    0.05429    0.02500   0.00000  200866.60180    0.04150 0.4982
 1122:  31 10 22 31  9 22                    200866.64330  200866.58840    0.05490    0.02500   0.00000  200866.60180    0.04150 0.0037
 1123:  30 10 21 30  9 22                    200954.79800  200954.79295    0.00505    0.02500   0.00000  200954.78580    0.01220 0.4982
 1124:  30 10 20 30  9 21                    200954.79800  200954.77871    0.01929    0.02500   0.00000  200954.78580    0.01220 0.4982
 1125:  30 10 21 30  9 21                    200954.79800  200954.77839    0.01961    0.02500   0.00000  200954.78580    0.01220 0.0037
 1126:  29 10 20 29  9 20                    201033.51380  201033.51288    0.00092    0.02500   0.00000  201033.51689   -0.00309 0.0037
 1127:  29 10 19 29  9 20                    201033.51380  201033.51304    0.00076    0.02500   0.00000  201033.51689   -0.00309 0.4982
 1128:  29 10 20 29  9 21                    201033.51380  201033.52077   -0.00697    0.02500   0.00000  201033.51689   -0.00309 0.4982
 1129:  28 10 19 28  9 20                    201103.48640  201103.47077    0.01563    0.02500   0.00000  201103.46871    0.01769 0.4981
 1130:  28 10 18 28  9 19                    201103.48640  201103.46667    0.01973    0.02500   0.00000  201103.46871    0.01769 0.4981
 1131:  28 10 19 28  9 19                    201103.48640  201103.46659    0.01981    0.02500   0.00000  201103.46871    0.01769 0.0037
 1132:  27 10 18 27  9 18                    201165.26250  201165.28512   -0.02262    0.02500   0.00000  201165.28621   -0.02371 0.0037
 1133:  27 10 17 27  9 18                    201165.26250  201165.28515   -0.02265    0.02500   0.00000  201165.28621   -0.02371 0.4981
 1134:  27 10 18 27  9 19                    201165.26250  201165.28727   -0.02477    0.02500   0.00000  201165.28621   -0.02371 0.4981
 1135:  26 10 16 26  9 17                    201219.56730  201219.58632   -0.01902    0.02500   0.00000  201219.58685   -0.01955 0.4981
 1136:  26 10 17 26  9 17                    201219.56730  201219.58630   -0.01900    0.02500   0.00000  201219.58685   -0.01955 0.0038
 1137:  26 10 17 26  9 18                    201219.56730  201219.58738   -0.02008    0.02500   0.00000  201219.58685   -0.01955 0.4981
 1138:  31 15 16 30 15 15                    201251.87810  201251.85920    0.01890    0.02500   0.00000  201251.85920    0.01890 0.5000
 1139:  31 15 17 30 15 16                    201251.87810  201251.85920    0.01890    0.02500   0.00000  201251.85920    0.01890 0.5000
 1140:  31 14 17 30 14 16                    201253.77920  201253.76075    0.01845    0.02500   0.00000  201253.76075    0.01845 0.5000
 1141:  31 14 18 30 14 17                    201253.77920  201253.76075    0.01845    0.02500   0.00000  201253.76075    0.01845 0.5000
 1142:  31 16 16 30 16 15                    201257.16060  201257.13080    0.02980    0.02500   0.00000  201257.13080    0.02980 0.5000
 1143:  31 16 15 30 16 14                    201257.16060  201257.13080    0.02980    0.02500   0.00000  201257.13080    0.02980 0.5000
 1144:  31 13 18 30 13 17                    201264.57270  201264.55007    0.02263    0.02500   0.00000  201264.55007    0.02263 0.5000
 1145:  31 13 19 30 13 18                    201264.57270  201264.55007    0.02263    0.02500   0.00000  201264.55007    0.02263 0.5000
 1146:  25 10 16 25  9 17                    201266.97820  201266.96192    0.01628    0.02500   0.00000  201266.96166    0.01654 0.4981
 1147:  25 10 16 25  9 16                    201266.97820  201266.96139    0.01681    0.02500   0.00000  201266.96166    0.01654 0.0038
 1148:  25 10 15 25  9 16                    201266.97820  201266.96140    0.01680    0.02500   0.00000  201266.96166    0.01654 0.4981
 1149:  31 17 15 30 17 14                    201268.37990  201268.35867    0.02123    0.02500   0.00000  201268.35867    0.02123 0.5000
 1150:  31 17 14 30 17 13                    201268.37990  201268.35867    0.02123    0.02500   0.00000  201268.35867    0.02123 0.5000
 1151:  31 18 13 30 18 12                    201284.68470  201284.65961    0.02509    0.02500   0.00000  201284.65961    0.02509 0.5000
 1152:  31 18 14 30 18 13                    201284.68470  201284.65961    0.02509    0.02500   0.00000  201284.65961    0.02509 0.5000
 1153:  31 12 19 30 12 18                    201286.73630  201286.70728    0.02902    0.02500   0.00000  201286.70728    0.02902 0.5000
 1154:  31 12 20 30 12 19                    201286.73630  201286.70728    0.02902    0.02500   0.00000  201286.70728    0.02902 0.5000
 1155:  31 19 12 30 19 11                    201305.35970  201305.38010   -0.02040    0.02500   0.00000  201305.38010   -0.02040 0.5000
 1156:  31 19 13 30 19 12                    201305.35970  201305.38010   -0.02040    0.02500   0.00000  201305.38010   -0.02040 0.5000
 1157:  24 10 15 24  9 16                    201307.99970  201307.97629    0.02341    0.02500   0.00000  201307.97617    0.02353 0.4981
 1158:  24 10 15 24  9 15                    201307.99970  201307.97604    0.02366    0.02500   0.00000  201307.97617    0.02353 0.0038
 1159:  24 10 14 24  9 15                    201307.99970  201307.97605    0.02365    0.02500   0.00000  201307.97617    0.02353 0.4981
 1160:  31 11 21 30 11 20                    201323.95690  201323.93405    0.02285    0.02500   0.00000  201323.93405    0.02285 0.5000
 1161:  31 11 20 30 11 19                    201323.95690  201323.93405    0.02285    0.02500   0.00000  201323.93405    0.02285 0.5000
 1162:  31 20 12 30 20 11                    201330.03230  201330.02841    0.00389    0.02500   0.00000  201330.03129    0.00101 0.4945
 1163:  31 20 11 30 20 10                    201330.03230  201330.02841    0.00389    0.02500   0.00000  201330.03129    0.00101 0.4945
 1164:  24  3 21 23  2 21                    201330.03230  201330.29058   -0.25828    0.02500   0.00000  201330.03129    0.00101 0.0110
 1165:  23 10 13 23  9 14                    201343.16170  201343.17115   -0.00945    0.02500   0.00000  201343.17120   -0.00950 0.4981
 1166:  23 10 14 23  9 14                    201343.16170  201343.17114   -0.00944    0.02500   0.00000  201343.17120   -0.00950 0.0038
 1167:  23 10 14 23  9 15                    201343.16170  201343.17126   -0.00956    0.02500   0.00000  201343.17120   -0.00950 0.4981
 1168:  22 10 12 22  9 13                    201373.07620  201373.06353    0.01267    0.02500   0.00000  201373.06355    0.01265 0.4981
 1169:  22 10 13 22  9 14                    201373.07620  201373.06358    0.01262    0.02500   0.00000  201373.06355    0.01265 0.4981
 1170:  22 10 13 22  9 13                    201373.07620  201373.06353    0.01267    0.02500   0.00000  201373.06355    0.01265 0.0038
 1171:  31 10 21 30 10 20                    201381.97630  201381.97028    0.00602    0.02500   0.00000  201381.97013    0.00617 0.5000
 1172:  31 10 22 30 10 21                    201381.97630  201381.96998    0.00632    0.02500   0.00000  201381.97013    0.00617 0.5000
 1173:  31 22  9 30 22  8                    201389.64780  201389.69169   -0.04389    0.02500   0.00000  201389.69169   -0.04389 0.5000
 1174:  31 22 10 30 22  9                    201389.64780  201389.69169   -0.04389    0.02500   0.00000  201389.69169   -0.04389 0.5000
 1175:  21 10 12 21  9 13                    201398.17900  201398.14659    0.03241    0.02500   0.00000  201398.14658    0.03242 0.4981
 1176:  21 10 11 21  9 12                    201398.17900  201398.14657    0.03243    0.02500   0.00000  201398.14658    0.03242 0.4981
 1177:  21 10 12 21  9 12                    201398.17900  201398.14657    0.03243    0.02500   0.00000  201398.14658    0.03242 0.0038
 1178:  20 10 10 20  9 11                    201418.86950  201418.89071   -0.02121    0.02500   0.00000  201418.89071   -0.02121 0.4981
 1179:  20 10 11 20  9 12                    201418.86950  201418.89071   -0.02121    0.02500   0.00000  201418.89071   -0.02121 0.4981
 1180:  20 10 11 20  9 11                    201418.86950  201418.89071   -0.02121    0.02500   0.00000  201418.89071   -0.02121 0.0039
 1181:  31 23  9 30 23  8                    201424.20530  201424.18910    0.01620    0.02500   0.00000  201424.18910    0.01620 0.5000
 1182:  31 23  8 30 23  7                    201424.20530  201424.18910    0.01620    0.02500   0.00000  201424.18910    0.01620 0.5000
 1183:  19 10 10 19  9 11                    201435.76240  201435.74385    0.01855    0.02500   0.00000  201435.74385    0.01855 0.4981
 1184:  19 10 10 19  9 10                    201435.76240  201435.74384    0.01856    0.02500   0.00000  201435.74385    0.01855 0.0039
 1185:  19 10  9 19  9 10                    201435.76240  201435.74384    0.01856    0.02500   0.00000  201435.74385    0.01855 0.4981
 1186:  18 10  8 18  9  9                    201449.12200  201449.13172   -0.00972    0.02500   0.00000  201449.13172   -0.00972 0.4981
 1187:  18 10  9 18  9  9                    201449.12200  201449.13172   -0.00972    0.02500   0.00000  201449.13172   -0.00972 0.0039
 1188:  18 10  9 18  9 10                    201449.12200  201449.13172   -0.00972    0.02500   0.00000  201449.13172   -0.00972 0.4981
 1189:  17 10  8 17  9  8                    201459.43830  201459.45818   -0.01988    0.02500   0.00000  201459.45818   -0.01988 0.0039
 1190:  17 10  7 17  9  8                    201459.43830  201459.45818   -0.01988    0.02500   0.00000  201459.45818   -0.01988 0.4981
 1191:  17 10  8 17  9  9                    201459.43830  201459.45818   -0.01988    0.02500   0.00000  201459.45818   -0.01988 0.4981
 1192:  16 10  7 16  9  8                    201467.11640  201467.10541    0.01099    0.02500   0.00000  201467.10541    0.01099 0.4980
 1193:  16 10  7 16  9  7                    201467.11640  201467.10541    0.01099    0.02500   0.00000  201467.10541    0.01099 0.0039
 1194:  16 10  6 16  9  7                    201467.11640  201467.10541    0.01099    0.02500   0.00000  201467.10541    0.01099 0.4980
 1195:  31  9 22 30  9 21                    201470.15750  201470.15997   -0.00247    0.02500   0.00000  201470.15411    0.00339 0.5000
 1196:  31  9 23 30  9 22                    201470.15750  201470.14825    0.00925    0.02500   0.00000  201470.15411    0.00339 0.5000
 1197:  15 10  6 15  9  7                    201472.46140  201472.43412    0.02728    0.02500   0.00000  201472.43412    0.02728 0.4980
 1198:  15 10  6 15  9  6                    201472.46140  201472.43412    0.02728    0.02500   0.00000  201472.43412    0.02728 0.0039
 1199:  15 10  5 15  9  6                    201472.46140  201472.43412    0.02728    0.02500   0.00000  201472.43412    0.02728 0.4980
 1200:  14 10  4 14  9  5                    201475.80110  201475.78368    0.01742    0.02500   0.00000  201475.78368    0.01742 0.4980
 1201:  14 10  5 14  9  5                    201475.80110  201475.78368    0.01742    0.02500   0.00000  201475.78368    0.01742 0.0039
 1202:  14 10  5 14  9  6                    201475.80110  201475.78368    0.01742    0.02500   0.00000  201475.78368    0.01742 0.4980
 1203:  32  1 31 31  2 30                    201530.72190  201530.71934    0.00256    0.02500   0.00000
 1204:  31  8 24 30  8 23                    201604.65540  201604.50286    0.15254    0.02500   0.00000  201604.67916   -0.02376 0.5000
 1205:  31  8 23 30  8 22                    201604.65540  201604.85547   -0.20007    0.02500   0.00000  201604.67916   -0.02376 0.5000
 1206:  31  4 28 30  4 27                    201650.79470  201650.78104    0.01366    0.02500   0.00000
 1207:  30  3 28 29  2 27                    201689.98890  201690.07135   -0.08245    0.02500   0.00000
 1208:  31  7 24 30  7 23                    201820.21930  201820.19971    0.01959    0.02500   0.00000
 1209:  32  2 31 31  2 30                    201864.39380  201864.37247    0.02133    0.02500   0.00000
 1210:  32  1 31 31  1 30                    201968.39480  201968.37766    0.01714    0.02500   0.00000
 1211:  31  6 26 30  6 25                    202115.01870  202115.00714    0.01156    0.02500   0.00000
 1212:  31  6 25 30  6 24                    202231.72110  202231.70755    0.01355    0.02500   0.00000
 1213:  32  2 31 31  1 30                    202302.01810  202302.03079   -0.01269    0.02500   0.00000
 1214:  10  7  4  9  6  4                    202815.13640  202815.13479    0.00161    0.02500   0.00000  202815.13474    0.00166 0.0042
 1215:  10  7  3  9  6  4                    202815.13640  202815.13480    0.00160    0.02500   0.00000  202815.13474    0.00166 0.4958
 1216:  10  7  3  9  6  3                    202815.13640  202815.13469    0.00171    0.02500   0.00000  202815.13474    0.00166 0.0042
 1217:  10  7  4  9  6  3                    202815.13640  202815.13469    0.00171    0.02500   0.00000  202815.13474    0.00166 0.4958
 1218:  31  5 26 30  5 25                    203378.58100  203378.57533    0.00567    0.02500   0.00000
 1219:  74  7 68 74  6 69                    203388.59940  203388.66297   -0.06357    0.02500   0.00000
 1220:  33  1 33 32  1 32                    204079.90530  204079.91537   -0.01007    0.02500   0.00000
 1221:  33  0 33 32  0 32                    204082.37730  204082.35209    0.02521    0.02500   0.00000
 1222:  33  1 33 32  0 32                    204088.92290  204088.93144   -0.00854    0.02500   0.00000
 1223:  17  5 13 16  4 12                    205283.74520  205283.74844   -0.00324    0.02500   0.00000
 1224:  32  3 30 31  3 29                    205505.16130  205505.16178   -0.00048    0.02500   0.00000
 1225:  31  3 29 30  2 28                    206404.46680  206404.47509   -0.00829    0.02500   0.00000
 1226:  32  2 30 31  2 29                    206600.03660  206600.03652    0.00008    0.02500   0.00000
 1227:  14  6  9 13  5  8                    207508.64020  207508.64662   -0.00642    0.02500   0.00000  207508.64687   -0.00667 0.9912
 1228:  14  6  8 13  5  8                    207508.64020  207508.67572   -0.03552    0.02500   0.00000  207508.64687   -0.00667 0.0088
 1229:  14  6  8 13  5  9                    207509.62400  207509.59328    0.03072    0.02500   0.00000  207509.59303    0.03097 0.9912
 1230:  14  6  9 13  5  9                    207509.62400  207509.56418    0.05982    0.02500   0.00000  207509.59303    0.03097 0.0088
 1231:  70 11 60 70 10 61                    207649.07680  207649.09459   -0.01779    0.02500   0.00000
 1232:  33  1 32 32  2 31                    207728.84260  207728.85296   -0.01036    0.02500   0.00000
 1233:  32 15 18 31 15 17                    207738.11950  207738.10721    0.01229    0.02500   0.00000  207738.10721    0.01229 0.5000
 1234:  32 15 17 31 15 16                    207738.11950  207738.10721    0.01229    0.02500   0.00000  207738.10721    0.01229 0.5000
 1235:  32 14 19 31 14 18                    207742.00010  207742.02374   -0.02364    0.02500   0.00000  207741.99038    0.00972 0.2721
 1236:  32 14 18 31 14 17                    207742.00010  207742.02374   -0.02364    0.02500   0.00000  207741.99038    0.00972 0.2721
 1237:  32 16 16 31 16 15                    207742.00010  207741.95056    0.04954    0.02500   0.00000  207741.99038    0.00972 0.2279
 1238:  32 16 17 31 16 16                    207742.00010  207741.95056    0.04954    0.02500   0.00000  207741.99038    0.00972 0.2279
 1239:  32 17 15 31 17 14                    207752.27940  207752.21460    0.06480    0.02500   0.00000  207752.21460    0.06480 0.5000
 1240:  32 17 16 31 17 15                    207752.27940  207752.21460    0.06480    0.02500   0.00000  207752.21460    0.06480 0.5000
 1241:  32 13 19 31 13 18                    207755.60360  207755.58772    0.01588    0.02500   0.00000  207755.58772    0.01588 0.5000
 1242:  32 13 20 31 13 19                    207755.60360  207755.58772    0.01588    0.02500   0.00000  207755.58772    0.01588 0.5000
 1243:  32 18 14 31 18 13                    207767.92050  207767.92763   -0.00713    0.02500   0.00000  207767.92763   -0.00713 0.5000
 1244:  32 18 15 31 18 14                    207767.92050  207767.92763   -0.00713    0.02500   0.00000  207767.92763   -0.00713 0.5000
 1245:  32 12 21 31 12 20                    207781.52760  207781.53121   -0.00361    0.02500   0.00000  207781.53121   -0.00361 0.5000
 1246:  32 12 20 31 12 19                    207781.52760  207781.53121   -0.00361    0.02500   0.00000  207781.53121   -0.00361 0.5000
 1247:  32 20 13 31 20 12                    207812.99840  207813.00293   -0.00453    0.02500   0.00000  207813.00293   -0.00453 0.5000
 1248:  32 20 12 31 20 11                    207812.99840  207813.00293   -0.00453    0.02500   0.00000  207813.00293   -0.00453 0.5000
 1249:  32 11 22 31 11 21                    207823.94260  207823.93563    0.00697    0.02500   0.00000  207823.93564    0.00696 0.5000
 1250:  32 11 21 31 11 20                    207823.94260  207823.93564    0.00696    0.02500   0.00000  207823.93564    0.00696 0.5000
 1251:  32 21 12 31 21 11                    207841.41790  207841.41118    0.00672    0.02500   0.00000  207841.41118    0.00672 0.5000
 1252:  32 21 11 31 21 10                    207841.41790  207841.41118    0.00672    0.02500   0.00000  207841.41118    0.00672 0.5000
 1253:  32 22 10 31 22  9                    207873.29990  207873.27595    0.02395    0.02500   0.00000  207873.27595    0.02395 0.5000
 1254:  32 22 11 31 22 10                    207873.29990  207873.27595    0.02395    0.02500   0.00000  207873.27595    0.02395 0.5000
 1255:  32 10 22 31 10 21                    207889.14290  207889.13944    0.00346    0.02500   0.00000  207889.13917    0.00373 0.5000
 1256:  32 10 23 31 10 22                    207889.14290  207889.13890    0.00400    0.02500   0.00000  207889.13917    0.00373 0.5000
 1257:  33  2 31 32  3 30                    207892.94290  207892.93688    0.00602    0.02500   0.00000
 1258:  32 23  9 31 23  8                    207908.33730  207908.34721   -0.00991    0.02500   0.00000  207908.34721   -0.00991 0.5000
 1259:  32 23 10 31 23  9                    207908.33730  207908.34721   -0.00991    0.02500   0.00000  207908.34721   -0.00991 0.5000
 1260:  33  2 32 32  2 31                    207982.39840  207982.38467    0.01373    0.02500   0.00000
 1261:  32  9 24 31  9 23                    207987.47400  207987.46968    0.00432    0.02500   0.00000  207987.46238    0.01162 0.4279
 1262:  32  9 23 31  9 22                    207987.47400  207987.48990   -0.01590    0.02500   0.00000  207987.46238    0.01162 0.4279
 1263:  32 25  7 31 25  6                    207987.47400  207987.35904    0.11496    0.02500   0.00000  207987.46238    0.01162 0.0721
 1264:  32 25  8 31 25  7                    207987.47400  207987.35904    0.11496    0.02500   0.00000  207987.46238    0.01162 0.0721
 1265:  32  4 29 31  4 28                    208028.68060  208028.67398    0.00662    0.02500   0.00000
 1266:  33  1 32 32  1 31                    208062.51530  208062.50609    0.00921    0.02500   0.00000
 1267:  32  8 25 31  8 24                    208136.62240  208136.68000   -0.05760    0.02500   0.00000
 1268:  33  2 32 32  1 31                    208316.03930  208316.03780    0.00150    0.02500   0.00000
 1269:  32  7 25 31  7 24                    208377.92180  208377.92813   -0.00633    0.02500   0.00000
 1270:  32  6 27 31  6 26                    208690.00180  208689.98060    0.02120    0.02500   0.00000
 1271:  32  6 26 31  6 25                    208852.13660  208852.12987    0.00673    0.02500   0.00000
 1272:  63  4 60 63  3 61                    209027.66450  209027.63176    0.03274    0.02500   0.00000
 1273:  35  3 32 34  4 31                    209037.85310  209037.83867    0.01443    0.02500   0.00000
 1274:  11  7  4 10  6  5                    209304.07730  209304.07251    0.00479    0.02500   0.00000  209304.07230    0.00500 0.4958
 1275:  11  7  5 10  6  5                    209304.07730  209304.07250    0.00480    0.02500   0.00000  209304.07230    0.00500 0.0042
 1276:  11  7  4 10  6  4                    209304.07730  209304.07209    0.00521    0.02500   0.00000  209304.07230    0.00500 0.0042
 1277:  11  7  5 10  6  4                    209304.07730  209304.07208    0.00522    0.02500   0.00000  209304.07230    0.00500 0.4958
 1278:  66 11 55 66 10 56                    209529.28340  209529.32852   -0.04512    0.02500   0.00000
 1279:  23  4 20 22  3 19                    209990.20510  209990.18079    0.02431    0.02500   0.00000
 1280:  34  1 34 33  1 33                    210190.70480  210190.71874   -0.01394    0.02500   0.00000
 1281:  34  0 34 33  0 33                    210192.51740  210192.50316    0.01424    0.02500   0.00000  210192.52735   -0.00995 0.5206
 1282:  32  5 27 31  5 26                    210192.51740  210192.55362   -0.03622    0.02500   0.00000  210192.52735   -0.00995 0.4794
 1283:  34  1 34 33  0 33                    210197.29990  210197.29809    0.00181    0.02500   0.00000
 1284:  65 11 54 65 10 55                    210540.70960  210540.69385    0.01575    0.02500   0.00000
 1285:  66 11 56 66 10 57                    210737.20200  210737.18217    0.01983    0.02500   0.00000
 1286:   8  8  0  7  7  0                    211031.51670  211031.52570   -0.00900    0.02500   0.00000  211031.52570   -0.00900 0.0041
 1287:   8  8  1  7  7  1                    211031.51670  211031.52570   -0.00900    0.02500   0.00000  211031.52570   -0.00900 0.0041
 1288:   8  8  0  7  7  1                    211031.51670  211031.52570   -0.00900    0.02500   0.00000  211031.52570   -0.00900 0.4959
 1289:   8  8  1  7  7  0                    211031.51670  211031.52570   -0.00900    0.02500   0.00000  211031.52570   -0.00900 0.4959
 1290:  32  3 30 31  2 29                    211310.72490  211310.70919    0.01571    0.02500   0.00000
 1291:  32  3 29 31  3 28                    211408.55550  211408.57153   -0.01603    0.02500   0.00000
 1292:  65 11 55 65 10 56                    211466.73360  211466.67638    0.05722    0.02500   0.00000  211466.74274   -0.00914 0.4882
 1293:  64 11 53 64 10 54                    211466.73360  211466.80602   -0.07242    0.02500   0.00000  211466.74274   -0.00914 0.5118
 1294:  18  5 14 17  4 13                    211565.40920  211565.43032   -0.02112    0.02500   0.00000
 1295:  33  3 31 32  3 30                    211686.51760  211686.50537    0.01223    0.02500   0.00000
 1296:  18  5 13 17  4 14                    211938.23150  211938.20520    0.02630    0.02500   0.00000
 1297:  63 11 52 63 10 53                    212317.47880  212317.47665    0.00215    0.02500   0.00000
 1298:  32  4 28 31  4 27                    212418.64350  212418.65631   -0.01281    0.02500   0.00000
 1299:  33  2 31 32  2 30                    212603.60700  212603.60955   -0.00255    0.02500   0.00000
 1300:  72  5 67 72  4 68                    212677.68290  212677.75412   -0.07122    0.02500   0.00000
 1301:  64  3 61 64  2 62                    212931.14450  212931.08458    0.05992    0.02500   0.00000
 1302:  62 11 51 62 10 52                    213101.12810  213101.13881   -0.01071    0.02500   0.00000
 1303:  62 11 52 62 10 53                    213501.93980  213501.93109    0.00871    0.02500   0.00000
 1304:  68  4 64 68  3 65                    213554.61560  213554.65057   -0.03497    0.02500   0.00000
 1305:  61 11 50 61 10 51                    213825.01550  213825.01258    0.00292    0.02500   0.00000
 1306:  39  4 35 38  5 34                    213880.83590  213880.78454    0.05136    0.02500   0.00000
 1307:  34  1 33 33  2 32                    213905.04320  213905.05353   -0.01033    0.02500   0.00000
 1308:  15  6 10 14  5  9                    213969.09470  213969.08884    0.00586    0.02500   0.00000  213969.08945    0.00525 0.9911
 1309:  15  6  9 14  5  9                    213969.09470  213969.15659   -0.06189    0.02500   0.00000  213969.08945    0.00525 0.0089
 1310:  15  6  9 14  5 10                    213971.09420  213971.08760    0.00660    0.02500   0.00000  213971.08700    0.00720 0.9911
 1311:  15  6 10 14  5 10                    213971.09420  213971.01986    0.07434    0.02500   0.00000  213971.08700    0.00720 0.0089
 1312:  21  4 17 20  3 18                    214015.40460  214015.43641   -0.03181    0.02500   0.00000
 1313:  34  2 33 33  2 32                    214097.13770  214097.12658    0.01112    0.02500   0.00000
 1314:  34  1 33 33  1 32                    214158.56050  214158.58525   -0.02475    0.02500   0.00000
 1315:  33 15 19 32 15 18                    214223.79680  214223.79335    0.00345    0.02500   0.00000  214223.79335    0.00345 0.5000
 1316:  33 15 18 32 15 17                    214223.79680  214223.79335    0.00345    0.02500   0.00000  214223.79335    0.00345 0.5000
 1317:  33 16 18 32 16 17                    214226.04620  214226.05819   -0.01199    0.02500   0.00000  214226.05819   -0.01199 0.5000
 1318:  33 16 17 32 16 16                    214226.04620  214226.05819   -0.01199    0.02500   0.00000  214226.05819   -0.01199 0.5000
 1319:  33 14 19 32 14 18                    214229.89750  214229.90903   -0.01153    0.02500   0.00000  214229.90903   -0.01153 0.5000
 1320:  33 14 20 32 14 19                    214229.89750  214229.90903   -0.01153    0.02500   0.00000  214229.90903   -0.01153 0.5000
 1321:  33 17 16 32 17 15                    214235.22090  214235.23404   -0.01314    0.02500   0.00000  214235.23404   -0.01314 0.5000
 1322:  33 17 17 32 17 16                    214235.22090  214235.23404   -0.01314    0.02500   0.00000  214235.23404   -0.01314 0.5000
 1323:  33 13 20 32 13 19                    214246.47670  214246.47750   -0.00080    0.02500   0.00000  214246.47750   -0.00080 0.5000
 1324:  33 13 21 32 13 20                    214246.47670  214246.47750   -0.00080    0.02500   0.00000  214246.47750   -0.00080 0.5000
 1325:  33 18 16 32 18 15                    214250.27330  214250.25485    0.01845    0.02500   0.00000  214250.25485    0.01845 0.5000
 1326:  33 18 15 32 18 14                    214250.27330  214250.25485    0.01845    0.02500   0.00000  214250.25485    0.01845 0.5000
 1327:  33 19 14 32 19 13                    214270.30280  214270.33206   -0.02926    0.02500   0.00000  214270.33206   -0.02926 0.5000
 1328:  33 19 15 32 19 14                    214270.30280  214270.33206   -0.02926    0.02500   0.00000  214270.33206   -0.02926 0.5000
 1329:  33 12 22 32 12 21                    214276.48400  214276.50009   -0.01609    0.02500   0.00000  214276.50009   -0.01609 0.5000
 1330:  33 12 21 32 12 20                    214276.48400  214276.50009   -0.01609    0.02500   0.00000  214276.50009   -0.01609 0.5000
 1331:  33 20 13 32 20 12                    214294.87810  214294.87232    0.00578    0.02500   0.00000  214294.87232    0.00578 0.5000
 1332:  33 20 14 32 20 13                    214294.87810  214294.87232    0.00578    0.02500   0.00000  214294.87232    0.00578 0.5000
 1333:  33 11 23 32 11 22                    214324.45720  214324.46518   -0.00798    0.02500   0.00000  214324.46519   -0.00799 0.5000
 1334:  33 11 22 32 11 21                    214324.45720  214324.46520   -0.00800    0.02500   0.00000  214324.46519   -0.00799 0.5000
 1335:  34  2 33 33  1 32                    214350.64450  214350.65829   -0.01379    0.02500   0.00000
 1336:  33 22 11 32 22 10                    214355.62000  214355.63223   -0.01223    0.02500   0.00000  214355.63223   -0.01223 0.5000
 1337:  33 22 12 32 22 11                    214355.62000  214355.63223   -0.01223    0.02500   0.00000  214355.63223   -0.01223 0.5000
 1338:  33  4 30 32  4 29                    214383.58440  214383.60250   -0.01810    0.02500   0.00000
 1339:  33 23 11 32 23 10                    214391.21300  214391.22701   -0.01401    0.02500   0.00000  214391.22701   -0.01401 0.5000
 1340:  33 23 10 32 23  9                    214391.21300  214391.22701   -0.01401    0.02500   0.00000  214391.22701   -0.01401 0.5000
 1341:  33 10 24 32 10 23                    214397.34220  214397.35402   -0.01182    0.02500   0.00000  214397.35451   -0.01231 0.5000
 1342:  33 10 23 32 10 22                    214397.34220  214397.35501   -0.01281    0.02500   0.00000  214397.35451   -0.01231 0.5000
 1343:  33 24  9 32 24  8                    214429.98760  214429.99006   -0.00246    0.02500   0.00000  214429.99006   -0.00246 0.5000
 1344:  33 24 10 32 24  9                    214429.98760  214429.99006   -0.00246    0.02500   0.00000  214429.99006   -0.00246 0.5000
 1345:  33 25  8 32 25  7                    214471.75860  214471.74844    0.01016    0.02500   0.00000  214471.74844    0.01016 0.5000
 1346:  33 25  9 32 25  8                    214471.75860  214471.74844    0.01016    0.02500   0.00000  214471.74844    0.01016 0.5000
 1347:  60 11 49 60 10 50                    214495.27640  214495.26681    0.00959    0.02500   0.00000
 1348:  33  9 24 32  9 23                    214506.59950  214506.60430   -0.00480    0.02500   0.00000  214506.58718    0.01232 0.5000
 1349:  33  9 25 32  9 24                    214506.59950  214506.57005    0.02945    0.02500   0.00000  214506.58718    0.01232 0.5000
 1350:  33 26  7 32 26  6                    214516.34150  214516.36319   -0.02169    0.02500   0.00000  214516.36319   -0.02169 0.5000
 1351:  33 26  8 32 26  7                    214516.34150  214516.36319   -0.02169    0.02500   0.00000  214516.36319   -0.02169 0.5000
 1352:  33 27  6 32 27  5                    214563.70310  214563.72188   -0.01878    0.02500   0.00000  214563.72188   -0.01878 0.5000
 1353:  33 27  7 32 27  6                    214563.70310  214563.72188   -0.01878    0.02500   0.00000  214563.72188   -0.01878 0.5000
 1354:  33  8 26 32  8 25                    214671.68050  214671.70212   -0.02162    0.02500   0.00000
 1355:  33  8 25 32  8 24                    214672.61630  214672.59960    0.01670    0.02500   0.00000
 1356:  60 11 50 60 10 51                    214716.94220  214716.92247    0.01973    0.02500   0.00000
 1357:  34  2 32 33  3 31                    214819.98960  214819.97887    0.01073    0.02500   0.00000
 1358:  33  7 26 32  7 25                    214941.34040  214941.33615    0.00425    0.02500   0.00000
 1359:  33  6 28 32  6 27                    215266.71800  215266.72430   -0.00630    0.02500   0.00000
 1360:  59 11 49 59 10 50                    215280.26140  215280.28997   -0.02857    0.02500   0.00000
 1361:  33  6 27 32  6 26                    215488.95860  215488.94530    0.01330    0.02500   0.00000
 1362:  58 11 47 58 10 48                    215695.22380  215695.22805   -0.00425    0.02500   0.00000
 1363:  21  3 18 20  2 19                    215750.66260  215750.65061    0.01199    0.02500   0.00000
 1364:  12  7  5 11  6  6                    215791.01830  215791.02696   -0.00866    0.02500   0.00000  215791.02623   -0.00793 0.4957
 1365:  12  7  6 11  6  6                    215791.01830  215791.02694   -0.00864    0.02500   0.00000  215791.02623   -0.00793 0.0043
 1366:  12  7  5 11  6  5                    215791.01830  215791.02553   -0.00723    0.02500   0.00000  215791.02623   -0.00793 0.0043
 1367:  12  7  6 11  6  5                    215791.01830  215791.02550   -0.00720    0.02500   0.00000  215791.02623   -0.00793 0.4957
 1368:  58 11 48 58 10 49                    215814.39950  215814.41547   -0.01597    0.02500   0.00000
 1369:  57 11 46 57 10 47                    216233.28290  216233.30342   -0.02052    0.02500   0.00000
 1370:  35  1 35 34  1 34                    216300.24080  216300.21764    0.02316    0.02500   0.00000
 1371:  35  0 35 34  0 34                    216301.55410  216301.52230    0.03180    0.02500   0.00000
 1372:  35  1 35 34  0 34                    216305.03440  216305.01256    0.02184    0.02500   0.00000
 1373:  57 11 47 57 10 48                    216319.74070  216319.75821   -0.01751    0.02500   0.00000
 1374:  33  3 31 32  2 30                    216397.13000  216397.17804   -0.04804    0.02500   0.00000
 1375:  56 11 45 56 10 46                    216734.74710  216734.72219    0.02491    0.02500   0.00000
 1376:  56 11 46 56 10 47                    216796.98230  216796.96860    0.01370    0.02500   0.00000
 1377:  73  5 68 73  4 69                    216815.39070  216815.35478    0.03592    0.02500   0.00000
 1378:  65  3 62 65  2 63                    216853.34910  216853.40126   -0.05216    0.02500   0.00000
 1379:  33  5 28 32  5 27                    217039.53450  217039.55735   -0.02285    0.02500   0.00000
 1380:  55 11 45 55 10 46                    217246.82340  217246.83972   -0.01632    0.02500   0.00000
 1381:   9  8  1  8  7  1                    217524.25780  217524.26988   -0.01208    0.02500   0.00000  217524.26988   -0.01208 0.0041
 1382:   9  8  2  8  7  1                    217524.25780  217524.26988   -0.01208    0.02500   0.00000  217524.26988   -0.01208 0.4959
 1383:   9  8  1  8  7  2                    217524.25780  217524.26988   -0.01208    0.02500   0.00000  217524.26988   -0.01208 0.4959
 1384:   9  8  2  8  7  2                    217524.25780  217524.26988   -0.01208    0.02500   0.00000  217524.26988   -0.01208 0.0041
 1385:  69  4 65 69  3 66                    217549.38570  217549.41484   -0.02914    0.02500   0.00000
 1386:  33  3 30 32  3 29                    217626.71450  217626.70507    0.00943    0.02500   0.00000
 1387:  54 11 43 54 10 44                    217638.68480  217638.73459   -0.04979    0.02500   0.00000
 1388:  54 11 44 54 10 45                    217670.27190  217670.26684    0.00506    0.02500   0.00000
 1389:  19  5 15 18  4 14                    217781.07770  217781.05253    0.02517    0.02500   0.00000
 1390:  34  3 32 33  3 31                    217854.29090  217854.26655    0.02435    0.02500   0.00000
 1391:  36  3 33 35  4 32                    217942.84020  217942.83570    0.00450    0.02500   0.00000
 1392:  53 11 42 53 10 43                    218046.04080  218046.03750    0.00330    0.02500   0.00000
 1393:  53 11 43 53 10 44                    218068.19680  218068.21419   -0.01739    0.02500   0.00000
 1394:  19  5 14 18  4 15                    218363.15050  218363.11890    0.03160    0.02500   0.00000
 1395:  52 11 41 52 10 42                    218426.21890  218426.21934   -0.00044    0.02500   0.00000
 1396:  52 11 42 52 10 43                    218441.71710  218441.68817    0.02893    0.02500   0.00000
 1397:  34  2 32 33  2 31                    218613.55430  218613.54736    0.00694    0.02500   0.00000
 1398:  51 11 40 51 10 41                    218781.01790  218781.01749    0.00041    0.02500   0.00000
 1399:  51 11 41 51 10 42                    218791.68760  218791.71617   -0.02857    0.02500   0.00000
 1400:  50 11 39 50 10 40                    219111.98380  219111.99517   -0.01137    0.02500   0.00000  219111.99254   -0.00874 0.9934
 1401:  50 11 40 50 10 40                    219111.98380  219111.59289    0.39091    0.02500   0.00000  219111.99254   -0.00874 0.0066
 1402:  50 11 40 50 10 41                    219119.30860  219119.33015   -0.02155    0.02500   0.00000
 1403:  33  4 29 32  4 28                    219173.42060  219173.39729    0.02331    0.02500   0.00000
 1404:  49 11 38 49 10 39                    219420.55790  219420.57071   -0.01281    0.02500   0.00000  219420.56897   -0.01107 0.9933
 1405:  49 11 39 49 10 39                    219420.55790  219420.30984    0.24806    0.02500   0.00000  219420.56897   -0.01107 0.0067
 1406:  49 11 39 49 10 40                    219425.55580  219425.55426    0.00154    0.02500   0.00000
 1407:  48 11 37 48 10 38                    219708.01940  219708.04128   -0.02188    0.02500   0.00000  219708.04016   -0.02076 0.9933
 1408:  48 11 38 48 10 38                    219708.01940  219707.87380    0.14560    0.02500   0.00000  219708.04016   -0.02076 0.0067
 1409:  47 11 36 47 10 37                    219975.61500  219975.60211    0.01289    0.02500   0.00000  219975.60139    0.01361 0.9932
 1410:  47 11 37 47 10 37                    219975.61500  219975.49570    0.11930    0.02500   0.00000  219975.60139    0.01361 0.0068
 1411:  47 11 37 47 10 38                    219977.82340  219977.83815   -0.01475    0.02500   0.00000
 1412:  35  1 34 34  2 33                    220063.90760  220063.89933    0.00827    0.03000   0.00000
 1413:  58  8 50 57  9 49                    220149.96580  220150.00617   -0.04037    0.03000   0.00000
 1414:  46 11 35 46 10 36                    220224.35770  220224.36201   -0.00431    0.03000   0.00000  220224.36156   -0.00386 0.9932
 1415:  46 11 36 46 10 36                    220224.35770  220224.29514    0.06256    0.03000   0.00000  220224.36156   -0.00386 0.0068
 1416:  46 11 36 46 10 37                    220225.77930  220225.83763   -0.05833    0.03000   0.00000
 1417:  35  1 34 34  1 33                    220255.97800  220255.97237    0.00563    0.03000   0.00000
 1418:  35  2 34 34  1 33                    220401.05970  220401.08442   -0.02472    0.03000   0.00000
 1419:  16  6 11 15  5 10                    220419.95610  220419.95194    0.00416    0.03000   0.00000  220419.95328    0.00282 0.9910
 1420:  16  6 10 15  5 10                    220419.95610  220420.10053   -0.14443    0.03000   0.00000  220419.95328    0.00282 0.0090
 1421:  16  6 10 15  5 11                    220423.97990  220423.94817    0.03173    0.03000   0.00000  220423.94683    0.03307 0.9910
 1422:  16  6 11 15  5 11                    220423.97990  220423.79958    0.18032    0.03000   0.00000  220423.94683    0.03307 0.0090
 1423:  45 11 34 45 10 35                    220455.35560  220455.35586   -0.00026    0.03000   0.00000  220455.35558    0.00002 0.9931
 1424:  45 11 35 45 10 35                    220455.35560  220455.31431    0.04129    0.03000   0.00000  220455.35558    0.00002 0.0069
 1425:  45 11 35 45 10 36                    220456.34320  220456.31955    0.02365    0.03000   0.00000
 1426:  44 11 34 44 10 34                    220669.54460  220669.52920    0.01540    0.03000   0.00000  220669.55454   -0.00994 0.0069
 1427:  44 11 33 44 10 34                    220669.54460  220669.55472   -0.01012    0.03000   0.00000  220669.55454   -0.00994 0.9931
 1428:  44 11 34 44 10 35                    220670.20390  220670.17726    0.02664    0.03000   0.00000
 1429:  34 15 19 33 15 18                    220708.94290  220708.89815    0.04475    0.03000   0.00000  220708.89815    0.04475 0.5000
 1430:  34 15 20 33 15 19                    220708.94290  220708.89815    0.04475    0.03000   0.00000  220708.89815    0.04475 0.5000
 1431:  34 16 19 33 16 18                    220709.42170  220709.42976   -0.00806    0.03000   0.00000  220709.42976   -0.00806 0.5000
 1432:  34 16 18 33 16 17                    220709.42170  220709.42976   -0.00806    0.03000   0.00000  220709.42976   -0.00806 0.5000
 1433:  34  4 31 33  4 30                    220715.24430  220715.33884   -0.09454    0.03000   0.00000
 1434:  34 17 17 33 17 16                    220717.37970  220717.38938   -0.00968    0.03000   0.00000  220717.39697   -0.01727 0.2177
 1435:  34 17 18 33 17 17                    220717.37970  220717.38938   -0.00968    0.03000   0.00000  220717.39697   -0.01727 0.2177
 1436:  34 14 20 33 14 19                    220717.37970  220717.40283   -0.02313    0.03000   0.00000  220717.39697   -0.01727 0.2823
 1437:  34 14 21 33 14 20                    220717.37970  220717.40283   -0.02313    0.03000   0.00000  220717.39697   -0.01727 0.2823
 1438:  34 18 17 33 18 16                    220731.62860  220731.61064    0.01796    0.03000   0.00000  220731.61064    0.01796 0.5000
 1439:  34 18 16 33 18 15                    220731.62860  220731.61064    0.01796    0.03000   0.00000  220731.61064    0.01796 0.5000
 1440:  34 13 22 33 13 21                    220737.22160  220737.21288    0.00872    0.03000   0.00000  220737.21288    0.00872 0.5000
 1441:  34 13 21 33 13 20                    220737.22160  220737.21288    0.00872    0.03000   0.00000  220737.21288    0.00872 0.5000
 1442:  34 19 16 33 19 15                    220751.21680  220751.23092   -0.01412    0.03000   0.00000  220751.23092   -0.01412 0.5000
 1443:  34 19 15 33 19 14                    220751.21680  220751.23092   -0.01412    0.03000   0.00000  220751.23092   -0.01412 0.5000
 1444:  66  3 63 66  2 64                    220769.34050  220769.25952    0.08098    0.03000   0.00000
 1445:  34 12 23 33 12 22                    220771.62790  220771.61710    0.01080    0.03000   0.00000  220771.61710    0.01080 0.5000
 1446:  34 12 22 33 12 21                    220771.62790  220771.61710    0.01080    0.03000   0.00000  220771.61710    0.01080 0.5000
 1447:  34 20 14 33 20 13                    220775.61770  220775.60123    0.01647    0.03000   0.00000  220775.60123    0.01647 0.5000
 1448:  34 20 15 33 20 14                    220775.61770  220775.60123    0.01647    0.03000   0.00000  220775.60123    0.01647 0.5000
 1449:  34 21 14 33 21 13                    220804.23200  220804.22597    0.00603    0.03000   0.00000  220804.22597    0.00603 0.5000
 1450:  34 21 13 33 21 12                    220804.23200  220804.22597    0.00603    0.03000   0.00000  220804.22597    0.00603 0.5000
 1451:  34 11 24 33 11 23                    220825.52250  220825.53945   -0.01695    0.03000   0.00000  220825.53947   -0.01697 0.5000
 1452:  34 11 23 33 11 22                    220825.52250  220825.53949   -0.01699    0.03000   0.00000  220825.53947   -0.01697 0.5000
 1453:  34 22 13 33 22 12                    220836.72980  220836.72168    0.00812    0.03000   0.00000  220836.72168    0.00812 0.5000
 1454:  34 22 12 33 22 11                    220836.72980  220836.72168    0.00812    0.03000   0.00000  220836.72168    0.00812 0.5000
 1455:  43 11 33 43 10 34                    220868.11250  220868.27159   -0.15909    0.03000   0.00000  220868.07202    0.04048 0.4983
 1456:  43 11 32 43 10 33                    220868.11250  220867.87395    0.23855    0.03000   0.00000  220868.07202    0.04048 0.4983
 1457:  43 11 33 43 10 33                    220868.11250  220867.85847    0.25403    0.03000   0.00000  220868.07202    0.04048 0.0035
 1458:  34 23 12 33 23 11                    220872.79780  220872.78821    0.00959    0.03000   0.00000  220872.78821    0.00959 0.5000
 1459:  34 23 11 33 23 10                    220872.79780  220872.78821    0.00959    0.03000   0.00000  220872.78821    0.00959 0.5000
 1460:  34 10 25 33 10 24                    220906.65050  220906.65236   -0.00186    0.03000   0.00000  220906.65324   -0.00274 0.5000
 1461:  34 10 24 33 10 23                    220906.65050  220906.65412   -0.00362    0.03000   0.00000  220906.65324   -0.00274 0.5000
 1462:  34 24 11 33 24 10                    220912.21070  220912.18826    0.02244    0.03000   0.00000  220912.18826    0.02244 0.5000
 1463:  34 24 10 33 24  9                    220912.21070  220912.18826    0.02244    0.03000   0.00000  220912.18826    0.02244 0.5000
 1464:  74  5 69 74  4 70                    220925.58710  220925.62596   -0.03886    0.03000   0.00000
 1465:  34 25 10 33 25  9                    220954.74150  220954.73248    0.00902    0.03000   0.00000  220954.73248    0.00902 0.5000
 1466:  34 25  9 33 25  8                    220954.74150  220954.73248    0.00902    0.03000   0.00000  220954.73248    0.00902 0.5000
 1467:  34 26  8 33 26  7                    221000.22000  221000.26867   -0.04867    0.03000   0.00000  221000.26867   -0.04867 0.5000
 1468:  34 26  9 33 26  8                    221000.22000  221000.26867   -0.04867    0.03000   0.00000  221000.26867   -0.04867 0.5000
 1469:  34  9 25 33  9 24                    221027.55240  221027.57533   -0.02293    0.03000   0.00000  221027.54683    0.00557 0.5000
 1470:  34  9 26 33  9 25                    221027.55240  221027.51833    0.03407    0.03000   0.00000  221027.54683    0.00557 0.5000
 1471:  34 27  8 33 27  7                    221048.64880  221048.67361   -0.02481    0.03000   0.00000  221048.67361   -0.02481 0.5000
 1472:  34 27  7 33 27  6                    221048.64880  221048.67361   -0.02481    0.03000   0.00000  221048.67361   -0.02481 0.5000
 1473:  42 11 32 42 10 33                    221051.40850  221051.43086   -0.02236    0.03000   0.00000  221051.30489    0.10361 0.4983
 1474:  42 11 31 42 10 32                    221051.40850  221051.17987    0.22863    0.03000   0.00000  221051.30489    0.10361 0.4983
 1475:  42 11 32 42 10 32                    221051.40850  221051.17060    0.23790    0.03000   0.00000  221051.30489    0.10361 0.0035
 1476:  34 28  7 33 28  6                    221099.83490  221099.84701   -0.01211    0.03000   0.00000  221099.84701   -0.01211 0.5000
 1477:  34 28  6 33 28  5                    221099.83490  221099.84701   -0.01211    0.03000   0.00000  221099.84701   -0.01211 0.5000
 1478:  34 29  6 33 29  5                    221153.70220  221153.70686   -0.00466    0.03000   0.00000  221153.70686   -0.00466 0.5000
 1479:  34 29  5 33 29  4                    221153.70220  221153.70686   -0.00466    0.03000   0.00000  221153.70686   -0.00466 0.5000
 1480:  44  5 39 43  6 38                    221184.76400  221184.79412   -0.03012    0.03000   0.00000
 1481:  34  8 27 33  8 26                    221209.67260  221209.67638   -0.00378    0.03000   0.00000
 1482:  34  8 26 33  8 25                    221211.07200  221211.07489   -0.00289    0.03000   0.00000
 1483:  34 31  3 33 31  2                    221269.17560  221269.22847   -0.05287    0.03000   0.00000  221269.22847   -0.05287 0.5000
 1484:  34 31  4 33 31  3                    221269.17560  221269.22847   -0.05287    0.03000   0.00000  221269.22847   -0.05287 0.5000
 1485:  40 11 29 40 10 30                    221376.04890  221376.00286    0.04604    0.03000   0.00000  221376.05084   -0.00194 0.4982
 1486:  40 11 30 40 10 30                    221376.04890  221375.99968    0.04922    0.03000   0.00000  221376.05084   -0.00194 0.0035
 1487:  40 11 30 40 10 31                    221376.04890  221376.09917   -0.05027    0.03000   0.00000  221376.05084   -0.00194 0.4982
 1488:  34  7 27 33  7 26                    221511.02930  221511.02589    0.00341    0.03000   0.00000
 1489:  39 11 29 39 10 30                    221519.09660  221519.10934   -0.01274    0.03000   0.00000  221519.07999    0.01661 0.4982
 1490:  39 11 28 39 10 29                    221519.09660  221519.05087    0.04573    0.03000   0.00000  221519.07999    0.01661 0.4982
 1491:  39 11 29 39 10 29                    221519.09660  221519.04904    0.04756    0.03000   0.00000  221519.07999    0.01661 0.0036
 1492:  70  4 66 70  3 67                    221531.65530  221531.61069    0.04461    0.03000   0.00000
 1493:  35  2 33 34  3 32                    221597.74660  221597.73342    0.01318    0.03000   0.00000
 1494:  34  3 32 33  2 31                    221647.83000  221647.83504   -0.00504    0.03000   0.00000
 1495:  38 11 27 38 10 28                    221650.16820  221650.15402    0.01418    0.03000   0.00000  221650.17145   -0.00325 0.4982
 1496:  38 11 28 38 10 28                    221650.16820  221650.15298    0.01522    0.03000   0.00000  221650.17145   -0.00325 0.0036
 1497:  38 11 28 38 10 29                    221650.16820  221650.18901   -0.02081    0.03000   0.00000  221650.17145   -0.00325 0.4982
 1498:  37 11 26 37 10 27                    221770.00900  221769.99707    0.01193    0.03000   0.00000  221770.00735    0.00165 0.4982
 1499:  37 11 27 37 10 27                    221770.00900  221769.99650    0.01250    0.03000   0.00000  221770.00735    0.00165 0.0036
 1500:  37 11 27 37 10 28                    221770.00900  221770.01771   -0.00871    0.03000   0.00000  221770.00735    0.00165 0.4982
 1501:  34  6 29 33  6 28                    221844.16310  221844.19778   -0.03468    0.03000   0.00000
 1502:  36 11 26 36 10 27                    221879.25900  221879.24872    0.01028    0.03000   0.00000  221879.24271    0.01629 0.4982
 1503:  36 11 25 36 10 26                    221879.25900  221879.23674    0.02226    0.03000   0.00000  221879.24271    0.01629 0.4982
 1504:  36 11 26 36 10 26                    221879.25900  221879.23643    0.02257    0.03000   0.00000  221879.24271    0.01629 0.0036
 1505:  35 11 25 35 10 26                    221978.52780  221978.51031    0.01749    0.03000   0.00000  221978.50688    0.02092 0.4982
 1506:  35 11 24 35 10 25                    221978.52780  221978.50348    0.02432    0.03000   0.00000  221978.50688    0.02092 0.4982
 1507:  35 11 25 35 10 25                    221978.52780  221978.50331    0.02449    0.03000   0.00000  221978.50688    0.02092 0.0036
 1508:  34 11 24 34 10 24                    222068.41130  222068.40291    0.00839    0.03000   0.00000  222068.40491    0.00639 0.0037
 1509:  34 11 23 34 10 24                    222068.41130  222068.40300    0.00830    0.03000   0.00000  222068.40491    0.00639 0.4982
 1510:  34 11 24 34 10 25                    222068.41130  222068.40683    0.00447    0.03000   0.00000  222068.40491    0.00639 0.4982
 1511:  34  6 28 33  6 27                    222144.71940  222144.69297    0.02643    0.03000   0.00000
 1512:  33 11 23 33 10 24                    222149.53010  222149.51974    0.01036    0.03000   0.00000  222149.51868    0.01142 0.4982
 1513:  33 11 22 33 10 23                    222149.53010  222149.51763    0.01247    0.03000   0.00000  222149.51868    0.01142 0.4982
 1514:  33 11 23 33 10 23                    222149.53010  222149.51758    0.01252    0.03000   0.00000  222149.51868    0.01142 0.0037
 1515:  32 11 22 32 10 23                    222222.42070  222222.40857    0.01213    0.03000   0.00000  222222.40800    0.01270 0.4982
 1516:  32 11 21 32 10 22                    222222.42070  222222.40744    0.01326    0.03000   0.00000  222222.40800    0.01270 0.4982
 1517:  32 11 22 32 10 22                    222222.42070  222222.40741    0.01329    0.03000   0.00000  222222.40800    0.01270 0.0037
 1518:  13  7  6 12  6  7                    222275.37780  222275.36845    0.00935    0.03000   0.00000  222275.36625    0.01155 0.4957
 1519:  13  7  7 12  6  7                    222275.37780  222275.36836    0.00944    0.03000   0.00000  222275.36625    0.01155 0.0043
 1520:  13  7  6 12  6  6                    222275.37780  222275.36414    0.01366    0.03000   0.00000  222275.36625    0.01155 0.0043
 1521:  13  7  7 12  6  6                    222275.37780  222275.36405    0.01375    0.03000   0.00000  222275.36625    0.01155 0.4957
 1522:  31 11 20 31 10 21                    222287.60170  222287.61124   -0.00954    0.03000   0.00000  222287.61154   -0.00984 0.4981
 1523:  31 11 21 31 10 21                    222287.60170  222287.61123   -0.00953    0.03000   0.00000  222287.61154   -0.00984 0.0037
 1524:  31 11 21 31 10 22                    222287.60170  222287.61184   -0.01014    0.03000   0.00000  222287.61154   -0.00984 0.4981
 1525:  30 11 19 30 10 20                    222345.64780  222345.64746    0.00034    0.03000   0.00000  222345.64762    0.00018 0.4981
 1526:  30 11 20 30 10 20                    222345.64780  222345.64746    0.00034    0.03000   0.00000  222345.64762    0.00018 0.0037
 1527:  30 11 20 30 10 21                    222345.64780  222345.64777    0.00003    0.03000   0.00000  222345.64762    0.00018 0.4981
 1528:  29 11 19 29 10 19                    222397.00770  222397.01490   -0.00720    0.03000   0.00000  222397.01498   -0.00728 0.0037
 1529:  29 11 18 29 10 19                    222397.00770  222397.01490   -0.00720    0.03000   0.00000  222397.01498   -0.00728 0.4981
 1530:  29 11 19 29 10 20                    222397.00770  222397.01506   -0.00736    0.03000   0.00000  222397.01498   -0.00728 0.4981
 1531:  36  1 36 35  1 35                    222408.38430  222408.39508   -0.01078    0.03000   0.00000
 1532:  36  0 36 35  0 35                    222409.38360  222409.34759    0.03601    0.03000   0.00000
 1533:  36  1 36 35  0 35                    222411.89940  222411.88534    0.01406    0.03000   0.00000
 1534:  28 11 18 28 10 18                    222442.20850  222442.19340    0.01510    0.03000   0.00000  222442.19343    0.01507 0.0038
 1535:  28 11 17 28 10 18                    222442.20850  222442.19340    0.01510    0.03000   0.00000  222442.19343    0.01507 0.4981
 1536:  28 11 18 28 10 19                    222442.20850  222442.19347    0.01503    0.03000   0.00000  222442.19343    0.01507 0.4981
 1537:  27 11 17 27 10 18                    222481.66220  222481.64442    0.01778    0.03000   0.00000  222481.64440    0.01780 0.4981
 1538:  27 11 17 27 10 17                    222481.66220  222481.64438    0.01782    0.03000   0.00000  222481.64440    0.01780 0.0038
 1539:  27 11 16 27 10 17                    222481.66220  222481.64438    0.01782    0.03000   0.00000  222481.64440    0.01780 0.4981
 1540:  26 11 15 26 10 16                    222515.81920  222515.81143    0.00777    0.03000   0.00000  222515.81143    0.00777 0.4981
 1541:  26 11 16 26 10 17                    222515.81920  222515.81144    0.00776    0.03000   0.00000  222515.81143    0.00777 0.4981
 1542:  26 11 16 26 10 16                    222515.81920  222515.81143    0.00777    0.03000   0.00000  222515.81143    0.00777 0.0038
 1543:  25 11 14 25 10 15                    222545.10810  222545.12064   -0.01254    0.03000   0.00000  222545.12064   -0.01254 0.4981
 1544:  25 11 15 25 10 15                    222545.10810  222545.12064   -0.01254    0.03000   0.00000  222545.12064   -0.01254 0.0038
 1545:  25 11 15 25 10 16                    222545.10810  222545.12064   -0.01254    0.03000   0.00000  222545.12064   -0.01254 0.4981
 1546:  24 11 14 24 10 15                    222570.00150  222569.98106    0.02044    0.03000   0.00000  222569.98106    0.02044 0.4981
 1547:  24 11 13 24 10 14                    222570.00150  222569.98106    0.02044    0.03000   0.00000  222569.98106    0.02044 0.4981
 1548:  24 11 14 24 10 14                    222570.00150  222569.98106    0.02044    0.03000   0.00000  222569.98106    0.02044 0.0038
 1549:  23 11 13 23 10 13                    222590.79870  222590.78499    0.01371    0.03000   0.00000  222590.78499    0.01371 0.0038
 1550:  23 11 12 23 10 13                    222590.79870  222590.78499    0.01371    0.03000   0.00000  222590.78499    0.01371 0.4981
 1551:  23 11 13 23 10 14                    222590.79870  222590.78499    0.01371    0.03000   0.00000  222590.78499    0.01371 0.4981
 1552:  22 11 11 22 10 12                    222607.94030  222607.90825    0.03205    0.03000   0.00000  222607.90825    0.03205 0.4981
 1553:  22 11 12 22 10 12                    222607.94030  222607.90825    0.03205    0.03000   0.00000  222607.90825    0.03205 0.0039
 1554:  22 11 12 22 10 13                    222607.94030  222607.90825    0.03205    0.03000   0.00000  222607.90825    0.03205 0.4981
 1555:  20 11 10 20 10 11                    222632.54900  222632.53507    0.01393    0.03000   0.00000  222632.53507    0.01393 0.4981
 1556:  20 11 10 20 10 10                    222632.54900  222632.53507    0.01393    0.03000   0.00000  222632.53507    0.01393 0.0039
 1557:  20 11  9 20 10 10                    222632.54900  222632.53507    0.01393    0.03000   0.00000  222632.53507    0.01393 0.4981
 1558:  19 11  9 19 10 10                    222640.78940  222640.70982    0.07958    0.03000   0.00000  222640.70982    0.07958 0.4981
 1559:  19 11  9 19 10  9                    222640.78940  222640.70982    0.07958    0.03000   0.00000  222640.70982    0.07958 0.0039
 1560:  19 11  8 19 10  9                    222640.78940  222640.70982    0.07958    0.03000   0.00000  222640.70982    0.07958 0.4981
 1561:  11 11  0 11 10  1                    222644.85130  222644.86474   -0.01344    0.03000   0.00000  222644.86474   -0.01344 0.4980
 1562:  11 11  1 11 10  2                    222644.85130  222644.86474   -0.01344    0.03000   0.00000  222644.86474   -0.01344 0.4980
 1563:  11 11  1 11 10  1                    222644.85130  222644.86474   -0.01344    0.03000   0.00000  222644.86474   -0.01344 0.0040
 1564:  18 11  7 18 10  8                    222646.55180  222646.54657    0.00523    0.03000   0.00000  222646.54657    0.00523 0.4980
 1565:  18 11  8 18 10  8                    222646.55180  222646.54657    0.00523    0.03000   0.00000  222646.54657    0.00523 0.0039
 1566:  18 11  8 18 10  9                    222646.55180  222646.54657    0.00523    0.03000   0.00000  222646.54657    0.00523 0.4980
 1567:  12 11  1 12 10  2                    222647.98580  222647.96948    0.01632    0.03000   0.00000  222647.96948    0.01632 0.4980
 1568:  12 11  2 12 10  3                    222647.98580  222647.96948    0.01632    0.03000   0.00000  222647.96948    0.01632 0.4980
 1569:  12 11  2 12 10  2                    222647.98580  222647.96948    0.01632    0.03000   0.00000  222647.96948    0.01632 0.0040
 1570:  17 11  6 17 10  7                    222650.37120  222650.34154    0.02966    0.03000   0.00000  222650.38935   -0.01815 0.3307
 1571:  17 11  7 17 10  7                    222650.37120  222650.34154    0.02966    0.03000   0.00000  222650.38935   -0.01815 0.0026
 1572:  17 11  7 17 10  8                    222650.37120  222650.34154    0.02966    0.03000   0.00000  222650.38935   -0.01815 0.3307
 1573:  13 11  2 13 10  3                    222650.37120  222650.48386   -0.11266    0.03000   0.00000  222650.38935   -0.01815 0.1673
 1574:  13 11  3 13 10  3                    222650.37120  222650.48386   -0.11266    0.03000   0.00000  222650.38935   -0.01815 0.0013
 1575:  13 11  3 13 10  4                    222650.37120  222650.48386   -0.11266    0.03000   0.00000  222650.38935   -0.01815 0.1673
 1576:  16 11  6 16 10  6                    222652.28000  222652.37539   -0.09539    0.03000   0.00000  222652.30370   -0.02370 0.0023
 1577:  16 11  6 16 10  7                    222652.28000  222652.37539   -0.09539    0.03000   0.00000  222652.30370   -0.02370 0.2889
 1578:  16 11  5 16 10  6                    222652.28000  222652.37539   -0.09539    0.03000   0.00000  222652.30370   -0.02370 0.2889
 1579:  14 11  3 14 10  4                    222652.28000  222652.20466    0.07534    0.03000   0.00000  222652.30370   -0.02370 0.2091
 1580:  14 11  4 14 10  4                    222652.28000  222652.20466    0.07534    0.03000   0.00000  222652.30370   -0.02370 0.0016
 1581:  14 11  4 14 10  5                    222652.28000  222652.20466    0.07534    0.03000   0.00000  222652.30370   -0.02370 0.2091
 1582:  15 11  4 15 10  5                    222652.94730  222652.91322    0.03408    0.03000   0.00000  222652.91322    0.03408 0.4980
 1583:  15 11  5 15 10  6                    222652.94730  222652.91322    0.03408    0.03000   0.00000  222652.91322    0.03408 0.4980
 1584:  15 11  5 15 10  5                    222652.94730  222652.91322    0.03408    0.03000   0.00000  222652.91322    0.03408 0.0039
 1585:  63  3 61 63  2 62                    222769.20840  222769.24278   -0.03438    0.03000   0.00000
 1586:  34  3 31 33  3 30                    223782.07090  223782.07027    0.00063    0.03000   0.00000
 1587:  27  4 24 26  3 23                    223886.73140  223886.73106    0.00034    0.03000   0.00000
 1588:  20  5 16 19  4 15                    223912.86090  223912.86510   -0.00420    0.03000   0.00000
 1589:  34  5 29 33  5 28                    223915.94950  223915.93223    0.01727    0.03000   0.00000
 1590:  35  3 33 34  3 32                    224009.87820  224009.87224    0.00596    0.03000   0.00000
 1591:  10  8  2  9  7  3                    224016.64900  224016.63835    0.01065    0.03000   0.00000  224016.63835    0.01065 0.4958
 1592:  10  8  3  9  7  2                    224016.64900  224016.63835    0.01065    0.03000   0.00000  224016.63835    0.01065 0.4958
 1593:  10  8  2  9  7  2                    224016.64900  224016.63835    0.01065    0.03000   0.00000  224016.63835    0.01065 0.0042
 1594:  10  8  3  9  7  3                    224016.64900  224016.63835    0.01065    0.03000   0.00000  224016.63835    0.01065 0.0042
 1595:  40  4 36 39  5 35                    224425.56970  224425.58462   -0.01492    0.03000   0.00000
 1596:  35  2 33 34  2 32                    224632.00960  224632.02110   -0.01150    0.03000   0.00000
 1597:  67  3 64 67  2 65                    224678.97830  224679.00064   -0.02234    0.03000   0.00000  224678.99498   -0.01668 0.9844
 1598:  67  3 64 67  3 65                    224678.97830  224678.63664    0.34166    0.03000   0.00000  224678.99498   -0.01668 0.0156
 1599:  20  5 15 19  4 16                    224797.92850  224797.93704   -0.00854    0.03000   0.00000
 1600:  75  5 70 75  4 71                    225011.66620  225011.72225   -0.05605    0.03000   0.00000
 1601:  71  4 67 71  3 68                    225502.27690  225502.31842   -0.04152    0.03000   0.00000
 1602:  71  5 67 71  4 68                    225552.96640  225552.95457    0.01183    0.03000   0.00000
 1603:  34  4 30 33  4 29                    225876.17900  225876.17483    0.00417    0.03000   0.00000
 1604:  54  7 47 53  8 46                    226107.78110  226107.73215    0.04895    0.03000   0.00000
 1605:  36  1 35 35  2 34                    226208.99880  226209.01339   -0.01459    0.03000   0.00000
 1606:  36  1 35 35  1 34                    226354.10850  226354.12544   -0.01694    0.03000   0.00000
 1607:  37  3 34 36  4 33                    226571.08770  226571.08026    0.00744    0.03000   0.00000
 1608:  64  2 62 64  1 63                    226642.69150  226642.67836    0.01314    0.03000   0.00000
 1609:  64  3 62 64  2 63                    226643.58260  226643.53677    0.04583    0.03000   0.00000
 1610:  17  6 12 16  5 11                    226859.24150  226859.24947   -0.00797    0.03000   0.00000  226859.25229   -0.01079 0.9909
 1611:  17  6 11 16  5 11                    226859.24150  226859.55910   -0.31760    0.03000   0.00000  226859.25229   -0.01079 0.0091
 1612:  17  6 11 16  5 12                    226866.87960  226866.87225    0.00735    0.03000   0.00000  226866.86943    0.01017 0.9909
 1613:  17  6 12 16  5 12                    226866.87960  226866.56262    0.31698    0.03000   0.00000  226866.86943    0.01017 0.0091
 1614:  28  4 25 27  3 24                    226935.88710  226935.94115   -0.05405    0.03000   0.00000
 1615:  35  4 32 34  4 31                    227023.94930  227023.95548   -0.00618    0.03000   0.00000
 1616:  35  3 33 34  2 32                    227044.16220  227044.15992    0.00228    0.03000   0.00000
 1617:  35 16 19 34 16 18                    227192.02880  227192.04123   -0.01243    0.03000   0.00000  227192.04123   -0.01243 0.5000
 1618:  35 16 20 34 16 19                    227192.02880  227192.04123   -0.01243    0.03000   0.00000  227192.04123   -0.01243 0.5000
 1619:  35 15 21 34 15 20                    227193.38920  227193.40207   -0.01287    0.03000   0.00000  227193.40207   -0.01287 0.5000
 1620:  35 15 20 34 15 19                    227193.38920  227193.40207   -0.01287    0.03000   0.00000  227193.40207   -0.01287 0.5000
 1621:  35 17 19 34 17 18                    227198.63560  227198.65292   -0.01732    0.03000   0.00000  227198.65292   -0.01732 0.5000
 1622:  35 17 18 34 17 17                    227198.63560  227198.65292   -0.01732    0.03000   0.00000  227198.65292   -0.01732 0.5000
 1623:  35 14 22 34 14 21                    227204.49720  227204.49126    0.00594    0.03000   0.00000  227204.49126    0.00594 0.5000
 1624:  35 14 21 34 14 20                    227204.49720  227204.49126    0.00594    0.03000   0.00000  227204.49126    0.00594 0.5000
 1625:  35 18 18 34 18 17                    227211.96170  227211.96427   -0.00257    0.03000   0.00000  227211.96427   -0.00257 0.5000
 1626:  35 18 17 34 18 16                    227211.96170  227211.96427   -0.00257    0.03000   0.00000  227211.96427   -0.00257 0.5000
 1627:  35 13 22 34 13 21                    227227.78890  227227.78731    0.00159    0.03000   0.00000  227227.78731    0.00159 0.5000
 1628:  35 13 23 34 13 22                    227227.78890  227227.78731    0.00159    0.03000   0.00000  227227.78731    0.00159 0.5000
 1629:  35 19 16 34 19 15                    227231.11700  227231.03406    0.08294    0.03000   0.00000  227231.03406    0.08294 0.5000
 1630:  35 19 17 34 19 16                    227231.11700  227231.03406    0.08294    0.03000   0.00000  227231.03406    0.08294 0.5000
 1631:  35 20 15 34 20 14                    227255.15300  227255.15425   -0.00125    0.03000   0.00000  227255.15425   -0.00125 0.5000
 1632:  35 20 16 34 20 15                    227255.15300  227255.15425   -0.00125    0.03000   0.00000  227255.15425   -0.00125 0.5000
 1633:  35 12 23 34 12 22                    227266.89070  227266.88558    0.00512    0.03000   0.00000  227266.88557    0.00513 0.5000
 1634:  35 12 24 34 12 23                    227266.89070  227266.88557    0.00513    0.03000   0.00000  227266.88557    0.00513 0.5000
 1635:  35 21 15 34 21 14                    227283.77920  227283.78416   -0.00496    0.03000   0.00000  227283.78416   -0.00496 0.5000
 1636:  35 21 14 34 21 13                    227283.77920  227283.78416   -0.00496    0.03000   0.00000  227283.78416   -0.00496 0.5000
 1637:  35 22 14 34 22 13                    227316.52350  227316.50542    0.01808    0.03000   0.00000  227316.50542    0.01808 0.5000
 1638:  35 22 13 34 22 12                    227316.52350  227316.50542    0.01808    0.03000   0.00000  227316.50542    0.01808 0.5000
 1639:  35 11 24 34 11 23                    227327.18880  227327.17581    0.01299    0.03000   0.00000  227327.17577    0.01303 0.5000
 1640:  35 11 25 34 11 24                    227327.18880  227327.17573    0.01307    0.03000   0.00000  227327.17577    0.01303 0.5000
 1641:  35 23 13 34 23 12                    227353.00980  227352.99052    0.01928    0.03000   0.00000  227352.99052    0.01928 0.5000
 1642:  35 23 12 34 23 11                    227353.00980  227352.99052    0.01928    0.03000   0.00000  227352.99052    0.01928 0.5000
 1643:  35 24 12 34 24 11                    227393.04660  227392.98045    0.06615    0.03000   0.00000  227392.98045    0.06615 0.5000
 1644:  35 24 11 34 24 10                    227393.04660  227392.98045    0.06615    0.03000   0.00000  227392.98045    0.06615 0.5000
 1645:  35 10 25 34 10 24                    227417.07160  227417.07533   -0.00373    0.03000   0.00000  227417.07379   -0.00219 0.5000
 1646:  35 10 26 34 10 25                    227417.07160  227417.07225   -0.00065    0.03000   0.00000  227417.07379   -0.00219 0.5000
 1647:  35 25 10 34 25  9                    227436.24640  227436.26849   -0.02209    0.03000   0.00000  227436.26849   -0.02209 0.5000
 1648:  35 25 11 34 25 10                    227436.24640  227436.26849   -0.02209    0.03000   0.00000  227436.26849   -0.02209 0.5000
 1649:  35 26 10 34 26  9                    227482.67990  227482.68839   -0.00849    0.03000   0.00000  227482.68839   -0.00849 0.5000
 1650:  35 26  9 34 26  8                    227482.67990  227482.68839   -0.00849    0.03000   0.00000  227482.68839   -0.00849 0.5000
 1651:  22  3 19 21  2 20                    227500.31920  227500.32995   -0.01075    0.03000   0.00000
 1652:  35 27  9 34 27  8                    227532.10830  227532.10549    0.00281    0.03000   0.00000  227532.10549    0.00281 0.5000
 1653:  35 27  8 34 27  7                    227532.10830  227532.10549    0.00281    0.03000   0.00000  227532.10549    0.00281 0.5000
 1654:  35  9 27 34  9 26                    227550.42190  227550.38604    0.03586    0.03000   0.00000  227550.43271   -0.01081 0.5000
 1655:  35  9 26 34  9 25                    227550.42190  227550.47938   -0.05748    0.03000   0.00000  227550.43271   -0.01081 0.5000
 1656:  35 28  7 34 28  6                    227584.39980  227584.41010   -0.01030    0.03000   0.00000  227584.41010   -0.01030 0.5000
 1657:  35 28  8 34 28  7                    227584.39980  227584.41010   -0.01030    0.03000   0.00000  227584.41010   -0.01030 0.5000
 1658:  35 29  6 34 29  5                    227639.56160  227639.51246    0.04914    0.03000   0.00000  227639.51246    0.04914 0.5000
 1659:  35 29  7 34 29  6                    227639.56160  227639.51246    0.04914    0.03000   0.00000  227639.51246    0.04914 0.5000
 1660:  35 30  5 34 30  4                    227697.36330  227697.33879    0.02451    0.03000   0.00000  227697.33879    0.02451 0.5000
 1661:  35 30  6 34 30  5                    227697.36330  227697.33879    0.02451    0.03000   0.00000  227697.33879    0.02451 0.5000
 1662:  35  8 28 34  8 27                    227750.72720  227750.70802    0.01918    0.03000   0.00000
 1663:  35  8 27 34  8 26                    227752.79950  227752.85578   -0.05628    0.03000   0.00000
 1664:  35 31  5 34 31  4                    227757.79220  227757.82828   -0.03608    0.03000   0.00000  227757.82828   -0.03608 0.5000
 1665:  35 31  4 34 31  3                    227757.79220  227757.82828   -0.03608    0.03000   0.00000  227757.82828   -0.03608 0.5000
 1666:  35 32  3 34 32  2                    227820.90470  227820.93076   -0.02606    0.03000   0.00000  227820.93076   -0.02606 0.5000
 1667:  35 32  4 34 32  3                    227820.90470  227820.93076   -0.02606    0.03000   0.00000  227820.93076   -0.02606 0.5000
 1668:  35  7 28 34  7 27                    228087.73750  228087.72488    0.01262    0.03000   0.00000
 1669:  36  2 34 35  3 33                    228247.74840  228247.71817    0.03023    0.03000   0.00000
 1670:  35  6 30 34  6 29                    228421.16150  228421.16094    0.00056    0.03000   0.00000
 1671:  24  3 22 23  2 22                    228470.98930  228471.00024   -0.01094    0.03000   0.00000
 1672:  37  1 37 36  1 36                    228515.19100  228515.22907   -0.03807    0.03000   0.00000
 1673:  37  0 37 36  0 36                    228515.93070  228515.92353    0.00717    0.03000   0.00000
 1674:  37  1 37 36  0 36                    228517.75010  228517.76682   -0.01672    0.03000   0.00000
 1675:  68  3 65 68  2 66                    228582.87810  228582.91568   -0.03758    0.03000   0.00000  228582.91147   -0.03337 0.9844
 1676:  68  3 65 68  3 66                    228582.87810  228582.64492    0.23318    0.03000   0.00000  228582.91147   -0.03337 0.0156
 1677:  68  4 65 68  3 66                    228589.46900  228589.48481   -0.01581    0.03000   0.00000
 1678:  14  7  8 13  6  7                    228756.36990  228756.38523   -0.01533    0.03000   0.00000  228756.39120   -0.02130 0.4957
 1679:  14  7  7 13  6  7                    228756.36990  228756.38551   -0.01561    0.03000   0.00000  228756.39120   -0.02130 0.0043
 1680:  14  7  8 13  6  8                    228756.36990  228756.39690   -0.02700    0.03000   0.00000  228756.39120   -0.02130 0.0043
 1681:  14  7  7 13  6  8                    228756.36990  228756.39718   -0.02728    0.03000   0.00000  228756.39120   -0.02130 0.4957
 1682:  35  6 29 34  6 28                    228822.19680  228822.19093    0.00587    0.03000   0.00000
 1683:  76  5 71 76  4 72                    229076.33830  229076.29995    0.03835    0.03000   0.00000
 1684:  72  4 68 72  3 69                    229462.55300  229462.44695    0.10605    0.03000   0.00000
 1685:  59  8 51 58  9 50                    229592.88200  229592.88344   -0.00144    0.03000   0.00000
 1686:  35  3 32 34  3 31                    229880.21050  229880.19305    0.01745    0.03000   0.00000
 1687:  29  4 26 28  3 25                    229887.06640  229886.94890    0.11750    0.03000   0.00000
 1688:  21  5 17 20  4 16                    229939.48960  229939.51586   -0.02626    0.03000   0.00000
 1689:  23  4 19 22  3 20                    230009.13570  230009.14800   -0.01230    0.03000   0.00000
 1690:  36  3 34 35  3 33                    230154.69120  230154.70472   -0.01352    0.03000   0.00000
 1691:  11  8  3 10  7  3                    230508.32070  230508.31904    0.00166    0.03000   0.00000  230508.31904    0.00166 0.0042
 1692:  11  8  4 10  7  4                    230508.32070  230508.31904    0.00166    0.03000   0.00000  230508.31904    0.00166 0.0042
 1693:  11  8  4 10  7  3                    230508.32070  230508.31904    0.00166    0.03000   0.00000  230508.31904    0.00166 0.4958
 1694:  11  8  3 10  7  4                    230508.32070  230508.31904    0.00166    0.03000   0.00000  230508.31904    0.00166 0.4958
 1695:  72 12 60 72 11 61                    230598.57950  230598.52517    0.05433    0.03000   0.00000
 1696:  36  2 34 35  2 33                    230659.84290  230659.85699   -0.01409    0.03000   0.00000
 1697:  35  5 30 34  5 29                    230815.36040  230815.33155    0.02885    0.03000   0.00000
 1698:  21  5 16 20  4 17                    231253.02370  231253.03432   -0.01062    0.03000   0.00000
 1699:  71 12 59 71 11 60                    231502.04260  231502.05244   -0.00984    0.03000   0.00000
 1700:  71 12 60 71 11 61                    232019.60280  232019.58149    0.02131    0.03000   0.00000
 1701:  70 12 58 70 11 59                    232341.18060  232341.17857    0.00203    0.03000   0.00000
 1702:  37  1 36 36  2 35                    232343.23180  232343.23863   -0.00683    0.03000   0.00000
 1703:  37  1 36 36  1 35                    232452.58100  232452.59333   -0.01233    0.03000   0.00000
 1704:  69  3 66 69  2 67                    232481.26010  232481.25427    0.00583    0.03000   0.00000  232481.25112    0.00898 0.9843
 1705:  69  3 66 69  3 67                    232481.26010  232481.05297    0.20713    0.03000   0.00000  232481.25112    0.00898 0.0157
 1706:  69  4 66 69  3 67                    232486.26760  232486.23769    0.02991    0.03000   0.00000
 1707:  35  4 31 34  4 30                    232521.17100  232521.18423   -0.01323    0.03000   0.00000
 1708:  37  2 36 36  1 35                    232534.80840  232534.80858   -0.00018    0.03000   0.00000
 1709:  36  3 34 35  2 33                    232566.83330  232566.84353   -0.01023    0.03000   0.00000
 1710:  45  5 40 44  6 39                    232611.04460  232610.99158    0.05302    0.03000   0.00000
 1711:  70 12 59 70 11 60                    232734.13350  232734.09541    0.03809    0.03000   0.00000
 1712:  30  4 27 29  3 26                    232779.84830  232779.86599   -0.01769    0.03000   0.00000
 1713:  69 12 57 69 11 58                    233122.33830  233122.42087   -0.08257    0.03000   0.00000
 1714:  18  6 13 17  5 12                    233284.62160  233284.63873   -0.01713    0.03000   0.00000  233284.64442   -0.02282 0.9908
 1715:  18  6 12 17  5 12                    233284.62160  233285.25558   -0.63398    0.03000   0.00000  233284.64442   -0.02282 0.0092
 1716:  18  6 12 17  5 13                    233298.58130  233298.59373   -0.01243    0.03000   0.00000  233298.58805   -0.00675 0.9908
 1717:  18  6 13 17  5 13                    233298.58130  233297.97688    0.60442    0.03000   0.00000  233298.58805   -0.00675 0.0092
 1718:  36  4 33 35  4 32                    233309.81790  233309.81304    0.00486    0.03000   0.00000
 1719:  69 12 58 69 11 59                    233419.01120  233418.94030    0.07090    0.03000   0.00000
 1720:  36 16 21 35 16 20                    233673.86970  233673.86845    0.00125    0.03000   0.00000  233673.86845    0.00125 0.5000
 1721:  36 16 20 35 16 19                    233673.86970  233673.86845    0.00125    0.03000   0.00000  233673.86845    0.00125 0.5000
 1722:  36 15 22 35 15 21                    233677.28810  233677.28548    0.00262    0.03000   0.00000  233677.28548    0.00262 0.5000
 1723:  36 15 21 35 15 20                    233677.28810  233677.28548    0.00262    0.03000   0.00000  233677.28548    0.00262 0.5000
 1724:  36 17 19 35 17 18                    233678.99930  233678.99689    0.00241    0.03000   0.00000  233678.99689    0.00241 0.5000
 1725:  36 17 20 35 17 19                    233678.99930  233678.99689    0.00241    0.03000   0.00000  233678.99689    0.00241 0.5000
 1726:  36 18 19 35 18 18                    233691.23020  233691.28496   -0.05476    0.03000   0.00000  233691.21215    0.01805 0.2078
 1727:  36 18 18 35 18 17                    233691.23020  233691.28496   -0.05476    0.03000   0.00000  233691.21215    0.01805 0.2078
 1728:  36 14 22 35 14 21                    233691.23020  233691.16037    0.06983    0.03000   0.00000  233691.21215    0.01805 0.2922
 1729:  36 14 23 35 14 22                    233691.23020  233691.16037    0.06983    0.03000   0.00000  233691.21215    0.01805 0.2922
 1730:  36 19 17 35 19 16                    233709.69600  233709.70816   -0.01216    0.03000   0.00000  233709.70816   -0.01216 0.5000
 1731:  36 19 18 35 19 17                    233709.69600  233709.70816   -0.01216    0.03000   0.00000  233709.70816   -0.01216 0.5000
 1732:  36 13 23 35 13 22                    233718.19090  233718.19428   -0.00338    0.03000   0.00000  233718.19428   -0.00338 0.5000
 1733:  36 13 24 35 13 23                    233718.19090  233718.19428   -0.00338    0.03000   0.00000  233718.19428   -0.00338 0.5000
 1734:  36 20 16 35 20 15                    233733.48570  233733.49591   -0.01021    0.03000   0.00000  233733.49591   -0.01021 0.5000
 1735:  36 20 17 35 20 16                    233733.48570  233733.49591   -0.01021    0.03000   0.00000  233733.49591   -0.01021 0.5000
 1736:  36 12 25 35 12 24                    233762.24180  233762.30906   -0.06726    0.03000   0.00000  233762.23187    0.00993 0.3452
 1737:  36 12 24 35 12 23                    233762.24180  233762.30906   -0.06726    0.03000   0.00000  233762.23187    0.00993 0.3452
 1738:  36 21 15 35 21 14                    233762.24180  233762.05981    0.18199    0.03000   0.00000  233762.23187    0.00993 0.1548
 1739:  36 21 16 35 21 15                    233762.24180  233762.05981    0.18199    0.03000   0.00000  233762.23187    0.00993 0.1548
 1740:  36 22 14 35 22 13                    233794.91280  233794.94454   -0.03174    0.03000   0.00000  233794.94454   -0.03174 0.5000
 1741:  36 22 15 35 22 14                    233794.91280  233794.94454   -0.03174    0.03000   0.00000  233794.94454   -0.03174 0.5000
 1742:  36 11 26 35 11 25                    233829.38870  233829.39192   -0.00322    0.03000   0.00000  233829.39199   -0.00329 0.5000
 1743:  36 11 25 35 11 24                    233829.38870  233829.39207   -0.00337    0.03000   0.00000  233829.39199   -0.00329 0.5000
 1744:  36 23 13 35 23 12                    233831.78190  233831.79363   -0.01173    0.03000   0.00000  233831.79363   -0.01173 0.5000
 1745:  36 23 14 35 23 13                    233831.78190  233831.79363   -0.01173    0.03000   0.00000  233831.79363   -0.01173 0.5000
 1746:  68 12 56 68 11 57                    233851.46560  233851.37295    0.09265    0.03000   0.00000
 1747:  36 24 13 35 24 12                    233872.40210  233872.32509    0.07701    0.03000   0.00000  233872.32509    0.07701 0.5000
 1748:  36 24 12 35 24 11                    233872.40210  233872.32509    0.07701    0.03000   0.00000  233872.32509    0.07701 0.5000
 1749:  36 25 12 35 25 11                    233916.31990  233916.31381    0.00609    0.03000   0.00000  233916.31381    0.00609 0.5000
 1750:  36 25 11 35 25 10                    233916.31990  233916.31381    0.00609    0.03000   0.00000  233916.31381    0.00609 0.5000
 1751:  36 26 10 35 26  9                    233963.56670  233963.57869   -0.01199    0.03000   0.00000  233963.57869   -0.01199 0.5000
 1752:  36 26 11 35 26 10                    233963.56670  233963.57869   -0.01199    0.03000   0.00000  233963.57869   -0.01199 0.5000
 1753:  36 27  9 35 27  8                    234013.96870  234013.97296   -0.00426    0.03000   0.00000  234013.97296   -0.00426 0.5000
 1754:  36 27 10 35 27  9                    234013.96870  234013.97296   -0.00426    0.03000   0.00000  234013.97296   -0.00426 0.5000
 1755:  36 28  9 35 28  8                    234067.38650  234067.37699    0.00951    0.03000   0.00000  234067.37699    0.00951 0.5000
 1756:  36 28  8 35 28  7                    234067.38650  234067.37699    0.00951    0.03000   0.00000  234067.37699    0.00951 0.5000
 1757:  36  9 28 35  9 27                    234075.31840  234075.24743    0.07097    0.03000   0.00000  234075.32268   -0.00428 0.5000
 1758:  36  9 27 35  9 26                    234075.31840  234075.39792   -0.07952    0.03000   0.00000  234075.32268   -0.00428 0.5000
 1759:  36 29  7 35 29  6                    234123.66180  234123.69280   -0.03100    0.03000   0.00000  234123.69280   -0.03100 0.5000
 1760:  36 29  8 35 29  7                    234123.66180  234123.69280   -0.03100    0.03000   0.00000  234123.69280   -0.03100 0.5000
 1761:  36 30  6 35 30  5                    234182.85210  234182.83978    0.01232    0.03000   0.00000  234182.83978    0.01232 0.5000
 1762:  36 30  7 35 30  6                    234182.85210  234182.83978    0.01232    0.03000   0.00000  234182.83978    0.01232 0.5000
 1763:  36 31  5 35 31  4                    234244.74720  234244.75143   -0.00423    0.03000   0.00000  234244.75143   -0.00423 0.5000
 1764:  36 31  6 35 31  5                    234244.74720  234244.75143   -0.00423    0.03000   0.00000  234244.75143   -0.00423 0.5000
 1765:  36  8 29 35  8 28                    234294.88610  234294.89786   -0.01176    0.03000   0.00000
 1766:  36  8 28 35  8 27                    234298.14150  234298.15103   -0.00953    0.03000   0.00000
 1767:  36 32  5 35 32  4                    234309.38670  234309.37277    0.01393    0.03000   0.00000  234309.37277    0.01393 0.5000
 1768:  36 32  4 35 32  3                    234309.38670  234309.37277    0.01393    0.03000   0.00000  234309.37277    0.01393 0.5000
 1769:  67 12 55 67 11 56                    234532.81610  234532.83702   -0.02092    0.03000   0.00000
 1770:  38  1 38 37  1 37                    234620.67560  234620.69388   -0.01828    0.03000   0.00000
 1771:  38  0 38 37  0 37                    234621.27640  234621.19957    0.07683    0.03000   0.00000
 1772:  38  1 38 37  0 37                    234622.54950  234622.53717    0.01233    0.03000   0.00000
 1773:  36  7 29 35  7 28                    234672.31840  234672.31275    0.00565    0.03000   0.00000
 1774:  67 12 56 67 11 57                    234698.62270  234698.64593   -0.02323    0.03000   0.00000
 1775:  37  2 35 36  3 34                    234789.93150  234789.95194   -0.02044    0.03000   0.00000
 1776:  41  4 37 40  5 36                    234807.11720  234807.11117    0.00603    0.03000   0.00000
 1777:  38  3 35 37  4 34                    234915.71300  234915.71482   -0.00182    0.03000   0.00000
 1778:  36  6 31 35  6 30                    234996.17140  234996.17612   -0.00472    0.03000   0.00000
 1779:  66 12 54 66 11 55                    235170.91900  235170.94273   -0.02373    0.03000   0.00000
 1780:  15  7  9 14  6  9                    235233.32860  235233.34214   -0.01354    0.03000   0.00000  235233.32797    0.00063 0.0044
 1781:  15  7  8 14  6  9                    235233.32860  235233.34292   -0.01432    0.03000   0.00000  235233.32797    0.00063 0.4956
 1782:  15  7  8 14  6  8                    235233.32860  235233.31381    0.01479    0.03000   0.00000  235233.32797    0.00063 0.0044
 1783:  15  7  9 14  6  8                    235233.32860  235233.31303    0.01557    0.03000   0.00000  235233.32797    0.00063 0.4956
 1784:  66 12 55 66 11 56                    235293.77400  235293.78311   -0.00911    0.03000   0.00000
 1785:  36  6 30 35  6 29                    235524.45020  235524.44706    0.00314    0.03000   0.00000
 1786:  31  4 28 30  3 27                    235656.70520  235656.69075    0.01445    0.03000   0.00000
 1787:  50  6 44 49  7 43                    235739.36070  235739.33520    0.02550    0.03000   0.00000
 1788:  65 12 53 65 11 54                    235769.19650  235769.25172   -0.05522    0.03000   0.00000
 1789:  22  5 18 21  4 17                    235835.98070  235835.98103   -0.00033    0.03000   0.00000
 1790:  65 12 54 65 11 55                    235859.69560  235859.68407    0.01153    0.03000   0.00000
 1791:  36  3 33 35  3 32                    235928.95140  235928.95250   -0.00110    0.03000   0.00000
 1792:  37  3 35 36  3 34                    236290.05860  236290.07000   -0.01140    0.03000   0.00000
 1793:  64 12 52 64 11 53                    236330.83080  236330.84850   -0.01770    0.03000   0.00000
 1794:  70  3 67 70  2 68                    236374.23950  236374.23174    0.00776    0.03000   0.00000  236374.22940    0.01010 0.9843
 1795:  70  3 67 70  3 68                    236374.23950  236374.08216    0.15734    0.03000   0.00000  236374.22940    0.01010 0.0157
 1796:  70  4 67 70  3 68                    236377.96530  236378.00866   -0.04336    0.03000   0.00000
 1797:  37  2 35 36  2 34                    236696.93210  236696.93849   -0.00639    0.03000   0.00000
 1798:  63 12 51 63 11 52                    236858.39770  236858.41815   -0.02045    0.03000   0.00000
 1799:  12  8  4 11  7  5                    236998.96750  236998.95569    0.01181    0.03000   0.00000  236998.95568    0.01182 0.4958
 1800:  12  8  5 11  7  5                    236998.96750  236998.95568    0.01182    0.03000   0.00000  236998.95568    0.01182 0.0042
 1801:  12  8  4 11  7  4                    236998.96750  236998.95568    0.01182    0.03000   0.00000  236998.95568    0.01182 0.0042
 1802:  12  8  5 11  7  4                    236998.96750  236998.95568    0.01182    0.03000   0.00000  236998.95568    0.01182 0.4958
 1803:  78  5 73 78  4 74                    237149.43420  237149.49237   -0.05817    0.03000   0.00000
 1804:  62 12 50 62 11 51                    237354.27180  237354.31245   -0.04065    0.03000   0.00000  237354.21109    0.06071 0.7412
 1805:  74  4 70 74  3 71                    237354.27180  237353.92082    0.35098    0.03000   0.00000  237354.21109    0.06071 0.2588
 1806:  62 12 51 62 11 52                    237389.05820  237389.00753    0.05067    0.03000   0.00000
 1807:  36  5 31 35  5 30                    237728.83000  237728.80076    0.02924    0.03000   0.00000
 1808:  22  5 17 21  4 18                    237742.00820  237742.02268   -0.01448    0.03000   0.00000
 1809:  61 12 50 61 11 51                    237845.46480  237845.47800   -0.01320    0.03000   0.00000
 1810:  37  3 35 36  2 34                    238197.04750  238197.05655   -0.00905    0.03000   0.00000
 1811:  60 12 48 60 11 49                    238259.23230  238259.13922    0.09308    0.03000   0.00000
 1812:  60 12 49 60 11 50                    238276.75780  238276.84595   -0.08815    0.03000   0.00000
 1813:  38  1 37 37  2 36                    238468.78170  238468.78844   -0.00674    0.03000   0.00000
 1814:  38  1 37 37  1 36                    238551.00780  238551.00369    0.00411    0.03000   0.00000
 1815:  32  4 29 31  3 28                    238560.72420  238560.75989   -0.03569    0.03000   0.00000
 1816:  24  4 20 23  3 21                    238593.84080  238593.88289   -0.04209    0.03000   0.00000
 1817:  38  2 37 37  1 36                    238612.71100  238612.68076    0.03024    0.03000   0.00000
 1818:  59 12 47 59 11 48                    238671.61960  238671.56370    0.05590    0.03000   0.00000
 1819:  59 12 48 59 11 49                    238684.09550  238684.07901    0.01649    0.03000   0.00000
 1820:   9  9  0  8  8  0                    238713.88910  238713.88628    0.00282    0.03000   0.00000  238713.88628    0.00282 0.0041
 1821:   9  9  1  8  8  0                    238713.88910  238713.88628    0.00282    0.03000   0.00000  238713.88628    0.00282 0.4959
 1822:   9  9  1  8  8  1                    238713.88910  238713.88628    0.00282    0.03000   0.00000  238713.88628    0.00282 0.0041
 1823:   9  9  0  8  8  1                    238713.88910  238713.88628    0.00282    0.03000   0.00000  238713.88628    0.00282 0.4959
 1824:  58 12 46 58 11 47                    239059.37420  239059.36707    0.00713    0.03000   0.00000
 1825:  58 12 47 58 11 48                    239068.13970  239068.14824   -0.00854    0.03000   0.00000
 1826:  36  4 32 35  4 31                    239103.80880  239103.74344    0.06536    0.03000   0.00000
 1827:  60  8 52 59  9 51                    239403.58590  239403.55979    0.02611    0.03000   0.00000
 1828:  57 12 45 57 11 46                    239423.84080  239423.90251   -0.06171    0.03000   0.00000  239423.90017   -0.05937 0.9935
 1829:  57 12 46 57 11 46                    239423.84080  239423.54037    0.30043    0.03000   0.00000  239423.90017   -0.05937 0.0065
 1830:  57 12 46 57 11 47                    239430.00120  239430.01737   -0.01617    0.03000   0.00000
 1831:  37  4 34 36  4 33                    239573.55650  239573.54049    0.01601    0.03000   0.00000
 1832:  19  6 14 18  5 13                    239693.30930  239693.31827   -0.00897    0.03000   0.00000
 1833:  19  6 14 18  5 14                    239716.82440  239716.77422    0.05018    0.03000   0.00000
 1834:  19  6 13 18  5 14                    239717.90420  239717.95521   -0.05101    0.03000   0.00000
 1835:  56 12 44 56 11 45                    239766.36370  239766.40949   -0.04579    0.03000   0.00000  239766.40792   -0.04422 0.9934
 1836:  56 12 45 56 11 45                    239766.36370  239766.16936    0.19434    0.03000   0.00000  239766.40792   -0.04422 0.0066
 1837:  28  4 24 27  3 24                    239805.75960  239805.79526   -0.03566    0.03000   0.00000
 1838:  55 12 43 55 11 44                    240087.95480  240088.03120   -0.07640    0.03000   0.00000  240088.03017   -0.07537 0.9934
 1839:  55 12 44 55 11 44                    240087.95480  240087.87331    0.08149    0.03000   0.00000  240088.03017   -0.07537 0.0066
 1840:  55 12 44 55 11 45                    240090.95600  240090.92754    0.02846    0.03000   0.00000
 1841:  37 16 22 36 16 21                    240154.89810  240154.88721    0.01089    0.03000   0.00000  240154.88721    0.01089 0.5000
 1842:  37 16 21 36 16 20                    240154.89810  240154.88721    0.01089    0.03000   0.00000  240154.88721    0.01089 0.5000
 1843:  37 17 20 36 17 19                    240158.39990  240158.39342    0.00648    0.03000   0.00000  240158.39342    0.00648 0.5000
 1844:  37 17 21 36 17 20                    240158.39990  240158.39342    0.00648    0.03000   0.00000  240158.39342    0.00648 0.5000
 1845:  37 15 23 36 15 22                    240160.55190  240160.52868    0.02322    0.03000   0.00000  240160.52868    0.02322 0.5000
 1846:  37 15 22 36 15 21                    240160.55190  240160.52868    0.02322    0.03000   0.00000  240160.52868    0.02322 0.5000
 1847:  37 18 20 36 18 19                    240169.55230  240169.54183    0.01047    0.03000   0.00000  240169.54183    0.01047 0.5000
 1848:  37 18 19 36 18 18                    240169.55230  240169.54183    0.01047    0.03000   0.00000  240169.54183    0.01047 0.5000
 1849:  37 14 24 36 14 23                    240177.41610  240177.39622    0.01988    0.03000   0.00000  240177.39622    0.01988 0.5000
 1850:  37 14 23 36 14 22                    240177.41610  240177.39622    0.01988    0.03000   0.00000  240177.39622    0.01988 0.5000
 1851:  37 19 18 36 19 17                    240187.16300  240187.21983   -0.05683    0.03000   0.00000  240187.21983   -0.05683 0.5000
 1852:  37 19 19 36 19 18                    240187.16300  240187.21983   -0.05683    0.03000   0.00000  240187.21983   -0.05683 0.5000
 1853:  37 13 24 36 13 23                    240208.43080  240208.42735    0.00345    0.03000   0.00000  240208.42735    0.00345 0.5000
 1854:  37 13 25 36 13 24                    240208.43080  240208.42735    0.00345    0.03000   0.00000  240208.42735    0.00345 0.5000
 1855:  37 20 17 36 20 16                    240210.58320  240210.59071   -0.00751    0.03000   0.00000  240210.59071   -0.00751 0.5000
 1856:  37 20 18 36 20 17                    240210.58320  240210.59071   -0.00751    0.03000   0.00000  240210.59071   -0.00751 0.5000
 1857:  37 21 17 36 21 16                    240239.03780  240239.01559    0.02221    0.03000   0.00000  240239.01559    0.02221 0.5000
 1858:  37 21 16 36 21 15                    240239.03780  240239.01559    0.02221    0.03000   0.00000  240239.01559    0.02221 0.5000
 1859:  37 12 26 36 12 25                    240257.89150  240257.89136    0.00014    0.03000   0.00000  240257.89136    0.00014 0.5000
 1860:  37 12 25 36 12 24                    240257.89150  240257.89137    0.00013    0.03000   0.00000  240257.89136    0.00014 0.5000
 1861:  37 22 16 36 22 15                    240272.01150  240272.00012    0.01138    0.03000   0.00000  240272.00012    0.01138 0.5000
 1862:  37 22 15 36 22 14                    240272.01150  240272.00012    0.01138    0.03000   0.00000  240272.00012    0.01138 0.5000
 1863:  37 23 15 36 23 14                    240309.17000  240309.15720    0.01280    0.03000   0.00000  240309.15720    0.01280 0.5000
 1864:  37 23 14 36 23 13                    240309.17000  240309.15720    0.01280    0.03000   0.00000  240309.15720    0.01280 0.5000
 1865:  37 11 26 36 11 25                    240332.21960  240332.20691    0.01269    0.03000   0.00000  240332.20678    0.01282 0.5000
 1866:  37 11 27 36 11 26                    240332.21960  240332.20665    0.01295    0.03000   0.00000  240332.20678    0.01282 0.5000
 1867:  37 24 13 36 24 12                    240350.18910  240350.18060    0.00850    0.03000   0.00000  240350.18060    0.00850 0.5000
 1868:  37 24 14 36 24 13                    240350.18910  240350.18060    0.00850    0.03000   0.00000  240350.18060    0.00850 0.5000
 1869:  54 12 42 54 11 43                    240389.83790  240389.82877    0.00913    0.03000   0.00000  240389.82809    0.00981 0.9933
 1870:  54 12 43 54 11 43                    240389.83790  240389.72586    0.11204    0.03000   0.00000  240389.82809    0.00981 0.0067
 1871:  37 25 12 36 25 11                    240394.78960  240394.82579   -0.03619    0.03000   0.00000  240394.82579   -0.03619 0.5000
 1872:  37 25 13 36 25 12                    240394.78960  240394.82579   -0.03619    0.03000   0.00000  240394.82579   -0.03619 0.5000
 1873:  37 10 28 36 10 27                    240441.43380  240441.43766   -0.00386    0.03000   0.00000  240441.44212   -0.00832 0.5000
 1874:  37 10 27 36 10 26                    240441.43380  240441.44658   -0.01278    0.03000   0.00000  240441.44212   -0.00832 0.5000
 1875:  37 26 12 36 26 11                    240442.88150  240442.89593   -0.01443    0.03000   0.00000  240442.89593   -0.01443 0.5000
 1876:  37 26 11 36 26 10                    240442.88150  240442.89593   -0.01443    0.03000   0.00000  240442.89593   -0.01443 0.5000
 1877:  37 27 10 36 27  9                    240494.19150  240494.23148   -0.03998    0.03000   0.00000  240494.23148   -0.03998 0.5000
 1878:  37 27 11 36 27 10                    240494.19150  240494.23148   -0.03998    0.03000   0.00000  240494.23148   -0.03998 0.5000
 1879:  37  9 29 36  9 28                    240602.29640  240602.17945    0.11695    0.03000   0.00000  240602.29901   -0.00261 0.5000
 1880:  37  9 28 36  9 27                    240602.29640  240602.41856   -0.12216    0.03000   0.00000  240602.29901   -0.00261 0.5000
 1881:  37 29  9 36 29  8                    240606.18980  240606.20177   -0.01197    0.03000   0.00000  240606.20177   -0.01197 0.5000
 1882:  37 29  8 36 29  7                    240606.18980  240606.20177   -0.01197    0.03000   0.00000  240606.20177   -0.01197 0.5000
 1883:  37 30  7 36 30  6                    240666.64240  240666.64201    0.00039    0.03000   0.00000  240666.64201    0.00039 0.5000
 1884:  37 30  8 36 30  7                    240666.64240  240666.64201    0.00039    0.03000   0.00000  240666.64201    0.00039 0.5000
 1885:  53 12 42 53 11 42                    240672.72720  240672.72641    0.00079    0.03000   0.00000  240672.79244   -0.06524 0.0067
 1886:  53 12 41 53 11 42                    240672.72720  240672.79288   -0.06568    0.03000   0.00000  240672.79244   -0.06524 0.9933
 1887:  39  1 39 38  1 38                    240724.95150  240724.76104    0.19046    0.03000   0.00000  240724.94495    0.00655 0.5000
 1888:  39  0 39 38  0 38                    240724.95150  240725.12886   -0.17736    0.03000   0.00000  240724.94495    0.00655 0.5000
 1889:  39  1 39 38  0 38                    240726.11960  240726.09863    0.02097    0.03000   0.00000
 1890:  37 31  6 36 31  5                    240730.00140  240729.95051    0.05089    0.03000   0.00000  240729.95051    0.05089 0.5000
 1891:  37 31  7 36 31  6                    240730.00140  240729.95051    0.05089    0.03000   0.00000  240729.95051    0.05089 0.5000
 1892:  37  8 30 36  8 29                    240842.36230  240842.33892    0.02338    0.03000   0.00000
 1893:  37  8 29 36  8 28                    240847.21060  240847.20213    0.00847    0.03000   0.00000
 1894:  37 33  4 36 33  3                    240864.93060  240864.94233   -0.01173    0.03000   0.00000  240864.94233   -0.01173 0.5000
 1895:  37 33  5 36 33  4                    240864.93060  240864.94233   -0.01173    0.03000   0.00000  240864.94233   -0.01173 0.5000
 1896:  52 12 40 52 11 41                    240937.83150  240937.85322   -0.02172    0.03000   0.00000  240937.85294   -0.02144 0.9932
 1897:  52 12 41 52 11 41                    240937.83150  240937.81069    0.02081    0.03000   0.00000  240937.85294   -0.02144 0.0068
 1898:  52 12 41 52 11 42                    240938.75180  240938.74028    0.01152    0.03000   0.00000
 1899:  51 12 40 51 11 40                    241185.84340  241185.85926   -0.01586    0.03000   0.00000  241185.88604   -0.04264 0.0068
 1900:  51 12 39 51 11 40                    241185.84340  241185.88622   -0.04282    0.03000   0.00000  241185.88604   -0.04264 0.9932
 1901:  51 12 40 51 11 41                    241186.52280  241186.47365    0.04915    0.03000   0.00000
 1902:  38  2 36 37  3 35                    241242.42280  241242.43960   -0.01680    0.03000   0.00000
 1903:  37  7 30 36  7 29                    241265.85920  241265.85078    0.00842    0.03000   0.00000
 1904:  50 12 38 50 11 39                    241417.87130  241417.72134    0.14996    0.03000   0.00000  241417.91331   -0.04201 0.4983
 1905:  50 12 39 50 11 39                    241417.87130  241417.70443    0.16687    0.03000   0.00000  241417.91331   -0.04201 0.0034
 1906:  50 12 39 50 11 40                    241417.87130  241418.10671   -0.23541    0.03000   0.00000  241417.91331   -0.04201 0.4983
 1907:  33  4 30 32  3 29                    241535.75720  241535.79087   -0.03367    0.03000   0.00000
 1908:  49 12 37 49 11 38                    241634.25230  241634.14632    0.10598    0.03000   0.00000  241634.27104   -0.01874 0.4983
 1909:  49 12 38 49 11 38                    241634.25230  241634.13582    0.11648    0.03000   0.00000  241634.27104   -0.01874 0.0034
 1910:  49 12 38 49 11 39                    241634.25230  241634.39669   -0.14439    0.03000   0.00000  241634.27104   -0.01874 0.4983
 1911:  16  7  9 15  6 10                    241705.37880  241705.36485    0.01395    0.03000   0.00000  241705.32999    0.04881 0.4956
 1912:  16  7 10 15  6 10                    241705.37880  241705.36287    0.01593    0.03000   0.00000  241705.32999    0.04881 0.0044
 1913:  16  7  9 15  6  9                    241705.37880  241705.29711    0.08169    0.03000   0.00000  241705.32999    0.04881 0.0044
 1914:  16  7 10 15  6  9                    241705.37880  241705.29513    0.08367    0.03000   0.00000  241705.32999    0.04881 0.4956
 1915:  48 12 36 48 11 37                    241835.98240  241835.91143    0.07097    0.03000   0.00000  241835.99165   -0.00925 0.4983
 1916:  48 12 37 48 11 37                    241835.98240  241835.90499    0.07741    0.03000   0.00000  241835.99165   -0.00925 0.0034
 1917:  48 12 37 48 11 38                    241835.98240  241836.07247   -0.09007    0.03000   0.00000  241835.99165   -0.00925 0.4983
 1918:  37  3 34 36  3 33                    241938.04790  241938.05761   -0.00971    0.03000   0.00000
 1919:  47 12 36 47 11 37                    242023.80110  242023.83560   -0.03450    0.03000   0.00000  242023.78416    0.01694 0.4983
 1920:  47 12 35 47 11 36                    242023.80110  242023.73310    0.06800    0.03000   0.00000  242023.78416    0.01694 0.4983
 1921:  47 12 36 47 11 36                    242023.80110  242023.72919    0.07191    0.03000   0.00000  242023.78416    0.01694 0.0035
 1922:  68  3 66 68  2 67                    242107.44960  242107.53248   -0.08288    0.03000   0.00000  242107.39919    0.05041 0.4958
 1923:  68  2 66 68  1 67                    242107.44960  242107.26822    0.18138    0.03000   0.00000  242107.39919    0.05041 0.4958
 1924:  68  2 66 68  2 67                    242107.44960  242107.26172    0.18788    0.03000   0.00000  242107.39919    0.05041 0.0083
 1925:  46 12 35 46 11 36                    242198.33980  242198.36139   -0.02159    0.03000   0.00000  242198.32901    0.01079 0.4983
 1926:  46 12 34 46 11 35                    242198.33980  242198.29687    0.04293    0.03000   0.00000  242198.32901    0.01079 0.4983
 1927:  46 12 35 46 11 35                    242198.33980  242198.29452    0.04528    0.03000   0.00000  242198.32901    0.01079 0.0035
 1928:  37  6 31 36  6 30                    242254.49190  242254.49666   -0.00476    0.03000   0.00000
 1929:  45 12 34 45 11 35                    242360.28990  242360.30007   -0.01017    0.03000   0.00000  242360.27991    0.00999 0.4982
 1930:  45 12 33 45 11 34                    242360.28990  242360.25991    0.02999    0.03000   0.00000  242360.27991    0.00999 0.4982
 1931:  45 12 34 45 11 34                    242360.28990  242360.25851    0.03139    0.03000   0.00000  242360.27991    0.00999 0.0035
 1932:  38  3 36 37  3 35                    242417.12320  242417.17414   -0.05094    0.03000   0.00000
 1933:  44 12 33 44 11 34                    242510.29980  242510.27791    0.02189    0.03000   0.00000  242510.26551    0.03429 0.4982
 1934:  44 12 32 44 11 33                    242510.29980  242510.25321    0.04659    0.03000   0.00000  242510.26551    0.03429 0.4982
 1935:  44 12 33 44 11 33                    242510.29980  242510.25239    0.04741    0.03000   0.00000  242510.26551    0.03429 0.0035
 1936:  43 12 32 43 11 32                    242648.88860  242648.88292    0.00568    0.03000   0.00000  242648.89087   -0.00227 0.0036
 1937:  43 12 31 43 11 32                    242648.88860  242648.88339    0.00521    0.03000   0.00000  242648.89087   -0.00227 0.4982
 1938:  43 12 32 43 11 33                    242648.88860  242648.89840   -0.00980    0.03000   0.00000  242648.89087   -0.00227 0.4982
 1939:  38  2 36 37  2 35                    242742.55250  242742.55766   -0.00516    0.03000   0.00000
 1940:  42 12 30 42 11 31                    242776.74110  242776.73431    0.00679    0.03000   0.00000  242776.73879    0.00231 0.4982
 1941:  42 12 31 42 11 31                    242776.74110  242776.73404    0.00706    0.03000   0.00000  242776.73879    0.00231 0.0036
 1942:  42 12 31 42 11 32                    242776.74110  242776.74331   -0.00221    0.03000   0.00000  242776.73879    0.00231 0.4982
 1943:  41 12 30 41 11 31                    242894.37920  242894.37375    0.00545    0.03000   0.00000  242894.37108    0.00812 0.4982
 1944:  41 12 29 41 11 30                    242894.37920  242894.36842    0.01078    0.03000   0.00000  242894.37108    0.00812 0.4982
 1945:  41 12 30 41 11 30                    242894.37920  242894.36827    0.01093    0.03000   0.00000  242894.37108    0.00812 0.0036
 1946:  39  3 36 38  4 35                    242979.55030  242979.60315   -0.05285    0.03000   0.00000
 1947:  40 12 29 40 11 30                    243002.35120  243002.33113    0.02007    0.03000   0.00000  243002.32957    0.02163 0.4982
 1948:  40 12 28 40 11 29                    243002.35120  243002.32802    0.02318    0.03000   0.00000  243002.32957    0.02163 0.4982
 1949:  40 12 29 40 11 29                    243002.35120  243002.32794    0.02326    0.03000   0.00000  243002.32957    0.02163 0.0036
 1950:  39 12 28 39 11 28                    243101.10180  243101.13622   -0.03442    0.03000   0.00000  243101.13715   -0.03535 0.0036
 1951:  39 12 27 39 11 28                    243101.10180  243101.13626   -0.03446    0.03000   0.00000  243101.13715   -0.03535 0.4982
 1952:  39 12 28 39 11 29                    243101.10180  243101.13805   -0.03625    0.03000   0.00000  243101.13715   -0.03535 0.4982
 1953:  38 12 27 38 11 27                    243191.30200  243191.29813    0.00387    0.03000   0.00000  243191.29866    0.00334 0.0036
 1954:  38 12 26 38 11 27                    243191.30200  243191.29815    0.00385    0.03000   0.00000  243191.29866    0.00334 0.4982
 1955:  38 12 27 38 11 28                    243191.30200  243191.29916    0.00284    0.03000   0.00000  243191.29866    0.00334 0.4982
 1956:  37 12 26 37 11 27                    243273.31320  243273.30190    0.01130    0.03000   0.00000  243273.30162    0.01158 0.4982
 1957:  37 12 25 37 11 26                    243273.31320  243273.30134    0.01186    0.03000   0.00000  243273.30162    0.01158 0.4982
 1958:  37 12 26 37 11 26                    243273.31320  243273.30133    0.01187    0.03000   0.00000  243273.30162    0.01158 0.0037
 1959:  36 12 25 36 11 25                    243347.61270  243347.61688   -0.00418    0.03000   0.00000  243347.61703   -0.00433 0.0037
 1960:  36 12 24 36 11 25                    243347.61270  243347.61688   -0.00418    0.03000   0.00000  243347.61703   -0.00433 0.4982
 1961:  36 12 25 36 11 26                    243347.61270  243347.61719   -0.00449    0.03000   0.00000  243347.61703   -0.00433 0.4982
 1962:  35 12 24 35 11 24                    243414.70020  243414.69989    0.00031    0.03000   0.00000  243414.69997    0.00023 0.0037
 1963:  35 12 23 35 11 24                    243414.70020  243414.69989    0.00031    0.03000   0.00000  243414.69997    0.00023 0.4982
 1964:  35 12 24 35 11 25                    243414.70020  243414.70005    0.00015    0.03000   0.00000  243414.69997    0.00023 0.4982
 1965:  34 12 23 34 11 23                    243474.98010  243474.99012   -0.01002    0.03000   0.00000  243474.99017   -0.01007 0.0037
 1966:  34 12 22 34 11 23                    243474.98010  243474.99013   -0.01003    0.03000   0.00000  243474.99017   -0.01007 0.4981
 1967:  34 12 23 34 11 24                    243474.98010  243474.99021   -0.01011    0.03000   0.00000  243474.99017   -0.01007 0.4981
 1968:  13  8  6 12  7  6                    243488.14770  243488.14771   -0.00001    0.03000   0.00000  243488.14769    0.00001 0.0042
 1969:  13  8  5 12  7  6                    243488.14770  243488.14771   -0.00001    0.03000   0.00000  243488.14769    0.00001 0.4958
 1970:  13  8  5 12  7  5                    243488.14770  243488.14768    0.00002    0.03000   0.00000  243488.14769    0.00001 0.0042
 1971:  13  8  6 12  7  5                    243488.14770  243488.14768    0.00002    0.03000   0.00000  243488.14769    0.00001 0.4958
 1972:  33 12 21 33 11 22                    243528.91250  243528.91252   -0.00002    0.03000   0.00000  243528.91254   -0.00004 0.4981
 1973:  33 12 22 33 11 22                    243528.91250  243528.91252   -0.00002    0.03000   0.00000  243528.91254   -0.00004 0.0037
 1974:  33 12 22 33 11 23                    243528.91250  243528.91256   -0.00006    0.03000   0.00000  243528.91254   -0.00004 0.4981
 1975:  32 12 20 32 11 21                    243576.87890  243576.87763    0.00127    0.03000   0.00000  243576.87764    0.00126 0.4981
 1976:  32 12 21 32 11 21                    243576.87890  243576.87763    0.00127    0.03000   0.00000  243576.87764    0.00126 0.0037
 1977:  32 12 21 32 11 22                    243576.87890  243576.87765    0.00125    0.03000   0.00000  243576.87764    0.00126 0.4981
 1978:  31 12 19 31 11 20                    243619.26300  243619.28206   -0.01906    0.03000   0.00000  243619.28206   -0.01906 0.4981
 1979:  31 12 20 31 11 20                    243619.26300  243619.28206   -0.01906    0.03000   0.00000  243619.28206   -0.01906 0.0038
 1980:  31 12 20 31 11 21                    243619.26300  243619.28207   -0.01907    0.03000   0.00000  243619.28206   -0.01906 0.4981
 1981:  30 12 18 30 11 19                    243656.51050  243656.50883    0.00167    0.03000   0.00000  243656.50883    0.00167 0.4981
 1982:  30 12 19 30 11 19                    243656.51050  243656.50883    0.00167    0.03000   0.00000  243656.50883    0.00167 0.0038
 1983:  30 12 19 30 11 20                    243656.51050  243656.50884    0.00166    0.03000   0.00000  243656.50883    0.00167 0.4981
 1984:  29 12 18 29 11 19                    243688.92920  243688.92768    0.00152    0.03000   0.00000  243688.92768    0.00152 0.4981
 1985:  29 12 17 29 11 18                    243688.92920  243688.92768    0.00152    0.03000   0.00000  243688.92768    0.00152 0.4981
 1986:  29 12 18 29 11 18                    243688.92920  243688.92768    0.00152    0.03000   0.00000  243688.92768    0.00152 0.0038
 1987:  28 12 16 28 11 17                    243716.90740  243716.89536    0.01204    0.03000   0.00000  243716.89537    0.01203 0.4981
 1988:  28 12 17 28 11 18                    243716.90740  243716.89537    0.01203    0.03000   0.00000  243716.89537    0.01203 0.4981
 1989:  28 12 17 28 11 17                    243716.90740  243716.89536    0.01204    0.03000   0.00000  243716.89537    0.01203 0.0038
 1990:  27 12 16 27 11 17                    243740.75290  243740.75589   -0.00299    0.03000   0.00000  243740.75588   -0.00298 0.4922
 1991:  27 12 16 27 11 16                    243740.75290  243740.75589   -0.00299    0.03000   0.00000  243740.75588   -0.00298 0.0038
 1992:  27 12 15 27 11 16                    243740.75290  243740.75589   -0.00299    0.03000   0.00000  243740.75588   -0.00298 0.4922
 1993:  25 20  6 26 19  7                    243740.75290  243740.75513   -0.00223    0.03000   0.00000  243740.75588   -0.00298 0.0118
 1994:  26 12 15 26 11 15                    243760.84750  243760.84074    0.00676    0.03000   0.00000  243760.84074    0.00676 0.0038
 1995:  26 12 15 26 11 16                    243760.84750  243760.84074    0.00676    0.03000   0.00000  243760.84074    0.00676 0.4981
 1996:  26 12 14 26 11 15                    243760.84750  243760.84074    0.00676    0.03000   0.00000  243760.84074    0.00676 0.4981
 1997:  25 12 14 25 11 14                    243777.46920  243777.46905    0.00015    0.03000   0.00000  243777.46905    0.00015 0.0038
 1998:  25 12 13 25 11 14                    243777.46920  243777.46905    0.00015    0.03000   0.00000  243777.46905    0.00015 0.4981
 1999:  25 12 14 25 11 15                    243777.46920  243777.46905    0.00015    0.03000   0.00000  243777.46905    0.00015 0.4981
 2000:  24 12 13 24 11 14                    243790.95020  243790.94774    0.00246    0.03000   0.00000  243790.94774    0.00246 0.4981
 2001:  24 12 12 24 11 13                    243790.95020  243790.94774    0.00246    0.03000   0.00000  243790.94774    0.00246 0.4981
 2002:  24 12 13 24 11 13                    243790.95020  243790.94774    0.00246    0.03000   0.00000  243790.94774    0.00246 0.0039
 2003:  23 12 11 23 11 12                    243801.56190  243801.57171   -0.00981    0.03000   0.00000  243801.57171   -0.00981 0.4981
 2004:  23 12 12 23 11 13                    243801.56190  243801.57171   -0.00981    0.03000   0.00000  243801.57171   -0.00981 0.4981
 2005:  23 12 12 23 11 12                    243801.56190  243801.57171   -0.00981    0.03000   0.00000  243801.57171   -0.00981 0.0039
 2006:  12 12  1 12 11  2                    243802.60110  243802.52215    0.07895    0.03000   0.00000  243802.52215    0.07895 0.4980
 2007:  12 12  0 12 11  1                    243802.60110  243802.52215    0.07895    0.03000   0.00000  243802.52215    0.07895 0.4980
 2008:  12 12  1 12 11  1                    243802.60110  243802.52215    0.07895    0.03000   0.00000  243802.52215    0.07895 0.0040
 2009:  13 12  2 13 11  3                    243807.22730  243807.21381    0.01349    0.03000   0.00000  243807.21381    0.01349 0.4980
 2010:  13 12  2 13 11  2                    243807.22730  243807.21381    0.01349    0.03000   0.00000  243807.21381    0.01349 0.0040
 2011:  13 12  1 13 11  2                    243807.22730  243807.21381    0.01349    0.03000   0.00000  243807.21381    0.01349 0.4980
 2012:  22 12 11 22 11 11                    243809.62840  243809.62386    0.00454    0.03000   0.00000  243809.62386    0.00454 0.0039
 2013:  22 12 10 22 11 11                    243809.62840  243809.62386    0.00454    0.03000   0.00000  243809.62386    0.00454 0.4981
 2014:  22 12 11 22 11 12                    243809.62840  243809.62386    0.00454    0.03000   0.00000  243809.62386    0.00454 0.4981
 2015:  14 12  3 14 11  4                    243811.53010  243811.51740    0.01270    0.03000   0.00000  243811.51740    0.01270 0.4980
 2016:  14 12  3 14 11  3                    243811.53010  243811.51740    0.01270    0.03000   0.00000  243811.51740    0.01270 0.0040
 2017:  14 12  2 14 11  3                    243811.53010  243811.51740    0.01270    0.03000   0.00000  243811.51740    0.01270 0.4980
 2018:  21 12 10 21 11 11                    243815.34950  243815.37527   -0.02577    0.03000   0.00000  243815.33891    0.01059 0.3307
 2019:  21 12  9 21 11 10                    243815.34950  243815.37527   -0.02577    0.03000   0.00000  243815.33891    0.01059 0.3307
 2020:  21 12 10 21 11 10                    243815.34950  243815.37527   -0.02577    0.03000   0.00000  243815.33891    0.01059 0.0026
 2021:  15 12  4 15 11  4                    243815.34950  243815.26708    0.08242    0.03000   0.00000  243815.33891    0.01059 0.0013
 2022:  15 12  4 15 11  5                    243815.34950  243815.26708    0.08242    0.03000   0.00000  243815.33891    0.01059 0.1674
 2023:  15 12  3 15 11  4                    243815.34950  243815.26708    0.08242    0.03000   0.00000  243815.33891    0.01059 0.1674
 2024:  16 12  5 16 11  6                    243818.25180  243818.28531   -0.03351    0.03000   0.00000  243818.28531   -0.03351 0.4980
 2025:  16 12  4 16 11  5                    243818.25180  243818.28531   -0.03351    0.03000   0.00000  243818.28531   -0.03351 0.4980
 2026:  16 12  5 16 11  5                    243818.25180  243818.28531   -0.03351    0.03000   0.00000  243818.28531   -0.03351 0.0039
 2027:  20 12  9 20 11 10                    243819.11850  243819.08520    0.03330    0.03000   0.00000  243819.08520    0.03330 0.4981
 2028:  20 12  9 20 11  9                    243819.11850  243819.08520    0.03330    0.03000   0.00000  243819.08520    0.03330 0.0039
 2029:  20 12  8 20 11  9                    243819.11850  243819.08520    0.03330    0.03000   0.00000  243819.08520    0.03330 0.4981
 2030:  17 12  5 17 11  6                    243820.33990  243820.38291   -0.04301    0.03000   0.00000  243820.38291   -0.04301 0.4980
 2031:  17 12  6 17 11  6                    243820.33990  243820.38291   -0.04301    0.03000   0.00000  243820.38291   -0.04301 0.0039
 2032:  17 12  6 17 11  7                    243820.33990  243820.38291   -0.04301    0.03000   0.00000  243820.38291   -0.04301 0.4980
 2033:  18 12  7 18 11  7                    243821.24750  243821.35903   -0.11153    0.03000   0.00000  243821.17161    0.07589 0.0019
 2034:  18 12  6 18 11  7                    243821.24750  243821.35903   -0.11153    0.03000   0.00000  243821.17161    0.07589 0.2372
 2035:  18 12  7 18 11  8                    243821.24750  243821.35903   -0.11153    0.03000   0.00000  243821.17161    0.07589 0.2372
 2036:  19 12  8 19 11  9                    243821.24750  243821.00118    0.24632    0.03000   0.00000  243821.17161    0.07589 0.2608
 2037:  19 12  8 19 11  8                    243821.24750  243821.00118    0.24632    0.03000   0.00000  243821.17161    0.07589 0.0021
 2038:  19 12  7 19 11  8                    243821.24750  243821.00118    0.24632    0.03000   0.00000  243821.17161    0.07589 0.2608
 2039:  38  3 36 37  2 35                    243917.28700  243917.29220   -0.00520    0.03000   0.00000
 2040:  46  5 41 45  6 40                    244049.17070  244049.17398   -0.00328    0.03000   0.00000
 2041:  72  3 69 72  3 70                    244144.77130  244144.74394    0.02736    0.03000   0.00000  244144.82513   -0.05383 0.0157
 2042:  72  3 69 72  2 70                    244144.77130  244144.82642   -0.05512    0.03000   0.00000  244144.82513   -0.05383 0.9843
 2043:  23  5 18 22  4 19                    244282.22060  244282.21315    0.00745    0.03000   0.00000
 2044:  39  1 38 38  2 37                    244587.36780  244587.37355   -0.00575    0.03000   0.00000
 2045:  34  4 31 33  3 30                    244624.41970  244624.42464   -0.00494    0.03000   0.00000
 2046:  37  5 32 36  5 31                    244645.28660  244645.27977    0.00683    0.03000   0.00000
 2047:  39  1 38 38  1 37                    244649.06650  244649.05062    0.01588    0.03000   0.00000
 2048:  39  2 38 38  1 37                    244695.22970  244695.22699    0.00271    0.03000   0.00000
 2049:  42  4 38 41  5 37                    244979.59410  244979.58951    0.00459    0.03000   0.00000
 2050:  80  5 75 80  4 76                    245159.28880  245159.20406    0.08474    0.03000   0.00000
 2051:  10  9  1  9  8  1                    245207.67700  245207.67431    0.00269    0.03000   0.00000  245207.67431    0.00269 0.0041
 2052:  10  9  1  9  8  2                    245207.67700  245207.67431    0.00269    0.03000   0.00000  245207.67431    0.00269 0.4959
 2053:  10  9  2  9  8  1                    245207.67700  245207.67431    0.00269    0.03000   0.00000  245207.67431    0.00269 0.4959
 2054:  10  9  2  9  8  2                    245207.67700  245207.67431    0.00269    0.03000   0.00000  245207.67431    0.00269 0.0041
 2055:  37  4 33 36  4 32                    245620.04010  245620.04838   -0.00828    0.03000   0.00000
 2056:  38  4 35 37  4 34                    245816.00890  245816.00759    0.00131    0.03000   0.00000
 2057:  69  3 67 69  2 68                    245965.28930  245965.40007   -0.11077    0.03000   0.00000  245965.30093   -0.01163 0.4958
 2058:  69  2 67 69  1 68                    245965.28930  245965.20352    0.08578    0.03000   0.00000  245965.30093   -0.01163 0.4958
 2059:  69  2 67 69  2 68                    245965.28930  245965.19877    0.09053    0.03000   0.00000  245965.30093   -0.01163 0.0083
 2060:  20  6 15 19  5 14                    246081.88960  246081.89299   -0.00339    0.03000   0.00000
 2061:  20  6 14 19  5 15                    246123.99600  246124.00414   -0.00814    0.03000   0.00000
 2062:  38 16 23 37 16 22                    246635.08850  246635.07320    0.01530    0.03000   0.00000  246635.07320    0.01530 0.5000
 2063:  38 16 22 37 16 21                    246635.08850  246635.07320    0.01530    0.03000   0.00000  246635.07320    0.01530 0.5000
 2064:  38 17 21 37 17 20                    246636.82250  246636.81454    0.00796    0.03000   0.00000  246636.81454    0.00796 0.5000
 2065:  38 17 22 37 17 21                    246636.82250  246636.81454    0.00796    0.03000   0.00000  246636.81454    0.00796 0.5000
 2066:  38 15 24 37 15 23                    246643.10800  246643.11190   -0.00390    0.03000   0.00000  246643.11190   -0.00390 0.5000
 2067:  38 15 23 37 15 22                    246643.10800  246643.11190   -0.00390    0.03000   0.00000  246643.11190   -0.00390 0.5000
 2068:  38 18 20 37 18 19                    246646.68860  246646.70393   -0.01533    0.03000   0.00000  246646.70393   -0.01533 0.5000
 2069:  38 18 21 37 18 20                    246646.68860  246646.70393   -0.01533    0.03000   0.00000  246646.70393   -0.01533 0.5000
 2070:  38 14 24 37 14 23                    246663.30220  246663.18480    0.11740    0.03000   0.00000  246663.32377   -0.02157 0.3019
 2071:  38 14 25 37 14 24                    246663.30220  246663.18480    0.11740    0.03000   0.00000  246663.32377   -0.02157 0.3019
 2072:  38 19 20 37 19 19                    246663.30220  246663.53563   -0.23343    0.03000   0.00000  246663.32377   -0.02157 0.1981
 2073:  38 19 19 37 19 18                    246663.30220  246663.53563   -0.23343    0.03000   0.00000  246663.32377   -0.02157 0.1981
 2074:  38 20 18 37 20 17                    246686.36310  246686.40307   -0.03997    0.03000   0.00000  246686.40307   -0.03997 0.5000
 2075:  38 20 19 37 20 18                    246686.36310  246686.40307   -0.03997    0.03000   0.00000  246686.40307   -0.03997 0.5000
 2076:  38 13 25 37 13 24                    246698.48190  246698.48016    0.00174    0.03000   0.00000  246698.48016    0.00174 0.5000
 2077:  38 13 26 37 13 25                    246698.48190  246698.48016    0.00174    0.03000   0.00000  246698.48016    0.00174 0.5000
 2078:  38 21 17 37 21 16                    246714.59980  246714.61411   -0.01431    0.03000   0.00000  246714.61411   -0.01431 0.5000
 2079:  38 21 18 37 21 17                    246714.59980  246714.61411   -0.01431    0.03000   0.00000  246714.61411   -0.01431 0.5000
 2080:  38 22 17 37 22 16                    246747.63840  246747.63318    0.00522    0.03000   0.00000  246747.63318    0.00522 0.5000
 2081:  38 22 16 37 22 15                    246747.63840  246747.63318    0.00522    0.03000   0.00000  246747.63318    0.00522 0.5000
 2082:  38 12 26 37 12 25                    246753.63190  246753.63664   -0.00474    0.03000   0.00000  246753.63664   -0.00474 0.5000
 2083:  38 12 27 37 12 26                    246753.63190  246753.63663   -0.00473    0.03000   0.00000  246753.63664   -0.00474 0.5000
 2084:  38 23 16 37 23 15                    246785.06840  246785.04090    0.02750    0.03000   0.00000  246785.04090    0.02750 0.5000
 2085:  38 23 15 37 23 14                    246785.06840  246785.04090    0.02750    0.03000   0.00000  246785.04090    0.02750 0.5000
 2086:  40  0 40 39  1 39                    246826.61140  246826.69760   -0.08620    0.03000   0.00000  246826.65571   -0.04431 0.7820
 2087:  38 24 14 37 24 13                    246826.61140  246826.50543    0.10597    0.03000   0.00000  246826.65571   -0.04431 0.1090
 2088:  38 24 15 37 24 14                    246826.61140  246826.50543    0.10597    0.03000   0.00000  246826.65571   -0.04431 0.1090
 2089:  40  1 40 39  1 39                    246827.53940  246827.40013    0.13927    0.03000   0.00000  246827.53375    0.00565 0.5000
 2090:  40  0 40 39  0 39                    246827.53940  246827.66738   -0.12798    0.03000   0.00000  246827.53375    0.00565 0.5000
 2091:  40  1 40 39  0 39                    246828.39960  246828.36990    0.02970    0.03000   0.00000
 2092:  38 11 28 37 11 27                    246835.62950  246835.63937   -0.00987    0.03000   0.00000  246835.63960   -0.01010 0.5000
 2093:  38 11 27 37 11 26                    246835.62950  246835.63983   -0.01033    0.03000   0.00000  246835.63960   -0.01010 0.5000
 2094:  38 25 13 37 25 12                    246871.76030  246871.76176   -0.00146    0.03000   0.00000  246871.76176   -0.00146 0.5000
 2095:  38 25 14 37 25 13                    246871.76030  246871.76176   -0.00146    0.03000   0.00000  246871.76176   -0.00146 0.5000
 2096:  38 26 12 37 26 11                    246920.60700  246920.59648    0.01052    0.03000   0.00000  246920.59648    0.01052 0.5000
 2097:  38 26 13 37 26 12                    246920.60700  246920.59648    0.01052    0.03000   0.00000  246920.59648    0.01052 0.5000
 2098:  38 10 28 37 10 27                    246955.47640  246955.48289   -0.00649    0.03000   0.00000  246955.47548    0.00092 0.5000
 2099:  38 10 29 37 10 28                    246955.47640  246955.46806    0.00834    0.03000   0.00000  246955.47548    0.00092 0.5000
 2100:  38 27 11 37 27 10                    246972.80250  246972.83656   -0.03406    0.03000   0.00000  246972.83656   -0.03406 0.5000
 2101:  38 27 12 37 27 11                    246972.80250  246972.83656   -0.03406    0.03000   0.00000  246972.83656   -0.03406 0.5000
 2102:  38 28 11 37 28 10                    247028.31970  247028.34078   -0.02108    0.03000   0.00000  247028.34078   -0.02108 0.5000
 2103:  38 28 10 37 28  9                    247028.31970  247028.34078   -0.02108    0.03000   0.00000  247028.34078   -0.02108 0.5000
 2104:  38 29 10 37 29  9                    247086.98860  247086.99333   -0.00473    0.03000   0.00000  247086.99333   -0.00473 0.5000
 2105:  38 29  9 37 29  8                    247086.98860  247086.99333   -0.00473    0.03000   0.00000  247086.99333   -0.00473 0.5000
 2106:  24  5 20 23  4 19                    247122.24680  247122.23278    0.01402    0.03000   0.00000
 2107:  38  9 30 37  9 29                    247131.43020  247131.26167    0.16853    0.03000   0.00000  247131.44902   -0.01882 0.5000
 2108:  38  9 29 37  9 28                    247131.43020  247131.63638   -0.20618    0.03000   0.00000  247131.44902   -0.01882 0.5000
 2109:  38 30  8 37 30  7                    247148.69850  247148.69876   -0.00026    0.03000   0.00000  247148.69876   -0.00026 0.5000
 2110:  38 30  9 37 30  8                    247148.69850  247148.69876   -0.00026    0.03000   0.00000  247148.69876   -0.00026 0.5000
 2111:  38 31  8 37 31  7                    247213.35990  247213.37817   -0.01827    0.03000   0.00000  247213.37817   -0.01827 0.5000
 2112:  38 31  7 37 31  6                    247213.35990  247213.37817   -0.01827    0.03000   0.00000  247213.37817   -0.01827 0.5000
 2113:  38 32  7 37 32  6                    247280.93790  247280.96615   -0.02825    0.03000   0.00000  247280.96615   -0.02825 0.5000
 2114:  38 32  6 37 32  5                    247280.93790  247280.96615   -0.02825    0.03000   0.00000  247280.96615   -0.02825 0.5000
 2115:  38  8 31 37  8 30                    247393.10100  247393.11211   -0.01111    0.03000   0.00000
 2116:  38  8 30 37  8 29                    247400.28940  247400.29168   -0.00228    0.03000   0.00000
 2117:  39  2 37 38  3 36                    247620.94810  247620.95310   -0.00500    0.03000   0.00000
 2118:  25  4 21 24  3 22                    247642.37030  247642.38467   -0.01437    0.03000   0.00000
 2119:  35  4 32 34  3 31                    247866.30790  247866.30985   -0.00195    0.03000   0.00000
 2120:  38  7 31 37  7 30                    247869.61100  247869.61344   -0.00244    0.03000   0.00000
 2121:  38  3 35 37  3 34                    247918.17070  247918.17505   -0.00435    0.03000   0.00000
 2122:  73  4 70 73  3 71                    248024.33150  248024.38499   -0.05349    0.03000   0.00000
 2123:  38  6 33 37  6 32                    248133.66990  248133.69825   -0.02835    0.03000   0.00000
 2124:  17  7 10 16  6 10                    248171.46050  248171.40333    0.05717    0.03000   0.00000  248171.47525   -0.01475 0.0044
 2125:  17  7 11 16  6 10                    248171.46050  248171.39858    0.06192    0.03000   0.00000  248171.47525   -0.01475 0.4956
 2126:  17  7 11 16  6 11                    248171.46050  248171.54717   -0.08667    0.03000   0.00000  248171.47525   -0.01475 0.0044
 2127:  17  7 10 16  6 11                    248171.46050  248171.55192   -0.09142    0.03000   0.00000  248171.47525   -0.01475 0.4956
 2128:  56  7 49 55  8 48                    248258.23110  248258.24756   -0.01646    0.03000   0.00000
 2129:  39  3 37 38  3 36                    248537.10730  248537.10761   -0.00031    0.03000   0.00000
 2130:  39  2 37 38  2 36                    248795.68920  248795.68764    0.00156    0.03000   0.00000
 2131:  38  6 32 37  6 31                    249015.14670  249015.14665    0.00005    0.03000   0.00000
 2132:  39  3 37 38  2 36                    249711.82980  249711.84216   -0.01236    0.03000   0.00000
 2133:  70  3 68 70  2 69                    249820.01810  249820.06891   -0.05081    0.03000   0.00000  249819.99521    0.02289 0.4958
 2134:  70  2 68 70  1 69                    249820.01810  249819.92279    0.09531    0.03000   0.00000  249819.99521    0.02289 0.4958
 2135:  70  2 68 70  2 69                    249820.01810  249819.91932    0.09878    0.03000   0.00000  249819.99521    0.02289 0.0083
 2136:  14  8  7 13  7  6                    249975.43100  249975.44994   -0.01894    0.03000   0.00000  249975.44999   -0.01899 0.4957
 2137:  14  8  6 13  7  6                    249975.43100  249975.44995   -0.01895    0.03000   0.00000  249975.44999   -0.01899 0.0043
 2138:  14  8  7 13  7  7                    249975.43100  249975.45004   -0.01904    0.03000   0.00000  249975.44999   -0.01899 0.0043
 2139:  14  8  6 13  7  7                    249975.43100  249975.45004   -0.01904    0.03000   0.00000  249975.44999   -0.01899 0.4957
 2140:  24  5 20 23  4 20                    250508.78910  250508.78989   -0.00079    0.03000   0.00000
 2141:  40  1 39 39  2 38                    250700.30870  250700.30677    0.00193    0.03000   0.00000
 2142:  40  1 39 39  1 38                    250746.45410  250746.48314   -0.02904    0.03000   0.00000
 2143:  40  3 37 39  4 36                    250774.06120  250774.09422   -0.03302    0.03000   0.00000
 2144:  40  2 39 39  1 38                    250780.99990  250780.98974    0.01016    0.03000   0.00000
 2145:  24  5 19 23  4 20                    250895.08000  250895.06164    0.01836    0.03000   0.00000
 2146:  36  4 33 35  3 32                    251295.94210  251295.92984    0.01226    0.03000   0.00000
 2147:  38  5 33 37  5 32                    251552.41380  251552.45452   -0.04072    0.03000   0.00000
 2148:  11  9  2 10  8  2                    251701.13920  251701.17252   -0.03332    0.03000   0.00000  251701.17252   -0.03332 0.0042
 2149:  11  9  2 10  8  3                    251701.13920  251701.17252   -0.03332    0.03000   0.00000  251701.17252   -0.03332 0.4958
 2150:  11  9  3 10  8  3                    251701.13920  251701.17252   -0.03332    0.03000   0.00000  251701.17252   -0.03332 0.0042
 2151:  11  9  3 10  8  2                    251701.13920  251701.17252   -0.03332    0.03000   0.00000  251701.17252   -0.03332 0.4958
 2152:  74  3 71 74  2 72                    251895.98290  251895.92866    0.05424    0.03000   0.00000  251895.92795    0.05495 0.9843
 2153:  74  3 71 74  3 72                    251895.98290  251895.88325    0.09965    0.03000   0.00000  251895.92795    0.05495 0.0157
 2154:  39  4 36 38  4 35                    252038.26770  252038.29068   -0.02298    0.03000   0.00000
 2155:  38  4 34 37  4 33                    252067.05090  252067.07028   -0.01938    0.03000   0.00000
 2156:  21  6 16 20  5 15                    252446.19260  252446.20082   -0.00822    0.03000   0.00000
 2157:  25  5 21 24  4 20                    252448.97170  252449.01071   -0.03901    0.03000   0.00000
 2158:  21  6 15 20  5 16                    252516.14470  252516.11733    0.02737    0.03000   0.00000
 2159:  24  3 21 23  2 22                    252671.26090  252671.17878    0.08212    0.03000   0.00000
 2160:  41  1 41 40  1 40                    252928.66020  252928.57929    0.08091    0.03000   0.00000  252928.67628   -0.01608 0.5000
 2161:  41  0 41 40  0 40                    252928.66020  252928.77327   -0.11307    0.03000   0.00000  252928.67628   -0.01608 0.5000
 2162:  41  1 41 40  0 40                    252929.30980  252929.28181    0.02799    0.03000   0.00000
 2163:  25  5 20 24  4 20                    253019.23830  253019.33757   -0.09927    0.03000   0.00000
 2164:  39 16 24 38 16 23                    253114.30950  253114.40203   -0.09253    0.03000   0.00000  253114.32063   -0.01113 0.2603
 2165:  39 16 23 38 16 22                    253114.30950  253114.40203   -0.09253    0.03000   0.00000  253114.32063   -0.01113 0.2603
 2166:  39 17 22 38 17 21                    253114.30950  253114.23224    0.07726    0.03000   0.00000  253114.32063   -0.01113 0.2397
 2167:  39 17 23 38 17 22                    253114.30950  253114.23224    0.07726    0.03000   0.00000  253114.32063   -0.01113 0.2397
 2168:  39 18 22 38 18 21                    253122.71330  253122.74025   -0.02695    0.03000   0.00000  253122.74025   -0.02695 0.5000
 2169:  39 18 21 38 18 20                    253122.71330  253122.74025   -0.02695    0.03000   0.00000  253122.74025   -0.02695 0.5000
 2170:  39 15 25 38 15 24                    253124.99120  253125.01530   -0.02410    0.03000   0.00000  253125.01530   -0.02410 0.5000
 2171:  39 15 24 38 15 23                    253124.99120  253125.01530   -0.02410    0.03000   0.00000  253125.01530   -0.02410 0.5000
 2172:  39 19 21 38 19 20                    253138.70440  253138.62205    0.08235    0.03000   0.00000  253138.62205    0.08235 0.5000
 2173:  39 19 20 38 19 19                    253138.70440  253138.62205    0.08235    0.03000   0.00000  253138.62205    0.08235 0.5000
 2174:  39 14 26 38 14 25                    253148.50980  253148.51213   -0.00233    0.03000   0.00000  253148.51213   -0.00233 0.5000
 2175:  39 14 25 38 14 24                    253148.50980  253148.51213   -0.00233    0.03000   0.00000  253148.51213   -0.00233 0.5000
 2176:  39 20 19 38 20 18                    253160.95310  253160.89738    0.05572    0.03000   0.00000  253160.89738    0.05572 0.5000
 2177:  39 20 20 38 20 19                    253160.95310  253160.89738    0.05572    0.03000   0.00000  253160.89738    0.05572 0.5000
 2178:  39 22 18 38 22 17                    253221.80980  253221.80474    0.00506    0.03000   0.00000  253221.80474    0.00506 0.5000
 2179:  39 22 17 38 22 16                    253221.80980  253221.80474    0.00506    0.03000   0.00000  253221.80474    0.00506 0.5000
 2180:  39 12 27 38 12 26                    253249.55020  253249.54942    0.00078    0.03000   0.00000  253249.54941    0.00079 0.5000
 2181:  39 12 28 38 12 27                    253249.55020  253249.54940    0.00080    0.03000   0.00000  253249.54941    0.00079 0.5000
 2182:  39 23 16 38 23 15                    253259.46560  253259.40436    0.06124    0.03000   0.00000  253259.40436    0.06124 0.5000
 2183:  39 23 17 38 23 16                    253259.46560  253259.40436    0.06124    0.03000   0.00000  253259.40436    0.06124 0.5000
 2184:  39 24 16 38 24 15                    253301.25000  253301.25801   -0.00801    0.03000   0.00000  253301.25801   -0.00801 0.5000
 2185:  39 24 15 38 24 14                    253301.25000  253301.25801   -0.00801    0.03000   0.00000  253301.25801   -0.00801 0.5000
 2186:  39 11 29 38 11 28                    253339.69050  253339.71051   -0.02001    0.03000   0.00000  253339.71091   -0.02041 0.5000
 2187:  39 11 28 38 11 27                    253339.69050  253339.71131   -0.02081    0.03000   0.00000  253339.71091   -0.02041 0.5000
 2188:  39 25 15 38 25 14                    253347.07020  253347.07908   -0.00888    0.03000   0.00000  253347.07908   -0.00888 0.5000
 2189:  39 25 14 38 25 13                    253347.07020  253347.07908   -0.00888    0.03000   0.00000  253347.07908   -0.00888 0.5000
 2190:  39 26 13 38 26 12                    253396.61330  253396.63672   -0.02342    0.03000   0.00000  253396.63672   -0.02342 0.5000
 2191:  39 26 14 38 26 13                    253396.61330  253396.63672   -0.02342    0.03000   0.00000  253396.63672   -0.02342 0.5000
 2192:  39 27 12 38 27 11                    253449.77870  253449.74369    0.03501    0.03000   0.00000  253449.74369    0.03501 0.5000
 2193:  39 27 13 38 27 12                    253449.77870  253449.74369    0.03501    0.03000   0.00000  253449.74369    0.03501 0.5000
 2194:  39 10 29 38 10 28                    253470.80030  253470.81446   -0.01416    0.03000   0.00000  253470.80232   -0.00202 0.5000
 2195:  39 10 30 38 10 29                    253470.80030  253470.79019    0.01011    0.03000   0.00000  253470.80232   -0.00202 0.5000
 2196:  39 28 11 38 28 10                    253506.25720  253506.24709    0.01011    0.03000   0.00000  253506.24709    0.01011 0.5000
 2197:  39 28 12 38 28 11                    253506.25720  253506.24709    0.01011    0.03000   0.00000  253506.24709    0.01011 0.5000
 2198:  39 29 11 38 29 10                    253566.00230  253566.02146   -0.01916    0.03000   0.00000  253566.02146   -0.01916 0.5000
 2199:  39 29 10 38 29  9                    253566.00230  253566.02146   -0.01916    0.03000   0.00000  253566.02146   -0.01916 0.5000
 2200:  39 30 10 38 30  9                    253628.98790  253628.96334    0.02456    0.03000   0.00000  253628.96334    0.02456 0.5000
 2201:  39 30  9 38 30  8                    253628.98790  253628.96334    0.02456    0.03000   0.00000  253628.96334    0.02456 0.5000
 2202:  39  9 31 38  9 30                    253662.56510  253662.57603   -0.01093    0.03000   0.00000
 2203:  39  9 30 38  9 29                    253663.07000  253663.15552   -0.08552    0.03000   0.00000
 2204:  39 33  6 38 33  5                    253836.00330  253836.00802   -0.00472    0.03000   0.00000  253836.00802   -0.00472 0.5000
 2205:  39 33  7 38 33  6                    253836.00330  253836.00802   -0.00472    0.03000   0.00000  253836.00802   -0.00472 0.5000
 2206:  39  3 36 38  3 35                    253879.89910  253879.89591    0.00319    0.03000   0.00000
 2207:  40  2 38 39  3 37                    253939.01230  253939.02062   -0.00832    0.03000   0.00000
 2208:  39  8 32 38  8 31                    253947.27170  253947.28062   -0.00892    0.03000   0.00000
 2209:  39  8 31 38  8 30                    253957.77050  253957.75357    0.01693    0.03000   0.00000
 2210:  39  7 32 38  7 31                    254485.13840  254485.11971    0.01869    0.03000   0.00000
 2211:  18  7 11 17  6 11                    254630.75920  254630.61434    0.14486    0.03000   0.00000  254630.76378   -0.00458 0.0045
 2212:  18  7 12 17  6 11                    254630.75920  254630.60358    0.15562    0.03000   0.00000  254630.76378   -0.00458 0.4955
 2213:  18  7 12 17  6 12                    254630.75920  254630.91321   -0.15401    0.03000   0.00000  254630.76378   -0.00458 0.0045
 2214:  18  7 11 17  6 12                    254630.75920  254630.92398   -0.16478    0.03000   0.00000  254630.76378   -0.00458 0.4955
 2215:  40  3 38 39  3 37                    254650.82100  254650.83712   -0.01612    0.03000   0.00000
 2216:  39  6 34 38  6 33                    254692.47850  254692.48556   -0.00706    0.03000   0.00000
 2217:  40  2 38 39  2 37                    254855.17140  254855.17514   -0.00374    0.03000   0.00000
 2218:  43  4 39 42  5 38                    254902.26260  254902.29785   -0.03525    0.03000   0.00000
 2219:  37  4 34 36  3 33                    254940.52640  254940.51783    0.00857    0.03000   0.00000
 2220:  73 13 61 73 12 62                    255375.49990  255375.52944   -0.02954    0.03000   0.00000
 2221:  47  5 42 46  6 41                    255444.09900  255444.11121   -0.01221    0.03000   0.00000
 2222:  40  3 38 39  2 37                    255566.97000  255566.99164   -0.02164    0.03000   0.00000
 2223:  39  6 33 38  6 32                    255808.60080  255808.61370   -0.01290    0.03000   0.00000
 2224:  72 13 60 72 12 61                    255964.54680  255964.56183   -0.01503    0.03000   0.00000
 2225:  15  8  7 14  7  8                    256460.40000  256460.37285    0.02715    0.03000   0.00000  256460.37270    0.02730 0.4957
 2226:  15  8  8 14  7  8                    256460.40000  256460.37284    0.02716    0.03000   0.00000  256460.37270    0.02730 0.0043
 2227:  15  8  7 14  7  7                    256460.40000  256460.37257    0.02743    0.03000   0.00000  256460.37270    0.02730 0.0043
 2228:  15  8  8 14  7  7                    256460.40000  256460.37256    0.02744    0.03000   0.00000  256460.37270    0.02730 0.4957
 2229:  71 13 58 71 12 59                    256476.57870  256476.59353   -0.01483    0.03000   0.00000
 2230:  71 13 59 71 12 60                    256525.59510  256525.63544   -0.04034    0.03000   0.00000
 2231:  41  1 40 40  2 39                    256808.59060  256808.58840    0.00220    0.03000   0.00000
 2232:  41  1 40 40  1 39                    256843.13750  256843.09500    0.04250    0.03000   0.00000
 2233:  41  2 40 40  1 39                    256868.82100  256868.83613   -0.01513    0.03000   0.00000
 2234:  70 13 57 70 12 58                    257023.69220  257023.66122    0.03098    0.03000   0.00000
 2235:  70 13 58 70 12 59                    257059.57780  257059.57607    0.00173    0.03000   0.00000
 2236:  26  4 22 25  3 23                    257203.76010  257203.78695   -0.02685    0.03000   0.00000
 2237:  72  3 70 72  2 71                    257519.86180  257519.89279   -0.03099    0.03000   0.00000  257519.85212    0.00968 0.4958
 2238:  72  2 70 72  1 71                    257519.86180  257519.81215    0.04965    0.03000   0.00000  257519.85212    0.00968 0.4958
 2239:  72  2 70 72  2 71                    257519.86180  257519.81030    0.05150    0.03000   0.00000  257519.85212    0.00968 0.0083
 2240:  26  5 22 25  4 21                    257523.05150  257523.06028   -0.00878    0.03000   0.00000
 2241:  69 13 56 69 12 57                    257541.08940  257541.11191   -0.02251    0.03000   0.00000
 2242:  69 13 57 69 12 58                    257567.23670  257567.25683   -0.02013    0.03000   0.00000
 2243:  25  5 20 24  4 21                    257606.60320  257606.57797    0.02523    0.03000   0.00000
 2244:  68 13 55 68 12 56                    258030.68420  258030.66181    0.02239    0.03000   0.00000
 2245:  68 13 56 68 12 57                    258049.61320  258049.57907    0.03413    0.03000   0.00000
 2246:  12  9  3 11  8  3                    258194.14170  258194.13588    0.00582    0.03000   0.00000  258194.13588    0.00582 0.0042
 2247:  12  9  3 11  8  4                    258194.14170  258194.13588    0.00582    0.03000   0.00000  258194.13588    0.00582 0.4958
 2248:  12  9  4 11  8  3                    258194.14170  258194.13588    0.00582    0.03000   0.00000  258194.13588    0.00582 0.4958
 2249:  12  9  4 11  8  4                    258194.14170  258194.13588    0.00582    0.03000   0.00000  258194.13588    0.00582 0.0042
 2250:  40  4 37 39  4 36                    258241.59050  258241.63291   -0.04241    0.03000   0.00000
 2251:  41  3 38 40  4 37                    258317.13910  258317.14876   -0.00966    0.03000   0.00000
 2252:  39  5 34 38  5 33                    258437.75270  258437.76944   -0.01674    0.03000   0.00000
 2253:  39  4 35 38  4 34                    258442.62750  258442.63574   -0.00824    0.03000   0.00000
 2254:  67 13 55 67 12 56                    258507.44710  258507.45709   -0.00999    0.03000   0.00000
 2255:  22  6 17 21  5 16                    258781.07940  258781.09491   -0.01551    0.03000   0.00000
 2256:  38  4 35 37  3 34                    258818.47050  258818.46781    0.00269    0.03000   0.00000
 2257:  22  6 16 21  5 17                    258894.15010  258894.15828   -0.00818    0.03000   0.00000
 2258:  66 13 53 66 12 54                    258932.08390  258932.08642   -0.00252    0.03000   0.00000
 2259:  42  1 42 41  1 41                    259028.29730  259028.26566    0.03164    0.03000   0.00000  259028.33600   -0.03870 0.1904
 2260:  42  0 42 41  0 41                    259028.29730  259028.40634   -0.10904    0.03000   0.00000  259028.33600   -0.03870 0.1904
 2261:  42  0 42 41  1 41                    259028.29730  259027.89780    0.39950    0.03000   0.00000  259028.33600   -0.03870 0.3096
 2262:  42  1 42 41  0 41                    259028.29730  259028.77420   -0.47690    0.03000   0.00000  259028.33600   -0.03870 0.3096
 2263:  65 13 53 65 12 54                    259353.56010  259353.53363    0.02647    0.03000   0.00000
 2264:  52  6 46 51  7 45                    259430.25540  259430.20848    0.04692    0.03000   0.00000
 2265:  40 17 23 39 17 22                    259590.59410  259590.61840   -0.02430    0.03000   0.00000  259590.61840   -0.02430 0.5000
 2266:  40 17 24 39 17 23                    259590.59410  259590.61840   -0.02430    0.03000   0.00000  259590.61840   -0.02430 0.5000
 2267:  40 16 24 39 16 23                    259592.83190  259592.84926   -0.01736    0.03000   0.00000  259592.84926   -0.01736 0.5000
 2268:  40 16 25 39 16 24                    259592.83190  259592.84926   -0.01736    0.03000   0.00000  259592.84926   -0.01736 0.5000
 2269:  40 18 23 39 18 22                    259597.61330  259597.61970   -0.00640    0.03000   0.00000  259597.61970   -0.00640 0.5000
 2270:  40 18 22 39 18 21                    259597.61330  259597.61970   -0.00640    0.03000   0.00000  259597.61970   -0.00640 0.5000
 2271:  40 15 26 39 15 25                    259606.24300  259606.21902    0.02398    0.03000   0.00000  259606.21902    0.02398 0.5000
 2272:  40 15 25 39 15 24                    259606.24300  259606.21902    0.02398    0.03000   0.00000  259606.21902    0.02398 0.5000
 2273:  40 19 21 39 19 20                    259612.47780  259612.44552    0.03228    0.03000   0.00000  259612.44552    0.03228 0.5000
 2274:  40 19 22 39 19 21                    259612.47780  259612.44552    0.03228    0.03000   0.00000  259612.44552    0.03228 0.5000
 2275:  40 14 27 39 14 26                    259633.30270  259633.36424   -0.06154    0.03000   0.00000  259633.36424   -0.06154 0.5000
 2276:  40 14 26 39 14 25                    259633.30270  259633.36424   -0.06154    0.03000   0.00000  259633.36424   -0.06154 0.5000
 2277:  40 20 21 39 20 20                    259634.08940  259634.03797    0.05143    0.03000   0.00000  259634.03797    0.05143 0.5000
 2278:  40 20 20 39 20 19                    259634.08940  259634.03797    0.05143    0.03000   0.00000  259634.03797    0.05143 0.5000
 2279:  40 21 20 39 21 19                    259661.61840  259661.58963    0.02877    0.03000   0.00000  259661.58963    0.02877 0.5000
 2280:  40 21 19 39 21 18                    259661.61840  259661.58963    0.02877    0.03000   0.00000  259661.58963    0.02877 0.5000
 2281:  40 13 27 39 13 26                    259678.01120  259678.02019   -0.00899    0.03000   0.00000  259678.02019   -0.00899 0.5000
 2282:  40 13 28 39 13 27                    259678.01120  259678.02019   -0.00899    0.03000   0.00000  259678.02019   -0.00899 0.5000
 2283:  40 22 18 39 22 17                    259694.47040  259694.47579   -0.00539    0.03000   0.00000  259694.47579   -0.00539 0.5000
 2284:  40 22 19 39 22 18                    259694.47040  259694.47579   -0.00539    0.03000   0.00000  259694.47579   -0.00539 0.5000
 2285:  40 23 17 39 23 16                    259732.18650  259732.20723   -0.02073    0.03000   0.00000  259732.20723   -0.02073 0.5000
 2286:  40 23 18 39 23 17                    259732.18650  259732.20723   -0.02073    0.03000   0.00000  259732.20723   -0.02073 0.5000
 2287:  64 13 51 64 12 52                    259738.64160  259738.66544   -0.02384    0.03000   0.00000  259738.66349   -0.02189 0.9936
 2288:  64 13 52 64 12 52                    259738.64160  259738.35916    0.28244    0.03000   0.00000  259738.66349   -0.02189 0.0064
 2289:  64 13 52 64 12 53                    259743.52620  259743.53170   -0.00550    0.03000   0.00000
 2290:  40 12 28 39 12 27                    259745.62870  259745.63469   -0.00599    0.03000   0.00000  259745.63467   -0.00597 0.5000
 2291:  40 12 29 39 12 28                    259745.62870  259745.63465   -0.00595    0.03000   0.00000  259745.63467   -0.00597 0.5000
 2292:  40 24 17 39 24 16                    259774.38870  259774.39678   -0.00808    0.03000   0.00000  259774.39678   -0.00808 0.5000
 2293:  40 24 16 39 24 15                    259774.38870  259774.39678   -0.00808    0.03000   0.00000  259774.39678   -0.00808 0.5000
 2294:  40 25 16 39 25 15                    259820.71980  259820.73512   -0.01532    0.03000   0.00000  259820.73512   -0.01532 0.5000
 2295:  40 25 15 39 25 14                    259820.71980  259820.73512   -0.01532    0.03000   0.00000  259820.73512   -0.01532 0.5000
 2296:  40  3 37 39  3 36                    259832.78990  259832.78176    0.00814    0.03000   0.00000
 2297:  40 11 30 39 11 29                    259844.43120  259844.44158   -0.01038    0.03000   0.00000  259844.44226   -0.01106 0.5000
 2298:  40 11 29 39 11 28                    259844.43120  259844.44294   -0.01174    0.03000   0.00000  259844.44226   -0.01106 0.5000
 2299:  57  7 50 56  8 49                    259863.41760  259863.43052   -0.01292    0.03000   0.00000
 2300:  40 26 14 39 26 13                    259870.97830  259870.97307    0.00523    0.03000   0.00000  259870.97307    0.00523 0.5000
 2301:  40 26 15 39 26 14                    259870.97830  259870.97307    0.00523    0.03000   0.00000  259870.97307    0.00523 0.5000
 2302:  40 27 13 39 27 12                    259924.90870  259924.90842    0.00028    0.03000   0.00000  259924.90842    0.00028 0.5000
 2303:  40 27 14 39 27 13                    259924.90870  259924.90842    0.00028    0.03000   0.00000  259924.90842    0.00028 0.5000
 2304:  40 28 13 39 28 12                    259982.35720  259982.37601   -0.01881    0.03000   0.00000  259982.37601   -0.01881 0.5000
 2305:  40 28 12 39 28 11                    259982.35720  259982.37601   -0.01881    0.03000   0.00000  259982.37601   -0.01881 0.5000
 2306:  40 10 30 39 10 29                    259987.47010  259987.49094   -0.02084    0.03000   0.00000  259987.47134   -0.00124 0.5000
 2307:  40 10 31 39 10 30                    259987.47010  259987.45174    0.01836    0.03000   0.00000  259987.47134   -0.00124 0.5000
 2308:  40 29 12 39 29 11                    260043.21960  260043.24020   -0.02060    0.03000   0.00000  260043.24020   -0.02060 0.5000
 2309:  40 29 11 39 29 10                    260043.21960  260043.24020   -0.02060    0.03000   0.00000  260043.24020   -0.02060 0.5000
 2310:  40 30 11 39 30 10                    260107.36210  260107.38911   -0.02701    0.03000   0.00000  260107.38911   -0.02701 0.5000
 2311:  40 30 10 39 30  9                    260107.36210  260107.38911   -0.02701    0.03000   0.00000  260107.38911   -0.02701 0.5000
 2312:  63 13 51 63 12 52                    260112.71880  260112.67292    0.04588    0.03000   0.00000
 2313:  40  9 32 39  9 31                    260196.16540  260196.20629   -0.04089    0.03000   0.00000
 2314:  40  9 31 39  9 30                    260197.12010  260197.09131    0.02879    0.03000   0.00000
 2315:  41  2 39 40  3 38                    260208.05220  260208.04859    0.00361    0.03000   0.00000
 2316:  40 32  9 39 32  8                    260245.18940  260245.18599    0.00341    0.03000   0.00000  260245.18599    0.00341 0.5000
 2317:  40 32  8 39 32  7                    260245.18940  260245.18599    0.00341    0.03000   0.00000  260245.18599    0.00341 0.5000
 2318:  40 33  8 39 33  7                    260318.71440  260318.69288    0.02152    0.03000   0.00000  260318.69288    0.02152 0.5000
 2319:  40 33  7 39 33  6                    260318.71440  260318.69288    0.02152    0.03000   0.00000  260318.69288    0.02152 0.5000
 2320:  62 13 49 62 12 50                    260459.46380  260459.43555    0.02825    0.03000   0.00000  260459.43465    0.02915 0.9935
 2321:  62 13 50 62 12 50                    260459.46380  260459.29697    0.16683    0.03000   0.00000  260459.43465    0.02915 0.0065
 2322:  62 13 50 62 12 51                    260461.92190  260461.80657    0.11533    0.03000   0.00000
 2323:  40  8 33 39  8 32                    260504.86930  260504.88295   -0.01365    0.03000   0.00000
 2324:  40  8 32 39  8 31                    260519.97870  260519.98546   -0.00676    0.03000   0.00000
 2325:  41  3 39 40  3 38                    260759.19080  260759.20394   -0.01314    0.03000   0.00000
 2326:  61 13 48 61 12 49                    260790.14000  260790.11903    0.02097    0.03000   0.00000  260790.11842    0.02158 0.9934
 2327:  61 13 49 61 12 49                    260790.14000  260790.02686    0.11314    0.03000   0.00000  260790.11842    0.02158 0.0066
 2328:  61 13 49 61 12 50                    260791.76130  260791.75657    0.00473    0.03000   0.00000
 2329:  41  2 39 40  2 38                    260919.89000  260919.86509    0.02491    0.03000   0.00000
 2330:  19  7 13 18  6 12                    261081.75770  261081.79439   -0.03669    0.03000   0.00000  261081.79460   -0.03690 0.9910
 2331:  19  7 12 18  6 12                    261081.75770  261081.81763   -0.05993    0.03000   0.00000  261081.79460   -0.03690 0.0090
 2332:  19  7 12 18  6 13                    261082.47270  261082.43448    0.03822    0.03000   0.00000  261082.43427    0.03843 0.9910
 2333:  19  7 13 18  6 13                    261082.47270  261082.41124    0.06146    0.03000   0.00000  261082.43427    0.03843 0.0090
 2334:  60 13 47 60 12 48                    261102.18390  261102.19750   -0.01360    0.03000   0.00000  261102.19711   -0.01321 0.9934
 2335:  60 13 48 60 12 48                    261102.18390  261102.13667    0.04723    0.03000   0.00000  261102.19711   -0.01321 0.0066
 2336:  60 13 48 60 12 49                    261103.32720  261103.32020    0.00700    0.03000   0.00000  261103.26373    0.06347 0.9544
 2337:  77  8 70 76  9 67                    261103.32720  261102.08246    1.24474    0.03000   0.00000  261103.26373    0.06347 0.0456
 2338:  40  7 33 39  7 32                    261114.17160  261114.16114    0.01046    0.03000   0.00000
 2339:  40  6 35 39  6 34                    261241.96780  261241.95205    0.01575    0.03000   0.00000
 2340:  73  3 71 73  2 72                    261365.08160  261365.08193   -0.00033    0.03000   0.00000  261365.05174    0.02986 0.4958
 2341:  73  2 71 73  1 72                    261365.08160  261365.02207    0.05953    0.03000   0.00000  261365.05174    0.02986 0.4958
 2342:  73  2 71 73  2 72                    261365.08160  261365.02071    0.06089    0.03000   0.00000  261365.05174    0.02986 0.0083
 2343:  59 13 47 59 12 47                    261396.45220  261396.46384   -0.01164    0.03000   0.00000  261396.50340   -0.05120 0.0067
 2344:  59 13 46 59 12 47                    261396.45220  261396.50367   -0.05147    0.03000   0.00000  261396.50340   -0.05120 0.9933
 2345:  59 13 47 59 12 48                    261397.29530  261397.26760    0.02770    0.03000   0.00000
 2346:  41  3 39 40  2 38                    261471.01070  261471.02044   -0.00974    0.03000   0.00000
 2347:  57 13 45 57 12 46                    261935.08890  261935.25908   -0.17018    0.03000   0.00000  261935.08570    0.00320 0.4983
 2348:  57 13 44 57 12 45                    261935.08890  261934.91360    0.17530    0.03000   0.00000  261935.08570    0.00320 0.4983
 2349:  57 13 45 57 12 45                    261935.08890  261934.89694    0.19196    0.03000   0.00000  261935.08570    0.00320 0.0034
 2350:  56 13 44 56 12 45                    262180.58700  262180.70975   -0.12275    0.03000   0.00000  262180.59457   -0.00757 0.4983
 2351:  56 13 43 56 12 44                    262180.58700  262180.48024    0.10676    0.03000   0.00000  262180.59457   -0.00757 0.4983
 2352:  56 13 44 56 12 44                    262180.58700  262180.46961    0.11739    0.03000   0.00000  262180.59457   -0.00757 0.0034
 2353:  27  5 23 26  4 22                    262316.66790  262316.65273    0.01517    0.03000   0.00000
 2354:  55 13 43 55 12 44                    262411.28130  262411.35894   -0.07764    0.03000   0.00000  262411.28307   -0.00177 0.4983
 2355:  55 13 42 55 12 43                    262411.28130  262411.20777    0.07353    0.03000   0.00000  262411.28307   -0.00177 0.4983
 2356:  55 13 43 55 12 43                    262411.28130  262411.20104    0.08026    0.03000   0.00000  262411.28307   -0.00177 0.0034
 2357:  54 13 41 54 12 42                    262627.77190  262627.74892    0.02298    0.03000   0.00000  262627.79809   -0.02619 0.4983
 2358:  54 13 42 54 12 42                    262627.77190  262627.74471    0.02719    0.03000   0.00000  262627.79809   -0.02619 0.0034
 2359:  54 13 42 54 12 43                    262627.77190  262627.84762   -0.07572    0.03000   0.00000  262627.79809   -0.02619 0.4983
 2360:  40  6 34 39  6 33                    262636.05930  262636.06130   -0.00200    0.03000   0.00000
 2361:  53 13 41 53 12 42                    262830.76930  262830.79368   -0.02438    0.03000   0.00000  262830.76163    0.00767 0.4983
 2362:  53 13 40 53 12 41                    262830.76930  262830.72982    0.03948    0.03000   0.00000  262830.76163    0.00767 0.4983
 2363:  53 13 41 53 12 41                    262830.76930  262830.72720    0.04210    0.03000   0.00000  262830.76163    0.00767 0.0034
 2364:  42  1 41 41  2 40                    262912.97940  262912.97489    0.00451    0.03000   0.00000
 2365:  42  1 41 41  1 40                    262938.66200  262938.71602   -0.05402    0.03000   0.00000  262938.65894    0.00306 0.5694
 2366:  39  4 36 38  3 35                    262938.66200  262938.58345    0.07855    0.03000   0.00000  262938.65894    0.00306 0.4306
 2367:  16  8  8 15  7  9                    262942.38970  262942.38118    0.00852    0.03000   0.00000  262942.38079    0.00891 0.4957
 2368:  16  8  9 15  7  9                    262942.38970  262942.38117    0.00853    0.03000   0.00000  262942.38079    0.00891 0.0043
 2369:  16  8  9 15  7  8                    262942.38970  262942.38039    0.00931    0.03000   0.00000  262942.38079    0.00891 0.4957
 2370:  16  8  8 15  7  8                    262942.38970  262942.38041    0.00929    0.03000   0.00000  262942.38079    0.00891 0.0043
 2371:  42  2 41 41  1 40                    262957.87680  262957.88713   -0.01033    0.03000   0.00000
 2372:  52 13 40 52 12 40                    263020.72790  263020.75038   -0.02248    0.03000   0.00000  263020.77237   -0.04447 0.0035
 2373:  52 13 39 52 12 40                    263020.72790  263020.75198   -0.02408    0.03000   0.00000  263020.77237   -0.04447 0.4983
 2374:  52 13 40 52 12 41                    263020.72790  263020.79291   -0.06501    0.03000   0.00000  263020.77237   -0.04447 0.4983
 2375:  51 13 39 51 12 40                    263198.40940  263198.42018   -0.01078    0.03000   0.00000  263198.40714    0.00226 0.4983
 2376:  51 13 38 51 12 39                    263198.40940  263198.39420    0.01520    0.03000   0.00000  263198.40714    0.00226 0.4983
 2377:  51 13 39 51 12 39                    263198.40940  263198.39323    0.01617    0.03000   0.00000  263198.40714    0.00226 0.0035
 2378:  50 13 38 50 12 39                    263364.22950  263364.23036   -0.00086    0.03000   0.00000  263364.22217    0.00733 0.4983
 2379:  50 13 37 50 12 38                    263364.22950  263364.21404    0.01546    0.03000   0.00000  263364.22217    0.00733 0.4983
 2380:  50 13 38 50 12 38                    263364.22950  263364.21345    0.01605    0.03000   0.00000  263364.22217    0.00733 0.0035
 2381:  49 13 37 49 12 37                    263518.72190  263518.74888   -0.02698    0.03000   0.00000  263518.75428   -0.03238 0.0035
 2382:  49 13 36 49 12 37                    263518.72190  263518.74923   -0.02733    0.03000   0.00000  263518.75428   -0.03238 0.4982
 2383:  49 13 37 49 12 38                    263518.72190  263518.75938   -0.03748    0.03000   0.00000  263518.75428   -0.03238 0.4982
 2384:  48 13 36 48 12 36                    263662.50700  263662.51867   -0.01167    0.03000   0.00000  263662.52198   -0.01498 0.0035
 2385:  48 13 35 48 12 36                    263662.50700  263662.51887   -0.01187    0.03000   0.00000  263662.52198   -0.01498 0.4982
 2386:  48 13 36 48 12 37                    263662.50700  263662.52511   -0.01811    0.03000   0.00000  263662.52198   -0.01498 0.4982
 2387:  47 13 35 47 12 36                    263796.03070  263796.02831    0.00239    0.03000   0.00000  263796.02640    0.00430 0.4982
 2388:  47 13 34 47 12 35                    263796.03070  263796.02451    0.00619    0.03000   0.00000  263796.02640    0.00430 0.4982
 2389:  47 13 35 47 12 35                    263796.03070  263796.02439    0.00631    0.03000   0.00000  263796.02640    0.00430 0.0035
 2390:  46 13 34 46 12 35                    263919.79410  263919.75337    0.04073    0.03000   0.00000  263919.75222    0.04188 0.4982
 2391:  46 13 34 46 12 34                    263919.79410  263919.75102    0.04308    0.03000   0.00000  263919.75222    0.04188 0.0036
 2392:  46 13 33 46 12 34                    263919.79410  263919.75109    0.04301    0.03000   0.00000  263919.75222    0.04188 0.4982
 2393:  45 13 33 45 12 34                    264034.16720  264034.16911   -0.00191    0.03000   0.00000  264034.16843   -0.00123 0.4982
 2394:  45 13 33 45 12 33                    264034.16720  264034.16772   -0.00052    0.03000   0.00000  264034.16843   -0.00123 0.0036
 2395:  45 13 32 45 12 33                    264034.16720  264034.16776   -0.00056    0.03000   0.00000  264034.16843   -0.00123 0.4982
 2396:  44 13 32 44 12 33                    264139.73200  264139.72950    0.00250    0.03000   0.00000  264139.72910    0.00290 0.4982
 2397:  44 13 32 44 12 32                    264139.73200  264139.72868    0.00332    0.03000   0.00000  264139.72910    0.00290 0.0036
 2398:  44 13 31 44 12 32                    264139.73200  264139.72871    0.00329    0.03000   0.00000  264139.72910    0.00290 0.4982
 2399:  43 13 31 43 12 31                    264236.85080  264236.87378   -0.02298    0.03000   0.00000  264236.87402   -0.02322 0.0036
 2400:  43 13 30 43 12 31                    264236.85080  264236.87379   -0.02299    0.03000   0.00000  264236.87402   -0.02322 0.4982
 2401:  43 13 31 43 12 32                    264236.85080  264236.87425   -0.02345    0.03000   0.00000  264236.87402   -0.02322 0.4982
 2402:  42 13 30 42 12 31                    264326.04010  264326.02945    0.01065    0.03000   0.00000  264326.02932    0.01078 0.4982
 2403:  42 13 29 42 12 30                    264326.04010  264326.02919    0.01091    0.03000   0.00000  264326.02932    0.01078 0.4982
 2404:  42 13 30 42 12 30                    264326.04010  264326.02919    0.01091    0.03000   0.00000  264326.02932    0.01078 0.0036
 2405:  41 13 29 41 12 30                    264407.62040  264407.60809    0.01231    0.03000   0.00000  264407.60801    0.01239 0.4982
 2406:  41 13 28 41 12 29                    264407.62040  264407.60794    0.01246    0.03000   0.00000  264407.60801    0.01239 0.4982
 2407:  41 13 29 41 12 29                    264407.62040  264407.60794    0.01246    0.03000   0.00000  264407.60801    0.01239 0.0037
 2408:  41  4 38 40  4 37                    264427.39040  264427.40074   -0.01034    0.03000   0.00000
 2409:  26  5 21 25  4 22                    264447.60770  264447.66868   -0.06098    0.03000   0.00000
 2410:  40 13 28 40 12 29                    264482.03000  264482.01053    0.01947    0.03000   0.00000  264482.01049    0.01951 0.4982
 2411:  40 13 27 40 12 28                    264482.03000  264482.01045    0.01955    0.03000   0.00000  264482.01049    0.01951 0.4982
 2412:  40 13 28 40 12 28                    264482.03000  264482.01045    0.01955    0.03000   0.00000  264482.01049    0.01951 0.0037
 2413:  44  4 40 43  5 39                    264541.62130  264541.62198   -0.00068    0.03000   0.00000
 2414:  39 13 27 39 12 28                    264549.65960  264549.62499    0.03461    0.03000   0.00000  264549.62497    0.03463 0.4982
 2415:  39 13 26 39 12 27                    264549.65960  264549.62495    0.03465    0.03000   0.00000  264549.62497    0.03463 0.4982
 2416:  39 13 27 39 12 27                    264549.65960  264549.62495    0.03465    0.03000   0.00000  264549.62497    0.03463 0.0037
 2417:  38 13 26 38 12 27                    264610.80830  264610.82793   -0.01963    0.03000   0.00000  264610.82792   -0.01962 0.4982
 2418:  38 13 26 38 12 26                    264610.80830  264610.82791   -0.01961    0.03000   0.00000  264610.82792   -0.01962 0.0037
 2419:  38 13 25 38 12 26                    264610.80830  264610.82791   -0.01961    0.03000   0.00000  264610.82792   -0.01962 0.4982
 2420:  37 13 24 37 12 25                    264665.97920  264665.98439   -0.00519    0.03000   0.00000  264665.98440   -0.00520 0.4981
 2421:  37 13 25 37 12 25                    264665.97920  264665.98439   -0.00519    0.03000   0.00000  264665.98440   -0.00520 0.0037
 2422:  37 13 25 37 12 26                    264665.97920  264665.98440   -0.00520    0.03000   0.00000  264665.98440   -0.00520 0.4981
 2423:  13  9  5 12  8  4                    264686.26820  264686.28937   -0.02117    0.03000   0.00000  264686.28937   -0.02117 0.4958
 2424:  13  9  5 12  8  5                    264686.26820  264686.28937   -0.02117    0.03000   0.00000  264686.28937   -0.02117 0.0042
 2425:  13  9  4 12  8  5                    264686.26820  264686.28937   -0.02117    0.03000   0.00000  264686.28937   -0.02117 0.4958
 2426:  13  9  4 12  8  4                    264686.26820  264686.28937   -0.02117    0.03000   0.00000  264686.28937   -0.02117 0.0042
 2427:  36 13 23 36 12 24                    264715.44230  264715.44840   -0.00610    0.03000   0.00000  264715.44841   -0.00611 0.4981
 2428:  36 13 24 36 12 25                    264715.44230  264715.44841   -0.00611    0.03000   0.00000  264715.44841   -0.00611 0.4981
 2429:  36 13 24 36 12 24                    264715.44230  264715.44840   -0.00610    0.03000   0.00000  264715.44841   -0.00611 0.0037
 2430:  40  4 36 39  4 35                    264745.69720  264745.68513    0.01207    0.03000   0.00000
 2431:  35 13 23 35 12 24                    264759.51420  264759.56318   -0.04898    0.03000   0.00000  264759.56318   -0.04898 0.4981
 2432:  35 13 22 35 12 23                    264759.51420  264759.56318   -0.04898    0.03000   0.00000  264759.56318   -0.04898 0.4981
 2433:  35 13 23 35 12 23                    264759.51420  264759.56318   -0.04898    0.03000   0.00000  264759.56318   -0.04898 0.0037
 2434:  34 13 22 34 12 22                    264798.62980  264798.66144   -0.03164    0.03000   0.00000  264798.66145   -0.03165 0.0038
 2435:  34 13 21 34 12 22                    264798.62980  264798.66144   -0.03164    0.03000   0.00000  264798.66145   -0.03165 0.4981
 2436:  34 13 22 34 12 23                    264798.62980  264798.66145   -0.03165    0.03000   0.00000  264798.66145   -0.03165 0.4981
 2437:  33 13 20 33 12 21                    264833.03920  264833.06567   -0.02647    0.03000   0.00000  264833.06567   -0.02647 0.4981
 2438:  33 13 21 33 12 22                    264833.03920  264833.06567   -0.02647    0.03000   0.00000  264833.06567   -0.02647 0.4981
 2439:  33 13 21 33 12 21                    264833.03920  264833.06567   -0.02647    0.03000   0.00000  264833.06567   -0.02647 0.0038
 2440:  32 13 20 32 12 21                    264863.09090  264863.08826    0.00264    0.03000   0.00000  264863.08826    0.00264 0.4981
 2441:  32 13 19 32 12 20                    264863.09090  264863.08825    0.00265    0.03000   0.00000  264863.08826    0.00264 0.4981
 2442:  32 13 20 32 12 20                    264863.09090  264863.08825    0.00265    0.03000   0.00000  264863.08826    0.00264 0.0038
 2443:  31 13 19 31 12 20                    264889.06060  264889.03174    0.02886    0.03000   0.00000  264889.03174    0.02886 0.4981
 2444:  31 13 19 31 12 19                    264889.06060  264889.03174    0.02886    0.03000   0.00000  264889.03174    0.02886 0.0038
 2445:  31 13 18 31 12 19                    264889.06060  264889.03174    0.02886    0.03000   0.00000  264889.03174    0.02886 0.4981
 2446:  30 13 18 30 12 18                    264911.15900  264911.18896   -0.02996    0.03000   0.00000  264911.18896   -0.02996 0.0038
 2447:  30 13 17 30 12 18                    264911.15900  264911.18896   -0.02996    0.03000   0.00000  264911.18896   -0.02996 0.4981
 2448:  30 13 18 30 12 19                    264911.15900  264911.18896   -0.02996    0.03000   0.00000  264911.18896   -0.02996 0.4981
 2449:  29 13 16 29 12 17                    264929.88700  264929.84317    0.04383    0.03000   0.00000  264929.84317    0.04383 0.4981
 2450:  29 13 17 29 12 18                    264929.88700  264929.84317    0.04383    0.03000   0.00000  264929.84317    0.04383 0.4981
 2451:  29 13 17 29 12 17                    264929.88700  264929.84317    0.04383    0.03000   0.00000  264929.84317    0.04383 0.0038
 2452:  28 13 15 28 12 16                    264945.26850  264945.26819    0.00031    0.03000   0.00000  264945.26819    0.00031 0.4981
 2453:  28 13 16 28 12 17                    264945.26850  264945.26819    0.00031    0.03000   0.00000  264945.26819    0.00031 0.4981
 2454:  28 13 16 28 12 16                    264945.26850  264945.26819    0.00031    0.03000   0.00000  264945.26819    0.00031 0.0038
 2455:  13 13  0 13 12  1                    264947.27880  264947.28736   -0.00856    0.03000   0.00000  264947.28736   -0.00856 0.4980
 2456:  13 13  1 13 12  2                    264947.27880  264947.28736   -0.00856    0.03000   0.00000  264947.28736   -0.00856 0.4980
 2457:  13 13  1 13 12  1                    264947.27880  264947.28736   -0.00856    0.03000   0.00000  264947.28736   -0.00856 0.0040
 2458:  27 13 15 27 12 16                    264957.73870  264957.72851    0.01019    0.03000   0.00000  264957.72851    0.01019 0.4981
 2459:  27 13 14 27 12 15                    264957.73870  264957.72851    0.01019    0.03000   0.00000  264957.72851    0.01019 0.4981
 2460:  27 13 15 27 12 15                    264957.73870  264957.72851    0.01019    0.03000   0.00000  264957.72851    0.01019 0.0038
 2461:  15 13  2 15 12  3                    264959.81010  264959.81265   -0.00255    0.03000   0.00000  264959.81265   -0.00255 0.4980
 2462:  15 13  3 15 12  3                    264959.81010  264959.81265   -0.00255    0.03000   0.00000  264959.81265   -0.00255 0.0040
 2463:  15 13  3 15 12  4                    264959.81010  264959.81265   -0.00255    0.03000   0.00000  264959.81265   -0.00255 0.4980
 2464:  16 13  4 16 12  5                    264965.65030  264965.61559    0.03471    0.03000   0.00000  264965.61559    0.03471 0.4980
 2465:  16 13  4 16 12  4                    264965.65030  264965.61559    0.03471    0.03000   0.00000  264965.61559    0.03471 0.0039
 2466:  16 13  3 16 12  4                    264965.65030  264965.61559    0.03471    0.03000   0.00000  264965.61559    0.03471 0.4980
 2467:  26 13 14 26 12 15                    264967.50000  264967.47935    0.02065    0.03000   0.00000  264967.47935    0.02065 0.4981
 2468:  26 13 13 26 12 14                    264967.50000  264967.47935    0.02065    0.03000   0.00000  264967.47935    0.02065 0.4981
 2469:  26 13 14 26 12 14                    264967.50000  264967.47935    0.02065    0.03000   0.00000  264967.47935    0.02065 0.0039
 2470:  17 13  5 17 12  6                    264970.91900  264970.91915   -0.00015    0.03000   0.00000  264970.91915   -0.00015 0.4980
 2471:  17 13  5 17 12  5                    264970.91900  264970.91915   -0.00015    0.03000   0.00000  264970.91915   -0.00015 0.0039
 2472:  17 13  4 17 12  5                    264970.91900  264970.91915   -0.00015    0.03000   0.00000  264970.91915   -0.00015 0.4980
 2473:  25 13 13 25 12 13                    264974.75000  264974.76676   -0.01676    0.03000   0.00000  264974.76676   -0.01676 0.0039
 2474:  25 13 13 25 12 14                    264974.75000  264974.76676   -0.01676    0.03000   0.00000  264974.76676   -0.01676 0.4981
 2475:  25 13 12 25 12 13                    264974.75000  264974.76676   -0.01676    0.03000   0.00000  264974.76676   -0.01676 0.4981
 2476:  18 13  6 18 12  6                    264975.61870  264975.56734    0.05136    0.03000   0.00000  264975.56734    0.05136 0.0039
 2477:  18 13  5 18 12  6                    264975.61870  264975.56734    0.05136    0.03000   0.00000  264975.56734    0.05136 0.4980
 2478:  18 13  6 18 12  7                    264975.61870  264975.56734    0.05136    0.03000   0.00000  264975.56734    0.05136 0.4980
 2479:  24 13 12 24 12 12                    264979.62340  264979.82769   -0.20429    0.03000   0.00000  264979.64862   -0.02522 0.0023
 2480:  24 13 12 24 12 13                    264979.62340  264979.82769   -0.20429    0.03000   0.00000  264979.64862   -0.02522 0.2918
 2481:  24 13 11 24 12 12                    264979.62340  264979.82769   -0.20429    0.03000   0.00000  264979.64862   -0.02522 0.2918
 2482:  19 13  7 19 12  7                    264979.62340  264979.39520    0.22820    0.03000   0.00000  264979.64862   -0.02522 0.0016
 2483:  19 13  6 19 12  7                    264979.62340  264979.39520    0.22820    0.03000   0.00000  264979.64862   -0.02522 0.2062
 2484:  19 13  7 19 12  8                    264979.62340  264979.39520    0.22820    0.03000   0.00000  264979.64862   -0.02522 0.2062
 2485:  20 13  8 20 12  9                    264982.18630  264982.22880   -0.04250    0.03000   0.00000  264982.22880   -0.04250 0.4980
 2486:  20 13  7 20 12  8                    264982.18630  264982.22880   -0.04250    0.03000   0.00000  264982.22880   -0.04250 0.4980
 2487:  20 13  8 20 12  8                    264982.18630  264982.22880   -0.04250    0.03000   0.00000  264982.22880   -0.04250 0.0039
 2488:  23 13 11 23 12 12                    264982.87780  264982.89002   -0.01222    0.03000   0.00000  264982.89002   -0.01222 0.4981
 2489:  23 13 10 23 12 11                    264982.87780  264982.89002   -0.01222    0.03000   0.00000  264982.89002   -0.01222 0.4981
 2490:  23 13 11 23 12 11                    264982.87780  264982.89002   -0.01222    0.03000   0.00000  264982.89002   -0.01222 0.0039
 2491:  22 13 10 22 12 11                    264984.02830  264984.17258   -0.14428    0.03000   0.00000  264984.03371   -0.00541 0.2574
 2492:  22 13 10 22 12 10                    264984.02830  264984.17258   -0.14428    0.03000   0.00000  264984.03371   -0.00541 0.0020
 2493:  22 13  9 22 12 10                    264984.02830  264984.17258   -0.14428    0.03000   0.00000  264984.03371   -0.00541 0.2574
 2494:  21 13  9 21 12 10                    264984.02830  264983.88522    0.14308    0.03000   0.00000  264984.03371   -0.00541 0.2407
 2495:  21 13  9 21 12  9                    264984.02830  264983.88522    0.14308    0.03000   0.00000  264984.03371   -0.00541 0.0019
 2496:  21 13  8 21 12  9                    264984.02830  264983.88522    0.14308    0.03000   0.00000  264984.03371   -0.00541 0.2407
 2497:  23  6 18 22  5 17                    265080.20790  265080.17708    0.03082    0.03000   0.00000
 2498:  43  1 43 42  1 42                    265126.49430  265126.42568    0.06862    0.03000   0.00000  265126.47665    0.01765 0.1902
 2499:  43  0 43 42  0 42                    265126.49430  265126.52762   -0.03332    0.03000   0.00000  265126.47665    0.01765 0.1902
 2500:  43  0 43 42  1 42                    265126.49430  265126.15976    0.33454    0.03000   0.00000  265126.47665    0.01765 0.3098
 2501:  43  1 43 42  0 42                    265126.49430  265126.79354   -0.29924    0.03000   0.00000  265126.47665    0.01765 0.3098
 2502:  74  3 72 74  2 73                    265207.09300  265207.14086   -0.04786    0.03000   0.00000  265207.11846   -0.02546 0.4958
 2503:  74  2 72 74  1 73                    265207.09300  265207.09644   -0.00344    0.03000   0.00000  265207.11846   -0.02546 0.4958
 2504:  74  2 72 74  2 73                    265207.09300  265207.09545   -0.00245    0.03000   0.00000  265207.11846   -0.02546 0.0084
 2505:  23  6 17 22  5 18                    265258.65320  265258.67085   -0.01765    0.03000   0.00000
 2506:  40  5 35 39  5 34                    265289.35150  265289.36273   -0.01123    0.03000   0.00000
 2507:  42  3 39 41  4 38                    265631.18240  265631.19675   -0.01435    0.03000   0.00000
 2508:  41  3 38 40  3 37                    265784.69370  265784.68745    0.00625    0.03000   0.00000
 2509:  25  3 22 24  2 23                    266042.70730  266042.75475   -0.04745    0.03000   0.00000
 2510:  41 17 25 40 17 24                    266065.93180  266065.94486   -0.01306    0.03000   0.00000  266065.94486   -0.01306 0.5000
 2511:  41 17 24 40 17 23                    266065.93180  266065.94486   -0.01306    0.03000   0.00000  266065.94486   -0.01306 0.5000
 2512:  41 16 26 40 16 25                    266070.36020  266070.39039   -0.03019    0.03000   0.00000  266070.39039   -0.03019 0.5000
 2513:  41 16 25 40 16 24                    266070.36020  266070.39039   -0.03019    0.03000   0.00000  266070.39039   -0.03019 0.5000
 2514:  41 18 23 40 18 22                    266071.33520  266071.31113    0.02407    0.03000   0.00000  266071.31113    0.02407 0.5000
 2515:  41 18 24 40 18 23                    266071.33520  266071.31113    0.02407    0.03000   0.00000  266071.31113    0.02407 0.5000
 2516:  41 15 26 40 15 25                    266086.72030  266086.70317    0.01713    0.03000   0.00000  266086.70317    0.01713 0.5000
 2517:  41 15 27 40 15 26                    266086.72030  266086.70317    0.01713    0.03000   0.00000  266086.70317    0.01713 0.5000
 2518:  41 20 22 40 20 21                    266105.75080  266105.78914   -0.03834    0.03000   0.00000  266105.78914   -0.03834 0.5000
 2519:  41 20 21 40 20 20                    266105.75080  266105.78914   -0.03834    0.03000   0.00000  266105.78914   -0.03834 0.5000
 2520:  41 14 28 40 14 27                    266117.71990  266117.72722   -0.00732    0.03000   0.00000  266117.72722   -0.00732 0.5000
 2521:  41 14 27 40 14 26                    266117.71990  266117.72722   -0.00732    0.03000   0.00000  266117.72722   -0.00732 0.5000
 2522:  41 21 21 40 21 20                    266132.89900  266132.89170    0.00730    0.03000   0.00000  266132.89170    0.00730 0.5000
 2523:  41 21 20 40 21 19                    266132.89900  266132.89170    0.00730    0.03000   0.00000  266132.89170    0.00730 0.5000
 2524:  41 22 19 40 22 18                    266165.60160  266165.60730   -0.00570    0.03000   0.00000  266165.60730   -0.00570 0.5000
 2525:  41 22 20 40 22 19                    266165.60160  266165.60730   -0.00570    0.03000   0.00000  266165.60730   -0.00570 0.5000
 2526:  41 13 28 40 13 27                    266167.51070  266167.49547    0.01523    0.03000   0.00000  266167.49547    0.01523 0.5000
 2527:  41 13 29 40 13 28                    266167.51070  266167.49547    0.01523    0.03000   0.00000  266167.49547    0.01523 0.5000
 2528:  41 23 18 40 23 17                    266203.40230  266203.40911   -0.00681    0.03000   0.00000  266203.40911   -0.00681 0.5000
 2529:  41 23 19 40 23 18                    266203.40230  266203.40911   -0.00681    0.03000   0.00000  266203.40911   -0.00681 0.5000
 2530:  41 12 29 40 12 28                    266241.91960  266241.89798    0.02162    0.03000   0.00000  266241.89795    0.02165 0.5000
 2531:  41 12 30 40 12 29                    266241.91960  266241.89791    0.02169    0.03000   0.00000  266241.89795    0.02165 0.5000
 2532:  41 24 17 40 24 16                    266245.87930  266245.88016   -0.00086    0.03000   0.00000  266245.88016   -0.00086 0.5000
 2533:  41 24 18 40 24 17                    266245.87930  266245.88016   -0.00086    0.03000   0.00000  266245.88016   -0.00086 0.5000
 2534:  41 25 16 40 25 15                    266292.64010  266292.68726   -0.04716    0.03000   0.00000  266292.68726   -0.04716 0.5000
 2535:  41 25 17 40 25 16                    266292.64010  266292.68726   -0.04716    0.03000   0.00000  266292.68726   -0.04716 0.5000
 2536:  41 26 16 40 26 15                    266343.55110  266343.56195   -0.01085    0.03000   0.00000  266343.56195   -0.01085 0.5000
 2537:  41 26 15 40 26 14                    266343.55110  266343.56195   -0.01085    0.03000   0.00000  266343.56195   -0.01085 0.5000
 2538:  41 11 30 40 11 29                    266349.89050  266349.85758    0.03292    0.03000   0.00000  266349.85643    0.03407 0.5000
 2539:  41 11 31 40 11 30                    266349.89050  266349.85529    0.03521    0.03000   0.00000  266349.85643    0.03407 0.5000
 2540:  10 10  1  9  9  0                    266387.76140  266387.75474    0.00666    0.03000   0.00000  266387.75474    0.00666 0.4959
 2541:  10 10  0  9  9  0                    266387.76140  266387.75474    0.00666    0.03000   0.00000  266387.75474    0.00666 0.0041
 2542:  10 10  0  9  9  1                    266387.76140  266387.75474    0.00666    0.03000   0.00000  266387.75474    0.00666 0.4959
 2543:  10 10  1  9  9  1                    266387.76140  266387.75474    0.00666    0.03000   0.00000  266387.75474    0.00666 0.0041
 2544:  41 27 15 40 27 14                    266398.24030  266398.28632   -0.04602    0.03000   0.00000  266398.28632   -0.04602 0.5000
 2545:  41 27 14 40 27 13                    266398.24030  266398.28632   -0.04602    0.03000   0.00000  266398.28632   -0.04602 0.5000
 2546:  42  2 40 41  3 39                    266437.53870  266437.51853    0.02017    0.03000   0.00000
 2547:  41 28 14 40 28 13                    266456.74460  266456.68231    0.06229    0.03000   0.00000  266456.68231    0.06229 0.5000
 2548:  41 28 13 40 28 12                    266456.74460  266456.68231    0.06229    0.03000   0.00000  266456.68231    0.06229 0.5000
 2549:  41 10 31 40 10 30                    266505.55770  266505.56537   -0.00767    0.03000   0.00000  266505.53414    0.02356 0.5000
 2550:  41 10 32 40 10 31                    266505.55770  266505.50291    0.05479    0.03000   0.00000  266505.53414    0.02356 0.5000
 2551:  41 29 13 40 29 12                    266518.56300  266518.60362   -0.04062    0.03000   0.00000  266518.60362   -0.04062 0.5000
 2552:  41 29 12 40 29 11                    266518.56300  266518.60362   -0.04062    0.03000   0.00000  266518.60362   -0.04062 0.5000
 2553:  41 30 12 40 30 11                    266583.98010  266583.92949    0.05061    0.03000   0.00000  266583.92949    0.05061 0.5000
 2554:  41 30 11 40 30 10                    266583.98010  266583.92949    0.05061    0.03000   0.00000  266583.92949    0.05061 0.5000
 2555:  41 31 10 40 31  9                    266652.53170  266652.55980   -0.02810    0.03000   0.00000  266652.55980   -0.02810 0.5000
 2556:  41 31 11 40 31 10                    266652.53170  266652.55980   -0.02810    0.03000   0.00000  266652.55980   -0.02810 0.5000
 2557:  41 32  9 40 32  8                    266724.48570  266724.41131    0.07439    0.03000   0.00000  266724.41131    0.07439 0.5000
 2558:  41 32 10 40 32  9                    266724.48570  266724.41131    0.07439    0.03000   0.00000  266724.41131    0.07439 0.5000
 2559:  41  9 33 40  9 32                    266732.23250  266732.23727   -0.00477    0.03000   0.00000
 2560:  41  9 32 40  9 31                    266733.49370  266733.57280   -0.07910    0.03000   0.00000
 2561:  41 33  8 40 33  7                    266799.43440  266799.41465    0.01975    0.03000   0.00000  266799.41465    0.01975 0.5000
 2562:  41 33  9 40 33  8                    266799.43440  266799.41465    0.01975    0.03000   0.00000  266799.41465    0.01975 0.5000
 2563:  28  5 24 27  4 23                    266808.09800  266808.06783    0.03017    0.03000   0.00000
 2564:  42  3 40 41  3 39                    266862.90000  266862.92745   -0.02745    0.03000   0.00000
 2565:  42  2 40 41  2 39                    266988.65000  266988.67388   -0.02388    0.03000   0.00000
 2566:  41  8 34 40  8 33                    267065.94160  267065.92450    0.01710    0.03000   0.00000
 2567:  41  8 33 40  8 32                    267087.43150  267087.46371   -0.03221    0.03000   0.00000
 2568:  40  4 37 39  3 36                    267300.33900  267300.32045    0.01855    0.03000   0.00000
 2569:  41 39  2 40 39  1                    267319.38410  267312.97031    6.41379    0.03000   0.00000  267319.36395    0.02015 0.0257
 2570:  41 39  3 40 39  2                    267319.38410  267312.97031    6.41379    0.03000   0.00000  267319.36395    0.02015 0.0257
 2571:  27  4 23 26  3 24                    267319.38410  267319.71049   -0.32639    0.03000   0.00000  267319.36395    0.02015 0.9486
 2572:  42  3 40 41  2 39                    267414.07070  267414.08280   -0.01210    0.03000   0.00000
 2573:  20  7 14 19  6 13                    267523.74150  267523.74628   -0.00478    0.03000   0.00000  267523.74672   -0.00522 0.9909
 2574:  20  7 13 19  6 13                    267523.74150  267523.79436   -0.05286    0.03000   0.00000  267523.74672   -0.00522 0.0091
 2575:  20  7 13 19  6 14                    267524.96780  267524.97535   -0.00755    0.03000   0.00000  267524.97491   -0.00711 0.9909
 2576:  20  7 14 19  6 14                    267524.96780  267524.92727    0.04053    0.03000   0.00000  267524.97491   -0.00711 0.0091
 2577:  41  7 34 40  7 33                    267758.80810  267758.82126   -0.01316    0.03000   0.00000
 2578:  41  6 36 40  6 35                    267780.02990  267780.01247    0.01743    0.03000   0.00000
 2579:  43  1 42 42  2 41                    269014.03860  269014.03366    0.00494    0.03000   0.00000
 2580:  43  1 42 42  1 41                    269033.19920  269033.20478   -0.00558    0.03000   0.00000
 2581:  43  2 42 42  1 41                    269047.47000  269047.46115    0.00885    0.03000   0.00000
 2582:  17  8  9 16  7 10                    269420.93890  269420.89451    0.04439    0.03000   0.00000  269420.89349    0.04541 0.4957
 2583:  17  8 10 16  7 10                    269420.93890  269420.89446    0.04444    0.03000   0.00000  269420.89349    0.04541 0.0043
 2584:  17  8  9 16  7  9                    269420.93890  269420.89252    0.04638    0.03000   0.00000  269420.89349    0.04541 0.0043
 2585:  17  8 10 16  7  9                    269420.93890  269420.89247    0.04643    0.03000   0.00000  269420.89349    0.04541 0.4957
 2586:  41  6 35 40  6 34                    269497.07780  269497.07197    0.00583    0.03000   0.00000
 2587:  42  4 39 41  4 38                    270597.02210  270597.03898   -0.01688    0.03000   0.00000
 2588:  41  4 37 40  4 36                    270976.64270  270976.66101   -0.01831    0.03000   0.00000
 2589:  29  5 25 28  4 24                    270983.82080  270983.83958   -0.01878    0.03000   0.00000
 2590:  14  9  5 13  8  6                    271177.32900  271177.32793    0.00107    0.03000   0.00000  271177.32793    0.00107 0.4958
 2591:  14  9  6 13  8  6                    271177.32900  271177.32793    0.00107    0.03000   0.00000  271177.32793    0.00107 0.0042
 2592:  14  9  5 13  8  5                    271177.32900  271177.32793    0.00107    0.03000   0.00000  271177.32793    0.00107 0.0042
 2593:  14  9  6 13  8  5                    271177.32900  271177.32793    0.00107    0.03000   0.00000  271177.32793    0.00107 0.4958
 2594:  79  3 76 79  2 77                    271194.23900  271194.15723    0.08177    0.03000   0.00000  271194.30778   -0.06878 0.4921
 2595:  79  3 76 79  3 77                    271194.23900  271194.14708    0.09192    0.03000   0.00000  271194.30778   -0.06878 0.0079
 2596:  79  4 76 79  3 77                    271194.23900  271194.45832   -0.21932    0.03000   0.00000  271194.30778   -0.06878 0.4921
 2597:  79  4 76 79  2 77                    271194.23900  271194.46847   -0.22947    0.03000   0.00000  271194.30778   -0.06878 0.0079
 2598:  44  1 44 43  1 43                    271223.05960  271223.02534    0.03426    0.03000   0.00000  271223.06225   -0.00265 0.1899
 2599:  44  0 44 43  0 43                    271223.05960  271223.09915   -0.03955    0.03000   0.00000  271223.06225   -0.00265 0.1899
 2600:  44  0 44 43  1 43                    271223.05960  271222.83322    0.22638    0.03000   0.00000  271223.06225   -0.00265 0.3101
 2601:  44  1 44 43  0 43                    271223.05960  271223.29127   -0.23167    0.03000   0.00000  271223.06225   -0.00265 0.3101
 2602:  24  6 19 23  5 18                    271335.48780  271335.48074    0.00706    0.03000   0.00000
 2603:  27  5 22 26  4 23                    271454.39390  271454.37037    0.02353    0.03000   0.00000
 2604:  24  6 18 23  5 19                    271611.20330  271611.11217    0.09113    0.03000   0.00000
 2605:  41  5 36 41  2 39                    271777.15970  271777.11058    0.04912    0.03000   0.00000  271777.20679   -0.04709 0.1067
 2606:  58  7 51 57  8 50                    271777.15970  271777.21829   -0.05859    0.03000   0.00000  271777.20679   -0.04709 0.8933
 2607:  41  4 38 40  3 37                    271894.93170  271894.93943   -0.00773    0.03000   0.00000
 2608:  41  5 36 40  5 35                    272096.72860  272096.73158   -0.00298    0.03000   0.00000
 2609:  42 17 25 41 17 24                    272540.18810  272540.18340    0.00470    0.03000   0.00000  272540.18340    0.00470 0.5000
 2610:  42 17 26 41 17 25                    272540.18810  272540.18340    0.00470    0.03000   0.00000  272540.18340    0.00470 0.5000
 2611:  42 18 24 41 18 23                    272543.77080  272543.78334   -0.01254    0.03000   0.00000  272543.78334   -0.01254 0.5000
 2612:  42 18 25 41 18 24                    272543.77080  272543.78334   -0.01254    0.03000   0.00000  272543.78334   -0.01254 0.5000
 2613:  42 16 27 41 16 26                    272546.99150  272547.00086   -0.00936    0.03000   0.00000  272547.00086   -0.00936 0.5000
 2614:  42 16 26 41 16 25                    272546.99150  272547.00086   -0.00936    0.03000   0.00000  272547.00086   -0.00936 0.5000
 2615:  42 19 23 41 19 22                    272556.16040  272556.16907   -0.00867    0.03000   0.00000  272556.16907   -0.00867 0.5000
 2616:  42 19 24 41 19 23                    272556.16040  272556.16907   -0.00867    0.03000   0.00000  272556.16907   -0.00867 0.5000
 2617:  42 15 28 41 15 27                    272566.44910  272566.44783    0.00127    0.03000   0.00000  272566.44783    0.00127 0.5000
 2618:  42 15 27 41 15 26                    272566.44910  272566.44783    0.00127    0.03000   0.00000  272566.44783    0.00127 0.5000
 2619:  42 20 22 41 20 21                    272576.14060  272576.11514    0.02546    0.03000   0.00000  272576.11514    0.02546 0.5000
 2620:  42 20 23 41 20 22                    272576.14060  272576.11514    0.02546    0.03000   0.00000  272576.11514    0.02546 0.5000
 2621:  42 14 29 41 14 28                    272601.58900  272601.58722    0.00178    0.03000   0.00000  272601.58722    0.00178 0.5000
 2622:  42 14 28 41 14 27                    272601.58900  272601.58722    0.00178    0.03000   0.00000  272601.58722    0.00178 0.5000
 2623:  42 21 22 41 21 21                    272602.71810  272602.68661    0.03149    0.03000   0.00000  272602.68661    0.03149 0.5000
 2624:  42 21 21 41 21 20                    272602.71810  272602.68661    0.03149    0.03000   0.00000  272602.68661    0.03149 0.5000
 2625:  43  2 41 42  3 40                    272635.18900  272635.21762   -0.02862    0.03000   0.00000  272635.19664   -0.00764 0.6346
 2626:  42 22 20 41 22 19                    272635.18900  272635.16022    0.02878    0.03000   0.00000  272635.19664   -0.00764 0.1827
 2627:  42 22 21 41 22 20                    272635.18900  272635.16022    0.02878    0.03000   0.00000  272635.19664   -0.00764 0.1827
 2628:  42 13 29 41 13 28                    272656.79910  272656.76668    0.03242    0.03000   0.00000  272656.76668    0.03242 0.5000
 2629:  42 13 30 41 13 29                    272656.79910  272656.76668    0.03242    0.03000   0.00000  272656.76668    0.03242 0.5000
 2630:  42 23 20 41 23 19                    272672.95150  272672.96963   -0.01813    0.03000   0.00000  272672.96963   -0.01813 0.5000
 2631:  42 23 19 41 23 18                    272672.95150  272672.96963   -0.01813    0.03000   0.00000  272672.96963   -0.01813 0.5000
 2632:  42 24 19 41 24 18                    272715.67890  272715.66659    0.01231    0.03000   0.00000  272715.66659    0.01231 0.5000
 2633:  42 24 18 41 24 17                    272715.67890  272715.66659    0.01231    0.03000   0.00000  272715.66659    0.01231 0.5000
 2634:  42 12 30 41 12 29                    272738.34090  272738.34543   -0.00453    0.03000   0.00000  272738.34537   -0.00447 0.5000
 2635:  42 12 31 41 12 30                    272738.34090  272738.34531   -0.00441    0.03000   0.00000  272738.34537   -0.00447 0.5000
 2636:  42 25 17 41 25 16                    272762.88860  272762.89288   -0.00428    0.03000   0.00000  272762.89288   -0.00428 0.5000
 2637:  42 25 18 41 25 17                    272762.88860  272762.89288   -0.00428    0.03000   0.00000  272762.89288   -0.00428 0.5000
 2638:  42 26 16 41 26 15                    272814.35030  272814.35982   -0.00952    0.03000   0.00000  272814.35991   -0.00961 0.4990
 2639:  42 26 17 41 26 16                    272814.35030  272814.35982   -0.00952    0.03000   0.00000  272814.35991   -0.00961 0.4990
 2640:  87  5 82 87  5 83                    272814.35030  272814.40590   -0.05560    0.03000   0.00000  272814.35991   -0.00961 0.0020
 2641:  42 11 31 41 11 30                    272855.97910  272855.97955   -0.00045    0.03000   0.00000  272855.97765    0.00145 0.5000
 2642:  42 11 32 41 11 31                    272855.97910  272855.97575    0.00335    0.03000   0.00000  272855.97765    0.00145 0.5000
 2643:  42 27 15 41 27 14                    272869.84990  272869.83299    0.01691    0.03000   0.00000  272869.83299    0.01691 0.5000
 2644:  42 27 16 41 27 15                    272869.84990  272869.83299    0.01691    0.03000   0.00000  272869.83299    0.01691 0.5000
 2645:  11 10  2 10  9  1                    272882.68850  272882.70045   -0.01195    0.03000   0.00000  272882.70045   -0.01195 0.4959
 2646:  11 10  2 10  9  2                    272882.68850  272882.70045   -0.01195    0.03000   0.00000  272882.70045   -0.01195 0.0041
 2647:  11 10  1 10  9  2                    272882.68850  272882.70045   -0.01195    0.03000   0.00000  272882.70045   -0.01195 0.4959
 2648:  11 10  1 10  9  1                    272882.68850  272882.70045   -0.01195    0.03000   0.00000  272882.70045   -0.01195 0.0041
 2649:  42 28 14 41 28 13                    272929.11920  272929.12083   -0.00163    0.03000   0.00000  272929.12083   -0.00163 0.5000
 2650:  42 28 15 41 28 14                    272929.11920  272929.12083   -0.00163    0.03000   0.00000  272929.12083   -0.00163 0.5000
 2651:  43  3 41 42  3 40                    272962.61920  272962.61243    0.00677    0.03000   0.00000
 2652:  42 29 13 41 29 12                    272992.08160  272992.06584    0.01576    0.03000   0.00000  272992.06584    0.01576 0.5000
 2653:  42 29 14 41 29 13                    272992.08160  272992.06584    0.01576    0.03000   0.00000  272992.06584    0.01576 0.5000
 2654:  42 10 33 41 10 32                    273025.04250  273024.99645    0.04605    0.03000   0.00000  273025.04560   -0.00310 0.5000
 2655:  42 10 32 41 10 31                    273025.04250  273025.09475   -0.05225    0.03000   0.00000  273025.04560   -0.00310 0.5000
 2656:  42 30 13 41 30 12                    273058.54360  273058.53795    0.00565    0.03000   0.00000  273058.53795    0.00565 0.5000
 2657:  42 30 12 41 30 11                    273058.54360  273058.53795    0.00565    0.03000   0.00000  273058.53795    0.00565 0.5000
 2658:  43  2 41 42  2 40                    273060.62750  273060.62654    0.00096    0.03000   0.00000
 2659:  42 31 12 41 31 11                    273128.44970  273128.42924    0.02046    0.03000   0.00000  273128.42924    0.02046 0.5000
 2660:  42 31 11 41 31 10                    273128.44970  273128.42924    0.02046    0.03000   0.00000  273128.42924    0.02046 0.5000
 2661:  42 32 10 41 32  9                    273201.65550  273201.64993    0.00557    0.03000   0.00000  273201.64993    0.00557 0.5000
 2662:  42 32 11 41 32 10                    273201.65550  273201.64993    0.00557    0.03000   0.00000  273201.64993    0.00557 0.5000
 2663:  42  9 34 41  9 33                    273270.76980  273270.75360    0.01620    0.03000   0.00000
 2664:  42  9 33 41  9 32                    273272.76140  273272.74597    0.01543    0.03000   0.00000
 2665:  42 33  9 41 33  8                    273278.13920  273278.12511    0.01409    0.03000   0.00000  273278.12511    0.01409 0.5000
 2666:  42 33 10 41 33  9                    273278.13920  273278.12511    0.01409    0.03000   0.00000  273278.12511    0.01409 0.5000
 2667:  43  3 41 42  2 40                    273388.01160  273388.02135   -0.00975    0.03000   0.00000
 2668:  42  8 35 41  8 34                    273630.36070  273630.36748   -0.00678    0.03000   0.00000
 2669:  42  8 34 41  8 33                    273660.70050  273660.76108   -0.06058    0.03000   0.00000
 2670:  45  4 41 44  5 40                    273872.86140  273872.87042   -0.00902    0.03000   0.00000
 2671:  21  7 15 20  6 14                    273955.11050  273955.10724    0.00326    0.03000   0.00000  273955.10813    0.00237 0.9908
 2672:  21  7 14 20  6 14                    273955.11050  273955.20300   -0.09250    0.03000   0.00000  273955.10813    0.00237 0.0092
 2673:  21  7 14 20  6 15                    273957.38930  273957.38524    0.00406    0.03000   0.00000  273957.38436    0.00494 0.9908
 2674:  21  7 15 20  6 15                    273957.38930  273957.28948    0.09982    0.03000   0.00000  273957.38436    0.00494 0.0092
 2675:  42  6 37 41  6 36                    274304.55940  274304.57326   -0.01386    0.03000   0.00000
 2676:  42  7 35 41  7 34                    274421.45910  274421.47882   -0.01972    0.03000   0.00000
 2677:  30  5 26 29  4 25                    274840.20880  274840.22213   -0.01333    0.03000   0.00000
 2678:  44  1 43 43  2 42                    275112.19160  275112.18632    0.00528    0.03000   0.00000
 2679:  44  1 43 43  1 42                    275126.43070  275126.44269   -0.01199    0.03000   0.00000
 2680:  44  2 43 43  1 42                    275136.91080  275137.02927   -0.11847    0.03000   0.00000
 2681:  18  8 10 17  7 11                    275895.29920  275895.28612    0.01308    0.03000   0.00000  275895.28368    0.01552 0.4956
 2682:  18  8 11 17  7 11                    275895.29920  275895.28598    0.01322    0.03000   0.00000  275895.28368    0.01552 0.0044
 2683:  18  8 10 17  7 10                    275895.29920  275895.28137    0.01783    0.03000   0.00000  275895.28368    0.01552 0.0044
 2684:  18  8 11 17  7 10                    275895.29920  275895.28123    0.01797    0.03000   0.00000  275895.28368    0.01552 0.4956
 2685:  42  4 39 41  3 38                    276707.27940  276707.29096   -0.01156    0.03000   0.00000
 2686:  77  3 75 77  2 76                    276714.59760  276714.63244   -0.03484    0.03000   0.00000  276714.62330   -0.02570 0.4958
 2687:  77  2 75 77  1 76                    276714.59760  276714.61432   -0.01672    0.03000   0.00000  276714.62330   -0.02570 0.4958
 2688:  77  2 75 77  2 76                    276714.59760  276714.61394   -0.01634    0.03000   0.00000  276714.62330   -0.02570 0.0084
 2689:  43  4 40 42  4 39                    276752.02180  276752.02656   -0.00476    0.03000   0.00000
 2690:  42  4 38 41  4 37                    277137.92010  277137.93311   -0.01301    0.03000   0.00000
 2691:  45  1 45 44  1 44                    277318.06060  277318.03032    0.03028    0.03000   0.00000  277318.05702    0.00358 0.1898
 2692:  45  0 45 44  0 44                    277318.06060  277318.08372   -0.02312    0.03000   0.00000  277318.05702    0.00358 0.1898
 2693:  45  0 45 44  1 44                    277318.06060  277317.89159    0.16901    0.03000   0.00000  277318.05702    0.00358 0.3102
 2694:  45  1 45 44  0 44                    277318.06060  277318.22244   -0.16184    0.03000   0.00000  277318.05702    0.00358 0.3102
 2695:  25  6 20 24  5 19                    277537.08690  277537.10682   -0.01992    0.03000   0.00000
 2696:  15  9  6 14  8  7                    277666.92830  277666.91642    0.01188    0.03000   0.00000  277666.91642    0.01188 0.4958
 2697:  15  9  7 14  8  6                    277666.92830  277666.91641    0.01189    0.03000   0.00000  277666.91642    0.01188 0.4958
 2698:  15  9  7 14  8  7                    277666.92830  277666.91642    0.01188    0.03000   0.00000  277666.91642    0.01188 0.0042
 2699:  15  9  6 14  8  6                    277666.92830  277666.91641    0.01189    0.03000   0.00000  277666.91642    0.01188 0.0042
 2700:  43  3 40 42  3 39                    277706.92770  277706.90705    0.02065    0.03000   0.00000
 2701:  49  5 44 48  6 43                    277884.62260  277884.55485    0.06775    0.03000   0.00000
 2702:  25  6 20 24  5 20                    277923.47850  277923.37856    0.09994    0.03000   0.00000
 2703:  25  6 19 24  5 20                    277954.13910  277954.12602    0.01308    0.03000   0.00000
 2704:  31  5 27 30  4 26                    278383.69860  278383.63088    0.06772    0.03000   0.00000
 2705:  28  5 23 27  4 24                    278667.91970  278667.91124    0.00846    0.03000   0.00000
 2706:  44  2 42 43  3 41                    278807.46110  278807.47548   -0.01438    0.03000   0.00000
 2707:  42  5 37 41  5 36                    278851.04050  278851.04663   -0.00613    0.03000   0.00000
 2708:  43 17 26 42 17 25                    279013.30540  279013.30572   -0.00032    0.03000   0.00000  279013.30572   -0.00032 0.5000
 2709:  43 17 27 42 17 26                    279013.30540  279013.30572   -0.00032    0.03000   0.00000  279013.30572   -0.00032 0.5000
 2710:  43 18 26 42 18 25                    279015.01850  279015.00506    0.01344    0.03000   0.00000  279015.00506    0.01344 0.5000
 2711:  43 18 25 42 18 24                    279015.01850  279015.00506    0.01344    0.03000   0.00000  279015.00506    0.01344 0.5000
 2712:  43 16 28 42 16 27                    279022.71110  279022.65608    0.05502    0.03000   0.00000  279022.65608    0.05502 0.5000
 2713:  43 16 27 42 16 26                    279022.71110  279022.65608    0.05502    0.03000   0.00000  279022.65608    0.05502 0.5000
 2714:  43 19 25 42 19 24                    279025.98690  279026.00175   -0.01485    0.03000   0.00000  279026.00175   -0.01485 0.5000
 2715:  43 19 24 42 19 23                    279025.98690  279026.00175   -0.01485    0.03000   0.00000  279026.00175   -0.01485 0.5000
 2716:  43 15 29 42 15 28                    279045.31060  279045.43312   -0.12252    0.03000   0.00000  279045.25249    0.05811 0.1503
 2717:  43 15 28 42 15 27                    279045.31060  279045.43312   -0.12252    0.03000   0.00000  279045.25249    0.05811 0.1503
 2718:  43 20 23 42 20 22                    279045.31060  279044.98019    0.33041    0.03000   0.00000  279045.25249    0.05811 0.0997
 2719:  43 20 24 42 20 23                    279045.31060  279044.98019    0.33041    0.03000   0.00000  279045.25249    0.05811 0.0997
 2720:  43 15 29 42 15 28                    279045.31060  279045.43312   -0.12252    0.03000   0.00000  279045.25249    0.05811 0.1503
 2721:  43 15 28 42 15 27                    279045.31060  279045.43312   -0.12252    0.03000   0.00000  279045.25249    0.05811 0.1503
 2722:  43 20 23 42 20 22                    279045.31060  279044.98019    0.33041    0.03000   0.00000  279045.25249    0.05811 0.0997
 2723:  43 20 24 42 20 23                    279045.31060  279044.98019    0.33041    0.03000   0.00000  279045.25249    0.05811 0.0997
 2724:  44  3 42 43  3 41                    279058.73290  279058.75901   -0.02611    0.03000   0.00000
 2725:  43 21 23 42 21 22                    279070.88450  279070.93683   -0.05233    0.03000   0.00000  279070.93683   -0.05233 0.5000
 2726:  43 21 22 42 21 21                    279070.88450  279070.93683   -0.05233    0.03000   0.00000  279070.93683   -0.05233 0.5000
 2727:  43 14 30 42 14 29                    279084.93880  279084.93049    0.00831    0.03000   0.00000  279084.93049    0.00831 0.5000
 2728:  43 14 29 42 14 28                    279084.93880  279084.93049    0.00831    0.03000   0.00000  279084.93049    0.00831 0.5000
 2729:  43 22 22 42 22 21                    279103.13300  279103.09549    0.03751    0.03000   0.00000  279103.09549    0.03751 0.5000
 2730:  43 22 21 42 22 20                    279103.13300  279103.09549    0.03751    0.03000   0.00000  279103.09549    0.03751 0.5000
 2731:  44  2 42 43  2 41                    279134.87750  279134.87030    0.00720    0.03000   0.00000
 2732:  43 23 21 42 23 20                    279140.85690  279140.84840    0.00850    0.03000   0.00000  279140.84840    0.00850 0.5000
 2733:  43 23 20 42 23 19                    279140.85690  279140.84840    0.00850    0.03000   0.00000  279140.84840    0.00850 0.5000
 2734:  43 13 31 42 13 30                    279145.80940  279145.82848   -0.01908    0.03000   0.00000  279145.82848   -0.01908 0.5000
 2735:  43 13 30 42 13 29                    279145.80940  279145.82848   -0.01908    0.03000   0.00000  279145.82848   -0.01908 0.5000
 2736:  43 24 20 42 24 19                    279183.71090  279183.71453   -0.00363    0.03000   0.00000  279183.71453   -0.00363 0.5000
 2737:  43 24 19 42 24 18                    279183.71090  279183.71453   -0.00363    0.03000   0.00000  279183.71453   -0.00363 0.5000
 2738:  43 25 18 42 25 17                    279231.32600  279231.30940    0.01660    0.03000   0.00000  279231.30940    0.01660 0.5000
 2739:  43 25 19 42 25 18                    279231.32600  279231.30940    0.01660    0.03000   0.00000  279231.30940    0.01660 0.5000
 2740:  43 12 31 42 12 30                    279234.99850  279234.98388    0.01462    0.03000   0.00000  279234.98378    0.01472 0.5000
 2741:  43 12 32 42 12 31                    279234.99850  279234.98368    0.01482    0.03000   0.00000  279234.98378    0.01472 0.5000
 2742:  43 26 18 42 26 17                    279283.30850  279283.32314   -0.01464    0.03000   0.00000  279283.32314   -0.01464 0.5000
 2743:  43 26 17 42 26 16                    279283.30850  279283.32314   -0.01464    0.03000   0.00000  279283.32314   -0.01464 0.5000
 2744:  43 11 33 42 11 32                    279362.81880  279362.82859   -0.00979    0.03000   0.00000  279362.83169   -0.01289 0.5000
 2745:  43 11 32 42 11 31                    279362.81880  279362.83480   -0.01600    0.03000   0.00000  279362.83169   -0.01289 0.5000
 2746:  12 10  3 11  9  2                    279377.41000  279377.41478   -0.00478    0.03000   0.00000  279377.41478   -0.00478 0.4959
 2747:  12 10  2 11  9  2                    279377.41000  279377.41478   -0.00478    0.03000   0.00000  279377.41478   -0.00478 0.0041
 2748:  12 10  2 11  9  3                    279377.41000  279377.41478   -0.00478    0.03000   0.00000  279377.41478   -0.00478 0.4959
 2749:  12 10  3 11  9  3                    279377.41000  279377.41478   -0.00478    0.03000   0.00000  279377.41478   -0.00478 0.0041
 2750:  44  3 42 43  2 41                    279386.14480  279386.15383   -0.00903    0.03000   0.00000
 2751:  43 30 14 42 30 13                    279531.17260  279531.16801    0.00459    0.03000   0.00000  279531.16801    0.00459 0.5000
 2752:  43 30 13 42 30 12                    279531.17260  279531.16801    0.00459    0.03000   0.00000  279531.16801    0.00459 0.5000
 2753:  43 10 33 42 10 32                    279546.06760  279546.14072   -0.07312    0.03000   0.00000  279546.06429    0.00331 0.5000
 2754:  43 10 34 42 10 33                    279546.06760  279545.98786    0.07974    0.03000   0.00000  279546.06429    0.00331 0.5000
 2755:  43 31 13 42 31 12                    279602.30250  279602.29130    0.01120    0.03000   0.00000  279602.29130    0.01120 0.5000
 2756:  43 31 12 42 31 11                    279602.30250  279602.29130    0.01120    0.03000   0.00000  279602.29130    0.01120 0.5000
 2757:  44  3 41 43  4 40                    279672.21010  279672.20803    0.00207    0.03000   0.00000
 2758:  43 32 11 42 32 10                    279676.82940  279676.85424   -0.02484    0.03000   0.00000  279676.85424   -0.02484 0.5000
 2759:  43 32 12 42 32 11                    279676.82940  279676.85424   -0.02484    0.03000   0.00000  279676.85424   -0.02484 0.5000
 2760:  43  9 35 42  9 34                    279811.84110  279811.83806    0.00304    0.03000   0.00000
 2761:  43  9 34 42  9 33                    279814.76090  279814.77778   -0.01688    0.03000   0.00000
 2762:  26  3 23 25  2 24                    279892.65970  279892.59831    0.06139    0.03000   0.00000
 2763:  43  8 36 42  8 35                    280198.12720  280198.11925    0.00795    0.03000   0.00000
 2764:  43  8 35 42  8 34                    280240.58100  280240.56733    0.01367    0.03000   0.00000
 2765:  22  7 16 21  6 15                    280374.36880  280374.37251   -0.00371    0.03000   0.00000  280374.37422   -0.00542 0.9907
 2766:  22  7 15 21  6 15                    280374.36880  280374.55678   -0.18798    0.03000   0.00000  280374.37422   -0.00542 0.0093
 2767:  22  7 15 21  6 16                    280378.40930  280378.46248   -0.05318    0.03000   0.00000  280378.46076   -0.05146 0.9907
 2768:  22  7 16 21  6 16                    280378.40930  280378.27821    0.13109    0.03000   0.00000  280378.46076   -0.05146 0.0093
 2769:  78  3 76 78  2 77                    280544.22920  280544.25605   -0.02685    0.03000   0.00000  280544.24927   -0.02007 0.4958
 2770:  78  2 76 78  1 77                    280544.22920  280544.24262   -0.01342    0.03000   0.00000  280544.24927   -0.02007 0.4958
 2771:  78  2 76 78  2 77                    280544.22920  280544.24234   -0.01314    0.03000   0.00000  280544.24927   -0.02007 0.0084
 2772:  43  6 38 42  6 37                    280813.58770  280813.58271    0.00499    0.03000   0.00000
 2773:  43  7 36 42  7 35                    281104.79940  281104.78416    0.01524    0.03000   0.00000
 2774:  45  1 44 44  2 43                    281207.73060  281207.74258   -0.01198    0.03000   0.00000
 2775:  45  1 44 44  1 43                    281218.34010  281218.32917    0.01093    0.03000   0.00000
 2776:  45  2 44 44  1 43                    281226.18920  281226.18024    0.00896    0.03000   0.00000
 2777:  32  5 28 31  4 27                    281630.09930  281630.08890    0.01040    0.03000   0.00000
 2778:  43  4 40 42  3 39                    281717.85050  281717.86878   -0.01828    0.03000   0.00000
 2779:  19  8 11 18  7 12                    282364.90150  282364.88244    0.01906    0.03000   0.00000  282364.87690    0.02460 0.4956
 2780:  19  8 12 18  7 12                    282364.90150  282364.88212    0.01938    0.03000   0.00000  282364.87690    0.02460 0.0044
 2781:  19  8 11 18  7 11                    282364.90150  282364.87168    0.02982    0.03000   0.00000  282364.87690    0.02460 0.0044
 2782:  19  8 12 18  7 11                    282364.90150  282364.87136    0.03014    0.03000   0.00000  282364.87690    0.02460 0.4956
 2783:  82  4 79 82  3 80                    282721.76750  282721.79367   -0.02617    0.03000   0.00000  282721.72956    0.03794 0.4921
 2784:  82  4 79 82  2 80                    282721.76750  282721.79780   -0.03030    0.03000   0.00000  282721.72956    0.03794 0.0079
 2785:  82  3 79 82  2 80                    282721.76750  282721.66545    0.10205    0.03000   0.00000  282721.72956    0.03794 0.4921
 2786:  82  3 79 82  3 80                    282721.76750  282721.66133    0.10617    0.03000   0.00000  282721.72956    0.03794 0.0079
 2787:  46  4 42 45  5 41                    282881.42880  282881.49372   -0.06492    0.03000   0.00000
 2788:  44  4 41 43  4 40                    282893.83200  282893.83539   -0.00339    0.03000   0.00000
 2789:  43  4 39 42  4 38                    283234.13060  283234.12990    0.00070    0.03000   0.00000
 2790:  43  6 37 42  6 36                    283307.23720  283307.23794   -0.00074    0.03000   0.00000
 2791:  46  0 46 45  1 45                    283411.40070  283411.30599    0.09471    0.03000   0.00000  283411.42542   -0.02472 0.3104
 2792:  46  1 46 45  1 45                    283411.40070  283411.40611   -0.00541    0.03000   0.00000  283411.42542   -0.02472 0.1896
 2793:  46  0 46 45  0 45                    283411.40070  283411.44472   -0.04402    0.03000   0.00000  283411.42542   -0.02472 0.1896
 2794:  46  1 46 45  0 45                    283411.40070  283411.54484   -0.14414    0.03000   0.00000  283411.42542   -0.02472 0.3104
 2795:  54  6 48 53  7 47                    283547.39390  283547.32582    0.06808    0.03000   0.00000
 2796:  26  6 21 25  5 20                    283672.82250  283672.82444   -0.00194    0.03000   0.00000
 2797:  16  9  7 15  8  7                    284154.67770  284154.68949   -0.01179    0.03000   0.00000  284154.68949   -0.01179 0.0043
 2798:  16  9  7 15  8  8                    284154.67770  284154.68949   -0.01179    0.03000   0.00000  284154.68949   -0.01179 0.4957
 2799:  16  9  8 15  8  7                    284154.67770  284154.68949   -0.01179    0.03000   0.00000  284154.68949   -0.01179 0.4957
 2800:  16  9  8 15  8  8                    284154.67770  284154.68949   -0.01179    0.03000   0.00000  284154.68949   -0.01179 0.0043
 2801:  26  6 20 25  5 21                    284291.84250  284291.85630   -0.01380    0.03000   0.00000
 2802:  79  3 77 79  2 78                    284370.78460  284370.78221    0.00239    0.03000   0.00000  284370.77719    0.00741 0.4958
 2803:  79  2 77 79  1 78                    284370.78460  284370.77226    0.01234    0.03000   0.00000  284370.77719    0.00741 0.4958
 2804:  79  2 77 79  2 78                    284370.78460  284370.77205    0.01255    0.03000   0.00000  284370.77719    0.00741 0.0084
 2805:  33  5 29 32  4 28                    284603.96270  284603.95411    0.00859    0.03000   0.00000
 2806:  45  2 43 44  3 42                    284959.39910  284959.39047    0.00863    0.03000   0.00000
 2807:  45  3 43 44  3 42                    285151.77220  285151.77392   -0.00172    0.03000   0.00000
 2808:  45  2 43 44  2 42                    285210.66010  285210.67400   -0.01390    0.03000   0.00000
 2809:  45  3 43 44  2 42                    285403.05080  285403.05745   -0.00665    0.03000   0.00000
 2810:  44 17 28 43 17 27                    285485.12940  285485.28351   -0.15411    0.03000   0.00000  285485.12107    0.00833 0.2601
 2811:  44 17 27 43 17 26                    285485.12940  285485.28351   -0.15411    0.03000   0.00000  285485.12107    0.00833 0.2601
 2812:  44 18 27 43 18 26                    285485.12940  285484.94497    0.18443    0.03000   0.00000  285485.12107    0.00833 0.2399
 2813:  44 18 26 43 18 25                    285485.12940  285484.94497    0.18443    0.03000   0.00000  285485.12107    0.00833 0.2399
 2814:  44 19 25 43 19 24                    285494.43940  285494.43670    0.00270    0.03000   0.00000  285494.43670    0.00270 0.5000
 2815:  44 19 26 43 19 25                    285494.43940  285494.43670    0.00270    0.03000   0.00000  285494.43670    0.00270 0.5000
 2816:  44 16 29 43 16 28                    285497.33860  285497.33144    0.00716    0.03000   0.00000  285497.33144    0.00716 0.5000
 2817:  44 16 28 43 16 27                    285497.33860  285497.33144    0.00716    0.03000   0.00000  285497.33144    0.00716 0.5000
 2818:  44 20 24 43 20 23                    285512.36760  285512.34845    0.01915    0.03000   0.00000  285512.34845    0.01915 0.5000
 2819:  44 20 25 43 20 24                    285512.36760  285512.34845    0.01915    0.03000   0.00000  285512.34845    0.01915 0.5000
 2820:  44 15 30 43 15 29                    285523.64880  285523.63913    0.00967    0.03000   0.00000  285523.63913    0.00967 0.5000
 2821:  44 15 29 43 15 28                    285523.64880  285523.63913    0.00967    0.03000   0.00000  285523.63913    0.00967 0.5000
 2822:  43  5 38 42  5 37                    285545.15160  285545.15400   -0.00240    0.03000   0.00000
 2823:  44 14 30 43 14 29                    285567.77690  285567.74340    0.03350    0.03000   0.00000  285567.74340    0.03350 0.5000
 2824:  44 14 31 43 14 30                    285567.77690  285567.74340    0.03350    0.03000   0.00000  285567.74340    0.03350 0.5000
 2825:  44 22 22 43 22 21                    285569.36950  285569.37403   -0.00453    0.03000   0.00000  285569.37403   -0.00453 0.5000
 2826:  44 22 23 43 22 22                    285569.36950  285569.37403   -0.00453    0.03000   0.00000  285569.37403   -0.00453 0.5000
 2827:  44 23 22 43 23 21                    285607.02030  285607.00504    0.01526    0.03000   0.00000  285607.00504    0.01526 0.5000
 2828:  44 23 21 43 23 20                    285607.02030  285607.00504    0.01526    0.03000   0.00000  285607.00504    0.01526 0.5000
 2829:  44 13 32 43 13 31                    285634.68160  285634.67587    0.00573    0.03000   0.00000  285634.67588    0.00572 0.5000
 2830:  44 13 31 43 13 30                    285634.68160  285634.67588    0.00572    0.03000   0.00000  285634.67588    0.00572 0.5000
 2831:  44 24 21 43 24 20                    285650.01940  285649.98242    0.03698    0.03000   0.00000  285649.98242    0.03698 0.5000
 2832:  44 24 20 43 24 19                    285650.01940  285649.98242    0.03698    0.03000   0.00000  285649.98242    0.03698 0.5000
 2833:  44 25 19 43 25 18                    285697.87010  285697.89424   -0.02414    0.03000   0.00000  285697.89424   -0.02414 0.5000
 2834:  44 25 20 43 25 19                    285697.87010  285697.89424   -0.02414    0.03000   0.00000  285697.89424   -0.02414 0.5000
 2835:  44 12 33 43 12 32                    285731.80730  285731.82063   -0.01333    0.03000   0.00000  285731.82080   -0.01350 0.5000
 2836:  44 12 32 43 12 31                    285731.80730  285731.82097   -0.01367    0.03000   0.00000  285731.82080   -0.01350 0.5000
 2837:  44 26 19 43 26 18                    285750.41800  285750.40843    0.00957    0.03000   0.00000  285750.40843    0.00957 0.5000
 2838:  44 26 18 43 26 17                    285750.41800  285750.40843    0.00957    0.03000   0.00000  285750.40843    0.00957 0.5000
 2839:  44 27 17 43 27 16                    285807.20060  285807.25524   -0.05464    0.03000   0.00000  285807.25524   -0.05464 0.5000
 2840:  44 27 18 43 27 17                    285807.20060  285807.25524   -0.05464    0.03000   0.00000  285807.25524   -0.05464 0.5000
 2841:  41 14 28 41 13 28                    285811.16820  285811.17119   -0.00299    0.03000   0.00000  285811.17119   -0.00299 0.0037
 2842:  41 14 28 41 13 29                    285811.16820  285811.17119   -0.00299    0.03000   0.00000  285811.17119   -0.00299 0.4981
 2843:  41 14 27 41 13 28                    285811.16820  285811.17119   -0.00299    0.03000   0.00000  285811.17119   -0.00299 0.4981
 2844:  44 28 16 43 28 15                    285868.22110  285868.21407    0.00703    0.03000   0.00000  285868.21407    0.00703 0.5000
 2845:  44 28 17 43 28 16                    285868.22110  285868.21407    0.00703    0.03000   0.00000  285868.21407    0.00703 0.5000
 2846:  44 11 34 43 11 33                    285870.44120  285870.44111    0.00009    0.03000   0.00000  285870.44613   -0.00493 0.5000
 2847:  44 11 33 43 11 32                    285870.44120  285870.45115   -0.00995    0.03000   0.00000  285870.44613   -0.00493 0.5000
 2848:  13 10  3 12  9  4                    285871.70100  285871.69657    0.00443    0.03000   0.00000  285871.69657    0.00443 0.4958
 2849:  13 10  3 12  9  3                    285871.70100  285871.69657    0.00443    0.03000   0.00000  285871.69657    0.00443 0.0042
 2850:  13 10  4 12  9  4                    285871.70100  285871.69657    0.00443    0.03000   0.00000  285871.69657    0.00443 0.0042
 2851:  13 10  4 12  9  3                    285871.70100  285871.69657    0.00443    0.03000   0.00000  285871.69657    0.00443 0.4958
 2852:  39 14 25 39 13 26                    285905.60810  285905.59539    0.01271    0.03000   0.00000  285905.59539    0.01271 0.4981
 2853:  39 14 26 39 13 27                    285905.60810  285905.59539    0.01271    0.03000   0.00000  285905.59539    0.01271 0.4981
 2854:  39 14 26 39 13 26                    285905.60810  285905.59539    0.01271    0.03000   0.00000  285905.59539    0.01271 0.0037
 2855:  38 14 25 38 13 26                    285945.43800  285945.42973    0.00827    0.03000   0.00000  285945.42973    0.00827 0.4981
 2856:  38 14 24 38 13 25                    285945.43800  285945.42973    0.00827    0.03000   0.00000  285945.42973    0.00827 0.4981
 2857:  38 14 25 38 13 25                    285945.43800  285945.42973    0.00827    0.03000   0.00000  285945.42973    0.00827 0.0037
 2858:  37 14 24 37 13 24                    285980.73040  285980.72509    0.00531    0.03000   0.00000  285980.72509    0.00531 0.0038
 2859:  37 14 23 37 13 24                    285980.73040  285980.72509    0.00531    0.03000   0.00000  285980.72509    0.00531 0.4981
 2860:  37 14 24 37 13 25                    285980.73040  285980.72509    0.00531    0.03000   0.00000  285980.72509    0.00531 0.4981
 2861:  44 30 15 43 30 14                    286001.77930  286001.77327    0.00603    0.03000   0.00000  286001.77327    0.00603 0.5000
 2862:  44 30 14 43 30 13                    286001.77930  286001.77327    0.00603    0.03000   0.00000  286001.77327    0.00603 0.5000
 2863:  36 14 23 36 13 23                    286011.77670  286011.75623    0.02047    0.03000   0.00000  286011.75623    0.02047 0.0038
 2864:  36 14 22 36 13 23                    286011.77670  286011.75623    0.02047    0.03000   0.00000  286011.75623    0.02047 0.4981
 2865:  36 14 23 36 13 24                    286011.77670  286011.75623    0.02047    0.03000   0.00000  286011.75623    0.02047 0.4981
 2866:  35 14 21 35 13 22                    286038.89510  286038.79014    0.10496    0.03000   0.00000  286038.79014    0.10496 0.4981
 2867:  35 14 22 35 13 22                    286038.89510  286038.79014    0.10496    0.03000   0.00000  286038.79014    0.10496 0.0038
 2868:  35 14 22 35 13 23                    286038.89510  286038.79014    0.10496    0.03000   0.00000  286038.79014    0.10496 0.4981
 2869:  34 14 21 34 13 21                    286062.08730  286062.08620    0.00110    0.03000   0.00000  286062.08620    0.00110 0.0038
 2870:  34 14 21 34 13 22                    286062.08730  286062.08620    0.00110    0.03000   0.00000  286062.08620    0.00110 0.4981
 2871:  34 14 20 34 13 21                    286062.08730  286062.08620    0.00110    0.03000   0.00000  286062.08620    0.00110 0.4981
 2872:  44 10 35 43 10 34                    286068.63080  286068.53544    0.09536    0.03000   0.00000  286068.65291   -0.02211 0.5000
 2873:  44 10 34 43 10 33                    286068.63080  286068.77039   -0.13959    0.03000   0.00000  286068.65291   -0.02211 0.5000
 2874:  44 31 14 43 31 13                    286074.13880  286074.09896    0.03984    0.03000   0.00000  286074.09896    0.03984 0.5000
 2875:  44 31 13 43 31 12                    286074.13880  286074.09896    0.03984    0.03000   0.00000  286074.09896    0.03984 0.5000
 2876:  14 14  1 14 13  2                    286078.05720  286078.03933    0.01787    0.03000   0.00000  286078.03933    0.01787 0.4980
 2877:  14 14  0 14 13  1                    286078.05720  286078.03933    0.01787    0.03000   0.00000  286078.03933    0.01787 0.4980
 2878:  14 14  1 14 13  1                    286078.05720  286078.03933    0.01787    0.03000   0.00000  286078.03933    0.01787 0.0040
 2879:  33 14 20 33 13 21                    286081.79980  286081.89624   -0.09644    0.03000   0.00000  286081.89624   -0.09644 0.4981
 2880:  33 14 20 33 13 20                    286081.79980  286081.89624   -0.09644    0.03000   0.00000  286081.89624   -0.09644 0.0038
 2881:  33 14 19 33 13 20                    286081.79980  286081.89624   -0.09644    0.03000   0.00000  286081.89624   -0.09644 0.4981
 2882:  15 14  2 15 13  3                    286086.18170  286086.18679   -0.00509    0.03000   0.00000  286086.18679   -0.00509 0.4980
 2883:  15 14  2 15 13  2                    286086.18170  286086.18679   -0.00509    0.03000   0.00000  286086.18679   -0.00509 0.0040
 2884:  15 14  1 15 13  2                    286086.18170  286086.18679   -0.00509    0.03000   0.00000  286086.18679   -0.00509 0.4980
 2885:  16 14  3 16 13  3                    286094.32740  286094.27233    0.05507    0.03000   0.00000  286094.27233    0.05507 0.0040
 2886:  16 14  2 16 13  3                    286094.32740  286094.27233    0.05507    0.03000   0.00000  286094.27233    0.05507 0.4980
 2887:  16 14  3 16 13  4                    286094.32740  286094.27233    0.05507    0.03000   0.00000  286094.27233    0.05507 0.4980
 2888:  32 14 19 32 13 20                    286098.46090  286098.46472   -0.00382    0.03000   0.00000  286098.46472   -0.00382 0.4981
 2889:  32 14 18 32 13 19                    286098.46090  286098.46472   -0.00382    0.03000   0.00000  286098.46472   -0.00382 0.4981
 2890:  32 14 19 32 13 19                    286098.46090  286098.46472   -0.00382    0.03000   0.00000  286098.46472   -0.00382 0.0038
 2891:  17 14  3 17 13  4                    286102.22120  286102.17941    0.04179    0.03000   0.00000  286102.17941    0.04179 0.4980
 2892:  17 14  4 17 13  5                    286102.22120  286102.17941    0.04179    0.03000   0.00000  286102.17941    0.04179 0.4980
 2893:  17 14  4 17 13  4                    286102.22120  286102.17941    0.04179    0.03000   0.00000  286102.17941    0.04179 0.0039
 2894:  18 14  4 18 13  5                    286109.85230  286109.78437    0.06793    0.03000   0.00000  286109.78437    0.06793 0.4980
 2895:  18 14  5 18 13  5                    286109.85230  286109.78437    0.06793    0.03000   0.00000  286109.78437    0.06793 0.0039
 2896:  18 14  5 18 13  6                    286109.85230  286109.78437    0.06793    0.03000   0.00000  286109.78437    0.06793 0.4980
 2897:  31 14 17 31 13 18                    286112.01040  286112.02870   -0.01830    0.03000   0.00000  286112.02870   -0.01830 0.4981
 2898:  31 14 18 31 13 18                    286112.01040  286112.02870   -0.01830    0.03000   0.00000  286112.02870   -0.01830 0.0038
 2899:  31 14 18 31 13 19                    286112.01040  286112.02870   -0.01830    0.03000   0.00000  286112.02870   -0.01830 0.4981
 2900:  19 14  5 19 13  6                    286116.96020  286116.95647    0.00373    0.03000   0.00000  286116.95647    0.00373 0.4980
 2901:  19 14  6 19 13  7                    286116.96020  286116.95647    0.00373    0.03000   0.00000  286116.95647    0.00373 0.4980
 2902:  19 14  6 19 13  6                    286116.96020  286116.95647    0.00373    0.03000   0.00000  286116.95647    0.00373 0.0039
 2903:  30 14 17 30 13 17                    286122.81150  286122.81801   -0.00651    0.03000   0.00000  286122.81801   -0.00651 0.0038
 2904:  30 14 17 30 13 18                    286122.81150  286122.81801   -0.00651    0.03000   0.00000  286122.81801   -0.00651 0.4981
 2905:  30 14 16 30 13 17                    286122.81150  286122.81801   -0.00651    0.03000   0.00000  286122.81801   -0.00651 0.4981
 2906:  20 14  7 20 13  7                    286123.62020  286123.55786    0.06234    0.03000   0.00000  286123.55786    0.06234 0.0039
 2907:  20 14  7 20 13  8                    286123.62020  286123.55786    0.06234    0.03000   0.00000  286123.55786    0.06234 0.4980
 2908:  20 14  6 20 13  7                    286123.62020  286123.55786    0.06234    0.03000   0.00000  286123.55786    0.06234 0.4980
 2909:  21 14  7 21 13  8                    286129.43240  286129.44364   -0.01124    0.03000   0.00000  286129.44364   -0.01124 0.4980
 2910:  21 14  8 21 13  8                    286129.43240  286129.44364   -0.01124    0.03000   0.00000  286129.44364   -0.01124 0.0039
 2911:  21 14  8 21 13  9                    286129.43240  286129.44364   -0.01124    0.03000   0.00000  286129.44364   -0.01124 0.4980
 2912:  29 14 16 29 13 16                    286131.05350  286131.05526   -0.00176    0.03000   0.00000  286131.05526   -0.00176 0.0038
 2913:  29 14 16 29 13 17                    286131.05350  286131.05526   -0.00176    0.03000   0.00000  286131.05526   -0.00176 0.4981
 2914:  29 14 15 29 13 16                    286131.05350  286131.05526   -0.00176    0.03000   0.00000  286131.05526   -0.00176 0.4981
 2915:  29  5 24 28  4 25                    286134.48710  286134.51548   -0.02838    0.03000   0.00000  286134.47995    0.00715 0.3376
 2916:  22 14  9 22 13  9                    286134.48710  286134.46185    0.02525    0.03000   0.00000  286134.47995    0.00715 0.0026
 2917:  22 14  8 22 13  9                    286134.48710  286134.46185    0.02525    0.03000   0.00000  286134.47995    0.00715 0.3299
 2918:  22 14  9 22 13 10                    286134.48710  286134.46185    0.02525    0.03000   0.00000  286134.47995    0.00715 0.3299
 2919:  28 14 14 28 13 15                    286136.95080  286136.95588   -0.00508    0.03000   0.00000  286136.95588   -0.00508 0.4981
 2920:  28 14 15 28 13 15                    286136.95080  286136.95588   -0.00508    0.03000   0.00000  286136.95588   -0.00508 0.0039
 2921:  28 14 15 28 13 16                    286136.95080  286136.95588   -0.00508    0.03000   0.00000  286136.95588   -0.00508 0.4981
 2922:  23 14 10 23 13 10                    286138.44910  286138.45348   -0.00438    0.03000   0.00000  286138.45348   -0.00438 0.0039
 2923:  23 14  9 23 13 10                    286138.44910  286138.45348   -0.00438    0.03000   0.00000  286138.45348   -0.00438 0.4980
 2924:  23 14 10 23 13 11                    286138.44910  286138.45348   -0.00438    0.03000   0.00000  286138.45348   -0.00438 0.4980
 2925:  27 14 14 27 13 15                    286140.73070  286140.72822    0.00248    0.03000   0.00000  286140.72822    0.00248 0.9846
 2926:  27 14 13 27 13 15                    286140.73070  286140.72822    0.00248    0.03000   0.00000  286140.72822    0.00248 0.0077
 2927:  27 14 14 27 13 14                    286140.73070  286140.72822    0.00248    0.03000   0.00000  286140.72822    0.00248 0.0077
 2928:  24 14 10 24 13 11                    286141.22810  286141.25252   -0.02442    0.03000   0.00000  286141.25252   -0.02442 0.4981
 2929:  24 14 11 24 13 11                    286141.22810  286141.25252   -0.02442    0.03000   0.00000  286141.25252   -0.02442 0.0039
 2930:  24 14 11 24 13 12                    286141.22810  286141.25252   -0.02442    0.03000   0.00000  286141.25252   -0.02442 0.4981
 2931:  26 14 13 26 13 13                    286142.62070  286142.57349    0.04721    0.03000   0.00000  286142.62853   -0.00783 0.0020
 2932:  26 14 12 26 13 13                    286142.62070  286142.57349    0.04721    0.03000   0.00000  286142.62853   -0.00783 0.2541
 2933:  26 14 13 26 13 14                    286142.62070  286142.57349    0.04721    0.03000   0.00000  286142.62853   -0.00783 0.2541
 2934:  25 14 11 25 13 12                    286142.62070  286142.68588   -0.06518    0.03000   0.00000  286142.62853   -0.00783 0.2439
 2935:  25 14 12 25 13 13                    286142.62070  286142.68588   -0.06518    0.03000   0.00000  286142.62853   -0.00783 0.2439
 2936:  25 14 12 25 13 12                    286142.62070  286142.68588   -0.06518    0.03000   0.00000  286142.62853   -0.00783 0.0019
 2937:  44 32 13 43 32 12                    286149.97140  286149.97665   -0.00525    0.03000   0.00000  286149.97665   -0.00525 0.5000
 2938:  44 32 12 43 32 11                    286149.97140  286149.97665   -0.00525    0.03000   0.00000  286149.97665   -0.00525 0.5000
 2939:  44  9 36 43  9 35                    286355.56310  286355.56925   -0.00615    0.03000   0.00000
 2940:  44  9 35 43  9 34                    286359.84030  286359.86114   -0.02084    0.03000   0.00000
 2941:  45  3 42 44  4 41                    286449.34300  286449.35862   -0.01562    0.03000   0.00000
 2942:  83  3 80 83  2 81                    286555.98620  286555.93789    0.04831    0.03000   0.00000  286555.98567    0.00053 0.4960
 2943:  83  3 80 83  3 81                    286555.98620  286555.93484    0.05136    0.03000   0.00000  286555.98567    0.00053 0.0080
 2944:  83  4 80 83  3 81                    286555.98620  286556.03427   -0.04807    0.03000   0.00000  286555.98567    0.00053 0.4960
 2945:  44  8 37 43  8 36                    286769.02030  286769.01914    0.00116    0.03000   0.00000
 2946:  23  7 16 22  6 17                    286786.98900  286786.98458    0.00442    0.03000   0.00000  286786.98134    0.00766 0.9906
 2947:  23  7 17 22  6 17                    286786.98900  286786.64086    0.34814    0.03000   0.00000  286786.98134    0.00766 0.0094
 2948:  44  8 36 43  8 35                    286827.70790  286827.71268   -0.00478    0.03000   0.00000
 2949:  44  4 41 43  3 40                    286904.80300  286904.79712    0.00588    0.03000   0.00000
 2950:  46  1 45 45  2 44                    287300.90070  287300.92674   -0.02604    0.03000   0.00000
 2951:  44  6 39 43  6 38                    287305.03570  287305.08074   -0.04504    0.03000   0.00000
 2952:  46  1 45 45  1 44                    287308.75960  287308.77782   -0.01822    0.03000   0.00000
 2953:  46  2 45 45  1 44                    287314.60130  287314.59302    0.00828    0.03000   0.00000
 2954:  34  5 30 33  4 29                    287336.27320  287336.32000   -0.04680    0.03000   0.00000
 2955:  44  7 37 43  7 36                    287811.61760  287811.59451    0.02309    0.03000   0.00000
 2956:  50  5 45 49  6 44                    288824.36210  288824.36033    0.00177    0.03000   0.00000
 2957:  20  8 13 19  7 13                    288828.96760  288828.96156    0.00604    0.03000   0.00000  288828.95032    0.01728 0.0044
 2958:  20  8 12 19  7 13                    288828.96760  288828.96231    0.00529    0.03000   0.00000  288828.95032    0.01728 0.4956
 2959:  20  8 12 19  7 12                    288828.96760  288828.93907    0.02853    0.03000   0.00000  288828.95032    0.01728 0.0044
 2960:  20  8 13 19  7 12                    288828.96760  288828.93832    0.02928    0.03000   0.00000  288828.95032    0.01728 0.4956
 2961:  45  4 42 44  4 41                    289023.88760  289023.89407   -0.00647    0.03000   0.00000
 2962:  44  4 40 43  4 39                    289272.23950  289272.23485    0.00465    0.03000   0.00000
 2963:  29  4 25 28  3 26                    289328.34220  289328.46023   -0.11803    0.03000   0.00000
 2964:  47  1 47 46  1 46                    289503.14730  289503.11814    0.02916    0.03000   0.00000  289503.13208    0.01522 0.1895
 2965:  47  0 47 46  0 46                    289503.14730  289503.14603    0.00127    0.03000   0.00000  289503.13208    0.01522 0.1895
 2966:  47  0 47 46  1 46                    289503.14730  289503.04591    0.10139    0.03000   0.00000  289503.13208    0.01522 0.3105
 2967:  47  1 47 46  0 46                    289503.14730  289503.21826   -0.07096    0.03000   0.00000  289503.13208    0.01522 0.3105
 2968:  45  3 42 44  3 41                    289671.02360  289670.98597    0.03763    0.03000   0.00000
 2969:  35  5 31 34  4 30                    289863.41810  289863.45303   -0.03493    0.03000   0.00000
 2970:  44  6 38 43  6 37                    290243.77960  290243.77040    0.00920    0.03000   0.00000
 2971:  27  6 21 26  5 22                    290630.29240  290630.29834   -0.00594    0.03000   0.00000
 2972:  17  9  8 16  8  8                    290640.22070  290640.25146   -0.03076    0.03000   0.00000  290640.25147   -0.03077 0.0043
 2973:  17  9  8 16  8  9                    290640.22070  290640.25148   -0.03078    0.03000   0.00000  290640.25147   -0.03077 0.4957
 2974:  17  9  9 16  8  8                    290640.22070  290640.25146   -0.03076    0.03000   0.00000  290640.25147   -0.03077 0.4957
 2975:  17  9  9 16  8  9                    290640.22070  290640.25148   -0.03078    0.03000   0.00000  290640.25147   -0.03077 0.0043
 2976:  46  2 44 45  3 43                    291094.97050  291095.03592   -0.06542    0.03000   0.00000
 2977:  46  3 44 45  3 43                    291241.97870  291241.98230   -0.00360    0.03000   0.00000
 2978:  46  2 44 45  2 43                    291287.42280  291287.41937    0.00343    0.03000   0.00000
 2979:  46  3 44 45  2 43                    291434.43580  291434.36575    0.07005    0.03000   0.00000
 2980:  47  4 43 46  5 42                    291563.45860  291563.44133    0.01727    0.03000   0.00000
 2981:  45 18 28 44 18 27                    291953.57890  291953.57173    0.00717    0.03000   0.00000  291953.57173    0.00717 0.5000
 2982:  45 18 27 44 18 26                    291953.57890  291953.57173    0.00717    0.03000   0.00000  291953.57173    0.00717 0.5000
 2983:  45 17 29 44 17 28                    291956.13130  291956.08840    0.04290    0.03000   0.00000  291956.08840    0.04290 0.5000
 2984:  45 17 28 44 17 27                    291956.13130  291956.08840    0.04290    0.03000   0.00000  291956.08840    0.04290 0.5000
 2985:  45 19 27 44 19 26                    291961.45290  291961.44011    0.01279    0.03000   0.00000  291961.44011    0.01279 0.5000
 2986:  45 19 26 44 19 25                    291961.45290  291961.44011    0.01279    0.03000   0.00000  291961.44011    0.01279 0.5000
 2987:  45 16 29 44 16 28                    291971.04320  291971.00230    0.04090    0.03000   0.00000  291971.00230    0.04090 0.5000
 2988:  45 16 30 44 16 29                    291971.04320  291971.00230    0.04090    0.03000   0.00000  291971.00230    0.04090 0.5000
 2989:  45 20 26 44 20 25                    291978.26040  291978.18408    0.07632    0.03000   0.00000  291978.18408    0.07632 0.5000
 2990:  45 20 25 44 20 24                    291978.26040  291978.18408    0.07632    0.03000   0.00000  291978.18408    0.07632 0.5000
 2991:  45 15 31 44 15 30                    292001.07550  292001.04605    0.02945    0.03000   0.00000  292001.04605    0.02945 0.5000
 2992:  45 15 30 44 15 29                    292001.07550  292001.04605    0.02945    0.03000   0.00000  292001.04605    0.02945 0.5000
 2993:  45 21 24 44 21 23                    292002.75770  292002.65288    0.10482    0.03000   0.00000  292002.65288    0.10482 0.5000
 2994:  45 21 25 44 21 24                    292002.75770  292002.65288    0.10482    0.03000   0.00000  292002.65288    0.10482 0.5000
 2995:  45 22 24 44 22 23                    292033.91940  292033.95675   -0.03735    0.03000   0.00000  292033.95675   -0.03735 0.5000
 2996:  45 22 23 44 22 22                    292033.91940  292033.95675   -0.03735    0.03000   0.00000  292033.95675   -0.03735 0.5000
 2997:  45 23 22 44 23 21                    292071.35080  292071.39914   -0.04834    0.03000   0.00000  292071.39914   -0.04834 0.5000
 2998:  45 23 23 44 23 22                    292071.35080  292071.39914   -0.04834    0.03000   0.00000  292071.39914   -0.04834 0.5000
 2999:  45 24 21 44 24 20                    292114.47010  292114.42872    0.04138    0.03000   0.00000  292114.42872    0.04138 0.5000
 3000:  45 24 22 44 24 21                    292114.47010  292114.42872    0.04138    0.03000   0.00000  292114.42872    0.04138 0.5000
 3001:  45 13 32 44 13 31                    292123.31910  292123.30429    0.01481    0.03000   0.00000  292123.30428    0.01482 0.5000
 3002:  45 13 33 44 13 32                    292123.31910  292123.30427    0.01483    0.03000   0.00000  292123.30428    0.01482 0.5000
 3003:  45 25 20 44 25 19                    292162.67860  292162.60484    0.07376    0.03000   0.00000  292162.60484    0.07376 0.5000
 3004:  45 25 21 44 25 20                    292162.67860  292162.60484    0.07376    0.03000   0.00000  292162.60484    0.07376 0.5000
 3005:  44  5 39 43  5 38                    292173.34820  292173.38034   -0.03214    0.03000   0.00000
 3006:  45 26 19 44 26 18                    292215.57900  292215.57222    0.00678    0.03000   0.00000  292215.57222    0.00678 0.5000
 3007:  45 26 20 44 26 19                    292215.57900  292215.57222    0.00678    0.03000   0.00000  292215.57222    0.00678 0.5000
 3008:  36  5 32 35  4 31                    292225.47610  292225.49987   -0.02377    0.03000   0.00000
 3009:  45 12 33 44 12 32                    292228.88170  292228.86524    0.01646    0.03000   0.00000  292228.86495    0.01675 0.5000
 3010:  45 12 34 44 12 33                    292228.88170  292228.86466    0.01704    0.03000   0.00000  292228.86495    0.01675 0.5000
 3011:  45  4 42 44  3 41                    292245.52150  292245.52142    0.00008    0.03000   0.00000
 3012:  45 27 19 44 27 18                    292273.04200  292273.04220   -0.00020    0.03000   0.00000  292273.04220   -0.00020 0.5000
 3013:  45 27 18 44 27 17                    292273.04200  292273.04220   -0.00020    0.03000   0.00000  292273.04220   -0.00020 0.5000
 3014:  45 28 18 44 28 17                    292334.81790  292334.77866    0.03924    0.03000   0.00000  292334.77866    0.03924 0.5000
 3015:  45 28 17 44 28 16                    292334.81790  292334.77866    0.03924    0.03000   0.00000  292334.77866    0.03924 0.5000
 3016:  14 10  4 13  9  4                    292365.33910  292365.32340    0.01570    0.03000   0.00000  292365.32340    0.01570 0.0042
 3017:  14 10  4 13  9  5                    292365.33910  292365.32340    0.01570    0.03000   0.00000  292365.32340    0.01570 0.4958
 3018:  14 10  5 13  9  5                    292365.33910  292365.32340    0.01570    0.03000   0.00000  292365.32340    0.01570 0.0042
 3019:  14 10  5 13  9  4                    292365.33910  292365.32340    0.01570    0.03000   0.00000  292365.32340    0.01570 0.4958
 3020:  45 11 34 44 11 33                    292378.87770  292378.85854    0.01916    0.03000   0.00000  292378.85052    0.02718 0.5000
 3021:  45 11 35 44 11 34                    292378.87770  292378.84250    0.03520    0.03000   0.00000  292378.85052    0.02718 0.5000
 3022:  45 29 16 44 29 15                    292400.57000  292400.58729   -0.01729    0.03000   0.00000  292400.58729   -0.01729 0.5000
 3023:  45 29 17 44 29 16                    292400.57000  292400.58729   -0.01729    0.03000   0.00000  292400.58729   -0.01729 0.5000
 3024:  45 30 16 44 30 15                    292470.36170  292470.30735    0.05435    0.03000   0.00000  292470.30735    0.05435 0.5000
 3025:  45 30 15 44 30 14                    292470.36170  292470.30735    0.05435    0.03000   0.00000  292470.30735    0.05435 0.5000
 3026:  45 31 14 44 31 13                    292543.81830  292543.80528    0.01302    0.03000   0.00000  292543.80528    0.01302 0.5000
 3027:  45 31 15 44 31 14                    292543.81830  292543.80528    0.01302    0.03000   0.00000  292543.80528    0.01302 0.5000
 3028:  45 10 35 44 10 34                    292592.88840  292593.05739   -0.16899    0.03000   0.00000  292592.87881    0.00959 0.5000
 3029:  45 10 36 44 10 35                    292592.88840  292592.70022    0.18818    0.03000   0.00000  292592.87881    0.00959 0.5000
 3030:  45 33 13 44 33 12                    292701.69470  292701.70741   -0.01271    0.03000   0.00000  292701.70741   -0.01271 0.5000
 3031:  45 33 12 44 33 11                    292701.69470  292701.70741   -0.01271    0.03000   0.00000  292701.70741   -0.01271 0.5000
 3032:  45  9 37 44  9 36                    292902.02990  292902.01855    0.01135    0.03000   0.00000
 3033:  45  9 36 44  9 35                    292908.22950  292908.22105    0.00845    0.03000   0.00000
 3034:  46  3 43 45  4 42                    293095.64350  293095.60324    0.04026    0.03000   0.00000
 3035:  24  7 18 23  6 17                    293169.67530  293169.61136    0.06394    0.03000   0.00000  293169.61729    0.05801 0.9905
 3036:  24  7 17 23  6 17                    293169.67530  293170.23457   -0.55927    0.03000   0.00000  293169.61729    0.05801 0.0095
 3037:  24  7 17 23  6 18                    293181.72920  293181.73641   -0.00721    0.03000   0.00000  293181.73048   -0.00128 0.9905
 3038:  24  7 18 23  6 18                    293181.72920  293181.11320    0.61600    0.03000   0.00000  293181.73048   -0.00128 0.0095
 3039:  45  8 38 44  8 37                    293342.83770  293342.82390    0.01380    0.03000   0.00000
 3040:  47  1 46 46  2 45                    293391.91760  293391.89809    0.01951    0.03000   0.00000
 3041:  47  1 46 46  1 45                    293397.69310  293397.71329   -0.02019    0.03000   0.00000
 3042:  47  2 46 46  1 45                    293402.00950  293402.01558   -0.00608    0.03000   0.00000
 3043:  45  8 37 44  8 36                    293423.19390  293423.19385    0.00005    0.03000   0.00000
 3044:  45  6 40 44  6 39                    293777.24000  293777.24593   -0.00593    0.03000   0.00000
 3045:  30  5 25 29  4 26                    293904.87530  293904.84498    0.03032    0.03000   0.00000
 3046:  11 11  0 10 10  1                    294052.14070  294052.12914    0.01156    0.03000   0.00000  294052.12914    0.01156 0.4959
 3047:  11 11  0 10 10  0                    294052.14070  294052.12914    0.01156    0.03000   0.00000  294052.12914    0.01156 0.0041
 3048:  11 11  1 10 10  1                    294052.14070  294052.12914    0.01156    0.03000   0.00000  294052.12914    0.01156 0.0041
 3049:  11 11  1 10 10  0                    294052.14070  294052.12914    0.01156    0.03000   0.00000  294052.12914    0.01156 0.4959
 3050:  37  5 33 36  4 32                    294465.54870  294465.53973    0.00897    0.03000   0.00000
 3051:  45  7 38 44  7 37                    294544.84190  294544.85138   -0.00948    0.03000   0.00000
 3052:  46  4 43 45  4 42                    295143.56050  295143.55789    0.00261    0.03000   0.00000
 3053:  45  4 41 44  4 40                    295261.34910  295261.34039    0.00871    0.03000   0.00000
 3054:  21  8 13 20  7 13                    295286.73290  295286.70805    0.02485    0.03000   0.00000  295286.73126    0.00164 0.0045
 3055:  21  8 14 20  7 13                    295286.73290  295286.70639    0.02651    0.03000   0.00000  295286.73126    0.00164 0.4955
 3056:  21  8 14 20  7 14                    295286.73290  295286.75447   -0.02157    0.03000   0.00000  295286.73126    0.00164 0.0045
 3057:  21  8 13 20  7 14                    295286.73290  295286.75613   -0.02323    0.03000   0.00000  295286.73126    0.00164 0.4955
 3058:  48  1 48 47  1 47                    295593.17160  295593.13177    0.03983    0.03000   0.00000  295593.14184    0.02976 0.1893
 3059:  48  0 48 47  0 47                    295593.17160  295593.15192    0.01968    0.03000   0.00000  295593.14184    0.02976 0.1893
 3060:  48  0 48 47  1 47                    295593.17160  295593.07969    0.09191    0.03000   0.00000  295593.14184    0.02976 0.3107
 3061:  48  1 48 47  0 47                    295593.17160  295593.20399   -0.03239    0.03000   0.00000  295593.14184    0.02976 0.3107
 3062:  55  6 49 54  7 48                    295621.01310  295620.98064    0.03246    0.03000   0.00000
 3063:  46  3 43 45  3 42                    295670.12370  295670.13869   -0.01499    0.03000   0.00000
 3064:  28  6 23 27  5 22                    295683.53850  295683.52200    0.01650    0.03000   0.00000
 3065:  60  7 53 59  8 52                    296346.32090  296346.32209   -0.00119    0.03000   0.00000
 3066:  34  5 29 33  4 29                    296471.92470  296471.99176   -0.06706    0.03000   0.00000
 3067:  38  5 34 37  4 33                    296628.90780  296628.92149   -0.01369    0.03000   0.00000
 3068:  28  6 23 27  5 23                    296862.22380  296862.14796    0.07584    0.03000   0.00000
 3069:  28  6 22 27  5 23                    296977.71060  296977.68359    0.02701    0.03000   0.00000
 3070:  18  9 10 17  8  9                    297123.16820  297123.17610   -0.00790    0.03000   0.00000  297123.17613   -0.00793 0.4957
 3071:  18  9  9 17  8  9                    297123.16820  297123.17610   -0.00790    0.03000   0.00000  297123.17613   -0.00793 0.0043
 3072:  18  9  9 17  8 10                    297123.16820  297123.17616   -0.00796    0.03000   0.00000  297123.17613   -0.00793 0.4957
 3073:  18  9 10 17  8 10                    297123.16820  297123.17615   -0.00795    0.03000   0.00000  297123.17613   -0.00793 0.0043
 3074:  45  6 39 44  6 38                    297188.67740  297188.70607   -0.02867    0.03000   0.00000
 3075:  47  2 45 46  3 44                    297217.64990  297217.64229    0.00761    0.03000   0.00000
 3076:  47  3 45 46  3 44                    297329.67790  297329.63927    0.03863    0.03000   0.00000
 3077:  47  2 45 46  2 44                    297364.62180  297364.58866    0.03314    0.03000   0.00000
 3078:  47  3 45 46  2 44                    297476.61050  297476.58565    0.02485    0.03000   0.00000
 3079:  46  4 43 45  3 42                    297718.08900  297718.09334   -0.00434    0.03000   0.00000
 3080:  46 17 29 45 17 28                    298425.65930  298425.69200   -0.03270    0.03000   0.00000  298425.69200   -0.03270 0.5000
 3081:  46 17 30 45 17 29                    298425.65930  298425.69200   -0.03270    0.03000   0.00000  298425.69200   -0.03270 0.5000
 3082:  46 19 27 45 19 26                    298426.97950  298426.97813    0.00137    0.03000   0.00000  298426.97813    0.00137 0.5000
 3083:  46 19 28 45 19 27                    298426.97950  298426.97813    0.00137    0.03000   0.00000  298426.97813    0.00137 0.5000
 3084:  46 20 26 45 20 25                    298442.46000  298442.45119    0.00881    0.03000   0.00000  298442.45119    0.00881 0.5000
 3085:  46 20 27 45 20 26                    298442.46000  298442.45119    0.00881    0.03000   0.00000  298442.45119    0.00881 0.5000
 3086:  46 16 30 45 16 29                    298443.67120  298443.64402    0.02718    0.03000   0.00000  298443.64402    0.02718 0.5000
 3087:  46 16 31 45 16 30                    298443.67120  298443.64402    0.02718    0.03000   0.00000  298443.64402    0.02718 0.5000
 3088:  46 21 26 45 21 25                    298466.04960  298466.04350    0.00610    0.03000   0.00000  298466.04350    0.00610 0.5000
 3089:  46 21 25 45 21 24                    298466.04960  298466.04350    0.00610    0.03000   0.00000  298466.04350    0.00610 0.5000
 3090:  46 15 31 45 15 30                    298477.63300  298477.63407   -0.00107    0.03000   0.00000  298477.63407   -0.00107 0.5000
 3091:  46 15 32 45 15 31                    298477.63300  298477.63407   -0.00107    0.03000   0.00000  298477.63407   -0.00107 0.5000
 3092:  46 22 24 45 22 23                    298496.81730  298496.80455    0.01275    0.03000   0.00000  298496.80455    0.01275 0.5000
 3093:  46 22 25 45 22 24                    298496.81730  298496.80455    0.01275    0.03000   0.00000  298496.80455    0.01275 0.5000
 3094:  46 14 32 45 14 31                    298531.75060  298531.72446    0.02614    0.03000   0.00000  298531.72446    0.02614 0.5000
 3095:  46 14 33 45 14 32                    298531.75060  298531.72446    0.02614    0.03000   0.00000  298531.72446    0.02614 0.5000
 3096:  46 23 24 45 23 23                    298534.01060  298533.99032    0.02028    0.03000   0.00000  298533.99032    0.02028 0.5000
 3097:  46 23 23 45 23 22                    298534.01060  298533.99032    0.02028    0.03000   0.00000  298533.99032    0.02028 0.5000
 3098:  46 24 22 45 24 21                    298577.01020  298577.01193   -0.00173    0.03000   0.00000  298577.01193   -0.00173 0.5000
 3099:  46 24 23 45 24 22                    298577.01020  298577.01193   -0.00173    0.03000   0.00000  298577.01193   -0.00173 0.5000
 3100:  46 13 34 45 13 33                    298611.69980  298611.70953   -0.00973    0.03000   0.00000  298611.70955   -0.00975 0.5000
 3101:  46 13 33 45 13 32                    298611.69980  298611.70956   -0.00976    0.03000   0.00000  298611.70955   -0.00975 0.5000
 3102:  46 25 21 45 25 20                    298625.41980  298625.39868    0.02112    0.03000   0.00000  298625.39671    0.02309 0.4993
 3103:  46 25 22 45 25 21                    298625.41980  298625.39868    0.02112    0.03000   0.00000  298625.39671    0.02309 0.4993
 3104:  82 15 68 82 14 68                    298625.41980  298623.93253    1.48727    0.03000   0.00000  298625.39671    0.02309 0.0013
 3105:  46 26 20 45 26 19                    298678.78900  298678.77107    0.01793    0.03000   0.00000  298678.77107    0.01793 0.5000
 3106:  46 26 21 45 26 20                    298678.78900  298678.77107    0.01793    0.03000   0.00000  298678.77107    0.01793 0.5000
 3107:  46 12 35 45 12 34                    298726.11210  298726.12528   -0.01318    0.03000   0.00000  298726.12575   -0.01365 0.5000
 3108:  46 12 34 45 12 33                    298726.11210  298726.12623   -0.01413    0.03000   0.00000  298726.12575   -0.01365 0.5000
 3109:  45  5 40 44  5 39                    298731.26950  298731.27819   -0.00869    0.03000   0.00000
 3110:  46 27 19 45 27 18                    298736.82420  298736.82070    0.00350    0.03000   0.00000  298736.82070    0.00350 0.5000
 3111:  46 27 20 45 27 19                    298736.82420  298736.82070    0.00350    0.03000   0.00000  298736.82070    0.00350 0.5000
 3112:  39  5 35 38  4 34                    298762.73150  298762.73625   -0.00475    0.03000   0.00000
 3113:  46 28 19 45 28 18                    298799.30770  298799.29523    0.01247    0.03000   0.00000  298799.29523    0.01247 0.5000
 3114:  46 28 18 45 28 17                    298799.30770  298799.29523    0.01247    0.03000   0.00000  298799.29523    0.01247 0.5000
 3115:  15 10  6 14  9  5                    298858.06140  298858.05155    0.00985    0.03000   0.00000  298858.05155    0.00985 0.4958
 3116:  15 10  6 14  9  6                    298858.06140  298858.05155    0.00985    0.03000   0.00000  298858.05155    0.00985 0.0042
 3117:  15 10  5 14  9  6                    298858.06140  298858.05155    0.00985    0.03000   0.00000  298858.05155    0.00985 0.4958
 3118:  15 10  5 14  9  5                    298858.06140  298858.05155    0.00985    0.03000   0.00000  298858.05155    0.00985 0.0042
 3119:  46 11 36 45 11 35                    298888.07320  298888.06395    0.00925    0.03000   0.00000  298888.07661   -0.00341 0.5000
 3120:  46 11 35 45 11 34                    298888.07320  298888.08927   -0.01607    0.03000   0.00000  298888.07661   -0.00341 0.5000
 3121:  46 30 16 45 30 15                    298936.74910  298936.72398    0.02512    0.03000   0.00000  298936.72398    0.02512 0.5000
 3122:  46 30 17 45 30 16                    298936.74910  298936.72398    0.02512    0.03000   0.00000  298936.72398    0.02512 0.5000
 3123:  46 10 37 45 10 36                    299118.54090  299118.54587   -0.00497    0.03000   0.00000
 3124:  46 10 36 45 10 35                    299119.02750  299119.08312   -0.05562    0.03000   0.00000
 3125:  46 33 14 45 33 13                    299171.90090  299171.89182    0.00908    0.03000   0.00000  299171.89182    0.00908 0.5000
 3126:  46 33 13 45 33 12                    299171.90090  299171.89182    0.00908    0.03000   0.00000  299171.89182    0.00908 0.5000
 3127:  46  9 38 45  9 37                    299451.25210  299451.24618    0.00592    0.03000   0.00000
 3128:  46  9 37 45  9 36                    299460.13090  299460.12217    0.00873    0.03000   0.00000
 3129:  48  1 47 47  2 46                    299480.77750  299480.76668    0.01082    0.03000   0.00000
 3130:  48  1 47 47  1 46                    299485.06840  299485.06896   -0.00056    0.03000   0.00000
 3131:  48  2 47 47  1 46                    299488.32860  299488.24849    0.08011    0.03000   0.00000
 3132:  51  5 46 50  6 45                    299512.70550  299512.64413    0.06137    0.03000   0.00000
 3133:  25  7 19 24  6 18                    299541.43930  299541.43294    0.00636    0.03000   0.00000
 3134:  25  7 18 24  6 19                    299561.56130  299561.54962    0.01168    0.03000   0.00000
 3135:  47  3 44 46  4 43                    299631.84780  299631.83746    0.01034    0.03000   0.00000
 3136:  46  8 39 45  8 38                    299919.19850  299919.19226    0.00624    0.03000   0.00000
 3137:  48  4 44 47  5 43                    299924.55950  299924.57174   -0.01224    0.03000   0.00000
 3138:  46  8 38 45  8 37                    300028.21070  300028.20195    0.00875    0.03000   0.00000
 3139:  46  6 41 45  6 40                    300228.45740  300228.43824    0.01916    0.03000   0.00000
 3140:  12 11  2 11 10  1                    300548.38940  300548.35113    0.03827    0.03000   0.00000  300548.35113    0.03827 0.4959
 3141:  12 11  2 11 10  2                    300548.38940  300548.35113    0.03827    0.03000   0.00000  300548.35113    0.03827 0.0041
 3142:  12 11  1 11 10  2                    300548.38940  300548.35113    0.03827    0.03000   0.00000  300548.35113    0.03827 0.4959
 3143:  12 11  1 11 10  1                    300548.38940  300548.35113    0.03827    0.03000   0.00000  300548.35113    0.03827 0.0041
 3144:  40  5 36 39  4 35                    300915.24200  300915.23497    0.00703    0.03000   0.00000
 3145:  46  4 42 45  4 41                    301212.06180  301212.03751    0.02429    0.03000   0.00000
 3146:  30  4 26 29  3 27                    301246.84430  301246.74199    0.10231    0.03000   0.00000
 3147:  47  4 44 46  4 43                    301254.11530  301254.08581    0.02949    0.03000   0.00000
 3148:  46  7 39 45  7 38                    301307.39150  301307.38198    0.00952    0.03000   0.00000
 3149:  29  6 24 28  5 23                    301518.93160  301518.91020    0.02140    0.03000   0.00000
 3150:  47  3 44 46  3 43                    301679.82040  301679.79210    0.02830    0.03000   0.00000
 3151:  49  0 49 48  1 48                    301681.42040  301681.37489    0.04551    0.03000   0.00000  301681.41969    0.00071 0.3109
 3152:  49  1 49 48  1 48                    301681.42040  301681.41242    0.00798    0.03000   0.00000  301681.41969    0.00071 0.1891
 3153:  49  0 49 48  0 48                    301681.42040  301681.42697   -0.00657    0.03000   0.00000  301681.41969    0.00071 0.1891
 3154:  49  1 49 48  0 48                    301681.42040  301681.46450   -0.04410    0.03000   0.00000  301681.41969    0.00071 0.3109
 3155:  22  8 15 21  7 15                    301737.43680  301737.44166   -0.00486    0.03000   0.00000  301737.39556    0.04124 0.0045
 3156:  22  8 14 21  7 15                    301737.43680  301737.44521   -0.00841    0.03000   0.00000  301737.39556    0.04124 0.4955
 3157:  22  8 14 21  7 14                    301737.43680  301737.34945    0.08735    0.03000   0.00000  301737.39556    0.04124 0.0045
 3158:  22  8 15 21  7 14                    301737.43680  301737.34591    0.09089    0.03000   0.00000  301737.39556    0.04124 0.4955
 3159:  31  5 26 30  4 27                    302032.97380  302032.96451    0.00929    0.03000   0.00000
 3160:  29  6 24 28  5 24                    303171.54960  303171.46624    0.08336    0.03000   0.00000
 3161:  47  4 44 46  3 43                    303302.01970  303302.04046   -0.02076    0.03000   0.00000
 3162:  48  2 46 47  3 45                    303329.75040  303329.75402   -0.00362    0.03000   0.00000
 3163:  29  6 23 28  5 24                    303344.91260  303344.89114    0.02146    0.03000   0.00000
 3164:  48  3 46 47  3 45                    303414.93200  303414.94088   -0.00888    0.03000   0.00000
 3165:  48  2 46 47  2 45                    303441.74950  303441.75100   -0.00150    0.03000   0.00000
 3166:  48  3 46 47  2 45                    303526.93230  303526.93786   -0.00556    0.03000   0.00000
 3167:  19  9 10 18  8 10                    303602.99970  303603.00636   -0.00666    0.03000   0.00000  303603.00643   -0.00673 0.0043
 3168:  19  9 11 18  8 10                    303602.99970  303603.00636   -0.00666    0.03000   0.00000  303603.00643   -0.00673 0.4957
 3169:  19  9 10 18  8 11                    303602.99970  303603.00649   -0.00679    0.03000   0.00000  303603.00643   -0.00673 0.4957
 3170:  19  9 11 18  8 11                    303602.99970  303603.00649   -0.00679    0.03000   0.00000  303603.00643   -0.00673 0.0043
 3171:  46  6 40 45  6 39                    304130.20090  304130.21158   -0.01068    0.03000   0.00000
 3172:  47 18 29 46 18 28                    304886.76710  304886.76017    0.00693    0.03000   0.00000  304886.76017    0.00693 0.5000
 3173:  47 18 30 46 18 29                    304886.76710  304886.76017    0.00693    0.03000   0.00000  304886.76017    0.00693 0.5000
 3174:  47 19 28 46 19 27                    304890.95050  304891.01689   -0.06639    0.03000   0.00000  304891.01689   -0.06639 0.5000
 3175:  47 19 29 46 19 28                    304890.95050  304891.01689   -0.06639    0.03000   0.00000  304891.01689   -0.06639 0.5000
 3176:  47 17 31 46 17 30                    304894.05310  304894.06589   -0.01279    0.03000   0.00000  304894.06589   -0.01279 0.5000
 3177:  47 17 30 46 17 29                    304894.05310  304894.06589   -0.01279    0.03000   0.00000  304894.06589   -0.01279 0.5000
 3178:  47 20 27 46 20 26                    304905.09130  304905.11387   -0.02257    0.03000   0.00000  304905.11387   -0.02257 0.5000
 3179:  47 20 28 46 20 27                    304905.09130  304905.11387   -0.02257    0.03000   0.00000  304905.11387   -0.02257 0.5000
 3180:  47 16 31 46 16 30                    304915.20260  304915.23200   -0.02940    0.03000   0.00000  304915.23200   -0.02940 0.5000
 3181:  47 16 32 46 16 31                    304915.20260  304915.23200   -0.02940    0.03000   0.00000  304915.23200   -0.02940 0.5000
 3182:  47 21 27 46 21 26                    304927.69910  304927.73903   -0.03993    0.03000   0.00000  304927.73903   -0.03993 0.5000
 3183:  47 21 26 46 21 25                    304927.69910  304927.73903   -0.03993    0.03000   0.00000  304927.73903   -0.03993 0.5000
 3184:  47 22 25 46 22 24                    304957.88070  304957.87835    0.00235    0.03000   0.00000  304957.87835    0.00235 0.5000
 3185:  47 22 26 46 22 25                    304957.88070  304957.87835    0.00235    0.03000   0.00000  304957.87835    0.00235 0.5000
 3186:  47 23 25 46 23 24                    304994.71330  304994.73821   -0.02491    0.03000   0.00000  304994.73821   -0.02491 0.5000
 3187:  47 23 24 46 23 23                    304994.71330  304994.73821   -0.02491    0.03000   0.00000  304994.73821   -0.02491 0.5000
 3188:  47 14 33 46 14 32                    305012.86070  305012.86628   -0.00558    0.03000   0.00000  305012.86628   -0.00558 0.5000
 3189:  47 14 34 46 14 33                    305012.86070  305012.86628   -0.00558    0.03000   0.00000  305012.86628   -0.00558 0.5000
 3190:  47 24 24 46 24 23                    305037.60240  305037.69052   -0.08812    0.03000   0.00000  305037.69052   -0.08812 0.5000
 3191:  47 24 23 46 24 22                    305037.60240  305037.69052   -0.08812    0.03000   0.00000  305037.69052   -0.08812 0.5000
 3192:  47 25 22 46 25 21                    305086.22930  305086.23326   -0.00396    0.03000   0.00000  305086.23326   -0.00396 0.5000
 3193:  47 25 23 46 25 22                    305086.22930  305086.23326   -0.00396    0.03000   0.00000  305086.23326   -0.00396 0.5000
 3194:  47 13 35 46 13 34                    305099.87900  305099.88802   -0.00902    0.03000   0.00000  305099.88804   -0.00904 0.5000
 3195:  47 13 34 46 13 33                    305099.87900  305099.88807   -0.00907    0.03000   0.00000  305099.88804   -0.00904 0.5000
 3196:  47 26 21 46 26 20                    305139.97570  305139.96160    0.01410    0.03000   0.00000  305139.96160    0.01410 0.5000
 3197:  47 26 22 46 26 21                    305139.97570  305139.96160    0.01410    0.03000   0.00000  305139.96160    0.01410 0.5000
 3198:  47 27 20 46 27 19                    305198.59870  305198.54655    0.05215    0.03000   0.00000  305198.54655    0.05215 0.5000
 3199:  47 27 21 46 27 20                    305198.59870  305198.54655    0.05215    0.03000   0.00000  305198.54655    0.05215 0.5000
[truncated: 222,116 more chars]
