# Supplementary material for: Energetic and Spectroscopic Insights into the C3H6O2 Isomer Family for Astrochemical Purposes
Source: ACS Earth Space Chem. 2025 Dec 16;10(1):198–209. doi: 10.1021/acsearthspacechem.5c00291 (PMC12814775; doi:10.1021/acsearthspacechem.5c00291)
Supplement: Supplementary file 2 [file sp5c00291_si_002.zip › outer.lin]

  9  1  8  9  0  9                   20610.4500    0.050   1.000e+00
 64 18 46 63 19 45                   22907.9500    0.050   1.000e+00
 64 18 47 63 19 44                   22907.9500    0.050   1.000e+00
 41 11 30 40 12 29                   23347.5200    0.050   1.000e+00
 41 11 31 40 12 28                   23347.5200    0.050   1.000e+00
 23  9 14 24  8 17                   24094.0500    0.050   1.000e+00
 23  9 15 24  8 16                   24094.0500    0.050   1.000e+00
 51 14 37 50 15 36                   24291.5200    0.050   1.000e+00
 51 14 38 50 15 35                   24291.5200    0.050   1.000e+00
 36 13 23 37 12 26                   24457.5600    0.050   1.000e+00
 36 13 24 37 12 25                   24457.5600    0.050   1.000e+00
 49 17 32 50 16 35                   25149.2000    0.050   1.000e+00
 49 17 33 50 16 34                   25149.2000    0.050   1.000e+00
 38 10 28 37 11 27                   25185.4400    0.050   1.000e+00
 38 10 29 37 11 26                   25185.4400    0.050   1.000e+00
 25  6 19 24  7 18                   25777.8500    0.050   1.000e+00
  4  0  4  3  0  3                   25856.4300    0.050   1.000e+00
  4  2  3  3  2  2                   25938.6100    0.050   1.000e+00
 39 14 25 40 13 28                   26227.5500    0.050   1.000e+00
 39 14 26 40 13 27                   26227.5500    0.050   1.000e+00
 11  1 10 11  0 11                   26262.0800    0.050   1.000e+00
 11  1 10 11  0 11                   26262.0800    0.050   1.000e+00
 52 18 34 53 17 37                   27009.5000    0.050   1.000e+00
 52 18 35 53 17 36                   27009.5000    0.050   1.000e+00
 13  2 12 12  3  9                   27822.8900    0.050   1.000e+00
 19  8 11 20  7 14                   28961.3200    0.050   1.000e+00
 19  8 12 20  7 13                   28961.3200    0.050   1.000e+00
 15  2 13 15  1 14                   29571.8200    0.050   1.000e+00
 68 23 45 69 22 48                   30277.3800    0.050   1.000e+00
 68 23 46 69 22 47                   30277.3800    0.050   1.000e+00
 12  2 10 11  3  9                   30373.2000    0.050   1.000e+00
  6  0  6  5  1  5                   30407.9200    0.050   1.000e+00
 29  7 23 28  8 20                   30650.5000    0.050   1.000e+00
 22  9 13 23  8 16                   30656.1200    0.050   1.000e+00
 22  9 14 23  8 15                   30656.1200    0.050   1.000e+00
 58 20 38 59 19 41                   30799.9700    0.050   1.000e+00
 58 20 39 59 19 40                   30799.9700    0.050   1.000e+00
  2  2  0  2  1  1                   31318.1800    0.050   1.000e+00
 25 10 15 26  9 18                   32358.9800    0.050   1.000e+00
 25 10 16 26  9 17                   32358.9800    0.050   1.000e+00
  5  2  4  4  2  3                   32411.6900    0.050   1.000e+00
 26  6 21 25  7 18                   32466.6300    0.050   1.000e+00
 61 21 40 62 20 43                   32732.5100    0.050   1.000e+00
 61 21 41 62 20 42                   32732.5100    0.050   1.000e+00
  5  1  4  4  1  3                   33276.8900    0.050   1.000e+00
 17  2 15 17  1 16                   33387.8400    0.050   1.000e+00
 28 11 17 29 10 20                   34071.5500    0.050   1.000e+00
 28 11 18 29 10 19                   34071.5500    0.050   1.000e+00
 23  5 18 22  6 17                   34501.5000    0.050   1.000e+00
 56 15 41 55 16 40                   35450.8900    0.050   1.000e+00
 56 15 42 55 16 39                   35450.8900    0.050   1.000e+00
 18  8 10 19  7 13                   35516.9300    0.050   1.000e+00
 18  8 11 19  7 12                   35516.9300    0.050   1.000e+00
 20  4 17 19  5 14                   35728.9200    0.050   1.000e+00
 31 12 19 32 11 22                   35795.3400    0.050   1.000e+00
 31 12 20 32 11 22                   35795.3400    0.050   1.000e+00
 44 16 28 45 15 31                   36326.8800    0.050   1.000e+00
 44 16 29 45 15 30                   36326.8800    0.050   1.000e+00
 43 11 32 42 12 31                   36586.0500    0.050   1.000e+00
 43 11 33 42 12 30                   36586.0500    0.050   1.000e+00
 67 23 44 68 22 47                   36677.8300    0.050   1.000e+00
 67 23 45 68 22 46                   36677.8300    0.050   1.000e+00
  7  2  6  7  1  7                   36906.7400    0.050   1.000e+00
 73 20 53 72 21 52                   38102.1400    0.050   1.000e+00
 73 20 54 72 21 51                   38102.1400    0.050   1.000e+00
 19  2 17 19  1 18                   38920.1200    0.050   1.000e+00
 20  3 18 20  2 19                   66019.8555    0.020   1.000e+00
 39  5 34 39  4 35                   66020.7318    0.020   1.000e+00
 36  5 31 36  4 32                   67515.0285    0.020   1.000e+00
 41  5 36 41  4 37                   67684.5654    0.020   1.000e+00
 21  1 20 21  0 21                   68449.0172    0.020   9.135e-01
 11  6  5 10  6  4                   71422.3667    0.020   1.000e+00
 11  6  6 10  6  5                   71422.3667    0.020   1.000e+00
 11  3  8 10  3  7                   71693.1307    0.020   1.000e+00
 43  5 38 43  4 39                   71708.6345    0.020   1.000e+00
 38  4 34 38  3 35                   72295.7746    0.020   1.000e+00
 33  5 28 33  4 29                   72556.0737    0.020   1.000e+00
 11  1 11 10  0 10                   72991.1908    0.020   1.000e+00
 23  3 21 23  2 22                   73057.8965    0.020   1.000e+00
 21  2 20 21  1 21                   73182.9813    0.020   1.000e+00
 27  2 25 27  1 26                   73771.2377    0.020   1.000e+00
  9  4  5  9  3  6                   74050.7669    0.020   1.000e+00
 13  4 10 13  3 11                   74072.9233    0.020   1.000e+00
 15  4 12 15  3 13                   74136.5262    0.020   1.000e+00
 17  4 14 17  3 15                   74397.1415    0.020   1.000e+00
 44  5 39 44  4 40                   74609.8014    0.020   1.000e+00
 18  4 15 18  3 16                   74637.6871    0.020   1.000e+00
 32  5 27 32  4 28                   74689.9264    0.020   1.000e+00
 19  4 16 19  3 17                   74972.5757    0.020   1.000e+00
 20  4 17 20  3 18                   75417.5840    0.020   1.000e+00
 24  3 22 24  2 23                   75753.7308    0.020   1.000e+00
 12  0 12 11  0 11                   75828.6849    0.020   1.000e+00
 21  4 18 21  3 19                   75988.1940    0.020   1.000e+00
 33  3 30 33  2 31                   76100.0217    0.020   1.000e+00
 22  4 19 22  3 20                   76699.0778    0.020   1.000e+00
 39  4 35 39  3 36                   76858.5556    0.020   1.000e+00
 31  5 26 31  4 27                   76916.0173    0.020   1.000e+00
 23  4 20 23  3 21                   77563.5759    0.020   1.000e+00
 12  9  3 11  9  2                   77899.6022    0.020   1.000e+00
 12  9  4 11  9  3                   77899.6022    0.020   1.000e+00
 12 10  2 11 10  1                   77900.3969    0.020   1.000e+00
 12 10  3 11 10  2                   77900.3969    0.020   1.000e+00
 12  8  4 11  8  3                   77902.0668    0.020   1.000e+00
 12  8  5 11  8  4                   77902.0668    0.020   1.000e+00
 12  7  6 11  7  5                   77909.3116    0.020   1.000e+00
 12  7  5 11  7  4                   77909.3116    0.020   1.000e+00
 12  6  7 11  6  6                   77924.3801    0.020   1.000e+00
 12  6  6 11  6  5                   77924.3801    0.020   1.000e+00
 12  4  9 11  4  8                   78009.5495    0.020   1.000e+00
 12  4  8 11  4  7                   78020.9502    0.020   1.000e+00
 12  3 10 11  3  9                   78035.0245    0.020   1.000e+00
 45  5 40 45  4 41                   78079.7357    0.020   1.000e+00
 48  6 42 48  5 43                   78222.3436    0.020   1.000e+00
 47  6 41 47  5 42                   78224.2514    0.020   1.000e+00
 12  1 12 11  0 11                   78479.9266    0.020   1.000e+00
 24  4 21 24  3 22                   78593.5413    0.020   1.000e+00
 25  3 23 25  2 24                   78609.9535    0.020   1.000e+00
 28  2 26 28  1 27                   78685.7791    0.020   1.000e+00
 46  6 40 46  5 41                   78792.1110    0.020   1.000e+00
 49  6 43 49  5 44                   78823.2702    0.020   1.000e+00
 30  5 25 30  4 26                   79156.5847    0.020   1.000e+00
 12  1 11 11  1 10                   79186.4656    0.020   1.000e+00
 12  2 10 11  2  9                   79408.3202    0.020   1.000e+00
 25  4 22 25  3 23                   79798.9946    0.020   1.000e+00
 45  6 39 45  5 40                   79877.3342    0.020   1.000e+00
 50  6 44 50  5 45                   80051.6981    0.020   1.000e+00
 23  2 22 23  1 23                   80391.0594    0.020   1.000e+00
  8  2  6  7  1  6                   80583.5074    0.020   6.500e-03
 26  4 23 26  3 24                   81187.7770    0.020   1.000e+00
 11  8  4 12  7  5                   81187.7770    0.020   3.730e-02
 34  3 31 34  2 32                   81268.5075    0.020   1.000e+00
 29  5 24 29  4 25                   81341.5692    0.020   1.000e+00
 13  1 13 12  1 12                   81393.8439    0.020   1.000e+00
 44  6 38 44  5 39                   81419.9096    0.020   1.000e+00
 24  1 23 24  0 24                   81612.7070    0.020   1.000e+00
 26  3 24 26  2 25                   81615.7766    0.020   1.000e+00
 40  4 36 40  3 37                   81771.4514    0.020   1.000e+00
 18  2 16 17  3 15                   81900.6378    0.020   1.000e+00
 51  6 45 51  5 46                   81920.1079    0.020   1.000e+00
 13  0 13 12  0 12                   81929.6740    0.020   1.000e+00
 46  5 41 46  4 42                   82083.1298    0.020   1.000e+00
 27  4 24 27  3 25                   82765.5510    0.020   1.000e+00
 26  4 22 25  5 21                   83319.7541    0.020   1.000e+00
 43  6 37 43  5 38                   83349.5132    0.020   1.000e+00
 28  5 23 28  4 24                   83411.9461    0.020   1.000e+00
 29  2 27 29  1 28                   83558.7247    0.020   1.000e+00
 13  2 12 12  2 11                   83800.7227    0.020   1.000e+00
 13  1 13 12  0 12                   84045.0870    0.020   1.000e+00
 24  2 23 24  1 24                   84087.3773    0.020   1.000e+00
 13 11  2 12 11  1                   84396.4213    0.020   1.000e+00
 13 11  3 12 11  2                   84396.4213    0.020   1.000e+00
 13  8  6 12  8  5                   84398.4980    0.020   1.000e+00
 13  8  5 12  8  4                   84398.4980    0.020   1.000e+00
 13  7  7 12  7  6                   84408.7319    0.020   1.000e+00
 13  7  6 12  7  5                   84408.7319    0.020   1.000e+00
 52  6 46 52  5 47                   84428.0715    0.020   1.000e+00
 13  6  8 12  6  7                   84428.7927    0.020   1.000e+00
 13  6  7 12  6  6                   84428.7927    0.020   1.000e+00
 13  5  8 12  5  7                   84467.4460    0.020   1.000e+00
 28  4 25 28  3 26                   84535.4967    0.020   1.000e+00
 13  4 10 12  4  9                   84535.9957    0.020   1.000e+00
 13  3 11 12  3 10                   84546.6338    0.020   1.000e+00
 13  4  9 12  4  8                   84556.1608    0.020   1.000e+00
 27  3 25 27  2 26                   84759.1873    0.020   1.000e+00
 30  5 25 29  6 24                   84932.6778    0.020   1.000e+00
 13  3 10 12  3  9                   84934.9964    0.020   1.000e+00
 27  5 22 27  4 23                   85322.4302    0.020   1.000e+00
 42  6 36 42  5 37                   85587.4449    0.020   1.000e+00
 13  1 12 12  1 11                   85607.8686    0.020   1.000e+00
 25  1 24 25  0 25                   85872.9528    0.020   1.000e+00
 13  2 11 12  2 10                   86153.3341    0.020   1.000e+00
 29  4 26 29  3 27                   86498.4846    0.020   1.000e+00
 35  3 32 35  2 33                   86516.7045    0.020   1.000e+00
 47  5 42 47  4 43                   86570.9889    0.020   1.000e+00
 41  4 37 41  3 38                   86963.4339    0.020   1.000e+00
 26  5 21 26  4 22                   87042.8656    0.020   1.000e+00
 53  6 47 53  5 48                   87561.5517    0.020   1.000e+00
 14  1 14 13  1 13                   87575.7923    0.020   1.000e+00
 25  2 24 25  1 25                   87831.8944    0.020   1.000e+00
 14  0 14 13  0 13                   88022.9743    0.020   1.000e+00
 28  3 26 28  2 27                   88027.5963    0.020   1.000e+00
 41  6 35 41  5 36                   88049.3558    0.020   1.000e+00
 34  6 28 33  7 27                   88219.7818    0.020   1.000e+00
 30  2 28 30  1 29                   88364.0708    0.020   1.000e+00
 25  5 20 25  4 21                   88557.6935    0.020   1.000e+00
 30  4 27 30  3 28                   88652.9055    0.020   1.000e+00
 14  1 14 13  0 13                   89691.1789    0.020   1.000e+00
 41  8 33 40  9 32                   89841.6094    0.020   1.000e+00
 24  5 19 24  4 20                   89864.7424    0.020   1.000e+00
 26  1 25 26  0 26                   90076.2405    0.020   1.000e+00
 14  2 13 13  2 12                   90155.7323    0.020   1.000e+00
 57  7 50 57  6 51                   90187.3878    0.020   1.000e+00
 56  7 49 56  6 50                   90194.2593    0.020   1.000e+00
 40  6 34 40  5 35                   90648.9994    0.020   1.000e+00
 16  1 15 15  2 14                   90813.5682    0.020   1.000e+00
 55  7 48 55  6 49                   90814.1978    0.020   1.000e+00
 58  7 51 58  6 52                   90828.5259    0.020   1.000e+00
 14 10  5 13 10  4                   90887.8402    0.020   1.000e+00
 14 10  4 13 10  3                   90887.8402    0.020   1.000e+00
 14  9  6 13  9  5                   90889.5421    0.020   1.000e+00
 14  9  5 13  9  4                   90889.5421    0.020   1.000e+00
 14 11  3 13 11  2                   90889.5421    0.020   6.093e-01
 14 11  4 13 11  3                   90889.5421    0.020   6.093e-01
 14 12  2 13 12  1                   90893.8019    0.020   1.000e+00
 14 12  3 13 12  2                   90893.8019    0.020   1.000e+00
 14  8  6 13  8  5                   90896.0384    0.020   1.000e+00
 14  8  7 13  8  6                   90896.0384    0.020   1.000e+00
 14 13  1 13 13  0                   90900.2245    0.020   1.000e+00
 14 13  2 13 13  1                   90900.2245    0.020   1.000e+00
 14  7  8 13  7  7                   90909.8029    0.020   1.000e+00
 14  7  7 13  7  6                   90909.8029    0.020   1.000e+00
 14  6  9 13  6  8                   90935.7609    0.020   1.000e+00
 14  6  8 13  6  7                   90935.7609    0.020   1.000e+00
 19  2 17 18  3 16                   90960.5452    0.020   1.000e+00
 23  5 18 23  4 19                   90972.1439    0.020   1.000e+00
 14  5  9 13  5  8                   90985.0324    0.020   1.000e+00
 31  4 28 31  3 29                   90994.9108    0.020   1.000e+00
 14  3 12 13  3 11                   91053.3999    0.020   1.000e+00
 14  4 11 13  4 10                   91067.1918    0.020   1.000e+00
 14  4 10 13  4  9                   91101.1999    0.020   1.000e+00
 54  6 48 54  5 49                   91292.4721    0.020   1.000e+00
 29  3 27 29  2 28                   91408.0704    0.020   1.000e+00
 48  5 43 48  4 44                   91482.0279    0.020   1.000e+00
 14  3 11 13  3 10                   91603.7540    0.020   1.000e+00
 26  2 25 26  1 26                   91615.9383    0.020   1.000e+00
 36  3 33 36  2 34                   91785.7832    0.020   1.000e+00
  6  3  4  5  2  3                   91800.8761    0.020   1.000e+00
 22  5 17 22  4 18                   91895.6091    0.020   1.000e+00
 27  4 23 26  5 22                   91956.9401    0.020   1.000e+00
 14  1 13 13  1 12                   91980.1677    0.020   1.000e+00
 54  7 47 54  6 48                   91999.6664    0.020   1.000e+00
  6  3  3  5  2  4                   92121.3592    0.020   1.000e+00
 59  7 52 59  6 53                   92139.7998    0.020   1.000e+00
 38  7 31 37  8 30                   92339.1826    0.020   1.000e+00
 42  4 38 42  3 39                   92359.9059    0.020   1.000e+00
 23  3 20 22  4 19                   92582.8758    0.020   1.000e+00
 21  5 16 21  4 17                   92655.1859    0.020   1.000e+00
 14  2 12 13  2 11                   92882.4981    0.020   1.000e+00
 31  2 29 31  1 30                   93086.0311    0.020   1.000e+00
 20  5 15 20  4 16                   93272.7410    0.020   1.000e+00
 39  6 33 39  5 34                   93302.3214    0.020   1.000e+00
 32  4 29 32  3 30                   93518.4174    0.020   1.000e+00
 11  2 10 10  1  9                   93670.8985    0.020   1.000e+00
 53  7 46 53  6 47                   93690.9051    0.020   1.000e+00
 15  1 15 14  1 14                   93747.9947    0.020   1.000e+00
 19  5 14 19  4 15                   93769.9164    0.020   1.000e+00
 24  5 20 24  4 21                   94065.6946    0.020   1.000e+00
 25  5 21 25  4 22                   94085.0714    0.020   1.000e+00
 23  5 19 23  4 20                   94102.0903    0.020   1.000e+00
 15  0 15 14  0 14                   94113.9497    0.020   1.000e+00
 60  7 53 60  6 54                   94130.0493    0.020   1.000e+00
 18  5 13 18  4 14                   94166.7796    0.020   1.000e+00
 26  5 22 26  4 23                   94175.0017    0.020   1.000e+00
 22  5 18 22  4 19                   94180.3622    0.020   1.000e+00
 21  5 17 21  4 18                   94287.9809    0.020   1.000e+00
 27  5 23 27  4 24                   94351.0807    0.020   1.000e+00
 20  5 16 20  4 17                   94413.9729    0.020   1.000e+00
 17  5 12 17  4 13                   94481.3320    0.020   1.000e+00
 19  5 15 19  4 16                   94549.0422    0.020   1.000e+00
 28  5 24 28  4 25                   94629.1981    0.020   1.000e+00
 18  5 14 18  4 15                   94685.4950    0.020   1.000e+00
 16  5 11 16  4 12                   94729.1086    0.020   1.000e+00
 30  3 28 30  2 29                   94887.7275    0.020   1.000e+00
 15  5 10 15  4 11                   94922.9729    0.020   1.000e+00
 16  5 12 16  4 13                   94940.3271    0.020   1.000e+00
 29  5 25 29  4 26                   95025.1472    0.020   1.000e+00
 15  5 11 15  4 12                   95051.3625    0.020   1.000e+00
 14  5  9 14  4 10                   95073.5929    0.020   1.000e+00
 14  5 10 14  4 11                   95148.7917    0.020   1.000e+00
 13  5  8 13  4  9                   95189.8317    0.020   1.000e+00
 12  5  7 12  4  8                   95278.4892    0.020   1.000e+00
 12  5  8 12  4  9                   95301.0020    0.020   1.000e+00
 10  5  6 10  4  7                   95400.3074    0.020   1.000e+00
 15  1 15 14  0 14                   95416.2237    0.020   1.000e+00
  9  5  4  9  4  5                   95430.9019    0.020   1.000e+00
  9  5  5  9  4  5                   95430.9019    0.020   7.800e-03
 30  5 26 30  4 27                   95554.1812    0.020   1.000e+00
 55  6 49 55  5 50                   95578.3886    0.020   1.000e+00
 52  7 45 52  6 46                   95817.1011    0.020   1.000e+00
 33  4 30 33  3 31                   96215.4912    0.020   1.000e+00
 31  5 27 31  4 28                   96230.6048    0.020   1.000e+00
 15  2 14 14  2 13                   96492.4494    0.020   1.000e+00
 49  5 44 49  4 45                   96745.3739    0.020   1.000e+00
 37  3 34 37  2 35                   97026.9061    0.020   1.000e+00
 32  5 28 32  4 29                   97067.5576    0.020   1.000e+00
 15 10  5 14 10  4                   97382.2705    0.020   1.000e+00
 15 10  6 14 10  5                   97382.2705    0.020   1.000e+00
 15 12  3 14 12  2                   97386.7317    0.020   1.000e+00
 15 12  4 14 12  3                   97386.7317    0.020   1.000e+00
 15  8  7 14  8  6                   97394.7304    0.020   1.000e+00
 15  8  8 14  8  7                   97394.7304    0.020   1.000e+00
 15  7  9 14  7  8                   97412.6906    0.020   1.000e+00
 15  7  8 14  7  7                   97412.6906    0.020   1.000e+00
 15  6 10 14  6  9                   97445.5029    0.020   1.000e+00
 15  6  9 14  6  8                   97445.5029    0.020   1.000e+00
 15  3 13 14  3 12                   97553.1061    0.020   1.000e+00
 15  4 12 14  4 11                   97602.8760    0.020   1.000e+00
 15  4 11 14  4 10                   97657.9786    0.020   1.000e+00
 32  2 30 32  1 31                   97717.7277    0.020   1.000e+00
 43  4 39 43  3 40                   97887.1192    0.020   1.000e+00
 33  5 29 33  4 30                   98076.4762    0.020   1.000e+00
 15  1 14 14  1 13                   98300.0511    0.020   1.000e+00
 15  3 12 14  3 11                   98307.5301    0.020   1.000e+00
 28  1 27 28  0 28                   98339.4909    0.020   1.000e+00
 12  2 11 11  1 10                   98378.1684    0.020   1.000e+00
 31  3 29 31  2 30                   98453.9172    0.020   1.000e+00
 37  6 31 37  5 32                   98468.7807    0.020   1.000e+00
  7  3  4  6  2  5                   98730.3689    0.020   1.000e+00
 17  1 16 16  2 15                   98782.7804    0.020   1.000e+00
 34  4 31 34  3 32                   99076.5540    0.020   1.000e+00
 34  5 30 34  4 31                   99267.0115    0.020   1.000e+00
 28  2 27 28  1 28                   99273.4010    0.020   1.000e+00
 39  7 32 38  8 31                   99431.2080    0.020   1.000e+00
 15  2 13 14  2 12                   99587.5909    0.020   1.000e+00
 16  1 16 15  1 15                   99911.5421    0.020   1.000e+00
 20  2 18 19  3 17                  100072.0292    0.020   1.000e+00
 16  0 16 15  0 15                  100206.1074    0.020   1.000e+00
 56  6 50 56  5 51                  100363.5306    0.020   1.000e+00
 35  5 31 35  4 32                  100646.2952    0.020   1.000e+00
 32  5 27 31  6 26                  100846.1537    0.020   1.000e+00
 36  6 30 36  5 31                  100859.5612    0.020   1.000e+00
 28  4 24 27  5 23                  100904.8903    0.020   1.000e+00
 50  7 43 50  6 44                  101047.2171    0.020   1.000e+00
 16  1 16 15  0 15                  101213.8207    0.020   1.000e+00
 66  8 58 66  7 59                  101965.2831    0.020   1.000e+00
 24  3 21 23  4 20                  102049.7298    0.020   1.000e+00
 35  4 32 35  3 33                  102090.6752    0.020   1.000e+00
 32  3 30 32  2 31                  102094.7205    0.020   1.000e+00
 38  3 35 38  2 36                  102202.4997    0.020   1.000e+00
 36  5 32 36  4 33                  102219.7041    0.020   1.000e+00
 33  2 31 33  1 32                  102258.8382    0.020   1.000e+00
 50  5 45 50  4 46                  102283.8652    0.020   1.000e+00
 29  1 28 29  0 29                  102413.0362    0.020   1.000e+00
 64  8 56 64  7 57                  102703.0261    0.020   1.000e+00
 16  2 15 15  2 14                  102810.4193    0.020   1.000e+00
 13  2 12 12  1 11                  102992.3626    0.020   1.000e+00
 36  6 30 35  7 29                  103028.5390    0.020   1.000e+00
 35  6 29 35  5 30                  103063.9100    0.020   1.000e+00
 29  2 28 29  1 29                  103134.7409    0.020   1.000e+00
 44  4 40 44  3 41                  103476.1922    0.020   1.000e+00
 43  8 35 42  9 34                  103739.9582    0.020   1.000e+00
 16 10  6 15 10  5                  103877.1595    0.020   1.000e+00
 16 10  7 15 10  6                  103877.1595    0.020   1.000e+00
 16 12  4 15 12  3                  103879.6636    0.020   1.000e+00
 16 12  5 15 12  4                  103879.6636    0.020   1.000e+00
 16  9  7 15  9  6                  103882.5012    0.020   1.000e+00
 16  9  8 15  9  7                  103882.5012    0.020   1.000e+00
 16 13  3 15 13  2                  103885.4727    0.020   1.000e+00
 16 13  4 15 13  3                  103885.4727    0.020   1.000e+00
 16 14  2 15 14  1                  103893.5313    0.020   1.000e+00
 16 14  3 15 14  2                  103893.5313    0.020   1.000e+00
 16  8  9 15  8  8                  103894.7203    0.020   1.000e+00
 16  8  8 15  8  7                  103894.7203    0.020   1.000e+00
 16 15  2 15 15  1                  103903.5840    0.020   6.909e-01
 16 15  1 15 15  0                  103903.5840    0.020   6.909e-01
 16  7 10 15  7  9                  103917.5119    0.020   1.000e+00
 16  7  9 15  7  8                  103917.5119    0.020   1.000e+00
 68  8 60 68  7 61                  103953.0192    0.020   1.000e+00
 16  6 11 15  6 10                  103958.2343    0.020   1.000e+00
 16  6 10 15  6  9                  103958.2343    0.020   1.000e+00
 49  7 42 49  6 43                  103974.6092    0.020   1.000e+00
 37  5 33 37  4 34                  103989.9578    0.020   1.000e+00
 63  8 55 63  7 56                  104001.6067    0.020   1.000e+00
 16  5 11 15  5 10                  104034.7632    0.020   1.000e+00
 16  3 14 15  3 13                  104043.6798    0.020   1.000e+00
 63  7 56 63  6 57                  104057.0581    0.020   1.000e+00
 16  4 13 15  4 12                  104142.3679    0.020   1.000e+00
 16  4 12 15  4 11                  104228.6276    0.020   1.000e+00
  8  3  6  7  2  5                  104252.9485    0.020   1.000e+00
 16  1 15 15  1 14                  104566.1105    0.020   1.000e+00
 16  3 13 15  3 12                  105046.2806    0.020   1.000e+00
 34  6 28 34  5 29                  105057.0591    0.020   1.000e+00
 36  4 33 36  3 34                  105245.7987    0.020   1.000e+00
 57  6 51 57  5 52                  105580.3089    0.020   1.000e+00
 33  3 31 33  2 32                  105798.8577    0.020   1.000e+00
 62  8 54 62  7 55                  105844.7161    0.020   1.000e+00
 38  5 34 38  4 35                  105957.3711    0.020   1.000e+00
 69  8 61 69  7 62                  106010.9499    0.020   1.000e+00
 16  2 14 15  2 13                  106261.8694    0.020   1.000e+00
 17  0 17 16  0 16                  106301.3695    0.020   1.000e+00
 30  1 29 30  0 30                  106456.2481    0.020   1.000e+00
 40  7 33 39  8 32                  106598.0718    0.020   1.000e+00
 18  1 17 17  2 16                  106618.0138    0.020   1.000e+00
 34  2 32 34  1 33                  106713.7648    0.020   1.000e+00
 33  6 27 33  5 28                  106828.2937    0.020   1.000e+00
 48  7 41 48  6 42                  106991.4712    0.020   1.000e+00
 30  2 29 30  1 30                  107011.4197    0.020   1.000e+00
 17  1 17 16  0 16                  107075.2106    0.020   1.000e+00
 39  3 36 39  2 37                  107286.7289    0.020   1.000e+00
 14  2 13 13  1 12                  107540.3068    0.020   1.000e+00
 51  5 46 51  4 47                  108018.0810    0.020   1.000e+00
 39  5 35 39  4 36                  108119.9692    0.020   1.000e+00
 61  8 53 61  7 54                  108161.0925    0.020   1.000e+00
 32  6 26 32  5 27                  108378.8991    0.020   1.000e+00
 37  4 34 37  3 35                  108529.2461    0.020   1.000e+00
 70  8 62 70  7 63                  108772.8265    0.020   1.000e+00
 45  4 41 45  3 42                  109066.5410    0.020   1.000e+00
 17  2 16 16  2 15                  109109.5465    0.020   1.000e+00
 33  5 28 32  6 27                  109195.7402    0.020   1.000e+00
 21  2 19 20  3 18                  109198.6205    0.020   1.000e+00
 34  3 32 34  2 33                  109555.9972    0.020   1.000e+00
 31  6 25 31  5 26                  109719.3234    0.020   1.000e+00
 47  7 40 47  6 41                  110014.1473    0.020   1.000e+00
 29  4 25 28  5 24                  110163.7260    0.020   1.000e+00
  9  3  7  8  2  6                  110262.2830    0.020   1.000e+00
 17 11  7 16 11  6                  110370.5826    0.020   1.000e+00
 17 11  6 16 11  5                  110370.5826    0.020   1.000e+00
 17 12  6 16 12  5                  110372.6674    0.020   7.120e-01
 17 12  5 16 12  4                  110372.6674    0.020   7.120e-01
 17 10  8 16 10  7                  110372.6674    0.020   1.000e+00
 17 10  7 16 10  6                  110372.6674    0.020   1.000e+00
 17 13  5 16 13  4                  110377.9887    0.020   1.000e+00
 17 13  4 16 13  3                  110377.9887    0.020   1.000e+00
 17  9  9 16  9  8                  110380.2613    0.020   1.000e+00
 17  9  8 16  9  7                  110380.2613    0.020   1.000e+00
 17 14  4 16 14  3                  110385.8981    0.020   1.000e+00
 17 14  3 16 14  2                  110385.8981    0.020   1.000e+00
 17 15  2 16 15  1                  110396.0102    0.020   2.165e-01
 17 15  3 16 15  2                  110396.0102    0.020   2.165e-01
 17  8 10 16  8  9                  110396.0102    0.020   1.000e+00
 17  8  9 16  8  8                  110396.0102    0.020   1.000e+00
 17  7 11 16  7 10                  110424.3895    0.020   1.000e+00
 17  7 10 16  7  9                  110424.3895    0.020   1.000e+00
 40  5 36 40  4 37                  110473.4598    0.020   1.000e+00
 31  1 30 31  0 31                  110474.1894    0.020   4.806e-01
 17  6 11 16  6 10                  110474.1894    0.020   1.000e+00
 17  3 15 16  3 14                  110522.8729    0.020   1.000e+00
 17  5 12 16  5 11                  110567.9496    0.020   1.000e+00
 17  4 14 16  4 13                  110684.8683    0.020   1.000e+00
 44  8 36 43  9 35                  110755.8153    0.020   1.000e+00
 17  1 16 16  1 15                  110779.5765    0.020   1.000e+00
 17  4 13 16  4 12                  110815.6777    0.020   1.000e+00
 30  6 24 30  5 25                  110866.1844    0.020   1.000e+00
 60  8 52 60  7 53                  110869.6681    0.020   1.000e+00
 31  2 30 31  1 31                  110899.5716    0.020   1.000e+00
 35  2 33 35  1 34                  111089.8321    0.020   1.000e+00
 58  6 52 58  5 53                  111152.3964    0.020   1.000e+00
 25  3 22 24  4 21                  111695.5010    0.020   1.000e+00
 17  3 14 16  3 13                  111817.3668    0.020   1.000e+00
 29  6 23 29  5 24                  111839.6014    0.020   1.000e+00
 38  4 35 38  3 36                  111928.0785    0.020   1.000e+00
 15  2 14 14  1 13                  112052.5653    0.020   1.000e+00
  9  3  6  8  2  7                  112184.5484    0.020   1.000e+00
 18  1 18 17  1 17                  112216.8840    0.020   1.000e+00
 40  3 37 40  2 38                  112264.3386    0.020   1.000e+00
 18  0 18 17  0 17                  112400.3994    0.020   1.000e+00
 28  6 22 28  5 23                  112660.8702    0.020   1.000e+00
 17  2 15 16  2 14                  112899.9009    0.020   1.000e+00
 46  7 39 46  6 40                  112968.0303    0.020   1.000e+00
 18  1 18 17  0 17                  112990.7593    0.020   1.000e+00
 41  5 37 41  4 38                  113011.5260    0.020   1.000e+00
 34  6 29 34  5 30                  113134.9345    0.020   1.000e+00
 35  6 30 35  5 31                  113152.7714    0.020   1.000e+00
 33  6 28 33  5 29                  113196.4916    0.020   1.000e+00
  6  4  3  5  3  2                  113211.0316    0.020   1.000e+00
  6  4  2  5  3  3                  113215.0037    0.020   1.000e+00
 36  6 31 36  5 32                  113265.7174    0.020   1.000e+00
 32  6 27 32  5 28                  113322.2716    0.020   1.000e+00
 27  6 21 27  5 22                  113350.9400    0.020   1.000e+00
 35  3 33 35  2 34                  113356.8627    0.020   1.000e+00
 37  6 32 37  5 33                  113489.5609    0.020   1.000e+00
 31  6 26 31  5 27                  113497.9520    0.020   1.000e+00
 65  7 58 65  6 59                  113604.8258    0.020   1.000e+00
 30  6 25 30  5 26                  113710.1744    0.020   1.000e+00
 74  9 65 74  8 66                  113729.4715    0.020   1.000e+00
 38  6 33 38  5 34                  113839.8283    0.020   1.000e+00
 41  7 34 40  8 33                  113852.0152    0.020   1.000e+00
 52  5 47 52  4 48                  113870.8419    0.020   1.000e+00
 59  8 51 59  7 52                  113881.9108    0.020   1.000e+00
 26  6 20 26  5 21                  113929.2481    0.020   1.000e+00
 29  6 24 29  5 25                  113946.9963    0.020   1.000e+00
 28  6 23 28  5 24                  114197.8900    0.020   1.000e+00
 19  1 18 18  2 17                  114296.6202    0.020   1.000e+00
 39  6 34 39  5 35                  114331.4223    0.020   1.000e+00
 25  6 19 25  5 20                  114413.2209    0.020   1.000e+00
 27  6 22 27  5 23                  114453.8539    0.020   1.000e+00
 32  1 31 32  0 32                  114471.4886    0.020   1.000e+00
 73  9 64 73  8 65                  114542.2305    0.020   1.000e+00
 26  6 21 26  5 22                  114707.4894    0.020   1.000e+00
 32  2 31 32  1 32                  114796.1291    0.020   1.000e+00
 24  6 18 24  5 19                  114818.1300    0.020   1.000e+00
 25  6 20 25  5 21                  114952.8456    0.020   1.000e+00
 40  6 35 40  5 36                  114978.2398    0.020   1.000e+00
 23  6 17 23  5 18                  115156.8097    0.020   1.000e+00
 24  6 19 24  5 20                  115185.3791    0.020   1.000e+00
 18  2 17 17  2 16                  115389.8860    0.020   1.000e+00
 36  2 34 36  1 35                  115395.5532    0.020   1.000e+00
 23  6 18 23  5 19                  115401.8956    0.020   1.000e+00
 39  4 36 39  3 37                  115429.2565    0.020   1.000e+00
 22  6 16 22  5 17                  115440.1246    0.020   1.000e+00
 22  6 17 22  5 18                  115600.3005    0.020   1.000e+00
 21  6 15 21  5 16                  115677.0788    0.020   1.000e+00
 42  5 38 42  4 39                  115725.9194    0.020   1.000e+00
 21  6 16 21  5 17                  115779.4276    0.020   1.000e+00
 45  7 38 45  6 39                  115790.8598    0.020   1.000e+00
 41  6 36 41  5 37                  115792.7971    0.020   1.000e+00
 20  6 14 20  5 15                  115875.0992    0.020   1.000e+00
 20  6 15 20  5 16                  115938.9479    0.020   1.000e+00
 72  9 63 72  8 64                  115987.7305    0.020   1.000e+00
 19  6 13 19  5 14                  116040.2994    0.020   1.000e+00
 19  6 14 19  5 15                  116079.0890    0.020   1.000e+00
 10  3  8  9  2  7                  116084.1245    0.020   1.000e+00
 18  6 12 18  5 13                  116177.7691    0.020   1.000e+00
 18  6 13 18  5 14                  116200.6019    0.020   1.000e+00
 17  6 11 17  5 12                  116291.5809    0.020   1.000e+00
 17  6 12 17  5 13                  116304.6332    0.020   1.000e+00
 16  6 10 16  5 11                  116385.3208    0.020   1.000e+00
 16  6 11 16  5 12                  116392.4788    0.020   1.000e+00
 15  6  9 15  5 10                  116461.8264    0.020   1.000e+00
 15  6 10 15  5 11                  116465.5964    0.020   1.000e+00
 14  6  8 14  5  9                  116523.6403    0.020   1.000e+00
 14  6  9 14  5 10                  116525.5012    0.020   1.000e+00
 16  2 15 15  1 14                  116562.9365    0.020   1.000e+00
 13  6  7 13  5  8                  116572.9196    0.020   1.000e+00
 13  6  8 13  5  9                  116573.8122    0.020   1.000e+00
 12  6  6 12  5  7                  116611.5278    0.020   1.000e+00
 12  6  7 12  5  8                  116611.9693    0.020   1.000e+00
 11  6  6 11  5  7                  116641.3194    0.020   1.000e+00
 11  6  5 11  5  6                  116641.3194    0.020   1.000e+00
 10  6  5 10  5  6                  116663.5167    0.020   1.000e+00
 10  6  4 10  5  5                  116663.5167    0.020   1.000e+00
  9  6  4  9  5  5                  116679.5498    0.020   1.000e+00
  9  6  3  9  5  4                  116679.5498    0.020   1.000e+00
  8  6  3  8  5  4                  116690.7176    0.020   1.000e+00
  8  6  2  8  5  3                  116690.7176    0.020   1.000e+00
  7  6  2  7  5  3                  116697.9972    0.020   1.000e+00
  7  6  1  7  5  2                  116697.9972    0.020   1.000e+00
 42  6 37 42  5 38                  116785.9430    0.020   1.000e+00
 18 11  8 17 11  7                  116864.8226    0.020   1.000e+00
 18 11  7 17 11  6                  116864.8226    0.020   1.000e+00
 18 12  6 17 12  5                  116865.7580    0.020   1.000e+00
 18 12  7 17 12  6                  116865.7580    0.020   1.000e+00
 18 10  8 17 10  7                  116868.6109    0.020   1.000e+00
 18 10  9 17 10  8                  116868.6109    0.020   1.000e+00
 18 13  5 17 13  4                  116870.4523    0.020   1.000e+00
 18 13  6 17 13  5                  116870.4523    0.020   1.000e+00
 18  9  9 17  9  8                  116878.9531    0.020   1.000e+00
 18  9 10 17  9  9                  116878.9531    0.020   1.000e+00
 18 15  4 17 15  3                  116888.1402    0.020   1.000e+00
 18 15  3 17 15  2                  116888.1402    0.020   1.000e+00
 18  8 11 17  8 10                  116898.7819    0.020   1.000e+00
 18  8 10 17  8  9                  116898.7819    0.020   1.000e+00
 18 16  2 17 16  1                  116900.3733    0.020   1.000e+00
 18 16  3 17 16  2                  116900.3733    0.020   1.000e+00
 18 17  1 17 17  0                  116914.4666    0.020   1.000e+00
 18 17  2 17 17  1                  116914.4666    0.020   1.000e+00
 18  7 12 17  7 11                  116933.4324    0.020   1.000e+00
 18  7 11 17  7 10                  116933.4324    0.020   1.000e+00
 18  1 17 17  1 16                  116944.8073    0.020   1.000e+00
 18  3 16 17  3 15                  116988.6749    0.020   1.000e+00
 18  6 13 17  6 12                  116993.4988    0.020   1.000e+00
 18  6 12 17  6 11                  116993.4988    0.020   1.000e+00
 59  6 53 59  5 54                  116997.9771    0.020   1.000e+00
 58  8 50 58  7 51                  117105.6035    0.020   1.000e+00
 18  5 13 17  5 12                  117107.4809    0.020   1.000e+00
 41  3 38 41  2 39                  117129.1582    0.020   1.000e+00
 36  3 34 36  2 35                  117193.1690    0.020   1.000e+00
 18  4 15 17  4 14                  117229.2432    0.020   1.000e+00
 18  4 14 17  4 13                  117422.0573    0.020   1.000e+00
 45  8 37 44  9 36                  117823.5262    0.020   1.000e+00
 34  5 29 33  6 28                  117844.9314    0.020   1.000e+00
 43  6 38 43  5 39                  117966.5967    0.020   1.000e+00
 71  9 62 71  8 63                  118006.0633    0.020   1.000e+00
 22  2 20 21  3 19                  118301.8919    0.020   1.000e+00
 19  1 19 18  1 18                  118360.6685    0.020   1.000e+00
 44  7 37 44  6 38                  118434.7074    0.020   1.000e+00
 33  1 32 33  0 33                  118451.6441    0.020   1.000e+00
 38  6 32 37  7 31                  118482.3282    0.020   1.000e+00
 19  0 19 18  0 18                  118503.2613    0.020   1.000e+00
 43  5 39 43  4 40                  118606.7896    0.020   1.000e+00
 18  3 15 17  3 14                  118614.9780    0.020   1.000e+00
 33  2 32 33  1 33                  118698.5646    0.020   1.000e+00
 19  1 19 18  0 18                  118951.0299    0.020   1.000e+00
 40  4 37 40  3 38                  119020.0154    0.020   1.000e+00
 66  7 59 66  6 60                  119077.6066    0.020   1.000e+00
 10  3  7  9  2  8                  119084.5528    0.020   1.000e+00
 44  6 39 44  5 40                  119341.6118    0.020   1.000e+00
 18  2 16 17  2 15                  119496.9201    0.020   1.000e+00
 37  2 35 37  1 36                  119639.9210    0.020   1.000e+00
  7  4  3  6  3  4                  119701.2660    0.020   1.000e+00
 39  8 32 39  7 33                  154983.9858    0.025   1.000e+00
 38  8 30 38  7 31                  155075.1130    0.025   1.000e+00
 38  5 33 37  6 32                  155757.7413    0.025   1.000e+00
 24 13 12 23 13 11                  155823.7246    0.025   1.000e+00
 24 13 11 23 13 10                  155823.7246    0.025   1.000e+00
 24 14 11 23 14 10                  155826.6116    0.025   8.054e-01
 24 14 10 23 14  9                  155826.6116    0.025   8.054e-01
 24 12 12 23 12 11                  155826.6116    0.025   1.000e+00
 24 12 13 23 12 12                  155826.6116    0.025   1.000e+00
 24 10 15 23 10 14                  155858.1423    0.025   1.000e+00
 24 10 14 23 10 13                  155858.1423    0.025   1.000e+00
 24  9 16 23  9 15                  155893.3670    0.025   1.000e+00
 24  9 15 23  9 14                  155893.3670    0.025   1.000e+00
 24  7 18 23  7 17                  156041.4498    0.025   1.000e+00
 24  7 17 23  7 16                  156041.4498    0.025   1.000e+00
 24  6 19 23  6 18                  156190.2044    0.025   1.000e+00
 24  6 18 23  6 17                  156197.6583    0.025   1.000e+00
 35  8 28 35  7 29                  156442.3523    0.025   1.000e+00
 34  8 27 34  7 28                  156743.4340    0.025   1.000e+00
 33  8 26 33  7 27                  157019.8541    0.025   1.000e+00
 30  8 22 30  7 23                  157696.8417    0.025   1.000e+00
 54  5 50 54  4 51                  157798.9823    0.025   1.000e+00
 29  8 22 29  7 23                  157897.4903    0.025   1.000e+00
 24  2 22 23  2 21                  157996.2133    0.025   1.000e+00
 26  8 19 26  7 19                  158348.1062    0.025   7.300e-03
 26  8 18 26  7 19                  158348.1062    0.025   1.000e+00
 26  8 19 26  7 20                  158350.0216    0.025   1.000e+00
 25  8 17 25  7 18                  158467.3348    0.025   1.000e+00
 25  8 18 25  7 18                  158467.3348    0.025   7.300e-03
 25  8 18 25  7 19                  158468.4371    0.025   1.000e+00
 24  8 16 24  7 17                  158572.0323    0.025   1.000e+00
 24  8 17 24  7 17                  158572.0323    0.025   7.400e-03
 24  8 17 24  7 18                  158572.6148    0.025   1.000e+00
 21  8 13 21  7 14                  158811.5806    0.025   1.000e+00
 21  8 14 21  7 14                  158811.5806    0.025   7.500e-03
 21  8 14 21  7 15                  158811.5806    0.025   1.000e+00
 20  8 13 20  7 14                  158870.2790    0.025   1.000e+00
 20  8 12 20  7 13                  158870.2790    0.025   1.000e+00
 20  8 13 20  7 13                  158870.2790    0.025   7.600e-03
 19  8 12 19  7 13                  158920.0350    0.025   1.000e+00
 19  8 11 19  7 12                  158920.0350    0.025   1.000e+00
 19  8 12 19  7 12                  158920.0350    0.025   7.600e-03
 18  8 11 18  7 12                  158961.8384    0.025   1.000e+00
 18  8 10 18  7 11                  158961.8384    0.025   1.000e+00
 18  8 11 18  7 11                  158961.8384    0.025   7.700e-03
 16  8  9 16  7  9                  159024.8202    0.025   7.700e-03
 16  8  8 16  7  9                  159024.8202    0.025   1.000e+00
 16  8  9 16  7 10                  159024.8202    0.025   1.000e+00
 14  8  7 14  7  8                  159065.6323    0.025   1.000e+00
 14  8  7 14  7  7                  159065.6323    0.025   7.800e-03
 14  8  6 14  7  7                  159065.6323    0.025   1.000e+00
 13  8  6 13  7  7                  159079.4229    0.025   1.000e+00
 13  8  6 13  7  6                  159079.4229    0.025   7.800e-03
 13  8  5 13  7  6                  159079.4229    0.025   1.000e+00
 12  8  5 12  7  5                  159089.6101    0.025   7.900e-03
 12  8  4 12  7  5                  159089.6101    0.025   1.000e+00
 12  8  5 12  7  6                  159089.6101    0.025   1.000e+00
 11  8  4 11  7  5                  159096.8768    0.025   1.000e+00
 11  8  4 11  7  4                  159096.8768    0.025   7.900e-03
 11  8  3 11  7  4                  159096.8768    0.025   1.000e+00
  9  8  1  9  7  2                  159104.5130    0.025   1.000e+00
  9  8  2  9  7  2                  159104.5130    0.025   8.000e-03
  9  8  2  9  7  3                  159104.5130    0.025   1.000e+00
  9  8  1  9  7  3                  159104.5130    0.025   8.000e-03
 24  3 21 23  3 20                  159390.3380    0.025   1.000e+00
 25  1 24 24  1 23                  159432.4226    0.025   1.000e+00
 30  3 27 29  4 26                  161244.5243    0.025   1.000e+00
 26  1 26 25  1 25                  161267.0792    0.025   1.000e+00
 26  0 26 25  0 25                  161287.4161    0.025   1.000e+00
 26  1 26 25  0 25                  161345.1174    0.025   1.000e+00
 59  6 54 59  5 55                  161402.4699    0.025   1.000e+00
 25  2 24 24  1 23                  161469.4341    0.025   1.000e+00
 51  4 48 51  3 49                  161571.4244    0.025   1.000e+00
 25  3 23 24  3 22                  161745.7245    0.025   1.000e+00
 63  7 57 63  6 58                  161846.4745    0.025   1.000e+00
 27  2 25 26  3 24                  162113.8073    0.025   1.000e+00
  7  6  2  6  5  2                  162136.2805    0.025   8.300e-03
  7  6  1  6  5  2                  162136.2805    0.025   1.000e+00
  7  6  1  6  5  1                  162136.2805    0.025   8.300e-03
  7  6  2  6  5  1                  162136.2805    0.025   1.000e+00
 25 13 13 24 13 12                  162315.5999    0.025   1.000e+00
 25 13 12 24 13 11                  162315.5999    0.025   1.000e+00
 25 14 11 24 14 10                  162317.0044    0.025   1.000e+00
 25 14 12 24 14 11                  162317.0044    0.025   1.000e+00
 25 12 13 24 12 12                  162320.6424    0.025   1.000e+00
 25 12 14 24 12 13                  162320.6424    0.025   1.000e+00
 25 15 10 24 15  9                  162323.6474    0.025   1.000e+00
 25 15 11 24 15 10                  162323.6474    0.025   1.000e+00
 25 11 14 24 11 13                  162334.1635    0.025   1.000e+00
 25 11 15 24 11 14                  162334.1635    0.025   1.000e+00
 25 10 15 24 10 14                  162358.9723    0.025   1.000e+00
 25 10 16 24 10 15                  162358.9723    0.025   1.000e+00
 25 18  7 24 18  6                  162367.0220    0.025   1.000e+00
 25 18  8 24 18  7                  162367.0220    0.025   1.000e+00
 25  9 16 24  9 15                  162400.0168    0.025   1.000e+00
 25  9 17 24  9 16                  162400.0168    0.025   1.000e+00
 25  8 17 24  8 16                  162465.3120    0.025   1.000e+00
 25  8 18 24  8 17                  162465.3120    0.025   1.000e+00
 25  7 18 24  7 17                  162570.0427    0.025   1.000e+00
 25  5 20 24  5 19                  163154.6135    0.025   1.000e+00
 26  1 25 25  2 24                  163453.7627    0.025   1.000e+00
 56  4 52 56  3 53                  163781.0936    0.025   1.000e+00
 14  4 11 13  3 10                  164080.5612    0.025   1.000e+00
 25  2 23 24  2 22                  164209.1438    0.025   1.000e+00
 48  3 46 48  2 47                  164225.9048    0.025   1.000e+00
 25  4 21 24  4 20                  164461.6085    0.025   1.000e+00
 26  1 25 25  1 24                  165490.6972    0.025   1.000e+00
 21  3 19 20  2 18                  166088.8952    0.025   5.298e-01
 25  3 22 24  3 21                  166088.8952    0.025   1.000e+00
 11  5  7 10  4  6                  166839.3614    0.025   1.000e+00
 11  5  6 10  4  6                  166839.3614    0.025   8.800e-03
 11  5  6 10  4  7                  166844.8739    0.025   1.000e+00
 11  5  7 10  4  7                  166844.8739    0.025   8.800e-03
 54  9 45 54  8 46                  166907.7321    0.025   1.000e+00
 26  2 25 25  1 24                  167088.1026    0.025   1.000e+00
 65  9 57 65  8 58                  167232.0241    0.025   1.000e+00
 27  1 27 26  1 26                  167387.4954    0.025   1.000e+00
 27  0 27 26  0 26                  167402.5877    0.025   1.000e+00
 27  1 27 26  0 26                  167445.1422    0.025   1.000e+00
 58  9 50 58  8 51                  168244.2492    0.025   1.000e+00
 53  9 44 53  8 45                  168285.4360    0.025   1.000e+00
  8  6  2  7  5  3                  168626.4980    0.025   1.000e+00
  8  6  3  7  5  3                  168626.4980    0.025   8.400e-03
  8  6  2  7  5  2                  168626.4980    0.025   8.400e-03
  8  6  3  7  5  2                  168626.4980    0.025   1.000e+00
 26 13 13 25 13 12                  168807.3360    0.025   1.000e+00
 26 13 14 25 13 13                  168807.3360    0.025   1.000e+00
 26 14 13 25 14 12                  168807.3360    0.025   9.045e-01
 26 14 12 25 14 11                  168807.3360    0.025   9.045e-01
 26 12 14 25 12 13                  168814.6403    0.025   1.000e+00
 26 12 15 25 12 14                  168814.6403    0.025   1.000e+00
 26 11 16 25 11 15                  168831.2980    0.025   1.000e+00
 26 11 15 25 11 14                  168831.2980    0.025   1.000e+00
 26 17  9 25 17  8                  168837.4541    0.025   1.000e+00
 26 17 10 25 17  9                  168837.4541    0.025   1.000e+00
 26 10 17 25 10 16                  168860.5999    0.025   1.000e+00
 26 10 16 25 10 15                  168860.5999    0.025   1.000e+00
 26 19  8 25 19  7                  168876.1219    0.025   1.000e+00
 26 19  7 25 19  6                  168876.1219    0.025   1.000e+00
 26 20  7 25 20  6                  168899.8369    0.025   1.000e+00
 26 20  6 25 20  5                  168899.8369    0.025   1.000e+00
 26  9 17 25  9 16                  168907.9844    0.025   1.000e+00
 26  9 18 25  9 17                  168907.9844    0.025   1.000e+00
 26  8 19 25  8 18                  168982.5990    0.025   1.000e+00
 26  8 18 25  8 17                  168982.5990    0.025   1.000e+00
 26  7 19 25  7 18                  169101.8396    0.025   1.000e+00
 56  9 48 56  8 49                  169264.9176    0.025   1.000e+00
 26  6 20 25  6 19                  169308.2776    0.025   1.000e+00
 26  4 23 25  4 22                  169445.7207    0.025   1.000e+00
 53  4 50 53  3 51                  169513.1666    0.025   1.000e+00
 69 10 59 69  9 60                  169703.6320    0.025   1.000e+00
 22  3 20 21  2 19                  169773.3619    0.025   1.000e+00
 26  5 21 25  5 20                  169792.3254    0.025   1.000e+00
 55  9 47 55  8 48                  169828.3890    0.025   1.000e+00
 27  1 26 26  2 25                  169958.3960    0.025   1.000e+00
 28  2 26 27  3 25                  170309.0802    0.025   1.000e+00
 26  2 24 25  2 23                  170366.6162    0.025   1.000e+00
 26  4 22 25  4 21                  171307.1922    0.025   1.000e+00
 27  1 26 26  1 25                  171555.7750    0.025   1.000e+00
 50  9 41 50  8 42                  171564.0623    0.025   1.000e+00
 52  9 44 52  8 45                  171602.0522    0.025   1.000e+00
 51  9 43 51  8 44                  172192.5890    0.025   1.000e+00
 66  7 60 66  6 61                  172261.0515    0.025   1.000e+00
 26  3 23 25  3 22                  172739.3625    0.025   1.000e+00
 50  9 42 50  8 43                  172771.6338    0.025   1.000e+00
 27  2 26 26  1 25                  172800.8228    0.025   1.000e+00
 23  3 21 22  2 20                  173440.9777    0.025   1.000e+00
 28  1 28 27  1 27                  173506.3210    0.025   1.000e+00
 28  0 28 27  0 27                  173517.5492    0.025   1.000e+00
 28  1 28 27  0 27                  173548.8782    0.025   1.000e+00
 47  9 38 47  8 39                  173901.4253    0.025   1.000e+00
 27  3 25 26  3 24                  174346.8817    0.025   1.000e+00
 47  9 39 47  8 40                  174396.4295    0.025   1.000e+00
 17  3 14 16  2 15                  174428.4383    0.025   1.000e+00
 46  9 37 46  8 38                  174529.7258    0.025   1.000e+00
 45  9 36 45  8 37                  175097.8030    0.025   1.000e+00
 27 14 14 26 14 13                  175297.2212    0.025   1.000e+00
 27 14 13 26 14 12                  175297.2212    0.025   1.000e+00
 27 13 15 26 13 14                  175299.0396    0.025   1.000e+00
 27 13 14 26 13 13                  175299.0396    0.025   1.000e+00
 27 15 13 26 15 12                  175301.5586    0.025   1.000e+00
 27 15 12 26 15 11                  175301.5586    0.025   1.000e+00
 27 12 16 26 12 15                  175308.7847    0.025   1.000e+00
 27 12 15 26 12 14                  175308.7847    0.025   1.000e+00
 27 16 12 26 16 11                  175311.2550    0.025   1.000e+00
 27 16 11 26 16 10                  175311.2550    0.025   1.000e+00
 27 17 11 26 17 10                  175325.1558    0.025   1.000e+00
 27 17 10 26 17  9                  175325.1558    0.025   1.000e+00
 27 11 16 26 11 15                  175328.8889    0.025   1.000e+00
 27 11 17 26 11 16                  175328.8889    0.025   1.000e+00
 27 18 10 26 18  9                  175342.7928    0.025   1.000e+00
 27 18  9 26 18  8                  175342.7928    0.025   1.000e+00
 45  9 37 45  8 38                  175358.7689    0.025   1.000e+00
 27 10 17 26 10 16                  175363.0627    0.025   1.000e+00
 27 10 18 26 10 17                  175363.0627    0.025   1.000e+00
 27 19  8 26 19  7                  175363.8129    0.025   1.000e+00
 27 19  9 26 19  8                  175363.8129    0.025   1.000e+00
 27 20  8 26 20  7                  175387.7699    0.025   1.000e+00
 27 20  7 26 20  6                  175387.7699    0.025   1.000e+00
 27  9 18 26  9 17                  175417.3612    0.025   1.000e+00
 27  9 19 26  9 18                  175417.3612    0.025   1.000e+00
 27  8 19 26  8 18                  175502.1444    0.025   1.000e+00
 27  8 20 26  8 19                  175502.1444    0.025   1.000e+00
 27 25  3 26 25  2                  175545.7260    0.025   1.000e+00
 27 25  2 26 25  1                  175545.7260    0.025   1.000e+00
 44  9 35 44  8 36                  175612.7357    0.025   1.000e+00
 27  7 20 26  7 19                  175637.2011    0.025   1.000e+00
 44  9 36 44  8 37                  175799.5768    0.025   1.000e+00
 27  6 22 26  6 21                  175847.1040    0.025   1.000e+00
 27  6 21 26  6 20                  175874.0986    0.025   1.000e+00
 27  4 24 26  4 23                  175924.6444    0.025   1.000e+00
 43  9 34 43  8 35                  176080.5971    0.025   1.000e+00
 71  8 64 71  7 65                  176197.4226    0.025   1.000e+00
 43  9 35 43  8 36                  176213.0545    0.025   1.000e+00
 28  1 27 27  2 26                  176382.4947    0.025   1.000e+00
 27  5 22 26  5 21                  176452.4167    0.025   1.000e+00
 27  2 25 26  2 24                  176474.7583    0.025   1.000e+00
 42  9 33 42  8 34                  176506.3929    0.025   1.000e+00
 42  9 34 42  8 35                  176599.2843    0.025   1.000e+00
 59  4 55 59  3 56                  176711.6959    0.025   1.000e+00
 41  9 32 41  8 33                  176894.3887    0.025   1.000e+00
 40  9 31 40  8 32                  177248.2720    0.025   1.000e+00
 48  2 47 48  1 48                  177248.2720    0.025   2.105e-01
 40  9 32 40  8 33                  177292.5765    0.025   1.000e+00
 39  9 30 39  8 31                  177571.1960    0.025   1.000e+00
 39  9 31 39  8 32                  177601.2117    0.025   1.000e+00
 28  1 27 27  1 26                  177627.5979    0.025   1.000e+00
 59  5 55 59  4 56                  177684.1029    0.025   1.000e+00
 38  9 29 38  8 30                  177865.8061    0.025   1.000e+00
 38  9 30 38  8 31                  177885.9638    0.025   1.000e+00
 37  9 28 37  8 29                  178134.4500    0.025   1.000e+00
 37  9 29 37  8 30                  178147.8001    0.025   1.000e+00
 27  4 23 26  4 22                  178172.8587    0.025   1.000e+00
 29  2 27 28  3 26                  178271.5292    0.025   1.000e+00
 36  9 27 36  8 28                  178379.2637    0.025   1.000e+00
 36  9 28 36  8 28                  178379.2637    0.025   6.900e-03
 36  9 28 36  8 29                  178387.9902    0.025   1.000e+00
 28  2 27 27  1 26                  178592.8484    0.025   1.000e+00
 35  9 26 35  8 27                  178601.9741    0.025   1.000e+00
 35  9 27 35  8 27                  178601.9741    0.025   7.000e-03
 35  9 27 35  8 28                  178607.6150    0.025   1.000e+00
 34  9 25 34  8 26                  178804.3466    0.025   1.000e+00
 34  9 26 34  8 26                  178804.3466    0.025   7.000e-03
 34  9 26 34  8 27                  178807.9766    0.025   1.000e+00
 33  9 24 33  8 25                  178987.8811    0.025   1.000e+00
 33  9 25 33  8 25                  178987.8811    0.025   7.100e-03
 33  9 25 33  8 26                  178990.1069    0.025   1.000e+00
 32  9 23 32  8 24                  179153.8371    0.025   1.000e+00
 32  9 24 32  8 24                  179153.8371    0.025   7.100e-03
 32  9 24 32  8 25                  179155.2220    0.025   1.000e+00
 31  9 23 31  8 24                  179304.4473    0.025   1.000e+00
 27  3 24 26  3 23                  179336.9641    0.025   1.000e+00
 30  9 22 30  8 22                  179438.2893    0.025   7.200e-03
 30  9 21 30  8 22                  179438.2893    0.025   1.000e+00
 30  9 22 30  8 23                  179438.8602    0.025   1.000e+00
 29  9 20 29  8 21                  179559.1673    0.025   1.000e+00
 29  9 21 29  8 21                  179559.1673    0.025   7.300e-03
 29  9 21 29  8 22                  179559.1673    0.025   1.000e+00
 29  1 29 28  1 28                  179623.7170    0.025   1.000e+00
 29  0 29 28  0 28                  179632.0345    0.025   1.000e+00
 29  1 29 28  0 28                  179655.0220    0.025   1.000e+00
 28  9 19 28  8 20                  179666.8634    0.025   1.000e+00
 28  9 20 28  8 20                  179666.8634    0.025   7.300e-03
 28  9 20 28  8 21                  179666.8634    0.025   1.000e+00
 27  9 19 27  8 20                  179762.7408    0.025   1.000e+00
 27  9 18 27  8 19                  179762.7408    0.025   1.000e+00
 27  9 19 27  8 19                  179762.7408    0.025   7.400e-03
 26  9 18 26  8 19                  179847.5250    0.025   1.000e+00
 26  9 17 26  8 18                  179847.5250    0.025   1.000e+00
 26  9 18 26  8 18                  179847.5250    0.025   7.400e-03
 25  9 17 25  8 18                  179922.1386    0.025   1.000e+00
 25  9 16 25  8 17                  179922.1386    0.025   1.000e+00
 25  9 17 25  8 17                  179922.1386    0.025   7.500e-03
 24  9 16 24  8 17                  179987.4420    0.025   1.000e+00
 24  9 15 24  8 16                  179987.4420    0.025   1.000e+00
 24  9 16 24  8 16                  179987.4420    0.025   7.500e-03
 23  9 15 23  8 16                  180044.1599    0.025   1.000e+00
 23  9 14 23  8 15                  180044.1599    0.025   1.000e+00
 23  9 15 23  8 15                  180044.1599    0.025   7.600e-03
 22  9 14 22  8 15                  180093.0949    0.025   1.000e+00
 22  9 13 22  8 14                  180093.0949    0.025   1.000e+00
 22  9 14 22  8 14                  180093.0949    0.025   7.600e-03
 21  9 12 21  8 13                  180134.9163    0.025   1.000e+00
 21  9 13 21  8 13                  180134.9163    0.025   7.600e-03
 21  9 13 21  8 14                  180134.9163    0.025   1.000e+00
 17  9  8 17  8  9                  180244.2380    0.025   1.000e+00
 17  9  9 17  8 10                  180244.2380    0.025   1.000e+00
 17  9  9 17  8  9                  180244.2380    0.025   7.800e-03
 16  9  8 16  8  8                  180259.9678    0.025   7.800e-03
 16  9  8 16  8  9                  180259.9678    0.025   1.000e+00
 16  9  7 16  8  8                  180259.9678    0.025   1.000e+00
 15  9  7 15  8  7                  180272.2552    0.025   7.800e-03
 15  9  7 15  8  8                  180272.2552    0.025   1.000e+00
 15  9  6 15  8  7                  180272.2552    0.025   1.000e+00
 14  9  6 14  8  7                  180281.2958    0.025   1.000e+00
 14  9  5 14  8  6                  180281.2958    0.025   1.000e+00
 14  9  6 14  8  6                  180281.2958    0.025   7.900e-03
 13  9  5 13  8  6                  180287.7661    0.025   1.000e+00
 13  9  5 13  8  5                  180287.7661    0.025   7.900e-03
 13  9  4 13  8  5                  180287.7661    0.025   1.000e+00
 12  9  4 12  8  4                  180292.0426    0.025   7.900e-03
 12  9  4 12  8  5                  180292.0426    0.025   1.000e+00
 12  9  3 12  8  4                  180292.0426    0.025   1.000e+00
 28  3 26 27  3 25                  180616.1347    0.025   1.000e+00
 56  3 53 56  2 54                  181250.8991    0.025   1.000e+00
 56  4 53 56  3 54                  181414.8286    0.025   1.000e+00
 17  4 14 16  3 13                  181553.1224    0.025   1.000e+00
 10  6  5  9  5  4                  181602.0373    0.025   1.000e+00
 10  6  4  9  5  4                  181602.0373    0.025   8.500e-03
 10  6  5  9  5  5                  181602.0373    0.025   8.500e-03
 10  6  4  9  5  5                  181602.0373    0.025   1.000e+00
 28 14 15 27 14 14                  181786.8579    0.025   1.000e+00
 28 14 14 27 14 13                  181786.8579    0.025   1.000e+00
 28 15 13 27 15 12                  181789.9174    0.025   1.000e+00
 28 15 14 27 15 13                  181789.9174    0.025   1.000e+00
 28 12 16 27 12 15                  181803.0563    0.025   1.000e+00
 28 12 17 27 12 16                  181803.0563    0.025   1.000e+00
 28 11 17 27 11 16                  181826.9439    0.025   1.000e+00
 28 11 18 27 11 17                  181826.9439    0.025   1.000e+00
 28 19  9 27 19  8                  181850.6607    0.025   1.000e+00
 28 19 10 27 19  9                  181850.6607    0.025   1.000e+00
 28 10 19 27 10 18                  181866.3688    0.025   1.000e+00
 28 10 18 27 10 17                  181866.3688    0.025   1.000e+00
 28 21  7 27 21  6                  181902.0294    0.025   1.000e+00
 28 21  8 27 21  7                  181902.0294    0.025   1.000e+00
 17  4 13 16  3 13                  181902.0294    0.025   2.200e-02
 28  9 19 27  9 18                  181928.2188    0.025   1.000e+00
 28  9 20 27  9 19                  181928.2188    0.025   1.000e+00
 28 22  6 27 22  5                  181931.9280    0.025   1.000e+00
 28 22  7 27 22  6                  181931.9280    0.025   1.000e+00
 28 23  5 27 23  4                  181964.4617    0.025   7.546e-01
 28 23  6 27 23  5                  181964.4617    0.025   7.546e-01
 76  9 68 76  8 69                  181964.4617    0.025   1.000e+00
 28  8 21 27  8 20                  182024.0023    0.025   1.000e+00
 28  8 20 27  8 19                  182024.0023    0.025   1.000e+00
 28  7 21 27  7 20                  182176.4811    0.025   1.000e+00
 64 10 54 64  9 55                  182178.3406    0.025   1.000e+00
 28  4 25 27  4 24                  182386.1656    0.025   1.000e+00
 29  1 28 28  2 27                  182740.3658    0.025   1.000e+00
 28  5 23 27  5 22                  183138.2219    0.025   1.000e+00
 29  2 28 28  2 27                  183485.0586    0.025   1.000e+00
 69  7 63 69  6 64                  183531.2327    0.025   1.000e+00
 29  1 28 28  1 27                  183705.6590    0.025   1.000e+00
 63 10 53 63  9 54                  183979.7991    0.025   1.000e+00
 29  2 28 28  1 27                  184450.2866    0.025   1.000e+00
 28  4 24 27  4 23                  185048.7107    0.025   1.000e+00
 61  5 57 61  4 58                  185699.4583    0.025   1.000e+00
 30  1 30 29  1 29                  185739.7405    0.025   1.000e+00
 30  0 30 29  0 29                  185745.8838    0.025   1.000e+00
 30  1 30 29  0 29                  185762.7582    0.025   1.000e+00
 28  3 25 27  3 24                  185877.5544    0.025   1.000e+00
 30  2 28 29  3 27                  186000.3419    0.025   1.000e+00
 29  3 27 28  3 26                  186865.5575    0.025   1.000e+00
 18  4 15 17  3 14                  186964.9975    0.025   1.000e+00
 65 10 56 65  9 57                  187013.4950    0.025   1.000e+00
 66  5 61 66  4 62                  187014.7033    0.025   1.000e+00
 11  6  6 10  5  6                  188085.8625    0.025   8.600e-03
 11  6  5 10  5  6                  188085.8625    0.025   1.000e+00
 11  6  5 10  5  5                  188085.8625    0.025   8.600e-03
 11  6  6 10  5  5                  188085.8625    0.025   1.000e+00
 29 14 15 28 14 14                  188276.2042    0.025   1.000e+00
 29 14 16 28 14 15                  188276.2042    0.025   1.000e+00
 70  7 64 70  5 65                  188276.2042    0.025   4.800e-03
 29 15 14 28 15 13                  188277.7745    0.025   1.000e+00
 29 15 15 28 15 14                  188277.7745    0.025   1.000e+00
 29 13 16 28 13 15                  188282.0586    0.025   1.000e+00
 29 13 17 28 13 16                  188282.0586    0.025   1.000e+00
 29 16 13 28 16 12                  188285.4775    0.025   1.000e+00
 29 16 14 28 16 13                  188285.4775    0.025   1.000e+00
 29 12 17 28 12 16                  188297.4588    0.025   1.000e+00
 29 12 18 28 12 17                  188297.4588    0.025   1.000e+00
 29 17 13 28 17 12                  188298.2746    0.025   1.000e+00
 29 17 12 28 17 11                  188298.2746    0.025   1.000e+00
 29 18 12 28 18 11                  188315.4329    0.025   1.000e+00
 29 18 11 28 18 10                  188315.4329    0.025   1.000e+00
 29 11 19 28 11 18                  188325.4737    0.025   1.000e+00
 29 11 18 28 11 17                  188325.4737    0.025   1.000e+00
 29 19 11 28 19 10                  188336.4408    0.025   1.000e+00
 29 19 10 28 19  9                  188336.4408    0.025   1.000e+00
 29 20 10 28 20  9                  188360.8950    0.025   1.000e+00
 29 20  9 28 20  8                  188360.8950    0.025   1.000e+00
 29 10 20 28 10 19                  188370.6215    0.025   1.000e+00
 29 10 19 28 10 18                  188370.6215    0.025   1.000e+00
 29 21  9 28 21  8                  188388.4428    0.025   1.000e+00
 29 21  8 28 21  7                  188388.4428    0.025   1.000e+00
 29 22  7 28 22  6                  188419.0351    0.025   1.000e+00
 29 22  8 28 22  7                  188419.0351    0.025   1.000e+00
 29  9 20 28  9 19                  188440.6006    0.025   1.000e+00
 29  9 21 28  9 20                  188440.6006    0.025   1.000e+00
 29  8 22 28  8 21                  188548.3155    0.025   1.000e+00
 29  8 21 28  8 20                  188548.3155    0.025   1.000e+00
 29  2 27 28  2 26                  188578.5609    0.025   1.000e+00
 27  3 25 26  2 24                  188707.7768    0.025   1.000e+00
 29  7 22 28  7 21                  188719.8773    0.025   1.000e+00
 29  4 26 28  4 25                  188828.5375    0.025   1.000e+00
 29  6 24 28  6 23                  188973.5646    0.025   1.000e+00
 29  6 23 28  6 22                  189031.4968    0.025   1.000e+00
 30  1 29 29  2 28                  189044.3773    0.025   1.000e+00
 58  3 55 58  2 56                  189232.7578    0.025   1.000e+00
 58  4 55 58  3 56                  189330.0769    0.025   1.000e+00
 59 10 49 59  9 50                  189496.7077    0.025   1.000e+00
 30  2 29 29  2 28                  189616.4167    0.025   1.000e+00
 62  5 58 62  4 59                  189707.3633    0.025   1.000e+00
 61 10 52 61  9 53                  189730.3194    0.025   1.000e+00
 30  1 29 29  1 28                  189789.0811    0.025   1.000e+00
  8  7  2  7  6  1                  189833.4834    0.025   1.000e+00
  8  7  1  7  6  2                  189833.4834    0.025   1.000e+00
  8  7  1  7  6  1                  189833.4834    0.025   8.300e-03
  8  7  2  7  6  2                  189833.4834    0.025   8.300e-03
 29  5 24 28  5 23                  189852.7198    0.025   1.000e+00
 30  2 29 29  1 28                  190361.1359    0.025   1.000e+00
 33  3 30 32  4 29                  190474.5008    0.025   1.000e+00
 58 10 48 58  9 49                  190545.7807    0.025   1.000e+00
 57 10 47 57  9 48                  191494.0599    0.025   1.000e+00
 58 10 49 58  9 50                  191778.5667    0.025   1.000e+00
 31  1 31 30  1 30                  191854.4028    0.025   1.000e+00
 31  0 31 30  0 30                  191858.9414    0.025   1.000e+00
 31  1 31 30  0 30                  191871.2865    0.025   1.000e+00
 29  4 25 28  4 24                  191923.0973    0.025   1.000e+00
 19  4 16 18  3 15                  192124.2401    0.025   1.000e+00
 18  4 14 17  3 15                  192168.5446    0.025   1.000e+00
 56 10 46 56  9 47                  192353.8167    0.025   1.000e+00
 29  3 26 28  3 25                  192357.5559    0.025   1.000e+00
 57 10 48 57  9 49                  192429.8335    0.025   1.000e+00
 15  5 11 14  4 10                  192577.1226    0.025   1.000e+00
 15  5 10 14  4 11                  192658.1729    0.025   1.000e+00
 28  3 26 27  2 25                  192849.2368    0.025   1.000e+00
 56 10 47 56  9 48                  193058.6967    0.025   1.000e+00
 30  3 28 29  3 27                  193096.0391    0.025   1.000e+00
 55 10 45 55  9 46                  193136.0001    0.025   1.000e+00
 31  2 29 30  3 28                  193503.2638    0.025   1.000e+00
 55 10 46 55  9 47                  193662.8958    0.025   1.000e+00
 54 10 44 54  9 45                  193849.6784    0.025   1.000e+00
 54 10 45 54  9 46                  194240.4286    0.025   1.000e+00
 53 10 43 53  9 44                  194502.5495    0.025   1.000e+00
 12  6  7 11  5  7                  194565.7060    0.025   8.700e-03
 12  6  6 11  5  7                  194565.7060    0.025   1.000e+00
 12  6  6 11  5  6                  194565.7060    0.025   8.700e-03
 12  6  7 11  5  6                  194565.7060    0.025   1.000e+00
 30  2 28 29  2 27                  194594.4371    0.025   1.000e+00
 30 14 16 29 14 15                  194765.1168    0.025   1.000e+00
 30 14 17 29 14 16                  194765.1168    0.025   1.000e+00
 30 15 15 29 15 14                  194765.1168    0.025   9.126e-01
 30 15 16 29 15 15                  194765.1168    0.025   9.126e-01
 30 16 14 29 16 13                  194771.6098    0.025   1.000e+00
 30 16 15 29 16 14                  194771.6098    0.025   1.000e+00
 30 13 18 29 13 17                  194773.3648    0.025   1.000e+00
 30 13 17 29 13 16                  194773.3648    0.025   1.000e+00
 30 17 14 29 17 13                  194783.7406    0.025   1.000e+00
 30 17 13 29 17 12                  194783.7406    0.025   1.000e+00
 53 10 44 53  9 45                  194790.2574    0.025   1.000e+00
 30 12 19 29 12 18                  194792.0111    0.025   1.000e+00
 30 12 18 29 12 17                  194792.0111    0.025   1.000e+00
 30 18 12 29 18 11                  194800.4663    0.025   1.000e+00
 30 18 13 29 18 12                  194800.4663    0.025   1.000e+00
 30 19 11 29 19 10                  194821.4449    0.025   1.000e+00
 30 19 12 29 19 11                  194821.4449    0.025   1.000e+00
 30 11 19 29 11 18                  194824.4802    0.025   1.000e+00
 30 11 20 29 11 19                  194824.4802    0.025   1.000e+00
 30 20 10 29 20  9                  194846.0029    0.025   1.000e+00
 30 20 11 29 20 10                  194846.0029    0.025   1.000e+00
 30 21  9 29 21  8                  194873.9494    0.025   1.000e+00
 30 21 10 29 21  9                  194873.9494    0.025   1.000e+00
 30 10 21 29 10 20                  194875.8055    0.025   1.000e+00
 30 10 20 29 10 19                  194875.8055    0.025   1.000e+00
 30 22  8 29 22  7                  194904.9416    0.025   1.000e+00
 30 22  9 29 22  8                  194904.9416    0.025   1.000e+00
 30  9 22 29  9 21                  194954.5416    0.025   1.000e+00
 30  9 21 29  9 20                  194954.5416    0.025   1.000e+00
 30  8 23 29  8 22                  195075.1641    0.025   1.000e+00
 30  8 22 29  8 21                  195075.1641    0.025   1.000e+00
 52 10 42 52  9 43                  195101.5517    0.025   1.000e+00
 30  4 27 29  4 26                  195250.4616    0.025   1.000e+00
 30  7 23 29  7 22                  195267.6421    0.025   1.000e+00
 31  1 30 30  2 29                  195304.9160    0.025   1.000e+00
 56  2 54 56  1 55                  195542.7130    0.025   2.238e-01
 30  6 25 29  6 24                  195542.7130    0.025   1.000e+00
 30  6 24 29  6 23                  195625.4381    0.025   1.000e+00
 51 10 41 51  9 42                  195652.2742    0.025   1.000e+00
 31  2 30 30  2 29                  195742.6013    0.025   1.000e+00
 51  7 44 50  8 43                  195755.5592    0.025   1.000e+00
 51 10 42 51  9 43                  195804.2664    0.025   1.000e+00
 31  1 30 30  1 29                  195876.9636    0.025   1.000e+00
 50 10 40 50  9 41                  196159.3902    0.025   1.000e+00
 50 10 41 50  9 42                  196268.6000    0.025   1.000e+00
 31  2 30 30  1 29                  196314.5943    0.025   1.000e+00
  9  7  2  8  6  2                  196324.7950    0.025   8.400e-03
  9  7  2  8  6  3                  196324.7950    0.025   1.000e+00
  9  7  3  8  6  2                  196324.7950    0.025   1.000e+00
  9  7  3  8  6  3                  196324.7950    0.025   8.400e-03
 49 10 39 49  9 40                  196627.2749    0.025   1.000e+00
 49 10 40 49  9 41                  196705.0264    0.025   1.000e+00
 48 10 38 48  9 39                  197059.1835    0.025   1.000e+00
 47 10 37 47  9 38                  197458.3412    0.025   1.000e+00
 47 10 38 47  9 39                  197496.7148    0.025   1.000e+00
 46 10 37 46  9 38                  197853.8731    0.025   1.000e+00
 32  1 32 31  1 31                  197967.8236    0.025   1.000e+00
 32  0 32 31  0 31                  197971.2182    0.025   1.000e+00
 45 10 36 45  9 37                  198186.4271    0.025   1.000e+00
 44 10 35 44  9 36                  198495.8564    0.025   1.000e+00
 30  3 27 29  3 26                  198773.9570    0.025   1.000e+00
 43 10 33 43  9 34                  198774.6567    0.025   1.000e+00
 43 10 34 43  9 35                  198782.8873    0.025   1.000e+00
 30  4 26 29  4 25                  198783.8661    0.025   1.000e+00
 16  5 12 15  4 11                  198950.4748    0.025   1.000e+00
 42 10 32 42  9 33                  199043.2140    0.025   1.000e+00
 42 10 33 42  9 33                  199043.2140    0.025   6.800e-03
 42 10 33 42  9 34                  199048.7898    0.025   1.000e+00
 16  5 11 15  4 12                  199090.0019    0.025   1.000e+00
 21  1 20 20  0 20                  199167.5565    0.025   1.000e+00
 41 10 31 41  9 32                  199290.8895    0.025   1.000e+00
 41 10 32 41  9 32                  199290.8895    0.025   6.900e-03
 31  3 29 30  3 28                  199308.8319    0.025   1.000e+00
 73  7 67 73  6 68                  199352.8638    0.025   1.000e+00
 40 10 30 40  9 31                  199518.9207    0.025   1.000e+00
 40 10 31 40  9 31                  199518.9207    0.025   6.900e-03
 40 10 31 40  9 32                  199521.1948    0.025   1.000e+00
 39 10 29 39  9 30                  199728.4863    0.025   1.000e+00
 39 10 30 39  9 30                  199728.4863    0.025   7.000e-03
 39 10 30 39  9 31                  199729.9850    0.025   1.000e+00
 38 10 29 38  9 29                  199920.7932    0.025   7.000e-03
 38 10 28 38  9 29                  199920.7932    0.025   1.000e+00
 38 10 29 38  9 30                  199921.7544    0.025   1.000e+00
 37 10 28 37  9 28                  200096.8897    0.025   7.100e-03
 37 10 27 37  9 28                  200096.8897    0.025   1.000e+00
 37 10 28 37  9 29                  200097.5816    0.025   1.000e+00
 35 10 25 35  9 26                  200404.7813    0.025   1.000e+00
 35 10 26 35  9 26                  200404.7813    0.025   7.200e-03
 35 10 26 35  9 27                  200404.7813    0.025   1.000e+00
 34 10 24 34  9 25                  200538.1176    0.025   1.000e+00
 34 10 25 34  9 25                  200538.1176    0.025   7.200e-03
 34 10 25 34  9 26                  200538.1176    0.025   1.000e+00
 33 10 23 33  9 24                  200659.0282    0.025   1.000e+00
 33 10 24 33  9 24                  200659.0282    0.025   7.300e-03
 33 10 24 33  9 25                  200659.0282    0.025   1.000e+00
 32 10 23 32  9 24                  200768.2784    0.025   1.000e+00
 32 10 22 32  9 23                  200768.2784    0.025   1.000e+00
 32 10 23 32  9 23                  200768.2784    0.025   7.300e-03
 32  2 30 31  3 29                  200794.5161    0.025   1.000e+00
 31 10 22 31  9 23                  200866.6433    0.025   1.000e+00
 31 10 21 31  9 22                  200866.6433    0.025   1.000e+00
 31 10 22 31  9 22                  200866.6433    0.025   7.400e-03
 30 10 21 30  9 22                  200954.7980    0.025   1.000e+00
 30 10 20 30  9 21                  200954.7980    0.025   1.000e+00
 30 10 21 30  9 21                  200954.7980    0.025   7.400e-03
 29 10 20 29  9 20                  201033.5138    0.025   7.400e-03
 29 10 19 29  9 20                  201033.5138    0.025   1.000e+00
 29 10 20 29  9 21                  201033.5138    0.025   1.000e+00
 28 10 19 28  9 20                  201103.4864    0.025   1.000e+00
 28 10 18 28  9 19                  201103.4864    0.025   1.000e+00
 28 10 19 28  9 19                  201103.4864    0.025   7.500e-03
 27 10 18 27  9 18                  201165.2625    0.025   7.500e-03
 27 10 17 27  9 18                  201165.2625    0.025   1.000e+00
 27 10 18 27  9 19                  201165.2625    0.025   1.000e+00
 26 10 16 26  9 17                  201219.5673    0.025   1.000e+00
 26 10 17 26  9 17                  201219.5673    0.025   7.600e-03
 26 10 17 26  9 18                  201219.5673    0.025   1.000e+00
 31 15 16 30 15 15                  201251.8781    0.025   1.000e+00
 31 15 17 30 15 16                  201251.8781    0.025   1.000e+00
 31 14 17 30 14 16                  201253.7792    0.025   1.000e+00
 31 14 18 30 14 17                  201253.7792    0.025   1.000e+00
 31 16 16 30 16 15                  201257.1606    0.025   1.000e+00
 31 16 15 30 16 14                  201257.1606    0.025   1.000e+00
 31 13 18 30 13 17                  201264.5727    0.025   1.000e+00
 31 13 19 30 13 18                  201264.5727    0.025   1.000e+00
 25 10 16 25  9 17                  201266.9782    0.025   1.000e+00
 25 10 16 25  9 16                  201266.9782    0.025   7.600e-03
 25 10 15 25  9 16                  201266.9782    0.025   1.000e+00
 31 17 15 30 17 14                  201268.3799    0.025   1.000e+00
 31 17 14 30 17 13                  201268.3799    0.025   1.000e+00
 31 18 13 30 18 12                  201284.6847    0.025   1.000e+00
 31 18 14 30 18 13                  201284.6847    0.025   1.000e+00
 31 12 19 30 12 18                  201286.7363    0.025   1.000e+00
 31 12 20 30 12 19                  201286.7363    0.025   1.000e+00
 31 19 12 30 19 11                  201305.3597    0.025   1.000e+00
 31 19 13 30 19 12                  201305.3597    0.025   1.000e+00
 24 10 15 24  9 16                  201307.9997    0.025   1.000e+00
 24 10 15 24  9 15                  201307.9997    0.025   7.600e-03
 24 10 14 24  9 15                  201307.9997    0.025   1.000e+00
 31 11 21 30 11 20                  201323.9569    0.025   1.000e+00
 31 11 20 30 11 19                  201323.9569    0.025   1.000e+00
 31 20 12 30 20 11                  201330.0323    0.025   1.000e+00
 31 20 11 30 20 10                  201330.0323    0.025   1.000e+00
 24  3 21 23  2 21                  201330.0323    0.025   2.220e-02
 23 10 13 23  9 14                  201343.1617    0.025   1.000e+00
 23 10 14 23  9 14                  201343.1617    0.025   7.700e-03
 23 10 14 23  9 15                  201343.1617    0.025   1.000e+00
 22 10 12 22  9 13                  201373.0762    0.025   1.000e+00
 22 10 13 22  9 14                  201373.0762    0.025   1.000e+00
 22 10 13 22  9 13                  201373.0762    0.025   7.700e-03
 31 10 21 30 10 20                  201381.9763    0.025   1.000e+00
 31 10 22 30 10 21                  201381.9763    0.025   1.000e+00
 31 22  9 30 22  8                  201389.6478    0.025   1.000e+00
 31 22 10 30 22  9                  201389.6478    0.025   1.000e+00
 21 10 12 21  9 13                  201398.1790    0.025   1.000e+00
 21 10 11 21  9 12                  201398.1790    0.025   1.000e+00
 21 10 12 21  9 12                  201398.1790    0.025   7.700e-03
 20 10 10 20  9 11                  201418.8695    0.025   1.000e+00
 20 10 11 20  9 12                  201418.8695    0.025   1.000e+00
 20 10 11 20  9 11                  201418.8695    0.025   7.800e-03
 31 23  9 30 23  8                  201424.2053    0.025   1.000e+00
 31 23  8 30 23  7                  201424.2053    0.025   1.000e+00
 19 10 10 19  9 11                  201435.7624    0.025   1.000e+00
 19 10 10 19  9 10                  201435.7624    0.025   7.800e-03
 19 10  9 19  9 10                  201435.7624    0.025   1.000e+00
 18 10  8 18  9  9                  201449.1220    0.025   1.000e+00
 18 10  9 18  9  9                  201449.1220    0.025   7.800e-03
 18 10  9 18  9 10                  201449.1220    0.025   1.000e+00
 17 10  8 17  9  8                  201459.4383    0.025   7.800e-03
 17 10  7 17  9  8                  201459.4383    0.025   1.000e+00
 17 10  8 17  9  9                  201459.4383    0.025   1.000e+00
 16 10  7 16  9  8                  201467.1164    0.025   1.000e+00
 16 10  7 16  9  7                  201467.1164    0.025   7.900e-03
 16 10  6 16  9  7                  201467.1164    0.025   1.000e+00
 31  9 22 30  9 21                  201470.1575    0.025   1.000e+00
 31  9 23 30  9 22                  201470.1575    0.025   1.000e+00
 15 10  6 15  9  7                  201472.4614    0.025   1.000e+00
 15 10  6 15  9  6                  201472.4614    0.025   7.900e-03
 15 10  5 15  9  6                  201472.4614    0.025   1.000e+00
 14 10  4 14  9  5                  201475.8011    0.025   1.000e+00
 14 10  5 14  9  5                  201475.8011    0.025   7.900e-03
 14 10  5 14  9  6                  201475.8011    0.025   1.000e+00
 32  1 31 31  2 30                  201530.7219    0.025   1.000e+00
 31  8 24 30  8 23                  201604.6554    0.025   1.000e+00
 31  8 23 30  8 22                  201604.6554    0.025   1.000e+00
 31  4 28 30  4 27                  201650.7947    0.025   1.000e+00
 30  3 28 29  2 27                  201689.9889    0.025   1.000e+00
 31  7 24 30  7 23                  201820.2193    0.025   1.000e+00
 32  2 31 31  2 30                  201864.3938    0.025   1.000e+00
 32  1 31 31  1 30                  201968.3948    0.025   1.000e+00
 31  6 26 30  6 25                  202115.0187    0.025   1.000e+00
 31  6 25 30  6 24                  202231.7211    0.025   1.000e+00
 32  2 31 31  1 30                  202302.0181    0.025   1.000e+00
 10  7  4  9  6  4                  202815.1364    0.025   8.400e-03
 10  7  3  9  6  4                  202815.1364    0.025   1.000e+00
 10  7  3  9  6  3                  202815.1364    0.025   8.400e-03
 10  7  4  9  6  3                  202815.1364    0.025   1.000e+00
 31  5 26 30  5 25                  203378.5810    0.025   1.000e+00
 74  7 68 74  6 69                  203388.5994    0.025   1.000e+00
 33  1 33 32  1 32                  204079.9053    0.025   1.000e+00
 33  0 33 32  0 32                  204082.3773    0.025   1.000e+00
 33  1 33 32  0 32                  204088.9229    0.025   1.000e+00
 17  5 13 16  4 12                  205283.7452    0.025   1.000e+00
 32  3 30 31  3 29                  205505.1613    0.025   1.000e+00
 31  3 29 30  2 28                  206404.4668    0.025   1.000e+00
 32  2 30 31  2 29                  206600.0366    0.025   1.000e+00
 14  6  9 13  5  8                  207508.6402    0.025   1.000e+00
 14  6  8 13  5  8                  207508.6402    0.025   8.900e-03
 14  6  8 13  5  9                  207509.6240    0.025   1.000e+00
 14  6  9 13  5  9                  207509.6240    0.025   8.900e-03
 70 11 60 70 10 61                  207649.0768    0.025   1.000e+00
 33  1 32 32  2 31                  207728.8426    0.025   1.000e+00
 32 15 18 31 15 17                  207738.1195    0.025   1.000e+00
 32 15 17 31 15 16                  207738.1195    0.025   1.000e+00
 32 14 19 31 14 18                  207742.0001    0.025   1.000e+00
 32 14 18 31 14 17                  207742.0001    0.025   1.000e+00
 32 16 16 31 16 15                  207742.0001    0.025   8.377e-01
 32 16 17 31 16 16                  207742.0001    0.025   8.377e-01
 32 17 15 31 17 14                  207752.2794    0.025   1.000e+00
 32 17 16 31 17 15                  207752.2794    0.025   1.000e+00
 32 13 19 31 13 18                  207755.6036    0.025   1.000e+00
 32 13 20 31 13 19                  207755.6036    0.025   1.000e+00
 32 18 14 31 18 13                  207767.9205    0.025   1.000e+00
 32 18 15 31 18 14                  207767.9205    0.025   1.000e+00
 32 12 21 31 12 20                  207781.5276    0.025   1.000e+00
 32 12 20 31 12 19                  207781.5276    0.025   1.000e+00
 32 20 13 31 20 12                  207812.9984    0.025   1.000e+00
 32 20 12 31 20 11                  207812.9984    0.025   1.000e+00
 32 11 22 31 11 21                  207823.9426    0.025   1.000e+00
 32 11 21 31 11 20                  207823.9426    0.025   1.000e+00
 32 21 12 31 21 11                  207841.4179    0.025   1.000e+00
 32 21 11 31 21 10                  207841.4179    0.025   1.000e+00
 32 22 10 31 22  9                  207873.2999    0.025   1.000e+00
 32 22 11 31 22 10                  207873.2999    0.025   1.000e+00
 32 10 22 31 10 21                  207889.1429    0.025   1.000e+00
 32 10 23 31 10 22                  207889.1429    0.025   1.000e+00
 33  2 31 32  3 30                  207892.9429    0.025   1.000e+00
 32 23  9 31 23  8                  207908.3373    0.025   1.000e+00
 32 23 10 31 23  9                  207908.3373    0.025   1.000e+00
 33  2 32 32  2 31                  207982.3984    0.025   1.000e+00
 32  9 24 31  9 23                  207987.4740    0.025   1.000e+00
 32  9 23 31  9 22                  207987.4740    0.025   1.000e+00
 32 25  7 31 25  6                  207987.4740    0.025   1.685e-01
 32 25  8 31 25  7                  207987.4740    0.025   1.685e-01
 32  4 29 31  4 28                  208028.6806    0.025   1.000e+00
 33  1 32 32  1 31                  208062.5153    0.025   1.000e+00
 32  8 25 31  8 24                  208136.6224    0.025   1.000e+00
 33  2 32 32  1 31                  208316.0393    0.025   1.000e+00
 32  7 25 31  7 24                  208377.9218    0.025   1.000e+00
 32  6 27 31  6 26                  208690.0018    0.025   1.000e+00
 32  6 26 31  6 25                  208852.1366    0.025   1.000e+00
 63  4 60 63  3 61                  209027.6645    0.025   1.000e+00
 35  3 32 34  4 31                  209037.8531    0.025   1.000e+00
 11  7  4 10  6  5                  209304.0773    0.025   1.000e+00
 11  7  5 10  6  5                  209304.0773    0.025   8.500e-03
 11  7  4 10  6  4                  209304.0773    0.025   8.500e-03
 11  7  5 10  6  4                  209304.0773    0.025   1.000e+00
 66 11 55 66 10 56                  209529.2834    0.025   1.000e+00
 23  4 20 22  3 19                  209990.2051    0.025   1.000e+00
 34  1 34 33  1 33                  210190.7048    0.025   1.000e+00
 34  0 34 33  0 33                  210192.5174    0.025   1.000e+00
 32  5 27 31  5 26                  210192.5174    0.025   9.209e-01
 34  1 34 33  0 33                  210197.2999    0.025   1.000e+00
 65 11 54 65 10 55                  210540.7096    0.025   1.000e+00
 66 11 56 66 10 57                  210737.2020    0.025   1.000e+00
  8  8  0  7  7  0                  211031.5167    0.025   8.300e-03
  8  8  1  7  7  1                  211031.5167    0.025   8.300e-03
  8  8  0  7  7  1                  211031.5167    0.025   1.000e+00
  8  8  1  7  7  0                  211031.5167    0.025   1.000e+00
 32  3 30 31  2 29                  211310.7249    0.025   1.000e+00
 32  3 29 31  3 28                  211408.5555    0.025   1.000e+00
 65 11 55 65 10 56                  211466.7336    0.025   9.537e-01
 64 11 53 64 10 54                  211466.7336    0.025   1.000e+00
 18  5 14 17  4 13                  211565.4092    0.025   1.000e+00
 33  3 31 32  3 30                  211686.5176    0.025   1.000e+00
 18  5 13 17  4 14                  211938.2315    0.025   1.000e+00
 63 11 52 63 10 53                  212317.4788    0.025   1.000e+00
 32  4 28 31  4 27                  212418.6435    0.025   1.000e+00
 33  2 31 32  2 30                  212603.6070    0.025   1.000e+00
 72  5 67 72  4 68                  212677.6829    0.025   1.000e+00
 64  3 61 64  2 62                  212931.1445    0.025   1.000e+00
 62 11 51 62 10 52                  213101.1281    0.025   1.000e+00
 62 11 52 62 10 53                  213501.9398    0.025   1.000e+00
 68  4 64 68  3 65                  213554.6156    0.025   1.000e+00
 61 11 50 61 10 51                  213825.0155    0.025   1.000e+00
 39  4 35 38  5 34                  213880.8359    0.025   1.000e+00
 34  1 33 33  2 32                  213905.0432    0.025   1.000e+00
 15  6 10 14  5  9                  213969.0947    0.025   1.000e+00
 15  6  9 14  5  9                  213969.0947    0.025   9.000e-03
 15  6  9 14  5 10                  213971.0942    0.025   1.000e+00
 15  6 10 14  5 10                  213971.0942    0.025   9.000e-03
 21  4 17 20  3 18                  214015.4046    0.025   1.000e+00
 34  2 33 33  2 32                  214097.1377    0.025   1.000e+00
 34  1 33 33  1 32                  214158.5605    0.025   1.000e+00
 33 15 19 32 15 18                  214223.7968    0.025   1.000e+00
 33 15 18 32 15 17                  214223.7968    0.025   1.000e+00
 33 16 18 32 16 17                  214226.0462    0.025   1.000e+00
 33 16 17 32 16 16                  214226.0462    0.025   1.000e+00
 33 14 19 32 14 18                  214229.8975    0.025   1.000e+00
 33 14 20 32 14 19                  214229.8975    0.025   1.000e+00
 33 17 16 32 17 15                  214235.2209    0.025   1.000e+00
 33 17 17 32 17 16                  214235.2209    0.025   1.000e+00
 33 13 20 32 13 19                  214246.4767    0.025   1.000e+00
 33 13 21 32 13 20                  214246.4767    0.025   1.000e+00
 33 18 16 32 18 15                  214250.2733    0.025   1.000e+00
 33 18 15 32 18 14                  214250.2733    0.025   1.000e+00
 33 19 14 32 19 13                  214270.3028    0.025   1.000e+00
 33 19 15 32 19 14                  214270.3028    0.025   1.000e+00
 33 12 22 32 12 21                  214276.4840    0.025   1.000e+00
 33 12 21 32 12 20                  214276.4840    0.025   1.000e+00
 33 20 13 32 20 12                  214294.8781    0.025   1.000e+00
 33 20 14 32 20 13                  214294.8781    0.025   1.000e+00
 33 11 23 32 11 22                  214324.4572    0.025   1.000e+00
 33 11 22 32 11 21                  214324.4572    0.025   1.000e+00
 34  2 33 33  1 32                  214350.6445    0.025   1.000e+00
 33 22 11 32 22 10                  214355.6200    0.025   1.000e+00
 33 22 12 32 22 11                  214355.6200    0.025   1.000e+00
 33  4 30 32  4 29                  214383.5844    0.025   1.000e+00
 33 23 11 32 23 10                  214391.2130    0.025   1.000e+00
 33 23 10 32 23  9                  214391.2130    0.025   1.000e+00
 33 10 24 32 10 23                  214397.3422    0.025   1.000e+00
 33 10 23 32 10 22                  214397.3422    0.025   1.000e+00
 33 24  9 32 24  8                  214429.9876    0.025   1.000e+00
 33 24 10 32 24  9                  214429.9876    0.025   1.000e+00
 33 25  8 32 25  7                  214471.7586    0.025   1.000e+00
 33 25  9 32 25  8                  214471.7586    0.025   1.000e+00
 60 11 49 60 10 50                  214495.2764    0.025   1.000e+00
 33  9 24 32  9 23                  214506.5995    0.025   1.000e+00
 33  9 25 32  9 24                  214506.5995    0.025   1.000e+00
 33 26  7 32 26  6                  214516.3415    0.025   1.000e+00
 33 26  8 32 26  7                  214516.3415    0.025   1.000e+00
 33 27  6 32 27  5                  214563.7031    0.025   1.000e+00
 33 27  7 32 27  6                  214563.7031    0.025   1.000e+00
 33  8 26 32  8 25                  214671.6805    0.025   1.000e+00
 33  8 25 32  8 24                  214672.6163    0.025   1.000e+00
 60 11 50 60 10 51                  214716.9422    0.025   1.000e+00
 34  2 32 33  3 31                  214819.9896    0.025   1.000e+00
 33  7 26 32  7 25                  214941.3404    0.025   1.000e+00
 33  6 28 32  6 27                  215266.7180    0.025   1.000e+00
 59 11 49 59 10 50                  215280.2614    0.025   1.000e+00
 33  6 27 32  6 26                  215488.9586    0.025   1.000e+00
 58 11 47 58 10 48                  215695.2238    0.025   1.000e+00
 21  3 18 20  2 19                  215750.6626    0.025   1.000e+00
 12  7  5 11  6  6                  215791.0183    0.025   1.000e+00
 12  7  6 11  6  6                  215791.0183    0.025   8.600e-03
 12  7  5 11  6  5                  215791.0183    0.025   8.600e-03
 12  7  6 11  6  5                  215791.0183    0.025   1.000e+00
 58 11 48 58 10 49                  215814.3995    0.025   1.000e+00
 57 11 46 57 10 47                  216233.2829    0.025   1.000e+00
 35  1 35 34  1 34                  216300.2408    0.025   1.000e+00
 35  0 35 34  0 34                  216301.5541    0.025   1.000e+00
 35  1 35 34  0 34                  216305.0344    0.025   1.000e+00
 57 11 47 57 10 48                  216319.7407    0.025   1.000e+00
 33  3 31 32  2 30                  216397.1300    0.025   1.000e+00
 56 11 45 56 10 46                  216734.7471    0.025   1.000e+00
 56 11 46 56 10 47                  216796.9823    0.025   1.000e+00
 73  5 68 73  4 69                  216815.3907    0.025   1.000e+00
 65  3 62 65  2 63                  216853.3491    0.025   1.000e+00
 33  5 28 32  5 27                  217039.5345    0.025   1.000e+00
 55 11 45 55 10 46                  217246.8234    0.025   1.000e+00
  9  8  1  8  7  1                  217524.2578    0.025   8.300e-03
  9  8  2  8  7  1                  217524.2578    0.025   1.000e+00
  9  8  1  8  7  2                  217524.2578    0.025   1.000e+00
  9  8  2  8  7  2                  217524.2578    0.025   8.300e-03
 69  4 65 69  3 66                  217549.3857    0.025   1.000e+00
 33  3 30 32  3 29                  217626.7145    0.025   1.000e+00
 54 11 43 54 10 44                  217638.6848    0.025   1.000e+00
 54 11 44 54 10 45                  217670.2719    0.025   1.000e+00
 19  5 15 18  4 14                  217781.0777    0.025   1.000e+00
 34  3 32 33  3 31                  217854.2909    0.025   1.000e+00
 36  3 33 35  4 32                  217942.8402    0.025   1.000e+00
 53 11 42 53 10 43                  218046.0408    0.025   1.000e+00
 53 11 43 53 10 44                  218068.1968    0.025   1.000e+00
 19  5 14 18  4 15                  218363.1505    0.025   1.000e+00
 52 11 41 52 10 42                  218426.2189    0.025   1.000e+00
 52 11 42 52 10 43                  218441.7171    0.025   1.000e+00
 34  2 32 33  2 31                  218613.5543    0.025   1.000e+00
 51 11 40 51 10 41                  218781.0179    0.025   1.000e+00
 51 11 41 51 10 42                  218791.6876    0.025   1.000e+00
 50 11 39 50 10 40                  219111.9838    0.025   1.000e+00
 50 11 40 50 10 40                  219111.9838    0.025   6.600e-03
 50 11 40 50 10 41                  219119.3086    0.025   1.000e+00
 33  4 29 32  4 28                  219173.4206    0.025   1.000e+00
 49 11 38 49 10 39                  219420.5579    0.025   1.000e+00
 49 11 39 49 10 39                  219420.5579    0.025   6.700e-03
 49 11 39 49 10 40                  219425.5558    0.025   1.000e+00
 48 11 37 48 10 38                  219708.0194    0.025   1.000e+00
 48 11 38 48 10 38                  219708.0194    0.025   6.700e-03
 47 11 36 47 10 37                  219975.6150    0.025   1.000e+00
 47 11 37 47 10 37                  219975.6150    0.025   6.800e-03
 47 11 37 47 10 38                  219977.8234    0.025   1.000e+00
 35  1 34 34  2 33                  220063.9076    0.030   1.000e+00
 58  8 50 57  9 49                  220149.9658    0.030   1.000e+00
 46 11 35 46 10 36                  220224.3577    0.030   1.000e+00
 46 11 36 46 10 36                  220224.3577    0.030   6.800e-03
 46 11 36 46 10 37                  220225.7793    0.030   1.000e+00
 35  1 34 34  1 33                  220255.9780    0.030   1.000e+00
 35  2 34 34  1 33                  220401.0597    0.030   1.000e+00
 16  6 11 15  5 10                  220419.9561    0.030   1.000e+00
 16  6 10 15  5 10                  220419.9561    0.030   9.100e-03
 16  6 10 15  5 11                  220423.9799    0.030   1.000e+00
 16  6 11 15  5 11                  220423.9799    0.030   9.100e-03
 45 11 34 45 10 35                  220455.3556    0.030   1.000e+00
 45 11 35 45 10 35                  220455.3556    0.030   6.900e-03
 45 11 35 45 10 36                  220456.3432    0.030   1.000e+00
 44 11 34 44 10 34                  220669.5446    0.030   6.900e-03
 44 11 33 44 10 34                  220669.5446    0.030   1.000e+00
 44 11 34 44 10 35                  220670.2039    0.030   1.000e+00
 34 15 19 33 15 18                  220708.9429    0.030   1.000e+00
 34 15 20 33 15 19                  220708.9429    0.030   1.000e+00
 34 16 19 33 16 18                  220709.4217    0.030   1.000e+00
 34 16 18 33 16 17                  220709.4217    0.030   1.000e+00
 34  4 31 33  4 30                  220715.2443    0.030   1.000e+00
 34 17 17 33 17 16                  220717.3797    0.030   7.714e-01
 34 17 18 33 17 17                  220717.3797    0.030   7.714e-01
 34 14 20 33 14 19                  220717.3797    0.030   1.000e+00
 34 14 21 33 14 20                  220717.3797    0.030   1.000e+00
 34 18 17 33 18 16                  220731.6286    0.030   1.000e+00
 34 18 16 33 18 15                  220731.6286    0.030   1.000e+00
 34 13 22 33 13 21                  220737.2216    0.030   1.000e+00
 34 13 21 33 13 20                  220737.2216    0.030   1.000e+00
 34 19 16 33 19 15                  220751.2168    0.030   1.000e+00
 34 19 15 33 19 14                  220751.2168    0.030   1.000e+00
 66  3 63 66  2 64                  220769.3405    0.030   1.000e+00
 34 12 23 33 12 22                  220771.6279    0.030   1.000e+00
 34 12 22 33 12 21                  220771.6279    0.030   1.000e+00
 34 20 14 33 20 13                  220775.6177    0.030   1.000e+00
 34 20 15 33 20 14                  220775.6177    0.030   1.000e+00
 34 21 14 33 21 13                  220804.2320    0.030   1.000e+00
 34 21 13 33 21 12                  220804.2320    0.030   1.000e+00
 34 11 24 33 11 23                  220825.5225    0.030   1.000e+00
 34 11 23 33 11 22                  220825.5225    0.030   1.000e+00
 34 22 13 33 22 12                  220836.7298    0.030   1.000e+00
 34 22 12 33 22 11                  220836.7298    0.030   1.000e+00
 43 11 33 43 10 34                  220868.1125    0.030   1.000e+00
 43 11 32 43 10 33                  220868.1125    0.030   1.000e+00
 43 11 33 43 10 33                  220868.1125    0.030   7.000e-03
 34 23 12 33 23 11                  220872.7978    0.030   1.000e+00
 34 23 11 33 23 10                  220872.7978    0.030   1.000e+00
 34 10 25 33 10 24                  220906.6505    0.030   1.000e+00
 34 10 24 33 10 23                  220906.6505    0.030   1.000e+00
 34 24 11 33 24 10                  220912.2107    0.030   1.000e+00
 34 24 10 33 24  9                  220912.2107    0.030   1.000e+00
 74  5 69 74  4 70                  220925.5871    0.030   1.000e+00
 34 25 10 33 25  9                  220954.7415    0.030   1.000e+00
 34 25  9 33 25  8                  220954.7415    0.030   1.000e+00
 34 26  8 33 26  7                  221000.2200    0.030   1.000e+00
 34 26  9 33 26  8                  221000.2200    0.030   1.000e+00
 34  9 25 33  9 24                  221027.5524    0.030   1.000e+00
 34  9 26 33  9 25                  221027.5524    0.030   1.000e+00
 34 27  8 33 27  7                  221048.6488    0.030   1.000e+00
 34 27  7 33 27  6                  221048.6488    0.030   1.000e+00
 42 11 32 42 10 33                  221051.4085    0.030   1.000e+00
 42 11 31 42 10 32                  221051.4085    0.030   1.000e+00
 42 11 32 42 10 32                  221051.4085    0.030   7.000e-03
 34 28  7 33 28  6                  221099.8349    0.030   1.000e+00
 34 28  6 33 28  5                  221099.8349    0.030   1.000e+00
 34 29  6 33 29  5                  221153.7022    0.030   1.000e+00
 34 29  5 33 29  4                  221153.7022    0.030   1.000e+00
 44  5 39 43  6 38                  221184.7640    0.030   1.000e+00
 34  8 27 33  8 26                  221209.6726    0.030   1.000e+00
 34  8 26 33  8 25                  221211.0720    0.030   1.000e+00
 34 31  3 33 31  2                  221269.1756    0.030   1.000e+00
 34 31  4 33 31  3                  221269.1756    0.030   1.000e+00
 40 11 29 40 10 30                  221376.0489    0.030   1.000e+00
 40 11 30 40 10 30                  221376.0489    0.030   7.100e-03
 40 11 30 40 10 31                  221376.0489    0.030   1.000e+00
 34  7 27 33  7 26                  221511.0293    0.030   1.000e+00
 39 11 29 39 10 30                  221519.0966    0.030   1.000e+00
 39 11 28 39 10 29                  221519.0966    0.030   1.000e+00
 39 11 29 39 10 29                  221519.0966    0.030   7.200e-03
 70  4 66 70  3 67                  221531.6553    0.030   1.000e+00
 35  2 33 34  3 32                  221597.7466    0.030   1.000e+00
 34  3 32 33  2 31                  221647.8300    0.030   1.000e+00
 38 11 27 38 10 28                  221650.1682    0.030   1.000e+00
 38 11 28 38 10 28                  221650.1682    0.030   7.200e-03
 38 11 28 38 10 29                  221650.1682    0.030   1.000e+00
 37 11 26 37 10 27                  221770.0090    0.030   1.000e+00
 37 11 27 37 10 27                  221770.0090    0.030   7.200e-03
 37 11 27 37 10 28                  221770.0090    0.030   1.000e+00
 34  6 29 33  6 28                  221844.1631    0.030   1.000e+00
 36 11 26 36 10 27                  221879.2590    0.030   1.000e+00
 36 11 25 36 10 26                  221879.2590    0.030   1.000e+00
 36 11 26 36 10 26                  221879.2590    0.030   7.300e-03
 35 11 25 35 10 26                  221978.5278    0.030   1.000e+00
 35 11 24 35 10 25                  221978.5278    0.030   1.000e+00
 35 11 25 35 10 25                  221978.5278    0.030   7.300e-03
 34 11 24 34 10 24                  222068.4113    0.030   7.400e-03
 34 11 23 34 10 24                  222068.4113    0.030   1.000e+00
 34 11 24 34 10 25                  222068.4113    0.030   1.000e+00
 34  6 28 33  6 27                  222144.7194    0.030   1.000e+00
 33 11 23 33 10 24                  222149.5301    0.030   1.000e+00
 33 11 22 33 10 23                  222149.5301    0.030   1.000e+00
 33 11 23 33 10 23                  222149.5301    0.030   7.400e-03
 32 11 22 32 10 23                  222222.4207    0.030   1.000e+00
 32 11 21 32 10 22                  222222.4207    0.030   1.000e+00
 32 11 22 32 10 22                  222222.4207    0.030   7.400e-03
 13  7  6 12  6  7                  222275.3778    0.030   1.000e+00
 13  7  7 12  6  7                  222275.3778    0.030   8.600e-03
 13  7  6 12  6  6                  222275.3778    0.030   8.600e-03
 13  7  7 12  6  6                  222275.3778    0.030   1.000e+00
 31 11 20 31 10 21                  222287.6017    0.030   1.000e+00
 31 11 21 31 10 21                  222287.6017    0.030   7.500e-03
 31 11 21 31 10 22                  222287.6017    0.030   1.000e+00
 30 11 19 30 10 20                  222345.6478    0.030   1.000e+00
 30 11 20 30 10 20                  222345.6478    0.030   7.500e-03
 30 11 20 30 10 21                  222345.6478    0.030   1.000e+00
 29 11 19 29 10 19                  222397.0077    0.030   7.500e-03
 29 11 18 29 10 19                  222397.0077    0.030   1.000e+00
 29 11 19 29 10 20                  222397.0077    0.030   1.000e+00
 36  1 36 35  1 35                  222408.3843    0.030   1.000e+00
 36  0 36 35  0 35                  222409.3836    0.030   1.000e+00
 36  1 36 35  0 35                  222411.8994    0.030   1.000e+00
 28 11 18 28 10 18                  222442.2085    0.030   7.600e-03
 28 11 17 28 10 18                  222442.2085    0.030   1.000e+00
 28 11 18 28 10 19                  222442.2085    0.030   1.000e+00
 27 11 17 27 10 18                  222481.6622    0.030   1.000e+00
 27 11 17 27 10 17                  222481.6622    0.030   7.600e-03
 27 11 16 27 10 17                  222481.6622    0.030   1.000e+00
 26 11 15 26 10 16                  222515.8192    0.030   1.000e+00
 26 11 16 26 10 17                  222515.8192    0.030   1.000e+00
 26 11 16 26 10 16                  222515.8192    0.030   7.600e-03
 25 11 14 25 10 15                  222545.1081    0.030   1.000e+00
 25 11 15 25 10 15                  222545.1081    0.030   7.700e-03
 25 11 15 25 10 16                  222545.1081    0.030   1.000e+00
 24 11 14 24 10 15                  222570.0015    0.030   1.000e+00
 24 11 13 24 10 14                  222570.0015    0.030   1.000e+00
 24 11 14 24 10 14                  222570.0015    0.030   7.700e-03
 23 11 13 23 10 13                  222590.7987    0.030   7.700e-03
 23 11 12 23 10 13                  222590.7987    0.030   1.000e+00
 23 11 13 23 10 14                  222590.7987    0.030   1.000e+00
 22 11 11 22 10 12                  222607.9403    0.030   1.000e+00
 22 11 12 22 10 12                  222607.9403    0.030   7.800e-03
 22 11 12 22 10 13                  222607.9403    0.030   1.000e+00
 20 11 10 20 10 11                  222632.5490    0.030   1.000e+00
 20 11 10 20 10 10                  222632.5490    0.030   7.800e-03
 20 11  9 20 10 10                  222632.5490    0.030   1.000e+00
 19 11  9 19 10 10                  222640.7894    0.030   1.000e+00
 19 11  9 19 10  9                  222640.7894    0.030   7.800e-03
 19 11  8 19 10  9                  222640.7894    0.030   1.000e+00
 11 11  0 11 10  1                  222644.8513    0.030   1.000e+00
 11 11  1 11 10  2                  222644.8513    0.030   1.000e+00
 11 11  1 11 10  1                  222644.8513    0.030   8.000e-03
 18 11  7 18 10  8                  222646.5518    0.030   1.000e+00
 18 11  8 18 10  8                  222646.5518    0.030   7.900e-03
 18 11  8 18 10  9                  222646.5518    0.030   1.000e+00
 12 11  1 12 10  2                  222647.9858    0.030   1.000e+00
 12 11  2 12 10  3                  222647.9858    0.030   1.000e+00
 12 11  2 12 10  2                  222647.9858    0.030   8.000e-03
 17 11  6 17 10  7                  222650.3712    0.030   1.000e+00
 17 11  7 17 10  7                  222650.3712    0.030   7.900e-03
 17 11  7 17 10  8                  222650.3712    0.030   1.000e+00
 13 11  2 13 10  3                  222650.3712    0.030   5.058e-01
 13 11  3 13 10  3                  222650.3712    0.030   4.000e-03
 13 11  3 13 10  4                  222650.3712    0.030   5.058e-01
 16 11  6 16 10  6                  222652.2800    0.030   7.900e-03
 16 11  6 16 10  7                  222652.2800    0.030   1.000e+00
 16 11  5 16 10  6                  222652.2800    0.030   1.000e+00
 14 11  3 14 10  4                  222652.2800    0.030   7.239e-01
 14 11  4 14 10  4                  222652.2800    0.030   5.700e-03
 14 11  4 14 10  5                  222652.2800    0.030   7.239e-01
 15 11  4 15 10  5                  222652.9473    0.030   1.000e+00
 15 11  5 15 10  6                  222652.9473    0.030   1.000e+00
 15 11  5 15 10  5                  222652.9473    0.030   7.900e-03
 63  3 61 63  2 62                  222769.2084    0.030   1.000e+00
 34  3 31 33  3 30                  223782.0709    0.030   1.000e+00
 27  4 24 26  3 23                  223886.7314    0.030   1.000e+00
 20  5 16 19  4 15                  223912.8609    0.030   1.000e+00
 34  5 29 33  5 28                  223915.9495    0.030   1.000e+00
 35  3 33 34  3 32                  224009.8782    0.030   1.000e+00
 10  8  2  9  7  3                  224016.6490    0.030   1.000e+00
 10  8  3  9  7  2                  224016.6490    0.030   1.000e+00
 10  8  2  9  7  2                  224016.6490    0.030   8.400e-03
 10  8  3  9  7  3                  224016.6490    0.030   8.400e-03
 40  4 36 39  5 35                  224425.5697    0.030   1.000e+00
 35  2 33 34  2 32                  224632.0096    0.030   1.000e+00
 67  3 64 67  2 65                  224678.9783    0.030   1.000e+00
 67  3 64 67  3 65                  224678.9783    0.030   1.580e-02
 20  5 15 19  4 16                  224797.9285    0.030   1.000e+00
 75  5 70 75  4 71                  225011.6662    0.030   1.000e+00
 71  4 67 71  3 68                  225502.2769    0.030   1.000e+00
 71  5 67 71  4 68                  225552.9664    0.030   1.000e+00
 34  4 30 33  4 29                  225876.1790    0.030   1.000e+00
 54  7 47 53  8 46                  226107.7811    0.030   1.000e+00
 36  1 35 35  2 34                  226208.9988    0.030   1.000e+00
 36  1 35 35  1 34                  226354.1085    0.030   1.000e+00
 37  3 34 36  4 33                  226571.0877    0.030   1.000e+00
 64  2 62 64  1 63                  226642.6915    0.030   1.000e+00
 64  3 62 64  2 63                  226643.5826    0.030   1.000e+00
 17  6 12 16  5 11                  226859.2415    0.030   1.000e+00
 17  6 11 16  5 11                  226859.2415    0.030   9.200e-03
 17  6 11 16  5 12                  226866.8796    0.030   1.000e+00
 17  6 12 16  5 12                  226866.8796    0.030   9.200e-03
 28  4 25 27  3 24                  226935.8871    0.030   1.000e+00
 35  4 32 34  4 31                  227023.9493    0.030   1.000e+00
 35  3 33 34  2 32                  227044.1622    0.030   1.000e+00
 35 16 19 34 16 18                  227192.0288    0.030   1.000e+00
 35 16 20 34 16 19                  227192.0288    0.030   1.000e+00
 35 15 21 34 15 20                  227193.3892    0.030   1.000e+00
 35 15 20 34 15 19                  227193.3892    0.030   1.000e+00
 35 17 19 34 17 18                  227198.6356    0.030   1.000e+00
 35 17 18 34 17 17                  227198.6356    0.030   1.000e+00
 35 14 22 34 14 21                  227204.4972    0.030   1.000e+00
 35 14 21 34 14 20                  227204.4972    0.030   1.000e+00
 35 18 18 34 18 17                  227211.9617    0.030   1.000e+00
 35 18 17 34 18 16                  227211.9617    0.030   1.000e+00
 35 13 22 34 13 21                  227227.7889    0.030   1.000e+00
 35 13 23 34 13 22                  227227.7889    0.030   1.000e+00
 35 19 16 34 19 15                  227231.1170    0.030   1.000e+00
 35 19 17 34 19 16                  227231.1170    0.030   1.000e+00
 35 20 15 34 20 14                  227255.1530    0.030   1.000e+00
 35 20 16 34 20 15                  227255.1530    0.030   1.000e+00
 35 12 23 34 12 22                  227266.8907    0.030   1.000e+00
 35 12 24 34 12 23                  227266.8907    0.030   1.000e+00
 35 21 15 34 21 14                  227283.7792    0.030   1.000e+00
 35 21 14 34 21 13                  227283.7792    0.030   1.000e+00
 35 22 14 34 22 13                  227316.5235    0.030   1.000e+00
 35 22 13 34 22 12                  227316.5235    0.030   1.000e+00
 35 11 24 34 11 23                  227327.1888    0.030   1.000e+00
 35 11 25 34 11 24                  227327.1888    0.030   1.000e+00
 35 23 13 34 23 12                  227353.0098    0.030   1.000e+00
 35 23 12 34 23 11                  227353.0098    0.030   1.000e+00
 35 24 12 34 24 11                  227393.0466    0.030   1.000e+00
 35 24 11 34 24 10                  227393.0466    0.030   1.000e+00
 35 10 25 34 10 24                  227417.0716    0.030   1.000e+00
 35 10 26 34 10 25                  227417.0716    0.030   1.000e+00
 35 25 10 34 25  9                  227436.2464    0.030   1.000e+00
 35 25 11 34 25 10                  227436.2464    0.030   1.000e+00
 35 26 10 34 26  9                  227482.6799    0.030   1.000e+00
 35 26  9 34 26  8                  227482.6799    0.030   1.000e+00
 22  3 19 21  2 20                  227500.3192    0.030   1.000e+00
 35 27  9 34 27  8                  227532.1083    0.030   1.000e+00
 35 27  8 34 27  7                  227532.1083    0.030   1.000e+00
 35  9 27 34  9 26                  227550.4219    0.030   1.000e+00
 35  9 26 34  9 25                  227550.4219    0.030   1.000e+00
 35 28  7 34 28  6                  227584.3998    0.030   1.000e+00
 35 28  8 34 28  7                  227584.3998    0.030   1.000e+00
 35 29  6 34 29  5                  227639.5616    0.030   1.000e+00
 35 29  7 34 29  6                  227639.5616    0.030   1.000e+00
 35 30  5 34 30  4                  227697.3633    0.030   1.000e+00
 35 30  6 34 30  5                  227697.3633    0.030   1.000e+00
 35  8 28 34  8 27                  227750.7272    0.030   1.000e+00
 35  8 27 34  8 26                  227752.7995    0.030   1.000e+00
 35 31  5 34 31  4                  227757.7922    0.030   1.000e+00
 35 31  4 34 31  3                  227757.7922    0.030   1.000e+00
 35 32  3 34 32  2                  227820.9047    0.030   1.000e+00
 35 32  4 34 32  3                  227820.9047    0.030   1.000e+00
 35  7 28 34  7 27                  228087.7375    0.030   1.000e+00
 36  2 34 35  3 33                  228247.7484    0.030   1.000e+00
 35  6 30 34  6 29                  228421.1615    0.030   1.000e+00
 24  3 22 23  2 22                  228470.9893    0.030   1.000e+00
 37  1 37 36  1 36                  228515.1910    0.030   1.000e+00
 37  0 37 36  0 36                  228515.9307    0.030   1.000e+00
 37  1 37 36  0 36                  228517.7501    0.030   1.000e+00
 68  3 65 68  2 66                  228582.8781    0.030   1.000e+00
 68  3 65 68  3 66                  228582.8781    0.030   1.580e-02
 68  4 65 68  3 66                  228589.4690    0.030   1.000e+00
 14  7  8 13  6  7                  228756.3699    0.030   1.000e+00
 14  7  7 13  6  7                  228756.3699    0.030   8.700e-03
 14  7  8 13  6  8                  228756.3699    0.030   8.700e-03
 14  7  7 13  6  8                  228756.3699    0.030   1.000e+00
 35  6 29 34  6 28                  228822.1968    0.030   1.000e+00
 76  5 71 76  4 72                  229076.3383    0.030   1.000e+00
 72  4 68 72  3 69                  229462.5530    0.030   1.000e+00
 59  8 51 58  9 50                  229592.8820    0.030   1.000e+00
 35  3 32 34  3 31                  229880.2105    0.030   1.000e+00
 29  4 26 28  3 25                  229887.0664    0.030   1.000e+00
 21  5 17 20  4 16                  229939.4896    0.030   1.000e+00
 23  4 19 22  3 20                  230009.1357    0.030   1.000e+00
 36  3 34 35  3 33                  230154.6912    0.030   1.000e+00
 11  8  3 10  7  3                  230508.3207    0.030   8.400e-03
 11  8  4 10  7  4                  230508.3207    0.030   8.400e-03
 11  8  4 10  7  3                  230508.3207    0.030   1.000e+00
 11  8  3 10  7  4                  230508.3207    0.030   1.000e+00
 72 12 60 72 11 61                  230598.5795    0.030   1.000e+00
 36  2 34 35  2 33                  230659.8429    0.030   1.000e+00
 35  5 30 34  5 29                  230815.3604    0.030   1.000e+00
 21  5 16 20  4 17                  231253.0237    0.030   1.000e+00
 71 12 59 71 11 60                  231502.0426    0.030   1.000e+00
 71 12 60 71 11 61                  232019.6028    0.030   1.000e+00
 70 12 58 70 11 59                  232341.1806    0.030   1.000e+00
 37  1 36 36  2 35                  232343.2318    0.030   1.000e+00
 37  1 36 36  1 35                  232452.5810    0.030   1.000e+00
 69  3 66 69  2 67                  232481.2601    0.030   1.000e+00
 69  3 66 69  3 67                  232481.2601    0.030   1.590e-02
 69  4 66 69  3 67                  232486.2676    0.030   1.000e+00
 35  4 31 34  4 30                  232521.1710    0.030   1.000e+00
 37  2 36 36  1 35                  232534.8084    0.030   1.000e+00
 36  3 34 35  2 33                  232566.8333    0.030   1.000e+00
 45  5 40 44  6 39                  232611.0446    0.030   1.000e+00
 70 12 59 70 11 60                  232734.1335    0.030   1.000e+00
 30  4 27 29  3 26                  232779.8483    0.030   1.000e+00
 69 12 57 69 11 58                  233122.3383    0.030   1.000e+00
 18  6 13 17  5 12                  233284.6216    0.030   1.000e+00
 18  6 12 17  5 12                  233284.6216    0.030   9.300e-03
 18  6 12 17  5 13                  233298.5813    0.030   1.000e+00
 18  6 13 17  5 13                  233298.5813    0.030   9.300e-03
 36  4 33 35  4 32                  233309.8179    0.030   1.000e+00
 69 12 58 69 11 59                  233419.0112    0.030   1.000e+00
 36 16 21 35 16 20                  233673.8697    0.030   1.000e+00
 36 16 20 35 16 19                  233673.8697    0.030   1.000e+00
 36 15 22 35 15 21                  233677.2881    0.030   1.000e+00
 36 15 21 35 15 20                  233677.2881    0.030   1.000e+00
 36 17 19 35 17 18                  233678.9993    0.030   1.000e+00
 36 17 20 35 17 19                  233678.9993    0.030   1.000e+00
 36 18 19 35 18 18                  233691.2302    0.030   7.112e-01
 36 18 18 35 18 17                  233691.2302    0.030   7.112e-01
 36 14 22 35 14 21                  233691.2302    0.030   1.000e+00
 36 14 23 35 14 22                  233691.2302    0.030   1.000e+00
 36 19 17 35 19 16                  233709.6960    0.030   1.000e+00
 36 19 18 35 19 17                  233709.6960    0.030   1.000e+00
 36 13 23 35 13 22                  233718.1909    0.030   1.000e+00
 36 13 24 35 13 23                  233718.1909    0.030   1.000e+00
 36 20 16 35 20 15                  233733.4857    0.030   1.000e+00
 36 20 17 35 20 16                  233733.4857    0.030   1.000e+00
 36 12 25 35 12 24                  233762.2418    0.030   1.000e+00
 36 12 24 35 12 23                  233762.2418    0.030   1.000e+00
 36 21 15 35 21 14                  233762.2418    0.030   4.486e-01
 36 21 16 35 21 15                  233762.2418    0.030   4.486e-01
 36 22 14 35 22 13                  233794.9128    0.030   1.000e+00
 36 22 15 35 22 14                  233794.9128    0.030   1.000e+00
 36 11 26 35 11 25                  233829.3887    0.030   1.000e+00
 36 11 25 35 11 24                  233829.3887    0.030   1.000e+00
 36 23 13 35 23 12                  233831.7819    0.030   1.000e+00
 36 23 14 35 23 13                  233831.7819    0.030   1.000e+00
 68 12 56 68 11 57                  233851.4656    0.030   1.000e+00
 36 24 13 35 24 12                  233872.4021    0.030   1.000e+00
 36 24 12 35 24 11                  233872.4021    0.030   1.000e+00
 36 25 12 35 25 11                  233916.3199    0.030   1.000e+00
 36 25 11 35 25 10                  233916.3199    0.030   1.000e+00
 36 26 10 35 26  9                  233963.5667    0.030   1.000e+00
 36 26 11 35 26 10                  233963.5667    0.030   1.000e+00
 36 27  9 35 27  8                  234013.9687    0.030   1.000e+00
 36 27 10 35 27  9                  234013.9687    0.030   1.000e+00
 36 28  9 35 28  8                  234067.3865    0.030   1.000e+00
 36 28  8 35 28  7                  234067.3865    0.030   1.000e+00
 36  9 28 35  9 27                  234075.3184    0.030   1.000e+00
 36  9 27 35  9 26                  234075.3184    0.030   1.000e+00
 36 29  7 35 29  6                  234123.6618    0.030   1.000e+00
 36 29  8 35 29  7                  234123.6618    0.030   1.000e+00
 36 30  6 35 30  5                  234182.8521    0.030   1.000e+00
 36 30  7 35 30  6                  234182.8521    0.030   1.000e+00
 36 31  5 35 31  4                  234244.7472    0.030   1.000e+00
 36 31  6 35 31  5                  234244.7472    0.030   1.000e+00
 36  8 29 35  8 28                  234294.8861    0.030   1.000e+00
 36  8 28 35  8 27                  234298.1415    0.030   1.000e+00
 36 32  5 35 32  4                  234309.3867    0.030   1.000e+00
 36 32  4 35 32  3                  234309.3867    0.030   1.000e+00
 67 12 55 67 11 56                  234532.8161    0.030   1.000e+00
 38  1 38 37  1 37                  234620.6756    0.030   1.000e+00
 38  0 38 37  0 37                  234621.2764    0.030   1.000e+00
 38  1 38 37  0 37                  234622.5495    0.030   1.000e+00
 36  7 29 35  7 28                  234672.3184    0.030   1.000e+00
 67 12 56 67 11 57                  234698.6227    0.030   1.000e+00
 37  2 35 36  3 34                  234789.9315    0.030   1.000e+00
 41  4 37 40  5 36                  234807.1172    0.030   1.000e+00
 38  3 35 37  4 34                  234915.7130    0.030   1.000e+00
 36  6 31 35  6 30                  234996.1714    0.030   1.000e+00
 66 12 54 66 11 55                  235170.9190    0.030   1.000e+00
 15  7  9 14  6  9                  235233.3286    0.030   8.800e-03
 15  7  8 14  6  9                  235233.3286    0.030   1.000e+00
 15  7  8 14  6  8                  235233.3286    0.030   8.800e-03
 15  7  9 14  6  8                  235233.3286    0.030   1.000e+00
 66 12 55 66 11 56                  235293.7740    0.030   1.000e+00
 36  6 30 35  6 29                  235524.4502    0.030   1.000e+00
 31  4 28 30  3 27                  235656.7052    0.030   1.000e+00
 50  6 44 49  7 43                  235739.3607    0.030   1.000e+00
 65 12 53 65 11 54                  235769.1965    0.030   1.000e+00
 22  5 18 21  4 17                  235835.9807    0.030   1.000e+00
 65 12 54 65 11 55                  235859.6956    0.030   1.000e+00
 36  3 33 35  3 32                  235928.9514    0.030   1.000e+00
 37  3 35 36  3 34                  236290.0586    0.030   1.000e+00
 64 12 52 64 11 53                  236330.8308    0.030   1.000e+00
 70  3 67 70  2 68                  236374.2395    0.030   1.000e+00
 70  3 67 70  3 68                  236374.2395    0.030   1.590e-02
 70  4 67 70  3 68                  236377.9653    0.030   1.000e+00
 37  2 35 36  2 34                  236696.9321    0.030   1.000e+00
 63 12 51 63 11 52                  236858.3977    0.030   1.000e+00
 12  8  4 11  7  5                  236998.9675    0.030   1.000e+00
 12  8  5 11  7  5                  236998.9675    0.030   8.500e-03
 12  8  4 11  7  4                  236998.9675    0.030   8.500e-03
 12  8  5 11  7  4                  236998.9675    0.030   1.000e+00
 78  5 73 78  4 74                  237149.4342    0.030   1.000e+00
 62 12 50 62 11 51                  237354.2718    0.030   1.000e+00
 74  4 70 74  3 71                  237354.2718    0.030   3.492e-01
 62 12 51 62 11 52                  237389.0582    0.030   1.000e+00
 36  5 31 35  5 30                  237728.8300    0.030   1.000e+00
 22  5 17 21  4 18                  237742.0082    0.030   1.000e+00
 61 12 50 61 11 51                  237845.4648    0.030   1.000e+00
 37  3 35 36  2 34                  238197.0475    0.030   1.000e+00
 60 12 48 60 11 49                  238259.2323    0.030   1.000e+00
 60 12 49 60 11 50                  238276.7578    0.030   1.000e+00
 38  1 37 37  2 36                  238468.7817    0.030   1.000e+00
 38  1 37 37  1 36                  238551.0078    0.030   1.000e+00
 32  4 29 31  3 28                  238560.7242    0.030   1.000e+00
 24  4 20 23  3 21                  238593.8408    0.030   1.000e+00
 38  2 37 37  1 36                  238612.7110    0.030   1.000e+00
 59 12 47 59 11 48                  238671.6196    0.030   1.000e+00
 59 12 48 59 11 49                  238684.0955    0.030   1.000e+00
  9  9  0  8  8  0                  238713.8891    0.030   8.300e-03
  9  9  1  8  8  0                  238713.8891    0.030   1.000e+00
  9  9  1  8  8  1                  238713.8891    0.030   8.300e-03
  9  9  0  8  8  1                  238713.8891    0.030   1.000e+00
 58 12 46 58 11 47                  239059.3742    0.030   1.000e+00
 58 12 47 58 11 48                  239068.1397    0.030   1.000e+00
 36  4 32 35  4 31                  239103.8088    0.030   1.000e+00
 60  8 52 59  9 51                  239403.5859    0.030   1.000e+00
 57 12 45 57 11 46                  239423.8408    0.030   1.000e+00
 57 12 46 57 11 46                  239423.8408    0.030   6.500e-03
 57 12 46 57 11 47                  239430.0012    0.030   1.000e+00
 37  4 34 36  4 33                  239573.5565    0.030   1.000e+00
 19  6 14 18  5 13                  239693.3093    0.030   1.000e+00
 19  6 14 18  5 14                  239716.8244    0.030   1.000e+00
 19  6 13 18  5 14                  239717.9042    0.030   1.000e+00
 56 12 44 56 11 45                  239766.3637    0.030   1.000e+00
 56 12 45 56 11 45                  239766.3637    0.030   6.600e-03
 28  4 24 27  3 24                  239805.7596    0.030   1.000e+00
 55 12 43 55 11 44                  240087.9548    0.030   1.000e+00
 55 12 44 55 11 44                  240087.9548    0.030   6.600e-03
 55 12 44 55 11 45                  240090.9560    0.030   1.000e+00
 37 16 22 36 16 21                  240154.8981    0.030   1.000e+00
 37 16 21 36 16 20                  240154.8981    0.030   1.000e+00
 37 17 20 36 17 19                  240158.3999    0.030   1.000e+00
 37 17 21 36 17 20                  240158.3999    0.030   1.000e+00
 37 15 23 36 15 22                  240160.5519    0.030   1.000e+00
 37 15 22 36 15 21                  240160.5519    0.030   1.000e+00
 37 18 20 36 18 19                  240169.5523    0.030   1.000e+00
 37 18 19 36 18 18                  240169.5523    0.030   1.000e+00
 37 14 24 36 14 23                  240177.4161    0.030   1.000e+00
 37 14 23 36 14 22                  240177.4161    0.030   1.000e+00
 37 19 18 36 19 17                  240187.1630    0.030   1.000e+00
 37 19 19 36 19 18                  240187.1630    0.030   1.000e+00
 37 13 24 36 13 23                  240208.4308    0.030   1.000e+00
 37 13 25 36 13 24                  240208.4308    0.030   1.000e+00
 37 20 17 36 20 16                  240210.5832    0.030   1.000e+00
 37 20 18 36 20 17                  240210.5832    0.030   1.000e+00
 37 21 17 36 21 16                  240239.0378    0.030   1.000e+00
 37 21 16 36 21 15                  240239.0378    0.030   1.000e+00
 37 12 26 36 12 25                  240257.8915    0.030   1.000e+00
 37 12 25 36 12 24                  240257.8915    0.030   1.000e+00
 37 22 16 36 22 15                  240272.0115    0.030   1.000e+00
 37 22 15 36 22 14                  240272.0115    0.030   1.000e+00
 37 23 15 36 23 14                  240309.1700    0.030   1.000e+00
 37 23 14 36 23 13                  240309.1700    0.030   1.000e+00
 37 11 26 36 11 25                  240332.2196    0.030   1.000e+00
 37 11 27 36 11 26                  240332.2196    0.030   1.000e+00
 37 24 13 36 24 12                  240350.1891    0.030   1.000e+00
 37 24 14 36 24 13                  240350.1891    0.030   1.000e+00
 54 12 42 54 11 43                  240389.8379    0.030   1.000e+00
 54 12 43 54 11 43                  240389.8379    0.030   6.700e-03
 37 25 12 36 25 11                  240394.7896    0.030   1.000e+00
 37 25 13 36 25 12                  240394.7896    0.030   1.000e+00
 37 10 28 36 10 27                  240441.4338    0.030   1.000e+00
 37 10 27 36 10 26                  240441.4338    0.030   1.000e+00
 37 26 12 36 26 11                  240442.8815    0.030   1.000e+00
 37 26 11 36 26 10                  240442.8815    0.030   1.000e+00
 37 27 10 36 27  9                  240494.1915    0.030   1.000e+00
 37 27 11 36 27 10                  240494.1915    0.030   1.000e+00
 37  9 29 36  9 28                  240602.2964    0.030   1.000e+00
 37  9 28 36  9 27                  240602.2964    0.030   1.000e+00
 37 29  9 36 29  8                  240606.1898    0.030   1.000e+00
 37 29  8 36 29  7                  240606.1898    0.030   1.000e+00
 37 30  7 36 30  6                  240666.6424    0.030   1.000e+00
 37 30  8 36 30  7                  240666.6424    0.030   1.000e+00
 53 12 42 53 11 42                  240672.7272    0.030   6.700e-03
 53 12 41 53 11 42                  240672.7272    0.030   1.000e+00
 39  1 39 38  1 38                  240724.9515    0.030   1.000e+00
 39  0 39 38  0 38                  240724.9515    0.030   1.000e+00
 39  1 39 38  0 38                  240726.1196    0.030   1.000e+00
 37 31  6 36 31  5                  240730.0014    0.030   1.000e+00
 37 31  7 36 31  6                  240730.0014    0.030   1.000e+00
 37  8 30 36  8 29                  240842.3623    0.030   1.000e+00
 37  8 29 36  8 28                  240847.2106    0.030   1.000e+00
 37 33  4 36 33  3                  240864.9306    0.030   1.000e+00
 37 33  5 36 33  4                  240864.9306    0.030   1.000e+00
 52 12 40 52 11 41                  240937.8315    0.030   1.000e+00
 52 12 41 52 11 41                  240937.8315    0.030   6.800e-03
 52 12 41 52 11 42                  240938.7518    0.030   1.000e+00
 51 12 40 51 11 40                  241185.8434    0.030   6.800e-03
 51 12 39 51 11 40                  241185.8434    0.030   1.000e+00
 51 12 40 51 11 41                  241186.5228    0.030   1.000e+00
 38  2 36 37  3 35                  241242.4228    0.030   1.000e+00
 37  7 30 36  7 29                  241265.8592    0.030   1.000e+00
 50 12 38 50 11 39                  241417.8713    0.030   1.000e+00
 50 12 39 50 11 39                  241417.8713    0.030   6.900e-03
 50 12 39 50 11 40                  241417.8713    0.030   1.000e+00
 33  4 30 32  3 29                  241535.7572    0.030   1.000e+00
 49 12 37 49 11 38                  241634.2523    0.030   1.000e+00
 49 12 38 49 11 38                  241634.2523    0.030   6.900e-03
 49 12 38 49 11 39                  241634.2523    0.030   1.000e+00
 16  7  9 15  6 10                  241705.3788    0.030   1.000e+00
 16  7 10 15  6 10                  241705.3788    0.030   8.800e-03
 16  7  9 15  6  9                  241705.3788    0.030   8.800e-03
 16  7 10 15  6  9                  241705.3788    0.030   1.000e+00
 48 12 36 48 11 37                  241835.9824    0.030   1.000e+00
 48 12 37 48 11 37                  241835.9824    0.030   6.900e-03
 48 12 37 48 11 38                  241835.9824    0.030   1.000e+00
 37  3 34 36  3 33                  241938.0479    0.030   1.000e+00
 47 12 36 47 11 37                  242023.8011    0.030   1.000e+00
 47 12 35 47 11 36                  242023.8011    0.030   1.000e+00
 47 12 36 47 11 36                  242023.8011    0.030   7.000e-03
 68  3 66 68  2 67                  242107.4496    0.030   1.000e+00
 68  2 66 68  1 67                  242107.4496    0.030   1.000e+00
 68  2 66 68  2 67                  242107.4496    0.030   1.680e-02
 46 12 35 46 11 36                  242198.3398    0.030   1.000e+00
 46 12 34 46 11 35                  242198.3398    0.030   1.000e+00
 46 12 35 46 11 35                  242198.3398    0.030   7.000e-03
 37  6 31 36  6 30                  242254.4919    0.030   1.000e+00
 45 12 34 45 11 35                  242360.2899    0.030   1.000e+00
 45 12 33 45 11 34                  242360.2899    0.030   1.000e+00
 45 12 34 45 11 34                  242360.2899    0.030   7.100e-03
 38  3 36 37  3 35                  242417.1232    0.030   1.000e+00
 44 12 33 44 11 34                  242510.2998    0.030   1.000e+00
 44 12 32 44 11 33                  242510.2998    0.030   1.000e+00
 44 12 33 44 11 33                  242510.2998    0.030   7.100e-03
 43 12 32 43 11 32                  242648.8886    0.030   7.200e-03
 43 12 31 43 11 32                  242648.8886    0.030   1.000e+00
 43 12 32 43 11 33                  242648.8886    0.030   1.000e+00
 38  2 36 37  2 35                  242742.5525    0.030   1.000e+00
 42 12 30 42 11 31                  242776.7411    0.030   1.000e+00
 42 12 31 42 11 31                  242776.7411    0.030   7.200e-03
 42 12 31 42 11 32                  242776.7411    0.030   1.000e+00
 41 12 30 41 11 31                  242894.3792    0.030   1.000e+00
 41 12 29 41 11 30                  242894.3792    0.030   1.000e+00
 41 12 30 41 11 30                  242894.3792    0.030   7.200e-03
 39  3 36 38  4 35                  242979.5503    0.030   1.000e+00
 40 12 29 40 11 30                  243002.3512    0.030   1.000e+00
 40 12 28 40 11 29                  243002.3512    0.030   1.000e+00
 40 12 29 40 11 29                  243002.3512    0.030   7.300e-03
 39 12 28 39 11 28                  243101.1018    0.030   7.300e-03
 39 12 27 39 11 28                  243101.1018    0.030   1.000e+00
 39 12 28 39 11 29                  243101.1018    0.030   1.000e+00
 38 12 27 38 11 27                  243191.3020    0.030   7.300e-03
 38 12 26 38 11 27                  243191.3020    0.030   1.000e+00
 38 12 27 38 11 28                  243191.3020    0.030   1.000e+00
 37 12 26 37 11 27                  243273.3132    0.030   1.000e+00
 37 12 25 37 11 26                  243273.3132    0.030   1.000e+00
 37 12 26 37 11 26                  243273.3132    0.030   7.400e-03
 36 12 25 36 11 25                  243347.6127    0.030   7.400e-03
 36 12 24 36 11 25                  243347.6127    0.030   1.000e+00
 36 12 25 36 11 26                  243347.6127    0.030   1.000e+00
 35 12 24 35 11 24                  243414.7002    0.030   7.400e-03
 35 12 23 35 11 24                  243414.7002    0.030   1.000e+00
 35 12 24 35 11 25                  243414.7002    0.030   1.000e+00
 34 12 23 34 11 23                  243474.9801    0.030   7.500e-03
 34 12 22 34 11 23                  243474.9801    0.030   1.000e+00
 34 12 23 34 11 24                  243474.9801    0.030   1.000e+00
 13  8  6 12  7  6                  243488.1477    0.030   8.500e-03
 13  8  5 12  7  6                  243488.1477    0.030   1.000e+00
 13  8  5 12  7  5                  243488.1477    0.030   8.500e-03
 13  8  6 12  7  5                  243488.1477    0.030   1.000e+00
 33 12 21 33 11 22                  243528.9125    0.030   1.000e+00
 33 12 22 33 11 22                  243528.9125    0.030   7.500e-03
 33 12 22 33 11 23                  243528.9125    0.030   1.000e+00
 32 12 20 32 11 21                  243576.8789    0.030   1.000e+00
 32 12 21 32 11 21                  243576.8789    0.030   7.500e-03
 32 12 21 32 11 22                  243576.8789    0.030   1.000e+00
 31 12 19 31 11 20                  243619.2630    0.030   1.000e+00
 31 12 20 31 11 20                  243619.2630    0.030   7.600e-03
 31 12 20 31 11 21                  243619.2630    0.030   1.000e+00
 30 12 18 30 11 19                  243656.5105    0.030   1.000e+00
 30 12 19 30 11 19                  243656.5105    0.030   7.600e-03
 30 12 19 30 11 20                  243656.5105    0.030   1.000e+00
 29 12 18 29 11 19                  243688.9292    0.030   1.000e+00
 29 12 17 29 11 18                  243688.9292    0.030   1.000e+00
 29 12 18 29 11 18                  243688.9292    0.030   7.600e-03
 28 12 16 28 11 17                  243716.9074    0.030   1.000e+00
 28 12 17 28 11 18                  243716.9074    0.030   1.000e+00
 28 12 17 28 11 17                  243716.9074    0.030   7.700e-03
 27 12 16 27 11 17                  243740.7529    0.030   1.000e+00
 27 12 16 27 11 16                  243740.7529    0.030   7.700e-03
 27 12 15 27 11 16                  243740.7529    0.030   1.000e+00
 25 20  6 26 19  7                  243740.7529    0.030   2.390e-02
 26 12 15 26 11 15                  243760.8475    0.030   7.700e-03
 26 12 15 26 11 16                  243760.8475    0.030   1.000e+00
 26 12 14 26 11 15                  243760.8475    0.030   1.000e+00
 25 12 14 25 11 14                  243777.4692    0.030   7.700e-03
 25 12 13 25 11 14                  243777.4692    0.030   1.000e+00
 25 12 14 25 11 15                  243777.4692    0.030   1.000e+00
 24 12 13 24 11 14                  243790.9502    0.030   1.000e+00
 24 12 12 24 11 13                  243790.9502    0.030   1.000e+00
 24 12 13 24 11 13                  243790.9502    0.030   7.800e-03
 23 12 11 23 11 12                  243801.5619    0.030   1.000e+00
 23 12 12 23 11 13                  243801.5619    0.030   1.000e+00
 23 12 12 23 11 12                  243801.5619    0.030   7.800e-03
 12 12  1 12 11  2                  243802.6011    0.030   1.000e+00
 12 12  0 12 11  1                  243802.6011    0.030   1.000e+00
 12 12  1 12 11  1                  243802.6011    0.030   8.000e-03
 13 12  2 13 11  3                  243807.2273    0.030   1.000e+00
 13 12  2 13 11  2                  243807.2273    0.030   8.000e-03
 13 12  1 13 11  2                  243807.2273    0.030   1.000e+00
 22 12 11 22 11 11                  243809.6284    0.030   7.800e-03
 22 12 10 22 11 11                  243809.6284    0.030   1.000e+00
 22 12 11 22 11 12                  243809.6284    0.030   1.000e+00
 14 12  3 14 11  4                  243811.5301    0.030   1.000e+00
 14 12  3 14 11  3                  243811.5301    0.030   8.000e-03
 14 12  2 14 11  3                  243811.5301    0.030   1.000e+00
 21 12 10 21 11 11                  243815.3495    0.030   1.000e+00
 21 12  9 21 11 10                  243815.3495    0.030   1.000e+00
 21 12 10 21 11 10                  243815.3495    0.030   7.800e-03
 15 12  4 15 11  4                  243815.3495    0.030   4.000e-03
 15 12  4 15 11  5                  243815.3495    0.030   5.062e-01
 15 12  3 15 11  4                  243815.3495    0.030   5.062e-01
 16 12  5 16 11  6                  243818.2518    0.030   1.000e+00
 16 12  4 16 11  5                  243818.2518    0.030   1.000e+00
 16 12  5 16 11  5                  243818.2518    0.030   7.900e-03
 20 12  9 20 11 10                  243819.1185    0.030   1.000e+00
 20 12  9 20 11  9                  243819.1185    0.030   7.800e-03
 20 12  8 20 11  9                  243819.1185    0.030   1.000e+00
 17 12  5 17 11  6                  243820.3399    0.030   1.000e+00
 17 12  6 17 11  6                  243820.3399    0.030   7.900e-03
 17 12  6 17 11  7                  243820.3399    0.030   1.000e+00
 18 12  7 18 11  7                  243821.2475    0.030   7.200e-03
 18 12  6 18 11  7                  243821.2475    0.030   9.093e-01
 18 12  7 18 11  8                  243821.2475    0.030   9.093e-01
 19 12  8 19 11  9                  243821.2475    0.030   1.000e+00
 19 12  8 19 11  8                  243821.2475    0.030   7.900e-03
 19 12  7 19 11  8                  243821.2475    0.030   1.000e+00
 38  3 36 37  2 35                  243917.2870    0.030   1.000e+00
 46  5 41 45  6 40                  244049.1707    0.030   1.000e+00
 72  3 69 72  3 70                  244144.7713    0.030   1.590e-02
 72  3 69 72  2 70                  244144.7713    0.030   1.000e+00
 23  5 18 22  4 19                  244282.2206    0.030   1.000e+00
 39  1 38 38  2 37                  244587.3678    0.030   1.000e+00
 34  4 31 33  3 30                  244624.4197    0.030   1.000e+00
 37  5 32 36  5 31                  244645.2866    0.030   1.000e+00
 39  1 38 38  1 37                  244649.0665    0.030   1.000e+00
 39  2 38 38  1 37                  244695.2297    0.030   1.000e+00
 42  4 38 41  5 37                  244979.5941    0.030   1.000e+00
 80  5 75 80  4 76                  245159.2888    0.030   1.000e+00
 10  9  1  9  8  1                  245207.6770    0.030   8.300e-03
 10  9  1  9  8  2                  245207.6770    0.030   1.000e+00
 10  9  2  9  8  1                  245207.6770    0.030   1.000e+00
 10  9  2  9  8  2                  245207.6770    0.030   8.300e-03
 37  4 33 36  4 32                  245620.0401    0.030   1.000e+00
 38  4 35 37  4 34                  245816.0089    0.030   1.000e+00
 69  3 67 69  2 68                  245965.2893    0.030   1.000e+00
 69  2 67 69  1 68                  245965.2893    0.030   1.000e+00
 69  2 67 69  2 68                  245965.2893    0.030   1.680e-02
 20  6 15 19  5 14                  246081.8896    0.030   1.000e+00
 20  6 14 19  5 15                  246123.9960    0.030   1.000e+00
 38 16 23 37 16 22                  246635.0885    0.030   1.000e+00
 38 16 22 37 16 21                  246635.0885    0.030   1.000e+00
 38 17 21 37 17 20                  246636.8225    0.030   1.000e+00
 38 17 22 37 17 21                  246636.8225    0.030   1.000e+00
 38 15 24 37 15 23                  246643.1080    0.030   1.000e+00
 38 15 23 37 15 22                  246643.1080    0.030   1.000e+00
 38 18 20 37 18 19                  246646.6886    0.030   1.000e+00
 38 18 21 37 18 20                  246646.6886    0.030   1.000e+00
 38 14 24 37 14 23                  246663.3022    0.030   1.000e+00
 38 14 25 37 14 24                  246663.3022    0.030   1.000e+00
 38 19 20 37 19 19                  246663.3022    0.030   6.560e-01
 38 19 19 37 19 18                  246663.3022    0.030   6.560e-01
 38 20 18 37 20 17                  246686.3631    0.030   1.000e+00
 38 20 19 37 20 18                  246686.3631    0.030   1.000e+00
 38 13 25 37 13 24                  246698.4819    0.030   1.000e+00
 38 13 26 37 13 25                  246698.4819    0.030   1.000e+00
 38 21 17 37 21 16                  246714.5998    0.030   1.000e+00
 38 21 18 37 21 17                  246714.5998    0.030   1.000e+00
 38 22 17 37 22 16                  246747.6384    0.030   1.000e+00
 38 22 16 37 22 15                  246747.6384    0.030   1.000e+00
 38 12 26 37 12 25                  246753.6319    0.030   1.000e+00
 38 12 27 37 12 26                  246753.6319    0.030   1.000e+00
 38 23 16 37 23 15                  246785.0684    0.030   1.000e+00
 38 23 15 37 23 14                  246785.0684    0.030   1.000e+00
 40  0 40 39  1 39                  246826.6114    0.030   1.000e+00
 38 24 14 37 24 13                  246826.6114    0.030   1.394e-01
 38 24 15 37 24 14                  246826.6114    0.030   1.394e-01
 40  1 40 39  1 39                  246827.5394    0.030   1.000e+00
 40  0 40 39  0 39                  246827.5394    0.030   1.000e+00
 40  1 40 39  0 39                  246828.3996    0.030   1.000e+00
 38 11 28 37 11 27                  246835.6295    0.030   1.000e+00
 38 11 27 37 11 26                  246835.6295    0.030   1.000e+00
 38 25 13 37 25 12                  246871.7603    0.030   1.000e+00
 38 25 14 37 25 13                  246871.7603    0.030   1.000e+00
 38 26 12 37 26 11                  246920.6070    0.030   1.000e+00
 38 26 13 37 26 12                  246920.6070    0.030   1.000e+00
 38 10 28 37 10 27                  246955.4764    0.030   1.000e+00
 38 10 29 37 10 28                  246955.4764    0.030   1.000e+00
 38 27 11 37 27 10                  246972.8025    0.030   1.000e+00
 38 27 12 37 27 11                  246972.8025    0.030   1.000e+00
 38 28 11 37 28 10                  247028.3197    0.030   1.000e+00
 38 28 10 37 28  9                  247028.3197    0.030   1.000e+00
 38 29 10 37 29  9                  247086.9886    0.030   1.000e+00
 38 29  9 37 29  8                  247086.9886    0.030   1.000e+00
 24  5 20 23  4 19                  247122.2468    0.030   1.000e+00
 38  9 30 37  9 29                  247131.4302    0.030   1.000e+00
 38  9 29 37  9 28                  247131.4302    0.030   1.000e+00
 38 30  8 37 30  7                  247148.6985    0.030   1.000e+00
 38 30  9 37 30  8                  247148.6985    0.030   1.000e+00
 38 31  8 37 31  7                  247213.3599    0.030   1.000e+00
 38 31  7 37 31  6                  247213.3599    0.030   1.000e+00
 38 32  7 37 32  6                  247280.9379    0.030   1.000e+00
 38 32  6 37 32  5                  247280.9379    0.030   1.000e+00
 38  8 31 37  8 30                  247393.1010    0.030   1.000e+00
 38  8 30 37  8 29                  247400.2894    0.030   1.000e+00
 39  2 37 38  3 36                  247620.9481    0.030   1.000e+00
 25  4 21 24  3 22                  247642.3703    0.030   1.000e+00
 35  4 32 34  3 31                  247866.3079    0.030   1.000e+00
 38  7 31 37  7 30                  247869.6110    0.030   1.000e+00
 38  3 35 37  3 34                  247918.1707    0.030   1.000e+00
 73  4 70 73  3 71                  248024.3315    0.030   1.000e+00
 38  6 33 37  6 32                  248133.6699    0.030   1.000e+00
 17  7 10 16  6 10                  248171.4605    0.030   8.900e-03
 17  7 11 16  6 10                  248171.4605    0.030   1.000e+00
 17  7 11 16  6 11                  248171.4605    0.030   8.900e-03
 17  7 10 16  6 11                  248171.4605    0.030   1.000e+00
 56  7 49 55  8 48                  248258.2311    0.030   1.000e+00
 39  3 37 38  3 36                  248537.1073    0.030   1.000e+00
 39  2 37 38  2 36                  248795.6892    0.030   1.000e+00
 38  6 32 37  6 31                  249015.1467    0.030   1.000e+00
 39  3 37 38  2 36                  249711.8298    0.030   1.000e+00
 70  3 68 70  2 69                  249820.0181    0.030   1.000e+00
 70  2 68 70  1 69                  249820.0181    0.030   1.000e+00
 70  2 68 70  2 69                  249820.0181    0.030   1.680e-02
 14  8  7 13  7  6                  249975.4310    0.030   1.000e+00
 14  8  6 13  7  6                  249975.4310    0.030   8.600e-03
 14  8  7 13  7  7                  249975.4310    0.030   8.600e-03
 14  8  6 13  7  7                  249975.4310    0.030   1.000e+00
 24  5 20 23  4 20                  250508.7891    0.030   1.000e+00
 40  1 39 39  2 38                  250700.3087    0.030   1.000e+00
 40  1 39 39  1 38                  250746.4541    0.030   1.000e+00
 40  3 37 39  4 36                  250774.0612    0.030   1.000e+00
 40  2 39 39  1 38                  250780.9999    0.030   1.000e+00
 24  5 19 23  4 20                  250895.0800    0.030   1.000e+00
 36  4 33 35  3 32                  251295.9421    0.030   1.000e+00
 38  5 33 37  5 32                  251552.4138    0.030   1.000e+00
 11  9  2 10  8  2                  251701.1392    0.030   8.400e-03
 11  9  2 10  8  3                  251701.1392    0.030   1.000e+00
 11  9  3 10  8  3                  251701.1392    0.030   8.400e-03
 11  9  3 10  8  2                  251701.1392    0.030   1.000e+00
 74  3 71 74  2 72                  251895.9829    0.030   1.000e+00
 74  3 71 74  3 72                  251895.9829    0.030   1.600e-02
 39  4 36 38  4 35                  252038.2677    0.030   1.000e+00
 38  4 34 37  4 33                  252067.0509    0.030   1.000e+00
 21  6 16 20  5 15                  252446.1926    0.030   1.000e+00
 25  5 21 24  4 20                  252448.9717    0.030   1.000e+00
 21  6 15 20  5 16                  252516.1447    0.030   1.000e+00
 24  3 21 23  2 22                  252671.2609    0.030   1.000e+00
 41  1 41 40  1 40                  252928.6602    0.030   1.000e+00
 41  0 41 40  0 40                  252928.6602    0.030   1.000e+00
 41  1 41 40  0 40                  252929.3098    0.030   1.000e+00
 25  5 20 24  4 20                  253019.2383    0.030   1.000e+00
 39 16 24 38 16 23                  253114.3095    0.030   1.000e+00
 39 16 23 38 16 22                  253114.3095    0.030   1.000e+00
 39 17 22 38 17 21                  253114.3095    0.030   9.209e-01
 39 17 23 38 17 22                  253114.3095    0.030   9.209e-01
 39 18 22 38 18 21                  253122.7133    0.030   1.000e+00
 39 18 21 38 18 20                  253122.7133    0.030   1.000e+00
 39 15 25 38 15 24                  253124.9912    0.030   1.000e+00
 39 15 24 38 15 23                  253124.9912    0.030   1.000e+00
 39 19 21 38 19 20                  253138.7044    0.030   1.000e+00
 39 19 20 38 19 19                  253138.7044    0.030   1.000e+00
 39 14 26 38 14 25                  253148.5098    0.030   1.000e+00
 39 14 25 38 14 24                  253148.5098    0.030   1.000e+00
 39 20 19 38 20 18                  253160.9531    0.030   1.000e+00
 39 20 20 38 20 19                  253160.9531    0.030   1.000e+00
 39 22 18 38 22 17                  253221.8098    0.030   1.000e+00
 39 22 17 38 22 16                  253221.8098    0.030   1.000e+00
 39 12 27 38 12 26                  253249.5502    0.030   1.000e+00
 39 12 28 38 12 27                  253249.5502    0.030   1.000e+00
 39 23 16 38 23 15                  253259.4656    0.030   1.000e+00
 39 23 17 38 23 16                  253259.4656    0.030   1.000e+00
 39 24 16 38 24 15                  253301.2500    0.030   1.000e+00
 39 24 15 38 24 14                  253301.2500    0.030   1.000e+00
 39 11 29 38 11 28                  253339.6905    0.030   1.000e+00
 39 11 28 38 11 27                  253339.6905    0.030   1.000e+00
 39 25 15 38 25 14                  253347.0702    0.030   1.000e+00
 39 25 14 38 25 13                  253347.0702    0.030   1.000e+00
 39 26 13 38 26 12                  253396.6133    0.030   1.000e+00
 39 26 14 38 26 13                  253396.6133    0.030   1.000e+00
 39 27 12 38 27 11                  253449.7787    0.030   1.000e+00
 39 27 13 38 27 12                  253449.7787    0.030   1.000e+00
 39 10 29 38 10 28                  253470.8003    0.030   1.000e+00
 39 10 30 38 10 29                  253470.8003    0.030   1.000e+00
 39 28 11 38 28 10                  253506.2572    0.030   1.000e+00
 39 28 12 38 28 11                  253506.2572    0.030   1.000e+00
 39 29 11 38 29 10                  253566.0023    0.030   1.000e+00
 39 29 10 38 29  9                  253566.0023    0.030   1.000e+00
 39 30 10 38 30  9                  253628.9879    0.030   1.000e+00
 39 30  9 38 30  8                  253628.9879    0.030   1.000e+00
 39  9 31 38  9 30                  253662.5651    0.030   1.000e+00
 39  9 30 38  9 29                  253663.0700    0.030   1.000e+00
 39 33  6 38 33  5                  253836.0033    0.030   1.000e+00
 39 33  7 38 33  6                  253836.0033    0.030   1.000e+00
 39  3 36 38  3 35                  253879.8991    0.030   1.000e+00
 40  2 38 39  3 37                  253939.0123    0.030   1.000e+00
 39  8 32 38  8 31                  253947.2717    0.030   1.000e+00
 39  8 31 38  8 30                  253957.7705    0.030   1.000e+00
 39  7 32 38  7 31                  254485.1384    0.030   1.000e+00
 18  7 11 17  6 11                  254630.7592    0.030   9.000e-03
 18  7 12 17  6 11                  254630.7592    0.030   1.000e+00
 18  7 12 17  6 12                  254630.7592    0.030   9.000e-03
 18  7 11 17  6 12                  254630.7592    0.030   1.000e+00
 40  3 38 39  3 37                  254650.8210    0.030   1.000e+00
 39  6 34 38  6 33                  254692.4785    0.030   1.000e+00
 40  2 38 39  2 37                  254855.1714    0.030   1.000e+00
 43  4 39 42  5 38                  254902.2626    0.030   1.000e+00
 37  4 34 36  3 33                  254940.5264    0.030   1.000e+00
 73 13 61 73 12 62                  255375.4999    0.030   1.000e+00
 47  5 42 46  6 41                  255444.0990    0.030   1.000e+00
 40  3 38 39  2 37                  255566.9700    0.030   1.000e+00
 39  6 33 38  6 32                  255808.6008    0.030   1.000e+00
 72 13 60 72 12 61                  255964.5468    0.030   1.000e+00
 15  8  7 14  7  8                  256460.4000    0.030   1.000e+00
 15  8  8 14  7  8                  256460.4000    0.030   8.600e-03
 15  8  7 14  7  7                  256460.4000    0.030   8.600e-03
 15  8  8 14  7  7                  256460.4000    0.030   1.000e+00
 71 13 58 71 12 59                  256476.5787    0.030   1.000e+00
 71 13 59 71 12 60                  256525.5951    0.030   1.000e+00
 41  1 40 40  2 39                  256808.5906    0.030   1.000e+00
 41  1 40 40  1 39                  256843.1375    0.030   1.000e+00
 41  2 40 40  1 39                  256868.8210    0.030   1.000e+00
 70 13 57 70 12 58                  257023.6922    0.030   1.000e+00
 70 13 58 70 12 59                  257059.5778    0.030   1.000e+00
 26  4 22 25  3 23                  257203.7601    0.030   1.000e+00
 72  3 70 72  2 71                  257519.8618    0.030   1.000e+00
 72  2 70 72  1 71                  257519.8618    0.030   1.000e+00
 72  2 70 72  2 71                  257519.8618    0.030   1.680e-02
 26  5 22 25  4 21                  257523.0515    0.030   1.000e+00
 69 13 56 69 12 57                  257541.0894    0.030   1.000e+00
 69 13 57 69 12 58                  257567.2367    0.030   1.000e+00
 25  5 20 24  4 21                  257606.6032    0.030   1.000e+00
 68 13 55 68 12 56                  258030.6842    0.030   1.000e+00
 68 13 56 68 12 57                  258049.6132    0.030   1.000e+00
 12  9  3 11  8  3                  258194.1417    0.030   8.400e-03
 12  9  3 11  8  4                  258194.1417    0.030   1.000e+00
 12  9  4 11  8  3                  258194.1417    0.030   1.000e+00
 12  9  4 11  8  4                  258194.1417    0.030   8.400e-03
 40  4 37 39  4 36                  258241.5905    0.030   1.000e+00
 41  3 38 40  4 37                  258317.1391    0.030   1.000e+00
 39  5 34 38  5 33                  258437.7527    0.030   1.000e+00
 39  4 35 38  4 34                  258442.6275    0.030   1.000e+00
 67 13 55 67 12 56                  258507.4471    0.030   1.000e+00
 22  6 17 21  5 16                  258781.0794    0.030   1.000e+00
 38  4 35 37  3 34                  258818.4705    0.030   1.000e+00
 22  6 16 21  5 17                  258894.1501    0.030   1.000e+00
 66 13 53 66 12 54                  258932.0839    0.030   1.000e+00
 42  1 42 41  1 41                  259028.2973    0.030   6.149e-01
 42  0 42 41  0 41                  259028.2973    0.030   6.149e-01
 42  0 42 41  1 41                  259028.2973    0.030   1.000e+00
 42  1 42 41  0 41                  259028.2973    0.030   1.000e+00
 65 13 53 65 12 54                  259353.5601    0.030   1.000e+00
 52  6 46 51  7 45                  259430.2554    0.030   1.000e+00
 40 17 23 39 17 22                  259590.5941    0.030   1.000e+00
 40 17 24 39 17 23                  259590.5941    0.030   1.000e+00
 40 16 24 39 16 23                  259592.8319    0.030   1.000e+00
 40 16 25 39 16 24                  259592.8319    0.030   1.000e+00
 40 18 23 39 18 22                  259597.6133    0.030   1.000e+00
 40 18 22 39 18 21                  259597.6133    0.030   1.000e+00
 40 15 26 39 15 25                  259606.2430    0.030   1.000e+00
 40 15 25 39 15 24                  259606.2430    0.030   1.000e+00
 40 19 21 39 19 20                  259612.4778    0.030   1.000e+00
 40 19 22 39 19 21                  259612.4778    0.030   1.000e+00
 40 14 27 39 14 26                  259633.3027    0.030   1.000e+00
 40 14 26 39 14 25                  259633.3027    0.030   1.000e+00
 40 20 21 39 20 20                  259634.0894    0.030   1.000e+00
 40 20 20 39 20 19                  259634.0894    0.030   1.000e+00
 40 21 20 39 21 19                  259661.6184    0.030   1.000e+00
 40 21 19 39 21 18                  259661.6184    0.030   1.000e+00
 40 13 27 39 13 26                  259678.0112    0.030   1.000e+00
 40 13 28 39 13 27                  259678.0112    0.030   1.000e+00
 40 22 18 39 22 17                  259694.4704    0.030   1.000e+00
 40 22 19 39 22 18                  259694.4704    0.030   1.000e+00
 40 23 17 39 23 16                  259732.1865    0.030   1.000e+00
 40 23 18 39 23 17                  259732.1865    0.030   1.000e+00
 64 13 51 64 12 52                  259738.6416    0.030   1.000e+00
 64 13 52 64 12 52                  259738.6416    0.030   6.400e-03
 64 13 52 64 12 53                  259743.5262    0.030   1.000e+00
 40 12 28 39 12 27                  259745.6287    0.030   1.000e+00
 40 12 29 39 12 28                  259745.6287    0.030   1.000e+00
 40 24 17 39 24 16                  259774.3887    0.030   1.000e+00
 40 24 16 39 24 15                  259774.3887    0.030   1.000e+00
 40 25 16 39 25 15                  259820.7198    0.030   1.000e+00
 40 25 15 39 25 14                  259820.7198    0.030   1.000e+00
 40  3 37 39  3 36                  259832.7899    0.030   1.000e+00
 40 11 30 39 11 29                  259844.4312    0.030   1.000e+00
 40 11 29 39 11 28                  259844.4312    0.030   1.000e+00
 57  7 50 56  8 49                  259863.4176    0.030   1.000e+00
 40 26 14 39 26 13                  259870.9783    0.030   1.000e+00
 40 26 15 39 26 14                  259870.9783    0.030   1.000e+00
 40 27 13 39 27 12                  259924.9087    0.030   1.000e+00
 40 27 14 39 27 13                  259924.9087    0.030   1.000e+00
 40 28 13 39 28 12                  259982.3572    0.030   1.000e+00
 40 28 12 39 28 11                  259982.3572    0.030   1.000e+00
 40 10 30 39 10 29                  259987.4701    0.030   1.000e+00
 40 10 31 39 10 30                  259987.4701    0.030   1.000e+00
 40 29 12 39 29 11                  260043.2196    0.030   1.000e+00
 40 29 11 39 29 10                  260043.2196    0.030   1.000e+00
 40 30 11 39 30 10                  260107.3621    0.030   1.000e+00
 40 30 10 39 30  9                  260107.3621    0.030   1.000e+00
 63 13 51 63 12 52                  260112.7188    0.030   1.000e+00
 40  9 32 39  9 31                  260196.1654    0.030   1.000e+00
 40  9 31 39  9 30                  260197.1201    0.030   1.000e+00
 41  2 39 40  3 38                  260208.0522    0.030   1.000e+00
 40 32  9 39 32  8                  260245.1894    0.030   1.000e+00
 40 32  8 39 32  7                  260245.1894    0.030   1.000e+00
 40 33  8 39 33  7                  260318.7144    0.030   1.000e+00
 40 33  7 39 33  6                  260318.7144    0.030   1.000e+00
 62 13 49 62 12 50                  260459.4638    0.030   1.000e+00
 62 13 50 62 12 50                  260459.4638    0.030   6.500e-03
 62 13 50 62 12 51                  260461.9219    0.030   1.000e+00
 40  8 33 39  8 32                  260504.8693    0.030   1.000e+00
 40  8 32 39  8 31                  260519.9787    0.030   1.000e+00
 41  3 39 40  3 38                  260759.1908    0.030   1.000e+00
 61 13 48 61 12 49                  260790.1400    0.030   1.000e+00
 61 13 49 61 12 49                  260790.1400    0.030   6.600e-03
 61 13 49 61 12 50                  260791.7613    0.030   1.000e+00
 41  2 39 40  2 38                  260919.8900    0.030   1.000e+00
 19  7 13 18  6 12                  261081.7577    0.030   1.000e+00
 19  7 12 18  6 12                  261081.7577    0.030   9.100e-03
 19  7 12 18  6 13                  261082.4727    0.030   1.000e+00
 19  7 13 18  6 13                  261082.4727    0.030   9.100e-03
 60 13 47 60 12 48                  261102.1839    0.030   1.000e+00
 60 13 48 60 12 48                  261102.1839    0.030   6.600e-03
 60 13 48 60 12 49                  261103.3272    0.030   1.000e+00
 77  8 70 76  9 67                  261103.3272    0.030   4.780e-02
 40  7 33 39  7 32                  261114.1716    0.030   1.000e+00
 40  6 35 39  6 34                  261241.9678    0.030   1.000e+00
 73  3 71 73  2 72                  261365.0816    0.030   1.000e+00
 73  2 71 73  1 72                  261365.0816    0.030   1.000e+00
 73  2 71 73  2 72                  261365.0816    0.030   1.680e-02
 59 13 47 59 12 47                  261396.4522    0.030   6.700e-03
 59 13 46 59 12 47                  261396.4522    0.030   1.000e+00
 59 13 47 59 12 48                  261397.2953    0.030   1.000e+00
 41  3 39 40  2 38                  261471.0107    0.030   1.000e+00
 57 13 45 57 12 46                  261935.0889    0.030   1.000e+00
 57 13 44 57 12 45                  261935.0889    0.030   1.000e+00
 57 13 45 57 12 45                  261935.0889    0.030   6.800e-03
 56 13 44 56 12 45                  262180.5870    0.030   1.000e+00
 56 13 43 56 12 44                  262180.5870    0.030   1.000e+00
 56 13 44 56 12 44                  262180.5870    0.030   6.800e-03
 27  5 23 26  4 22                  262316.6679    0.030   1.000e+00
 55 13 43 55 12 44                  262411.2813    0.030   1.000e+00
 55 13 42 55 12 43                  262411.2813    0.030   1.000e+00
 55 13 43 55 12 43                  262411.2813    0.030   6.800e-03
 54 13 41 54 12 42                  262627.7719    0.030   1.000e+00
 54 13 42 54 12 42                  262627.7719    0.030   6.900e-03
 54 13 42 54 12 43                  262627.7719    0.030   1.000e+00
 40  6 34 39  6 33                  262636.0593    0.030   1.000e+00
 53 13 41 53 12 42                  262830.7693    0.030   1.000e+00
 53 13 40 53 12 41                  262830.7693    0.030   1.000e+00
 53 13 41 53 12 41                  262830.7693    0.030   6.900e-03
 42  1 41 41  2 40                  262912.9794    0.030   1.000e+00
 42  1 41 41  1 40                  262938.6620    0.030   1.000e+00
 39  4 36 38  3 35                  262938.6620    0.030   7.561e-01
 16  8  8 15  7  9                  262942.3897    0.030   1.000e+00
 16  8  9 15  7  9                  262942.3897    0.030   8.700e-03
 16  8  9 15  7  8                  262942.3897    0.030   1.000e+00
 16  8  8 15  7  8                  262942.3897    0.030   8.700e-03
 42  2 41 41  1 40                  262957.8768    0.030   1.000e+00
 52 13 40 52 12 40                  263020.7279    0.030   7.000e-03
 52 13 39 52 12 40                  263020.7279    0.030   1.000e+00
 52 13 40 52 12 41                  263020.7279    0.030   1.000e+00
 51 13 39 51 12 40                  263198.4094    0.030   1.000e+00
 51 13 38 51 12 39                  263198.4094    0.030   1.000e+00
 51 13 39 51 12 39                  263198.4094    0.030   7.000e-03
 50 13 38 50 12 39                  263364.2295    0.030   1.000e+00
 50 13 37 50 12 38                  263364.2295    0.030   1.000e+00
 50 13 38 50 12 38                  263364.2295    0.030   7.000e-03
 49 13 37 49 12 37                  263518.7219    0.030   7.100e-03
 49 13 36 49 12 37                  263518.7219    0.030   1.000e+00
 49 13 37 49 12 38                  263518.7219    0.030   1.000e+00
 48 13 36 48 12 36                  263662.5070    0.030   7.100e-03
 48 13 35 48 12 36                  263662.5070    0.030   1.000e+00
 48 13 36 48 12 37                  263662.5070    0.030   1.000e+00
 47 13 35 47 12 36                  263796.0307    0.030   1.000e+00
 47 13 34 47 12 35                  263796.0307    0.030   1.000e+00
 47 13 35 47 12 35                  263796.0307    0.030   7.100e-03
 46 13 34 46 12 35                  263919.7941    0.030   1.000e+00
 46 13 34 46 12 34                  263919.7941    0.030   7.200e-03
 46 13 33 46 12 34                  263919.7941    0.030   1.000e+00
 45 13 33 45 12 34                  264034.1672    0.030   1.000e+00
 45 13 33 45 12 33                  264034.1672    0.030   7.200e-03
 45 13 32 45 12 33                  264034.1672    0.030   1.000e+00
 44 13 32 44 12 33                  264139.7320    0.030   1.000e+00
 44 13 32 44 12 32                  264139.7320    0.030   7.300e-03
 44 13 31 44 12 32                  264139.7320    0.030   1.000e+00
 43 13 31 43 12 31                  264236.8508    0.030   7.300e-03
 43 13 30 43 12 31                  264236.8508    0.030   1.000e+00
 43 13 31 43 12 32                  264236.8508    0.030   1.000e+00
 42 13 30 42 12 31                  264326.0401    0.030   1.000e+00
 42 13 29 42 12 30                  264326.0401    0.030   1.000e+00
 42 13 30 42 12 30                  264326.0401    0.030   7.300e-03
 41 13 29 41 12 30                  264407.6204    0.030   1.000e+00
 41 13 28 41 12 29                  264407.6204    0.030   1.000e+00
 41 13 29 41 12 29                  264407.6204    0.030   7.400e-03
 41  4 38 40  4 37                  264427.3904    0.030   1.000e+00
 26  5 21 25  4 22                  264447.6077    0.030   1.000e+00
 40 13 28 40 12 29                  264482.0300    0.030   1.000e+00
 40 13 27 40 12 28                  264482.0300    0.030   1.000e+00
 40 13 28 40 12 28                  264482.0300    0.030   7.400e-03
 44  4 40 43  5 39                  264541.6213    0.030   1.000e+00
 39 13 27 39 12 28                  264549.6596    0.030   1.000e+00
 39 13 26 39 12 27                  264549.6596    0.030   1.000e+00
 39 13 27 39 12 27                  264549.6596    0.030   7.400e-03
 38 13 26 38 12 27                  264610.8083    0.030   1.000e+00
 38 13 26 38 12 26                  264610.8083    0.030   7.400e-03
 38 13 25 38 12 26                  264610.8083    0.030   1.000e+00
 37 13 24 37 12 25                  264665.9792    0.030   1.000e+00
 37 13 25 37 12 25                  264665.9792    0.030   7.500e-03
 37 13 25 37 12 26                  264665.9792    0.030   1.000e+00
 13  9  5 12  8  4                  264686.2682    0.030   1.000e+00
 13  9  5 12  8  5                  264686.2682    0.030   8.400e-03
 13  9  4 12  8  5                  264686.2682    0.030   1.000e+00
 13  9  4 12  8  4                  264686.2682    0.030   8.400e-03
 36 13 23 36 12 24                  264715.4423    0.030   1.000e+00
 36 13 24 36 12 25                  264715.4423    0.030   1.000e+00
 36 13 24 36 12 24                  264715.4423    0.030   7.500e-03
 40  4 36 39  4 35                  264745.6972    0.030   1.000e+00
 35 13 23 35 12 24                  264759.5142    0.030   1.000e+00
 35 13 22 35 12 23                  264759.5142    0.030   1.000e+00
 35 13 23 35 12 23                  264759.5142    0.030   7.500e-03
 34 13 22 34 12 22                  264798.6298    0.030   7.600e-03
 34 13 21 34 12 22                  264798.6298    0.030   1.000e+00
 34 13 22 34 12 23                  264798.6298    0.030   1.000e+00
 33 13 20 33 12 21                  264833.0392    0.030   1.000e+00
 33 13 21 33 12 22                  264833.0392    0.030   1.000e+00
 33 13 21 33 12 21                  264833.0392    0.030   7.600e-03
 32 13 20 32 12 21                  264863.0909    0.030   1.000e+00
 32 13 19 32 12 20                  264863.0909    0.030   1.000e+00
 32 13 20 32 12 20                  264863.0909    0.030   7.600e-03
 31 13 19 31 12 20                  264889.0606    0.030   1.000e+00
 31 13 19 31 12 19                  264889.0606    0.030   7.600e-03
 31 13 18 31 12 19                  264889.0606    0.030   1.000e+00
 30 13 18 30 12 18                  264911.1590    0.030   7.700e-03
 30 13 17 30 12 18                  264911.1590    0.030   1.000e+00
 30 13 18 30 12 19                  264911.1590    0.030   1.000e+00
 29 13 16 29 12 17                  264929.8870    0.030   1.000e+00
 29 13 17 29 12 18                  264929.8870    0.030   1.000e+00
 29 13 17 29 12 17                  264929.8870    0.030   7.700e-03
 28 13 15 28 12 16                  264945.2685    0.030   1.000e+00
 28 13 16 28 12 17                  264945.2685    0.030   1.000e+00
 28 13 16 28 12 16                  264945.2685    0.030   7.700e-03
 13 13  0 13 12  1                  264947.2788    0.030   1.000e+00
 13 13  1 13 12  2                  264947.2788    0.030   1.000e+00
 13 13  1 13 12  1                  264947.2788    0.030   8.000e-03
 27 13 15 27 12 16                  264957.7387    0.030   1.000e+00
 27 13 14 27 12 15                  264957.7387    0.030   1.000e+00
 27 13 15 27 12 15                  264957.7387    0.030   7.700e-03
 15 13  2 15 12  3                  264959.8101    0.030   1.000e+00
 15 13  3 15 12  3                  264959.8101    0.030   8.000e-03
 15 13  3 15 12  4                  264959.8101    0.030   1.000e+00
 16 13  4 16 12  5                  264965.6503    0.030   1.000e+00
 16 13  4 16 12  4                  264965.6503    0.030   7.900e-03
 16 13  3 16 12  4                  264965.6503    0.030   1.000e+00
 26 13 14 26 12 15                  264967.5000    0.030   1.000e+00
 26 13 13 26 12 14                  264967.5000    0.030   1.000e+00
 26 13 14 26 12 14                  264967.5000    0.030   7.800e-03
 17 13  5 17 12  6                  264970.9190    0.030   1.000e+00
 17 13  5 17 12  5                  264970.9190    0.030   7.900e-03
 17 13  4 17 12  5                  264970.9190    0.030   1.000e+00
 25 13 13 25 12 13                  264974.7500    0.030   7.800e-03
 25 13 13 25 12 14                  264974.7500    0.030   1.000e+00
 25 13 12 25 12 13                  264974.7500    0.030   1.000e+00
 18 13  6 18 12  6                  264975.6187    0.030   7.900e-03
 18 13  5 18 12  6                  264975.6187    0.030   1.000e+00
 18 13  6 18 12  7                  264975.6187    0.030   1.000e+00
 24 13 12 24 12 12                  264979.6234    0.030   7.800e-03
 24 13 12 24 12 13                  264979.6234    0.030   1.000e+00
 24 13 11 24 12 12                  264979.6234    0.030   1.000e+00
 19 13  7 19 12  7                  264979.6234    0.030   5.600e-03
 19 13  6 19 12  7                  264979.6234    0.030   7.066e-01
 19 13  7 19 12  8                  264979.6234    0.030   7.066e-01
 20 13  8 20 12  9                  264982.1863    0.030   1.000e+00
 20 13  7 20 12  8                  264982.1863    0.030   1.000e+00
 20 13  8 20 12  8                  264982.1863    0.030   7.900e-03
 23 13 11 23 12 12                  264982.8778    0.030   1.000e+00
 23 13 10 23 12 11                  264982.8778    0.030   1.000e+00
 23 13 11 23 12 11                  264982.8778    0.030   7.800e-03
 22 13 10 22 12 11                  264984.0283    0.030   1.000e+00
 22 13 10 22 12 10                  264984.0283    0.030   7.800e-03
 22 13  9 22 12 10                  264984.0283    0.030   1.000e+00
 21 13  9 21 12 10                  264984.0283    0.030   9.352e-01
 21 13  9 21 12  9                  264984.0283    0.030   7.400e-03
 21 13  8 21 12  9                  264984.0283    0.030   9.352e-01
 23  6 18 22  5 17                  265080.2079    0.030   1.000e+00
 43  1 43 42  1 42                  265126.4943    0.030   6.138e-01
 43  0 43 42  0 42                  265126.4943    0.030   6.138e-01
 43  0 43 42  1 42                  265126.4943    0.030   1.000e+00
 43  1 43 42  0 42                  265126.4943    0.030   1.000e+00
 74  3 72 74  2 73                  265207.0930    0.030   1.000e+00
 74  2 72 74  1 73                  265207.0930    0.030   1.000e+00
 74  2 72 74  2 73                  265207.0930    0.030   1.690e-02
 23  6 17 22  5 18                  265258.6532    0.030   1.000e+00
 40  5 35 39  5 34                  265289.3515    0.030   1.000e+00
 42  3 39 41  4 38                  265631.1824    0.030   1.000e+00
 41  3 38 40  3 37                  265784.6937    0.030   1.000e+00
 25  3 22 24  2 23                  266042.7073    0.030   1.000e+00
 41 17 25 40 17 24                  266065.9318    0.030   1.000e+00
 41 17 24 40 17 23                  266065.9318    0.030   1.000e+00
 41 16 26 40 16 25                  266070.3602    0.030   1.000e+00
 41 16 25 40 16 24                  266070.3602    0.030   1.000e+00
 41 18 23 40 18 22                  266071.3352    0.030   1.000e+00
 41 18 24 40 18 23                  266071.3352    0.030   1.000e+00
 41 15 26 40 15 25                  266086.7203    0.030   1.000e+00
 41 15 27 40 15 26                  266086.7203    0.030   1.000e+00
 41 20 22 40 20 21                  266105.7508    0.030   1.000e+00
 41 20 21 40 20 20                  266105.7508    0.030   1.000e+00
 41 14 28 40 14 27                  266117.7199    0.030   1.000e+00
 41 14 27 40 14 26                  266117.7199    0.030   1.000e+00
 41 21 21 40 21 20                  266132.8990    0.030   1.000e+00
 41 21 20 40 21 19                  266132.8990    0.030   1.000e+00
 41 22 19 40 22 18                  266165.6016    0.030   1.000e+00
 41 22 20 40 22 19                  266165.6016    0.030   1.000e+00
 41 13 28 40 13 27                  266167.5107    0.030   1.000e+00
 41 13 29 40 13 28                  266167.5107    0.030   1.000e+00
 41 23 18 40 23 17                  266203.4023    0.030   1.000e+00
 41 23 19 40 23 18                  266203.4023    0.030   1.000e+00
 41 12 29 40 12 28                  266241.9196    0.030   1.000e+00
 41 12 30 40 12 29                  266241.9196    0.030   1.000e+00
 41 24 17 40 24 16                  266245.8793    0.030   1.000e+00
 41 24 18 40 24 17                  266245.8793    0.030   1.000e+00
 41 25 16 40 25 15                  266292.6401    0.030   1.000e+00
 41 25 17 40 25 16                  266292.6401    0.030   1.000e+00
 41 26 16 40 26 15                  266343.5511    0.030   1.000e+00
 41 26 15 40 26 14                  266343.5511    0.030   1.000e+00
 41 11 30 40 11 29                  266349.8905    0.030   1.000e+00
 41 11 31 40 11 30                  266349.8905    0.030   1.000e+00
 10 10  1  9  9  0                  266387.7614    0.030   1.000e+00
 10 10  0  9  9  0                  266387.7614    0.030   8.300e-03
 10 10  0  9  9  1                  266387.7614    0.030   1.000e+00
 10 10  1  9  9  1                  266387.7614    0.030   8.300e-03
 41 27 15 40 27 14                  266398.2403    0.030   1.000e+00
 41 27 14 40 27 13                  266398.2403    0.030   1.000e+00
 42  2 40 41  3 39                  266437.5387    0.030   1.000e+00
 41 28 14 40 28 13                  266456.7446    0.030   1.000e+00
 41 28 13 40 28 12                  266456.7446    0.030   1.000e+00
 41 10 31 40 10 30                  266505.5577    0.030   1.000e+00
 41 10 32 40 10 31                  266505.5577    0.030   1.000e+00
 41 29 13 40 29 12                  266518.5630    0.030   1.000e+00
 41 29 12 40 29 11                  266518.5630    0.030   1.000e+00
 41 30 12 40 30 11                  266583.9801    0.030   1.000e+00
 41 30 11 40 30 10                  266583.9801    0.030   1.000e+00
 41 31 10 40 31  9                  266652.5317    0.030   1.000e+00
 41 31 11 40 31 10                  266652.5317    0.030   1.000e+00
 41 32  9 40 32  8                  266724.4857    0.030   1.000e+00
 41 32 10 40 32  9                  266724.4857    0.030   1.000e+00
 41  9 33 40  9 32                  266732.2325    0.030   1.000e+00
 41  9 32 40  9 31                  266733.4937    0.030   1.000e+00
 41 33  8 40 33  7                  266799.4344    0.030   1.000e+00
 41 33  9 40 33  8                  266799.4344    0.030   1.000e+00
 28  5 24 27  4 23                  266808.0980    0.030   1.000e+00
 42  3 40 41  3 39                  266862.9000    0.030   1.000e+00
 42  2 40 41  2 39                  266988.6500    0.030   1.000e+00
 41  8 34 40  8 33                  267065.9416    0.030   1.000e+00
 41  8 33 40  8 32                  267087.4315    0.030   1.000e+00
 40  4 37 39  3 36                  267300.3390    0.030   1.000e+00
 41 39  2 40 39  1                  267319.3841    0.030   2.710e-02
 41 39  3 40 39  2                  267319.3841    0.030   2.710e-02
 27  4 23 26  3 24                  267319.3841    0.030   1.000e+00
 42  3 40 41  2 39                  267414.0707    0.030   1.000e+00
 20  7 14 19  6 13                  267523.7415    0.030   1.000e+00
 20  7 13 19  6 13                  267523.7415    0.030   9.200e-03
 20  7 13 19  6 14                  267524.9678    0.030   1.000e+00
 20  7 14 19  6 14                  267524.9678    0.030   9.200e-03
 41  7 34 40  7 33                  267758.8081    0.030   1.000e+00
 41  6 36 40  6 35                  267780.0299    0.030   1.000e+00
 43  1 42 42  2 41                  269014.0386    0.030   1.000e+00
 43  1 42 42  1 41                  269033.1992    0.030   1.000e+00
 43  2 42 42  1 41                  269047.4700    0.030   1.000e+00
 17  8  9 16  7 10                  269420.9389    0.030   1.000e+00
 17  8 10 16  7 10                  269420.9389    0.030   8.700e-03
 17  8  9 16  7  9                  269420.9389    0.030   8.700e-03
 17  8 10 16  7  9                  269420.9389    0.030   1.000e+00
 41  6 35 40  6 34                  269497.0778    0.030   1.000e+00
 42  4 39 41  4 38                  270597.0221    0.030   1.000e+00
 41  4 37 40  4 36                  270976.6427    0.030   1.000e+00
 29  5 25 28  4 24                  270983.8208    0.030   1.000e+00
 14  9  5 13  8  6                  271177.3290    0.030   1.000e+00
 14  9  6 13  8  6                  271177.3290    0.030   8.500e-03
 14  9  5 13  8  5                  271177.3290    0.030   8.500e-03
 14  9  6 13  8  5                  271177.3290    0.030   1.000e+00
 79  3 76 79  2 77                  271194.2390    0.030   1.000e+00
 79  3 76 79  3 77                  271194.2390    0.030   1.610e-02
 79  4 76 79  3 77                  271194.2390    0.030   1.000e+00
 79  4 76 79  2 77                  271194.2390    0.030   1.610e-02
 44  1 44 43  1 43                  271223.0596    0.030   6.126e-01
 44  0 44 43  0 43                  271223.0596    0.030   6.126e-01
 44  0 44 43  1 43                  271223.0596    0.030   1.000e+00
 44  1 44 43  0 43                  271223.0596    0.030   1.000e+00
 24  6 19 23  5 18                  271335.4878    0.030   1.000e+00
 27  5 22 26  4 23                  271454.3939    0.030   1.000e+00
 24  6 18 23  5 19                  271611.2033    0.030   1.000e+00
 41  5 36 41  2 39                  271777.1597    0.030   1.195e-01
 58  7 51 57  8 50                  271777.1597    0.030   1.000e+00
 41  4 38 40  3 37                  271894.9317    0.030   1.000e+00
 41  5 36 40  5 35                  272096.7286    0.030   1.000e+00
 42 17 25 41 17 24                  272540.1881    0.030   1.000e+00
 42 17 26 41 17 25                  272540.1881    0.030   1.000e+00
 42 18 24 41 18 23                  272543.7708    0.030   1.000e+00
 42 18 25 41 18 24                  272543.7708    0.030   1.000e+00
 42 16 27 41 16 26                  272546.9915    0.030   1.000e+00
 42 16 26 41 16 25                  272546.9915    0.030   1.000e+00
 42 19 23 41 19 22                  272556.1604    0.030   1.000e+00
 42 19 24 41 19 23                  272556.1604    0.030   1.000e+00
 42 15 28 41 15 27                  272566.4491    0.030   1.000e+00
 42 15 27 41 15 26                  272566.4491    0.030   1.000e+00
 42 20 22 41 20 21                  272576.1406    0.030   1.000e+00
 42 20 23 41 20 22                  272576.1406    0.030   1.000e+00
 42 14 29 41 14 28                  272601.5890    0.030   1.000e+00
 42 14 28 41 14 27                  272601.5890    0.030   1.000e+00
 42 21 22 41 21 21                  272602.7181    0.030   1.000e+00
 42 21 21 41 21 20                  272602.7181    0.030   1.000e+00
 43  2 41 42  3 40                  272635.1890    0.030   1.000e+00
 42 22 20 41 22 19                  272635.1890    0.030   2.879e-01
 42 22 21 41 22 20                  272635.1890    0.030   2.879e-01
 42 13 29 41 13 28                  272656.7991    0.030   1.000e+00
 42 13 30 41 13 29                  272656.7991    0.030   1.000e+00
 42 23 20 41 23 19                  272672.9515    0.030   1.000e+00
 42 23 19 41 23 18                  272672.9515    0.030   1.000e+00
 42 24 19 41 24 18                  272715.6789    0.030   1.000e+00
 42 24 18 41 24 17                  272715.6789    0.030   1.000e+00
 42 12 30 41 12 29                  272738.3409    0.030   1.000e+00
 42 12 31 41 12 30                  272738.3409    0.030   1.000e+00
 42 25 17 41 25 16                  272762.8886    0.030   1.000e+00
 42 25 18 41 25 17                  272762.8886    0.030   1.000e+00
 42 26 16 41 26 15                  272814.3503    0.030   1.000e+00
 42 26 17 41 26 16                  272814.3503    0.030   1.000e+00
 87  5 82 87  5 83                  272814.3503    0.030   4.000e-03
 42 11 31 41 11 30                  272855.9791    0.030   1.000e+00
 42 11 32 41 11 31                  272855.9791    0.030   1.000e+00
 42 27 15 41 27 14                  272869.8499    0.030   1.000e+00
 42 27 16 41 27 15                  272869.8499    0.030   1.000e+00
 11 10  2 10  9  1                  272882.6885    0.030   1.000e+00
 11 10  2 10  9  2                  272882.6885    0.030   8.300e-03
 11 10  1 10  9  2                  272882.6885    0.030   1.000e+00
 11 10  1 10  9  1                  272882.6885    0.030   8.300e-03
 42 28 14 41 28 13                  272929.1192    0.030   1.000e+00
 42 28 15 41 28 14                  272929.1192    0.030   1.000e+00
 43  3 41 42  3 40                  272962.6192    0.030   1.000e+00
 42 29 13 41 29 12                  272992.0816    0.030   1.000e+00
 42 29 14 41 29 13                  272992.0816    0.030   1.000e+00
 42 10 33 41 10 32                  273025.0425    0.030   1.000e+00
 42 10 32 41 10 31                  273025.0425    0.030   1.000e+00
 42 30 13 41 30 12                  273058.5436    0.030   1.000e+00
 42 30 12 41 30 11                  273058.5436    0.030   1.000e+00
 43  2 41 42  2 40                  273060.6275    0.030   1.000e+00
 42 31 12 41 31 11                  273128.4497    0.030   1.000e+00
 42 31 11 41 31 10                  273128.4497    0.030   1.000e+00
 42 32 10 41 32  9                  273201.6555    0.030   1.000e+00
 42 32 11 41 32 10                  273201.6555    0.030   1.000e+00
 42  9 34 41  9 33                  273270.7698    0.030   1.000e+00
 42  9 33 41  9 32                  273272.7614    0.030   1.000e+00
 42 33  9 41 33  8                  273278.1392    0.030   1.000e+00
 42 33 10 41 33  9                  273278.1392    0.030   1.000e+00
 43  3 41 42  2 40                  273388.0116    0.030   1.000e+00
 42  8 35 41  8 34                  273630.3607    0.030   1.000e+00
 42  8 34 41  8 33                  273660.7005    0.030   1.000e+00
 45  4 41 44  5 40                  273872.8614    0.030   1.000e+00
 21  7 15 20  6 14                  273955.1105    0.030   1.000e+00
 21  7 14 20  6 14                  273955.1105    0.030   9.300e-03
 21  7 14 20  6 15                  273957.3893    0.030   1.000e+00
 21  7 15 20  6 15                  273957.3893    0.030   9.300e-03
 42  6 37 41  6 36                  274304.5594    0.030   1.000e+00
 42  7 35 41  7 34                  274421.4591    0.030   1.000e+00
 30  5 26 29  4 25                  274840.2088    0.030   1.000e+00
 44  1 43 43  2 42                  275112.1916    0.030   1.000e+00
 44  1 43 43  1 42                  275126.4307    0.030   1.000e+00
 44  2 43 43  1 42                  275136.9108    0.030   1.000e+00
 18  8 10 17  7 11                  275895.2992    0.030   1.000e+00
 18  8 11 17  7 11                  275895.2992    0.030   8.800e-03
 18  8 10 17  7 10                  275895.2992    0.030   8.800e-03
 18  8 11 17  7 10                  275895.2992    0.030   1.000e+00
 42  4 39 41  3 38                  276707.2794    0.030   1.000e+00
 77  3 75 77  2 76                  276714.5976    0.030   1.000e+00
 77  2 75 77  1 76                  276714.5976    0.030   1.000e+00
 77  2 75 77  2 76                  276714.5976    0.030   1.690e-02
 43  4 40 42  4 39                  276752.0218    0.030   1.000e+00
 42  4 38 41  4 37                  277137.9201    0.030   1.000e+00
 45  1 45 44  1 44                  277318.0606    0.030   6.118e-01
 45  0 45 44  0 44                  277318.0606    0.030   6.118e-01
 45  0 45 44  1 44                  277318.0606    0.030   1.000e+00
 45  1 45 44  0 44                  277318.0606    0.030   1.000e+00
 25  6 20 24  5 19                  277537.0869    0.030   1.000e+00
 15  9  6 14  8  7                  277666.9283    0.030   1.000e+00
 15  9  7 14  8  6                  277666.9283    0.030   1.000e+00
 15  9  7 14  8  7                  277666.9283    0.030   8.500e-03
 15  9  6 14  8  6                  277666.9283    0.030   8.500e-03
 43  3 40 42  3 39                  277706.9277    0.030   1.000e+00
 49  5 44 48  6 43                  277884.6226    0.030   1.000e+00
 25  6 20 24  5 20                  277923.4785    0.030   1.000e+00
 25  6 19 24  5 20                  277954.1391    0.030   1.000e+00
 31  5 27 30  4 26                  278383.6986    0.030   1.000e+00
 28  5 23 27  4 24                  278667.9197    0.030   1.000e+00
 44  2 42 43  3 41                  278807.4611    0.030   1.000e+00
 42  5 37 41  5 36                  278851.0405    0.030   1.000e+00
 43 17 26 42 17 25                  279013.3054    0.030   1.000e+00
 43 17 27 42 17 26                  279013.3054    0.030   1.000e+00
 43 18 26 42 18 25                  279015.0185    0.030   1.000e+00
 43 18 25 42 18 24                  279015.0185    0.030   1.000e+00
 43 16 28 42 16 27                  279022.7111    0.030   1.000e+00
 43 16 27 42 16 26                  279022.7111    0.030   1.000e+00
 43 19 25 42 19 24                  279025.9869    0.030   1.000e+00
 43 19 24 42 19 23                  279025.9869    0.030   1.000e+00
 43 15 29 42 15 28                  279045.3106    0.030   1.000e+00
 43 15 28 42 15 27                  279045.3106    0.030   1.000e+00
 43 20 23 42 20 22                  279045.3106    0.030   6.633e-01
 43 20 24 42 20 23                  279045.3106    0.030   6.633e-01
 43 15 29 42 15 28                  279045.3106    0.030   1.000e+00
 43 15 28 42 15 27                  279045.3106    0.030   1.000e+00
 43 20 23 42 20 22                  279045.3106    0.030   6.633e-01
 43 20 24 42 20 23                  279045.3106    0.030   6.633e-01
 44  3 42 43  3 41                  279058.7329    0.030   1.000e+00
 43 21 23 42 21 22                  279070.8845    0.030   1.000e+00
 43 21 22 42 21 21                  279070.8845    0.030   1.000e+00
 43 14 30 42 14 29                  279084.9388    0.030   1.000e+00
 43 14 29 42 14 28                  279084.9388    0.030   1.000e+00
 43 22 22 42 22 21                  279103.1330    0.030   1.000e+00
 43 22 21 42 22 20                  279103.1330    0.030   1.000e+00
 44  2 42 43  2 41                  279134.8775    0.030   1.000e+00
 43 23 21 42 23 20                  279140.8569    0.030   1.000e+00
 43 23 20 42 23 19                  279140.8569    0.030   1.000e+00
 43 13 31 42 13 30                  279145.8094    0.030   1.000e+00
 43 13 30 42 13 29                  279145.8094    0.030   1.000e+00
 43 24 20 42 24 19                  279183.7109    0.030   1.000e+00
 43 24 19 42 24 18                  279183.7109    0.030   1.000e+00
 43 25 18 42 25 17                  279231.3260    0.030   1.000e+00
 43 25 19 42 25 18                  279231.3260    0.030   1.000e+00
 43 12 31 42 12 30                  279234.9985    0.030   1.000e+00
 43 12 32 42 12 31                  279234.9985    0.030   1.000e+00
 43 26 18 42 26 17                  279283.3085    0.030   1.000e+00
 43 26 17 42 26 16                  279283.3085    0.030   1.000e+00
 43 11 33 42 11 32                  279362.8188    0.030   1.000e+00
 43 11 32 42 11 31                  279362.8188    0.030   1.000e+00
 12 10  3 11  9  2                  279377.4100    0.030   1.000e+00
 12 10  2 11  9  2                  279377.4100    0.030   8.300e-03
 12 10  2 11  9  3                  279377.4100    0.030   1.000e+00
 12 10  3 11  9  3                  279377.4100    0.030   8.300e-03
 44  3 42 43  2 41                  279386.1448    0.030   1.000e+00
 43 30 14 42 30 13                  279531.1726    0.030   1.000e+00
 43 30 13 42 30 12                  279531.1726    0.030   1.000e+00
 43 10 33 42 10 32                  279546.0676    0.030   1.000e+00
 43 10 34 42 10 33                  279546.0676    0.030   1.000e+00
 43 31 13 42 31 12                  279602.3025    0.030   1.000e+00
 43 31 12 42 31 11                  279602.3025    0.030   1.000e+00
 44  3 41 43  4 40                  279672.2101    0.030   1.000e+00
 43 32 11 42 32 10                  279676.8294    0.030   1.000e+00
 43 32 12 42 32 11                  279676.8294    0.030   1.000e+00
 43  9 35 42  9 34                  279811.8411    0.030   1.000e+00
 43  9 34 42  9 33                  279814.7609    0.030   1.000e+00
 26  3 23 25  2 24                  279892.6597    0.030   1.000e+00
 43  8 36 42  8 35                  280198.1272    0.030   1.000e+00
 43  8 35 42  8 34                  280240.5810    0.030   1.000e+00
 22  7 16 21  6 15                  280374.3688    0.030   1.000e+00
 22  7 15 21  6 15                  280374.3688    0.030   9.400e-03
 22  7 15 21  6 16                  280378.4093    0.030   1.000e+00
 22  7 16 21  6 16                  280378.4093    0.030   9.400e-03
 78  3 76 78  2 77                  280544.2292    0.030   1.000e+00
 78  2 76 78  1 77                  280544.2292    0.030   1.000e+00
 78  2 76 78  2 77                  280544.2292    0.030   1.690e-02
 43  6 38 42  6 37                  280813.5877    0.030   1.000e+00
 43  7 36 42  7 35                  281104.7994    0.030   1.000e+00
 45  1 44 44  2 43                  281207.7306    0.030   1.000e+00
 45  1 44 44  1 43                  281218.3401    0.030   1.000e+00
 45  2 44 44  1 43                  281226.1892    0.030   1.000e+00
 32  5 28 31  4 27                  281630.0993    0.030   1.000e+00
 43  4 40 42  3 39                  281717.8505    0.030   1.000e+00
 19  8 11 18  7 12                  282364.9015    0.030   1.000e+00
 19  8 12 18  7 12                  282364.9015    0.030   8.900e-03
 19  8 11 18  7 11                  282364.9015    0.030   8.900e-03
 19  8 12 18  7 11                  282364.9015    0.030   1.000e+00
 82  4 79 82  3 80                  282721.7675    0.030   1.000e+00
 82  4 79 82  2 80                  282721.7675    0.030   1.610e-02
 82  3 79 82  2 80                  282721.7675    0.030   1.000e+00
 82  3 79 82  3 80                  282721.7675    0.030   1.610e-02
 46  4 42 45  5 41                  282881.4288    0.030   1.000e+00
 44  4 41 43  4 40                  282893.8320    0.030   1.000e+00
 43  4 39 42  4 38                  283234.1306    0.030   1.000e+00
 43  6 37 42  6 36                  283307.2372    0.030   1.000e+00
 46  0 46 45  1 45                  283411.4007    0.030   1.000e+00
 46  1 46 45  1 45                  283411.4007    0.030   6.108e-01
 46  0 46 45  0 45                  283411.4007    0.030   6.108e-01
 46  1 46 45  0 45                  283411.4007    0.030   1.000e+00
 54  6 48 53  7 47                  283547.3939    0.030   1.000e+00
 26  6 21 25  5 20                  283672.8225    0.030   1.000e+00
 16  9  7 15  8  7                  284154.6777    0.030   8.600e-03
 16  9  7 15  8  8                  284154.6777    0.030   1.000e+00
 16  9  8 15  8  7                  284154.6777    0.030   1.000e+00
 16  9  8 15  8  8                  284154.6777    0.030   8.600e-03
 26  6 20 25  5 21                  284291.8425    0.030   1.000e+00
 79  3 77 79  2 78                  284370.7846    0.030   1.000e+00
 79  2 77 79  1 78                  284370.7846    0.030   1.000e+00
 79  2 77 79  2 78                  284370.7846    0.030   1.690e-02
 33  5 29 32  4 28                  284603.9627    0.030   1.000e+00
 45  2 43 44  3 42                  284959.3991    0.030   1.000e+00
 45  3 43 44  3 42                  285151.7722    0.030   1.000e+00
 45  2 43 44  2 42                  285210.6601    0.030   1.000e+00
 45  3 43 44  2 42                  285403.0508    0.030   1.000e+00
 44 17 28 43 17 27                  285485.1294    0.030   1.000e+00
 44 17 27 43 17 26                  285485.1294    0.030   1.000e+00
 44 18 27 43 18 26                  285485.1294    0.030   9.224e-01
 44 18 26 43 18 25                  285485.1294    0.030   9.224e-01
 44 19 25 43 19 24                  285494.4394    0.030   1.000e+00
 44 19 26 43 19 25                  285494.4394    0.030   1.000e+00
 44 16 29 43 16 28                  285497.3386    0.030   1.000e+00
 44 16 28 43 16 27                  285497.3386    0.030   1.000e+00
 44 20 24 43 20 23                  285512.3676    0.030   1.000e+00
 44 20 25 43 20 24                  285512.3676    0.030   1.000e+00
 44 15 30 43 15 29                  285523.6488    0.030   1.000e+00
 44 15 29 43 15 28                  285523.6488    0.030   1.000e+00
 43  5 38 42  5 37                  285545.1516    0.030   1.000e+00
 44 14 30 43 14 29                  285567.7769    0.030   1.000e+00
 44 14 31 43 14 30                  285567.7769    0.030   1.000e+00
 44 22 22 43 22 21                  285569.3695    0.030   1.000e+00
 44 22 23 43 22 22                  285569.3695    0.030   1.000e+00
 44 23 22 43 23 21                  285607.0203    0.030   1.000e+00
 44 23 21 43 23 20                  285607.0203    0.030   1.000e+00
 44 13 32 43 13 31                  285634.6816    0.030   1.000e+00
 44 13 31 43 13 30                  285634.6816    0.030   1.000e+00
 44 24 21 43 24 20                  285650.0194    0.030   1.000e+00
 44 24 20 43 24 19                  285650.0194    0.030   1.000e+00
 44 25 19 43 25 18                  285697.8701    0.030   1.000e+00
 44 25 20 43 25 19                  285697.8701    0.030   1.000e+00
 44 12 33 43 12 32                  285731.8073    0.030   1.000e+00
 44 12 32 43 12 31                  285731.8073    0.030   1.000e+00
 44 26 19 43 26 18                  285750.4180    0.030   1.000e+00
 44 26 18 43 26 17                  285750.4180    0.030   1.000e+00
 44 27 17 43 27 16                  285807.2006    0.030   1.000e+00
 44 27 18 43 27 17                  285807.2006    0.030   1.000e+00
 41 14 28 41 13 28                  285811.1682    0.030   7.500e-03
 41 14 28 41 13 29                  285811.1682    0.030   1.000e+00
 41 14 27 41 13 28                  285811.1682    0.030   1.000e+00
 44 28 16 43 28 15                  285868.2211    0.030   1.000e+00
 44 28 17 43 28 16                  285868.2211    0.030   1.000e+00
 44 11 34 43 11 33                  285870.4412    0.030   1.000e+00
 44 11 33 43 11 32                  285870.4412    0.030   1.000e+00
 13 10  3 12  9  4                  285871.7010    0.030   1.000e+00
 13 10  3 12  9  3                  285871.7010    0.030   8.400e-03
 13 10  4 12  9  4                  285871.7010    0.030   8.400e-03
 13 10  4 12  9  3                  285871.7010    0.030   1.000e+00
 39 14 25 39 13 26                  285905.6081    0.030   1.000e+00
 39 14 26 39 13 27                  285905.6081    0.030   1.000e+00
 39 14 26 39 13 26                  285905.6081    0.030   7.500e-03
 38 14 25 38 13 26                  285945.4380    0.030   1.000e+00
 38 14 24 38 13 25                  285945.4380    0.030   1.000e+00
 38 14 25 38 13 25                  285945.4380    0.030   7.500e-03
 37 14 24 37 13 24                  285980.7304    0.030   7.600e-03
 37 14 23 37 13 24                  285980.7304    0.030   1.000e+00
 37 14 24 37 13 25                  285980.7304    0.030   1.000e+00
 44 30 15 43 30 14                  286001.7793    0.030   1.000e+00
 44 30 14 43 30 13                  286001.7793    0.030   1.000e+00
 36 14 23 36 13 23                  286011.7767    0.030   7.600e-03
 36 14 22 36 13 23                  286011.7767    0.030   1.000e+00
 36 14 23 36 13 24                  286011.7767    0.030   1.000e+00
 35 14 21 35 13 22                  286038.8951    0.030   1.000e+00
 35 14 22 35 13 22                  286038.8951    0.030   7.600e-03
 35 14 22 35 13 23                  286038.8951    0.030   1.000e+00
 34 14 21 34 13 21                  286062.0873    0.030   7.600e-03
 34 14 21 34 13 22                  286062.0873    0.030   1.000e+00
 34 14 20 34 13 21                  286062.0873    0.030   1.000e+00
 44 10 35 43 10 34                  286068.6308    0.030   1.000e+00
 44 10 34 43 10 33                  286068.6308    0.030   1.000e+00
 44 31 14 43 31 13                  286074.1388    0.030   1.000e+00
 44 31 13 43 31 12                  286074.1388    0.030   1.000e+00
 14 14  1 14 13  2                  286078.0572    0.030   1.000e+00
 14 14  0 14 13  1                  286078.0572    0.030   1.000e+00
 14 14  1 14 13  1                  286078.0572    0.030   8.000e-03
 33 14 20 33 13 21                  286081.7998    0.030   1.000e+00
 33 14 20 33 13 20                  286081.7998    0.030   7.700e-03
 33 14 19 33 13 20                  286081.7998    0.030   1.000e+00
 15 14  2 15 13  3                  286086.1817    0.030   1.000e+00
 15 14  2 15 13  2                  286086.1817    0.030   8.000e-03
 15 14  1 15 13  2                  286086.1817    0.030   1.000e+00
 16 14  3 16 13  3                  286094.3274    0.030   8.000e-03
 16 14  2 16 13  3                  286094.3274    0.030   1.000e+00
 16 14  3 16 13  4                  286094.3274    0.030   1.000e+00
 32 14 19 32 13 20                  286098.4609    0.030   1.000e+00
 32 14 18 32 13 19                  286098.4609    0.030   1.000e+00
 32 14 19 32 13 19                  286098.4609    0.030   7.700e-03
 17 14  3 17 13  4                  286102.2212    0.030   1.000e+00
 17 14  4 17 13  5                  286102.2212    0.030   1.000e+00
 17 14  4 17 13  4                  286102.2212    0.030   7.900e-03
 18 14  4 18 13  5                  286109.8523    0.030   1.000e+00
 18 14  5 18 13  5                  286109.8523    0.030   7.900e-03
 18 14  5 18 13  6                  286109.8523    0.030   1.000e+00
 31 14 17 31 13 18                  286112.0104    0.030   1.000e+00
 31 14 18 31 13 18                  286112.0104    0.030   7.700e-03
 31 14 18 31 13 19                  286112.0104    0.030   1.000e+00
 19 14  5 19 13  6                  286116.9602    0.030   1.000e+00
 19 14  6 19 13  7                  286116.9602    0.030   1.000e+00
 19 14  6 19 13  6                  286116.9602    0.030   7.900e-03
 30 14 17 30 13 17                  286122.8115    0.030   7.700e-03
 30 14 17 30 13 18                  286122.8115    0.030   1.000e+00
 30 14 16 30 13 17                  286122.8115    0.030   1.000e+00
 20 14  7 20 13  7                  286123.6202    0.030   7.900e-03
 20 14  7 20 13  8                  286123.6202    0.030   1.000e+00
 20 14  6 20 13  7                  286123.6202    0.030   1.000e+00
 21 14  7 21 13  8                  286129.4324    0.030   1.000e+00
 21 14  8 21 13  8                  286129.4324    0.030   7.900e-03
 21 14  8 21 13  9                  286129.4324    0.030   1.000e+00
 29 14 16 29 13 16                  286131.0535    0.030   7.700e-03
 29 14 16 29 13 17                  286131.0535    0.030   1.000e+00
 29 14 15 29 13 16                  286131.0535    0.030   1.000e+00
 29  5 24 28  4 25                  286134.4871    0.030   1.000e+00
 22 14  9 22 13  9                  286134.4871    0.030   7.700e-03
 22 14  8 22 13  9                  286134.4871    0.030   9.770e-01
 22 14  9 22 13 10                  286134.4871    0.030   9.770e-01
 28 14 14 28 13 15                  286136.9508    0.030   1.000e+00
 28 14 15 28 13 15                  286136.9508    0.030   7.800e-03
 28 14 15 28 13 16                  286136.9508    0.030   1.000e+00
 23 14 10 23 13 10                  286138.4491    0.030   7.900e-03
 23 14  9 23 13 10                  286138.4491    0.030   1.000e+00
 23 14 10 23 13 11                  286138.4491    0.030   1.000e+00
 27 14 14 27 13 15                  286140.7307    0.030   1.000e+00
 27 14 13 27 13 15                  286140.7307    0.030   7.800e-03
 27 14 14 27 13 14                  286140.7307    0.030   7.800e-03
 24 14 10 24 13 11                  286141.2281    0.030   1.000e+00
 24 14 11 24 13 11                  286141.2281    0.030   7.800e-03
 24 14 11 24 13 12                  286141.2281    0.030   1.000e+00
 26 14 13 26 13 13                  286142.6207    0.030   7.800e-03
 26 14 12 26 13 13                  286142.6207    0.030   1.000e+00
 26 14 13 26 13 14                  286142.6207    0.030   1.000e+00
 25 14 11 25 13 12                  286142.6207    0.030   9.598e-01
 25 14 12 25 13 13                  286142.6207    0.030   9.598e-01
 25 14 12 25 13 12                  286142.6207    0.030   7.500e-03
 44 32 13 43 32 12                  286149.9714    0.030   1.000e+00
 44 32 12 43 32 11                  286149.9714    0.030   1.000e+00
 44  9 36 43  9 35                  286355.5631    0.030   1.000e+00
 44  9 35 43  9 34                  286359.8403    0.030   1.000e+00
 45  3 42 44  4 41                  286449.3430    0.030   1.000e+00
 83  3 80 83  2 81                  286555.9862    0.030   1.000e+00
 83  3 80 83  3 81                  286555.9862    0.030   1.620e-02
 83  4 80 83  3 81                  286555.9862    0.030   1.000e+00
 44  8 37 43  8 36                  286769.0203    0.030   1.000e+00
 23  7 16 22  6 17                  286786.9890    0.030   1.000e+00
 23  7 17 22  6 17                  286786.9890    0.030   9.500e-03
 44  8 36 43  8 35                  286827.7079    0.030   1.000e+00
 44  4 41 43  3 40                  286904.8030    0.030   1.000e+00
 46  1 45 45  2 44                  287300.9007    0.030   1.000e+00
 44  6 39 43  6 38                  287305.0357    0.030   1.000e+00
 46  1 45 45  1 44                  287308.7596    0.030   1.000e+00
 46  2 45 45  1 44                  287314.6013    0.030   1.000e+00
 34  5 30 33  4 29                  287336.2732    0.030   1.000e+00
 44  7 37 43  7 36                  287811.6176    0.030   1.000e+00
 50  5 45 49  6 44                  288824.3621    0.030   1.000e+00
 20  8 13 19  7 13                  288828.9676    0.030   8.900e-03
 20  8 12 19  7 13                  288828.9676    0.030   1.000e+00
 20  8 12 19  7 12                  288828.9676    0.030   8.900e-03
 20  8 13 19  7 12                  288828.9676    0.030   1.000e+00
 45  4 42 44  4 41                  289023.8876    0.030   1.000e+00
 44  4 40 43  4 39                  289272.2395    0.030   1.000e+00
 29  4 25 28  3 26                  289328.3422    0.030   1.000e+00
 47  1 47 46  1 46                  289503.1473    0.030   6.101e-01
 47  0 47 46  0 46                  289503.1473    0.030   6.101e-01
 47  0 47 46  1 46                  289503.1473    0.030   1.000e+00
 47  1 47 46  0 46                  289503.1473    0.030   1.000e+00
 45  3 42 44  3 41                  289671.0236    0.030   1.000e+00
 35  5 31 34  4 30                  289863.4181    0.030   1.000e+00
 44  6 38 43  6 37                  290243.7796    0.030   1.000e+00
 27  6 21 26  5 22                  290630.2924    0.030   1.000e+00
 17  9  8 16  8  8                  290640.2207    0.030   8.600e-03
 17  9  8 16  8  9                  290640.2207    0.030   1.000e+00
 17  9  9 16  8  8                  290640.2207    0.030   1.000e+00
 17  9  9 16  8  9                  290640.2207    0.030   8.600e-03
 46  2 44 45  3 43                  291094.9705    0.030   1.000e+00
 46  3 44 45  3 43                  291241.9787    0.030   1.000e+00
 46  2 44 45  2 43                  291287.4228    0.030   1.000e+00
 46  3 44 45  2 43                  291434.4358    0.030   1.000e+00
 47  4 43 46  5 42                  291563.4586    0.030   1.000e+00
 45 18 28 44 18 27                  291953.5789    0.030   1.000e+00
 45 18 27 44 18 26                  291953.5789    0.030   1.000e+00
 45 17 29 44 17 28                  291956.1313    0.030   1.000e+00
 45 17 28 44 17 27                  291956.1313    0.030   1.000e+00
 45 19 27 44 19 26                  291961.4529    0.030   1.000e+00
 45 19 26 44 19 25                  291961.4529    0.030   1.000e+00
 45 16 29 44 16 28                  291971.0432    0.030   1.000e+00
 45 16 30 44 16 29                  291971.0432    0.030   1.000e+00
 45 20 26 44 20 25                  291978.2604    0.030   1.000e+00
 45 20 25 44 20 24                  291978.2604    0.030   1.000e+00
 45 15 31 44 15 30                  292001.0755    0.030   1.000e+00
 45 15 30 44 15 29                  292001.0755    0.030   1.000e+00
 45 21 24 44 21 23                  292002.7577    0.030   1.000e+00
 45 21 25 44 21 24                  292002.7577    0.030   1.000e+00
 45 22 24 44 22 23                  292033.9194    0.030   1.000e+00
 45 22 23 44 22 22                  292033.9194    0.030   1.000e+00
 45 23 22 44 23 21                  292071.3508    0.030   1.000e+00
 45 23 23 44 23 22                  292071.3508    0.030   1.000e+00
 45 24 21 44 24 20                  292114.4701    0.030   1.000e+00
 45 24 22 44 24 21                  292114.4701    0.030   1.000e+00
 45 13 32 44 13 31                  292123.3191    0.030   1.000e+00
 45 13 33 44 13 32                  292123.3191    0.030   1.000e+00
 45 25 20 44 25 19                  292162.6786    0.030   1.000e+00
 45 25 21 44 25 20                  292162.6786    0.030   1.000e+00
 44  5 39 43  5 38                  292173.3482    0.030   1.000e+00
 45 26 19 44 26 18                  292215.5790    0.030   1.000e+00
 45 26 20 44 26 19                  292215.5790    0.030   1.000e+00
 36  5 32 35  4 31                  292225.4761    0.030   1.000e+00
 45 12 33 44 12 32                  292228.8817    0.030   1.000e+00
 45 12 34 44 12 33                  292228.8817    0.030   1.000e+00
 45  4 42 44  3 41                  292245.5215    0.030   1.000e+00
 45 27 19 44 27 18                  292273.0420    0.030   1.000e+00
 45 27 18 44 27 17                  292273.0420    0.030   1.000e+00
 45 28 18 44 28 17                  292334.8179    0.030   1.000e+00
 45 28 17 44 28 16                  292334.8179    0.030   1.000e+00
 14 10  4 13  9  4                  292365.3391    0.030   8.400e-03
 14 10  4 13  9  5                  292365.3391    0.030   1.000e+00
 14 10  5 13  9  5                  292365.3391    0.030   8.400e-03
 14 10  5 13  9  4                  292365.3391    0.030   1.000e+00
 45 11 34 44 11 33                  292378.8777    0.030   1.000e+00
 45 11 35 44 11 34                  292378.8777    0.030   1.000e+00
 45 29 16 44 29 15                  292400.5700    0.030   1.000e+00
 45 29 17 44 29 16                  292400.5700    0.030   1.000e+00
 45 30 16 44 30 15                  292470.3617    0.030   1.000e+00
 45 30 15 44 30 14                  292470.3617    0.030   1.000e+00
 45 31 14 44 31 13                  292543.8183    0.030   1.000e+00
 45 31 15 44 31 14                  292543.8183    0.030   1.000e+00
 45 10 35 44 10 34                  292592.8884    0.030   1.000e+00
 45 10 36 44 10 35                  292592.8884    0.030   1.000e+00
 45 33 13 44 33 12                  292701.6947    0.030   1.000e+00
 45 33 12 44 33 11                  292701.6947    0.030   1.000e+00
 45  9 37 44  9 36                  292902.0299    0.030   1.000e+00
 45  9 36 44  9 35                  292908.2295    0.030   1.000e+00
 46  3 43 45  4 42                  293095.6435    0.030   1.000e+00
 24  7 18 23  6 17                  293169.6753    0.030   1.000e+00
 24  7 17 23  6 17                  293169.6753    0.030   9.600e-03
 24  7 17 23  6 18                  293181.7292    0.030   1.000e+00
 24  7 18 23  6 18                  293181.7292    0.030   9.600e-03
 45  8 38 44  8 37                  293342.8377    0.030   1.000e+00
 47  1 46 46  2 45                  293391.9176    0.030   1.000e+00
 47  1 46 46  1 45                  293397.6931    0.030   1.000e+00
 47  2 46 46  1 45                  293402.0095    0.030   1.000e+00
 45  8 37 44  8 36                  293423.1939    0.030   1.000e+00
 45  6 40 44  6 39                  293777.2400    0.030   1.000e+00
 30  5 25 29  4 26                  293904.8753    0.030   1.000e+00
 11 11  0 10 10  1                  294052.1407    0.030   1.000e+00
 11 11  0 10 10  0                  294052.1407    0.030   8.300e-03
 11 11  1 10 10  1                  294052.1407    0.030   8.300e-03
 11 11  1 10 10  0                  294052.1407    0.030   1.000e+00
 37  5 33 36  4 32                  294465.5487    0.030   1.000e+00
 45  7 38 44  7 37                  294544.8419    0.030   1.000e+00
 46  4 43 45  4 42                  295143.5605    0.030   1.000e+00
 45  4 41 44  4 40                  295261.3491    0.030   1.000e+00
 21  8 13 20  7 13                  295286.7329    0.030   9.000e-03
 21  8 14 20  7 13                  295286.7329    0.030   1.000e+00
 21  8 14 20  7 14                  295286.7329    0.030   9.000e-03
 21  8 13 20  7 14                  295286.7329    0.030   1.000e+00
 48  1 48 47  1 47                  295593.1716    0.030   6.093e-01
 48  0 48 47  0 47                  295593.1716    0.030   6.093e-01
 48  0 48 47  1 47                  295593.1716    0.030   1.000e+00
 48  1 48 47  0 47                  295593.1716    0.030   1.000e+00
 55  6 49 54  7 48                  295621.0131    0.030   1.000e+00
 46  3 43 45  3 42                  295670.1237    0.030   1.000e+00
 28  6 23 27  5 22                  295683.5385    0.030   1.000e+00
 60  7 53 59  8 52                  296346.3209    0.030   1.000e+00
 34  5 29 33  4 29                  296471.9247    0.030   1.000e+00
 38  5 34 37  4 33                  296628.9078    0.030   1.000e+00
 28  6 23 27  5 23                  296862.2238    0.030   1.000e+00
 28  6 22 27  5 23                  296977.7106    0.030   1.000e+00
 18  9 10 17  8  9                  297123.1682    0.030   1.000e+00
 18  9  9 17  8  9                  297123.1682    0.030   8.700e-03
 18  9  9 17  8 10                  297123.1682    0.030   1.000e+00
 18  9 10 17  8 10                  297123.1682    0.030   8.700e-03
 45  6 39 44  6 38                  297188.6774    0.030   1.000e+00
 47  2 45 46  3 44                  297217.6499    0.030   1.000e+00
 47  3 45 46  3 44                  297329.6779    0.030   1.000e+00
 47  2 45 46  2 44                  297364.6218    0.030   1.000e+00
 47  3 45 46  2 44                  297476.6105    0.030   1.000e+00
 46  4 43 45  3 42                  297718.0890    0.030   1.000e+00
 46 17 29 45 17 28                  298425.6593    0.030   1.000e+00
 46 17 30 45 17 29                  298425.6593    0.030   1.000e+00
 46 19 27 45 19 26                  298426.9795    0.030   1.000e+00
 46 19 28 45 19 27                  298426.9795    0.030   1.000e+00
 46 20 26 45 20 25                  298442.4600    0.030   1.000e+00
 46 20 27 45 20 26                  298442.4600    0.030   1.000e+00
 46 16 30 45 16 29                  298443.6712    0.030   1.000e+00
 46 16 31 45 16 30                  298443.6712    0.030   1.000e+00
 46 21 26 45 21 25                  298466.0496    0.030   1.000e+00
 46 21 25 45 21 24                  298466.0496    0.030   1.000e+00
 46 15 31 45 15 30                  298477.6330    0.030   1.000e+00
 46 15 32 45 15 31                  298477.6330    0.030   1.000e+00
 46 22 24 45 22 23                  298496.8173    0.030   1.000e+00
 46 22 25 45 22 24                  298496.8173    0.030   1.000e+00
 46 14 32 45 14 31                  298531.7506    0.030   1.000e+00
 46 14 33 45 14 32                  298531.7506    0.030   1.000e+00
 46 23 24 45 23 23                  298534.0106    0.030   1.000e+00
 46 23 23 45 23 22                  298534.0106    0.030   1.000e+00
 46 24 22 45 24 21                  298577.0102    0.030   1.000e+00
 46 24 23 45 24 22                  298577.0102    0.030   1.000e+00
 46 13 34 45 13 33                  298611.6998    0.030   1.000e+00
 46 13 33 45 13 32                  298611.6998    0.030   1.000e+00
 46 25 21 45 25 20                  298625.4198    0.030   1.000e+00
 46 25 22 45 25 21                  298625.4198    0.030   1.000e+00
 82 15 68 82 14 68                  298625.4198    0.030   2.700e-03
 46 26 20 45 26 19                  298678.7890    0.030   1.000e+00
 46 26 21 45 26 20                  298678.7890    0.030   1.000e+00
 46 12 35 45 12 34                  298726.1121    0.030   1.000e+00
 46 12 34 45 12 33                  298726.1121    0.030   1.000e+00
 45  5 40 44  5 39                  298731.2695    0.030   1.000e+00
 46 27 19 45 27 18                  298736.8242    0.030   1.000e+00
 46 27 20 45 27 19                  298736.8242    0.030   1.000e+00
 39  5 35 38  4 34                  298762.7315    0.030   1.000e+00
 46 28 19 45 28 18                  298799.3077    0.030   1.000e+00
 46 28 18 45 28 17                  298799.3077    0.030   1.000e+00
 15 10  6 14  9  5                  298858.0614    0.030   1.000e+00
 15 10  6 14  9  6                  298858.0614    0.030   8.500e-03
 15 10  5 14  9  6                  298858.0614    0.030   1.000e+00
 15 10  5 14  9  5                  298858.0614    0.030   8.500e-03
 46 11 36 45 11 35                  298888.0732    0.030   1.000e+00
 46 11 35 45 11 34                  298888.0732    0.030   1.000e+00
 46 30 16 45 30 15                  298936.7491    0.030   1.000e+00
 46 30 17 45 30 16                  298936.7491    0.030   1.000e+00
 46 10 37 45 10 36                  299118.5409    0.030   1.000e+00
 46 10 36 45 10 35                  299119.0275    0.030   1.000e+00
 46 33 14 45 33 13                  299171.9009    0.030   1.000e+00
 46 33 13 45 33 12                  299171.9009    0.030   1.000e+00
 46  9 38 45  9 37                  299451.2521    0.030   1.000e+00
 46  9 37 45  9 36                  299460.1309    0.030   1.000e+00
 48  1 47 47  2 46                  299480.7775    0.030   1.000e+00
 48  1 47 47  1 46                  299485.0684    0.030   1.000e+00
 48  2 47 47  1 46                  299488.3286    0.030   1.000e+00
 51  5 46 50  6 45                  299512.7055    0.030   1.000e+00
 25  7 19 24  6 18                  299541.4393    0.030   1.000e+00
 25  7 18 24  6 19                  299561.5613    0.030   1.000e+00
 47  3 44 46  4 43                  299631.8478    0.030   1.000e+00
 46  8 39 45  8 38                  299919.1985    0.030   1.000e+00
 48  4 44 47  5 43                  299924.5595    0.030   1.000e+00
 46  8 38 45  8 37                  300028.2107    0.030   1.000e+00
 46  6 41 45  6 40                  300228.4574    0.030   1.000e+00
 12 11  2 11 10  1                  300548.3894    0.030   1.000e+00
 12 11  2 11 10  2                  300548.3894    0.030   8.300e-03
 12 11  1 11 10  2                  300548.3894    0.030   1.000e+00
 12 11  1 11 10  1                  300548.3894    0.030   8.300e-03
 40  5 36 39  4 35                  300915.2420    0.030   1.000e+00
 46  4 42 45  4 41                  301212.0618    0.030   1.000e+00
 30  4 26 29  3 27                  301246.8443    0.030   1.000e+00
 47  4 44 46  4 43                  301254.1153    0.030   1.000e+00
 46  7 39 45  7 38                  301307.3915    0.030   1.000e+00
 29  6 24 28  5 23                  301518.9316    0.030   1.000e+00
 47  3 44 46  3 43                  301679.8204    0.030   1.000e+00
 49  0 49 48  1 48                  301681.4204    0.030   1.000e+00
 49  1 49 48  1 48                  301681.4204    0.030   6.084e-01
 49  0 49 48  0 48                  301681.4204    0.030   6.084e-01
 49  1 49 48  0 48                  301681.4204    0.030   1.000e+00
 22  8 15 21  7 15                  301737.4368    0.030   9.100e-03
 22  8 14 21  7 15                  301737.4368    0.030   1.000e+00
 22  8 14 21  7 14                  301737.4368    0.030   9.100e-03
 22  8 15 21  7 14                  301737.4368    0.030   1.000e+00
 31  5 26 30  4 27                  302032.9738    0.030   1.000e+00
 29  6 24 28  5 24                  303171.5496    0.030   1.000e+00
 47  4 44 46  3 43                  303302.0197    0.030   1.000e+00
 48  2 46 47  3 45                  303329.7504    0.030   1.000e+00
 29  6 23 28  5 24                  303344.9126    0.030   1.000e+00
 48  3 46 47  3 45                  303414.9320    0.030   1.000e+00
 48  2 46 47  2 45                  303441.7495    0.030   1.000e+00
 48  3 46 47  2 45                  303526.9323    0.030   1.000e+00
 19  9 10 18  8 10                  303602.9997    0.030   8.700e-03
 19  9 11 18  8 10                  303602.9997    0.030   1.000e+00
 19  9 10 18  8 11                  303602.9997    0.030   1.000e+00
 19  9 11 18  8 11                  303602.9997    0.030   8.700e-03
 46  6 40 45  6 39                  304130.2009    0.030   1.000e+00
 47 18 29 46 18 28                  304886.7671    0.030   1.000e+00
 47 18 30 46 18 29                  304886.7671    0.030   1.000e+00
 47 19 28 46 19 27                  304890.9505    0.030   1.000e+00
 47 19 29 46 19 28                  304890.9505    0.030   1.000e+00
 47 17 31 46 17 30                  304894.0531    0.030   1.000e+00
 47 17 30 46 17 29                  304894.0531    0.030   1.000e+00
 47 20 27 46 20 26                  304905.0913    0.030   1.000e+00
 47 20 28 46 20 27                  304905.0913    0.030   1.000e+00
 47 16 31 46 16 30                  304915.2026    0.030   1.000e+00
 47 16 32 46 16 31                  304915.2026    0.030   1.000e+00
 47 21 27 46 21 26                  304927.6991    0.030   1.000e+00
 47 21 26 46 21 25                  304927.6991    0.030   1.000e+00
 47 22 25 46 22 24                  304957.8807    0.030   1.000e+00
 47 22 26 46 22 25                  304957.8807    0.030   1.000e+00
 47 23 25 46 23 24                  304994.7133    0.030   1.000e+00
 47 23 24 46 23 23                  304994.7133    0.030   1.000e+00
 47 14 33 46 14 32                  305012.8607    0.030   1.000e+00
 47 14 34 46 14 33                  305012.8607    0.030   1.000e+00
 47 24 24 46 24 23                  305037.6024    0.030   1.000e+00
 47 24 23 46 24 22                  305037.6024    0.030   1.000e+00
 47 25 22 46 25 21                  305086.2293    0.030   1.000e+00
 47 25 23 46 25 22                  305086.2293    0.030   1.000e+00
 47 13 35 46 13 34                  305099.8790    0.030   1.000e+00
 47 13 34 46 13 33                  305099.8790    0.030   1.000e+00
 47 26 21 46 26 20                  305139.9757    0.030   1.000e+00
 47 26 22 46 26 21                  305139.9757    0.030   1.000e+00
 47 27 20 46 27 19                  305198.5987    0.030   1.000e+00
 47 27 21 46 27 20                  305198.5987    0.030   1.000e+00
 46  5 41 45  5 40                  305215.4003    0.030   1.000e+00
 47 12 36 46 12 35                  305223.6030    0.030   1.000e+00
 47 12 35 46 12 34                  305223.6030    0.030   1.000e+00
 47 29 18 46 29 17                  305329.2430    0.030   1.000e+00
 47 29 19 46 29 18                  305329.2430    0.030   1.000e+00
 16 10  7 15  9  7                  305349.6285    0.030   8.500e-03
 16 10  6 15  9  7                  305349.6285    0.030   1.000e+00
 16 10  7 15  9  6                  305349.6285    0.030   1.000e+00
 16 10  6 15  9  6                  305349.6285    0.030   8.500e-03
 47 11 37 46 11 36                  305398.1573    0.030   1.000e+00
 47 11 36 46 11 35                  305398.1573    0.030   1.000e+00
 47 30 17 46 30 16                  305400.9576    0.030   1.000e+00
 47 30 18 46 30 17                  305400.9576    0.030   1.000e+00
 42  5 38 41  4 37                  305469.7604    0.030   1.000e+00
 47 32 15 46 32 14                  305556.3798    0.030   1.000e+00
 47 32 16 46 32 15                  305556.3798    0.030   1.000e+00
 49  1 48 48  2 47                  305567.6099    0.030   1.000e+00
 49  1 48 48  1 47                  305570.8178    0.030   1.000e+00
 49  2 48 48  1 47                  305573.1313    0.030   1.000e+00
 47 33 15 46 33 14                  305639.8369    0.030   1.000e+00
 47 33 14 46 33 13                  305639.8369    0.030   1.000e+00
 47 10 38 46 10 37                  305646.1011    0.030   1.000e+00
 47 10 37 46 10 36                  305646.9755    0.030   1.000e+00
 26  7 20 25  6 19                  305892.6502    0.030   1.000e+00
 26  7 19 25  6 20                  305925.3791    0.030   1.000e+00
 47  9 39 46  9 38                  306003.2996    0.030   1.000e+00
 47  9 38 46  9 37                  306015.8879    0.030   1.000e+00
 48  3 45 47  4 44                  306076.5189    0.030   1.000e+00
 47  8 40 46  8 39                  306497.6616    0.030   1.000e+00
 66  8 58 65  9 57                  306593.2037    0.030   1.000e+00
 47  8 39 46  8 38                  306644.1367    0.030   1.000e+00
 47  6 42 46  6 41                  306657.2106    0.030   1.000e+00
 13 11  2 12 10  3                  307044.3793    0.030   1.000e+00
 13 11  2 12 10  2                  307044.3793    0.030   8.300e-03
 13 11  3 12 10  3                  307044.3793    0.030   8.300e-03
 13 11  3 12 10  2                  307044.3793    0.030   1.000e+00
 42 15 28 42 14 28                  307099.6785    0.030   7.500e-03
 42 15 28 42 14 29                  307099.6785    0.030   1.000e+00
 42 15 27 42 14 28                  307099.6785    0.030   1.000e+00
 41 15 27 41 14 28                  307134.7808    0.030   1.000e+00
 41 15 26 41 14 27                  307134.7808    0.030   1.000e+00
 41 15 27 41 14 27                  307134.7808    0.030   7.500e-03
 47  4 43 46  4 42                  307135.5814    0.030   1.000e+00
 40 15 26 40 14 26                  307165.8203    0.030   7.600e-03
 40 15 25 40 14 26                  307165.8203    0.030   1.000e+00
 40 15 26 40 14 27                  307165.8203    0.030   1.000e+00
 39 15 25 39 14 25                  307192.9901    0.030   7.600e-03
 39 15 25 39 14 26                  307192.9901    0.030   1.000e+00
 39 15 24 39 14 25                  307192.9901    0.030   1.000e+00
 16 15  2 16 14  2                  307203.7090    0.030   8.000e-03
 16 15  2 16 14  3                  307203.7090    0.030   1.000e+00
 16 15  1 16 14  2                  307203.7090    0.030   1.000e+00
 30  6 25 29  5 24                  307208.8098    0.030   1.000e+00
 17 15  3 17 14  4                  307213.7247    0.030   1.000e+00
 17 15  3 17 14  3                  307213.7247    0.030   8.000e-03
 17 15  2 17 14  3                  307213.7247    0.030   1.000e+00
 38 15 24 38 14 24                  307216.4792    0.030   7.600e-03
 38 15 23 38 14 24                  307216.4792    0.030   1.000e+00
 38 15 24 38 14 25                  307216.4792    0.030   1.000e+00
 18 15  3 18 14  4                  307223.8335    0.030   1.000e+00
 18 15  4 18 14  4                  307223.8335    0.030   8.000e-03
 18 15  4 18 14  5                  307223.8335    0.030   1.000e+00
 19 15  5 19 14  5                  307233.7847    0.030   7.900e-03
 19 15  4 19 14  5                  307233.7847    0.030   1.000e+00
 19 15  5 19 14  6                  307233.7847    0.030   1.000e+00
 37 15 23 37 14 23                  307236.5279    0.030   7.600e-03
 37 15 23 37 14 24                  307236.5279    0.030   1.000e+00
 37 15 22 37 14 23                  307236.5279    0.030   1.000e+00
 20 15  6 20 14  6                  307243.5237    0.030   7.900e-03
 20 15  5 20 14  6                  307243.5237    0.030   1.000e+00
 20 15  6 20 14  7                  307243.5237    0.030   1.000e+00
 35 15 21 35 14 22                  307267.2895    0.030   1.000e+00
 35 15 20 35 14 21                  307267.2895    0.030   1.000e+00
 35 15 21 35 14 21                  307267.2895    0.030   7.700e-03
 24 15 10 24 14 11                  307277.4946    0.030   1.000e+00
 24 15  9 24 14 10                  307277.4946    0.030   1.000e+00
 24 15 10 24 14 10                  307277.4946    0.030   7.900e-03
 25 15 10 25 14 11                  307284.1516    0.030   1.000e+00
 25 15 11 25 14 11                  307284.1516    0.030   7.900e-03
 25 15 11 25 14 12                  307284.1516    0.030   1.000e+00
 26 15 12 26 14 13                  307289.7613    0.030   1.000e+00
 26 15 12 26 14 12                  307289.7613    0.030   7.800e-03
 26 15 11 26 14 12                  307289.7613    0.030   1.000e+00
 27 15 13 27 14 13                  307294.2168    0.030   7.800e-03
 27 15 12 27 14 13                  307294.2168    0.030   1.000e+00
 27 15 13 27 14 14                  307294.2168    0.030   1.000e+00
 31 15 16 31 14 17                  307297.0971    0.030   1.000e+00
 31 15 16 31 14 18                  307297.0971    0.030   7.700e-03
 31 15 17 31 14 18                  307297.0971    0.030   1.000e+00
 31 15 17 31 14 17                  307297.0971    0.030   7.700e-03
 28 15 13 28 14 14                  307297.0971    0.030   9.311e-01
 28 15 14 28 14 15                  307297.0971    0.030   9.311e-01
 28 15 14 28 14 14                  307297.0971    0.030   7.300e-03
 28 15 13 28 14 15                  307297.0971    0.030   7.300e-03
 30 15 15 30 14 16                  307298.8472    0.030   1.000e+00
 30 15 16 30 14 17                  307298.8472    0.030   1.000e+00
 30 15 16 30 14 16                  307298.8472    0.030   7.800e-03
 29 15 14 29 14 15                  307298.8472    0.030   9.768e-01
 29 15 15 29 14 15                  307298.8472    0.030   7.600e-03
 29 15 15 29 14 16                  307298.8472    0.030   9.768e-01
 48  4 45 47  4 44                  307356.6281    0.030   1.000e+00
 56  6 50 55  7 49                  307625.5645    0.030   1.000e+00
 48  3 45 47  3 44                  307698.7597    0.030   1.000e+00
 50  0 50 49  1 49                  307767.9292    0.030   1.000e+00
 50  1 50 49  1 49                  307767.9292    0.030   6.077e-01
 50  0 50 49  0 49                  307767.9292    0.030   6.077e-01
 50  1 50 49  0 49                  307767.9292    0.030   1.000e+00
 43  5 39 42  4 38                  307964.7321    0.030   1.000e+00
 49  4 45 48  5 44                  307979.2301    0.030   1.000e+00
 47  7 40 46  7 39                  308101.5684    0.030   1.000e+00
 23  8 15 22  7 15                  308180.0612    0.030   9.200e-03
 23  8 16 22  7 15                  308180.0612    0.030   1.000e+00
 23  8 16 22  7 16                  308180.0612    0.030   9.200e-03
 23  8 15 22  7 16                  308180.0612    0.030   1.000e+00
 28  3 25 27  2 26                  308852.4385    0.030   1.000e+00
 61  7 54 60  8 53                  308894.6067    0.030   1.000e+00
 48  4 45 47  3 44                  308978.8706    0.030   1.000e+00
 49  2 47 48  3 46                  309433.3496    0.030   1.000e+00
 89  4 86 89  3 87                  309477.7905    0.030   1.000e+00
 89  3 86 89  2 87                  309477.7905    0.030   1.000e+00
 89  3 86 89  3 87                  309477.7905    0.030   1.620e-02
 49  3 47 48  3 46                  309498.0335    0.030   1.000e+00
 49  2 47 48  2 46                  309518.5325    0.030   1.000e+00
 49  3 47 48  2 46                  309583.2106    0.030   1.000e+00
 30  6 24 29  5 25                  309745.8794    0.030   1.000e+00
 20  9 12 19  8 11                  310079.2314    0.030   1.000e+00
 20  9 11 19  8 11                  310079.2314    0.030   8.800e-03
 20  9 11 19  8 12                  310079.2314    0.030   1.000e+00
 20  9 12 19  8 12                  310079.2314    0.030   8.800e-03
 32  5 27 31  4 28                  310574.7787    0.030   1.000e+00
 44  5 40 43  4 39                  310660.7406    0.030   1.000e+00
 47  6 41 46  6 40                  311055.4990    0.030   1.000e+00
 48 18 30 47 18 29                  311351.2584    0.030   1.000e+00
 48 18 31 47 18 30                  311351.2584    0.030   1.000e+00
 48 19 29 47 19 28                  311353.5203    0.030   1.000e+00
 48 19 30 47 19 29                  311353.5203    0.030   1.000e+00
 48 17 31 47 17 30                  311361.2074    0.030   1.000e+00
 48 17 32 47 17 31                  311361.2074    0.030   1.000e+00
 48 20 28 47 20 27                  311366.1821    0.030   1.000e+00
 48 20 29 47 20 28                  311366.1821    0.030   1.000e+00
 48 16 32 47 16 31                  311385.7228    0.030   1.000e+00
 48 16 33 47 16 32                  311385.7228    0.030   1.000e+00
 48 21 27 47 21 26                  311387.7279    0.030   1.000e+00
 48 21 28 47 21 27                  311387.7279    0.030   1.000e+00
 48 22 27 47 22 26                  311417.1306    0.030   1.000e+00
 48 22 26 47 22 25                  311417.1306    0.030   1.000e+00
 48 15 34 47 15 33                  311428.2795    0.030   1.000e+00
 48 15 33 47 15 32                  311428.2795    0.030   1.000e+00
 48 23 25 47 23 24                  311453.5893    0.030   1.000e+00
 48 23 26 47 23 25                  311453.5893    0.030   1.000e+00
 48 14 34 47 14 33                  311493.4483    0.030   1.000e+00
 48 14 35 47 14 34                  311493.4483    0.030   1.000e+00
 48 24 24 47 24 23                  311496.4200    0.030   1.000e+00
 48 24 25 47 24 24                  311496.4200    0.030   1.000e+00
 48 25 23 47 25 22                  311545.0603    0.030   1.000e+00
 48 25 24 47 25 23                  311545.0603    0.030   1.000e+00
 48 13 36 47 13 35                  311587.7945    0.030   1.000e+00
 48 13 35 47 13 34                  311587.7945    0.030   1.000e+00
 48 26 23 47 26 22                  311599.1411    0.030   1.000e+00
 48 26 22 47 26 21                  311599.1411    0.030   1.000e+00
 47  5 42 46  5 41                  311623.3617    0.030   1.000e+00
 50  1 49 49  2 48                  311652.4503    0.030   1.000e+00
 50  1 49 49  1 48                  311654.8071    0.030   1.000e+00
 50  2 49 49  1 48                  311656.5294    0.030   1.000e+00
 48 27 22 47 27 21                  311658.1602    0.030   1.000e+00
 48 27 21 47 27 20                  311658.1602    0.030   1.000e+00
 48 12 37 47 12 36                  311721.3302    0.030   1.000e+00
 48 12 36 47 12 35                  311721.3302    0.030   1.000e+00
 48 29 20 47 29 19                  311790.3586    0.030   1.000e+00
 48 29 19 47 29 18                  311790.3586    0.030   1.000e+00
 48 30 19 47 30 18                  311863.0620    0.030   1.000e+00
 48 30 18 47 30 17                  311863.0620    0.030   1.000e+00
 48 11 38 47 11 37                  311909.1377    0.030   1.000e+00
 48 11 37 47 11 36                  311909.1377    0.030   1.000e+00
 48 31 18 47 31 17                  311939.8092    0.030   1.000e+00
 48 31 17 47 31 16                  311939.8092    0.030   1.000e+00
 48 32 17 47 32 16                  312020.7297    0.030   1.000e+00
 48 32 16 47 32 15                  312020.7297    0.030   1.000e+00
 48 33 16 47 33 15                  312105.4438    0.030   1.000e+00
 48 33 15 47 33 14                  312105.4438    0.030   1.000e+00
 48 10 39 47 10 38                  312175.5482    0.030   1.000e+00
 48 10 38 47 10 37                  312176.7398    0.030   1.000e+00
 27  7 21 26  6 20                  312220.3491    0.030   1.000e+00
 27  7 20 26  6 21                  312272.2654    0.030   1.000e+00
 49  3 46 48  4 45                  312445.6407    0.030   1.000e+00
 48  9 40 47  9 39                  312558.1995    0.030   1.000e+00
 48  9 39 47  9 38                  312575.8118    0.030   1.000e+00
 31  6 26 30  5 25                  312724.9392    0.030   1.000e+00
 48  4 44 47  4 43                  313042.6488    0.030   1.000e+00
 48  6 43 47  6 42                  313062.4508    0.030   1.000e+00
 48  8 41 47  8 40                  313077.6674    0.030   1.000e+00
 48  8 40 47  8 39                  313272.7192    0.030   1.000e+00
 49  4 46 48  4 45                  313452.1901    0.030   1.000e+00
 14 11  4 13 10  3                  313540.0502    0.030   1.000e+00
 14 11  3 13 10  4                  313540.0502    0.030   1.000e+00
 14 11  3 13 10  3                  313540.0502    0.030   8.400e-03
 14 11  4 13 10  4                  313540.0502    0.030   8.400e-03
 45  5 41 44  4 40                  313591.8790    0.030   1.000e+00
 49  3 46 48  3 45                  313725.7278    0.030   1.000e+00
 31  4 27 30  3 28                  313769.9032    0.030   1.000e+00
 51  0 51 50  1 50                  313852.6293    0.030   1.000e+00
 51  1 51 50  1 50                  313852.6293    0.030   6.070e-01
 51  0 51 50  0 50                  313852.6293    0.030   6.070e-01
 51  1 51 50  0 50                  313852.6293    0.030   1.000e+00
 49  4 46 48  3 45                  314732.3183    0.030   1.000e+00
 48  7 41 47  7 40                  314929.1388    0.030   1.000e+00
 50  2 48 49  3 47                  315530.0111    0.030   1.000e+00
 50  3 48 49  3 47                  315579.0032    0.030   1.000e+00
 50  2 48 49  2 47                  315594.6797    0.030   1.000e+00
 50  3 48 49  2 47                  315643.6893    0.030   1.000e+00
 50  4 46 49  5 45                  315748.3394    0.030   1.000e+00
 31  6 25 30  5 26                  316198.1090    0.030   1.000e+00
 21  9 13 20  8 12                  316551.3837    0.030   1.000e+00
 21  9 12 20  8 12                  316551.3837    0.030   8.800e-03
 21  9 13 20  8 13                  316551.3837    0.030   8.800e-03
 21  9 12 20  8 13                  316551.3837    0.030   1.000e+00
 51  1 50 50  2 49                  317735.3310    0.030   1.000e+00
 51  1 50 50  1 49                  317736.8502    0.030   1.000e+00
 51  2 50 50  2 49                  317736.8502    0.030   1.000e+00
 51  2 50 50  1 49                  317738.4077    0.030   1.000e+00
 49 18 31 48 18 30                  317814.3733    0.030   1.000e+00
 49 18 32 48 18 31                  317814.3733    0.030   1.000e+00
 49 19 30 48 19 29                  317814.3733    0.030   9.226e-01
 49 19 31 48 19 30                  317814.3733    0.030   9.226e-01
 49 20 29 48 20 28                  317825.4615    0.030   1.000e+00
 49 20 30 48 20 29                  317825.4615    0.030   1.000e+00
 49 17 33 48 17 32                  317827.0009    0.030   1.000e+00
 49 17 32 48 17 31                  317827.0009    0.030   1.000e+00
 49 21 28 48 21 27                  317845.8919    0.030   1.000e+00
 49 21 29 48 21 28                  317845.8919    0.030   1.000e+00
 49 16 33 48 16 32                  317855.1306    0.030   1.000e+00
 49 16 34 48 16 33                  317855.1306    0.030   1.000e+00
 49 22 27 48 22 26                  317874.5496    0.030   1.000e+00
 49 22 28 48 22 27                  317874.5496    0.030   1.000e+00
 49 15 35 48 15 34                  317902.2611    0.030   1.000e+00
 49 15 34 48 15 33                  317902.2611    0.030   1.000e+00
 49 23 27 48 23 26                  317910.4883    0.030   1.000e+00
 49 23 26 48 23 25                  317910.4883    0.030   1.000e+00
 48  6 42 47  6 41                  317951.8783    0.030   1.000e+00
 48  5 43 47  5 42                  317953.6754    0.030   1.000e+00
 49 14 35 48 14 34                  317973.3800    0.030   1.000e+00
 49 14 36 48 14 35                  317973.3800    0.030   1.000e+00
 49 25 25 48 25 24                  318001.8506    0.030   1.000e+00
 49 25 24 48 25 23                  318001.8506    0.030   1.000e+00
 32  6 27 31  5 26                  318036.3967    0.030   1.000e+00
 49 26 23 48 26 22                  318056.1432    0.030   1.000e+00
 49 26 24 48 26 23                  318056.1432    0.030   1.000e+00
 49 13 36 48 13 35                  318075.5513    0.030   1.000e+00
 49 13 37 48 13 36                  318075.5513    0.030   1.000e+00
 49 27 22 48 27 21                  318115.6781    0.030   1.000e+00
 49 27 23 48 27 22                  318115.6781    0.030   1.000e+00
 49 28 21 48 28 20                  318180.1005    0.030   1.000e+00
 49 28 22 48 28 21                  318180.1005    0.030   1.000e+00
 49 12 37 48 12 36                  318219.3295    0.030   1.000e+00
 49 12 38 48 12 37                  318219.3295    0.030   1.000e+00
 49 29 20 48 29 19                  318249.1779    0.030   1.000e+00
 49 29 21 48 29 20                  318249.1779    0.030   1.000e+00
 49 30 20 48 30 19                  318322.7521    0.030   1.000e+00
 49 30 19 48 30 18                  318322.7521    0.030   1.000e+00
 18 10  9 17  9  8                  318328.0924    0.030   1.000e+00
 18 10  8 17  9  8                  318328.0924    0.030   8.600e-03
 18 10  9 17  9  9                  318328.0924    0.030   8.600e-03
 18 10  8 17  9  9                  318328.0924    0.030   1.000e+00
 49 31 19 48 31 18                  318400.6768    0.030   1.000e+00
 49 31 18 48 31 17                  318400.6768    0.030   1.000e+00
 49 11 38 48 11 37                  318421.0558    0.030   1.000e+00
 49 11 39 48 11 38                  318421.0558    0.030   1.000e+00
 49 32 18 48 32 17                  318482.6711    0.030   1.000e+00
 49 32 17 48 32 16                  318482.6711    0.030   1.000e+00
 28  7 22 27  6 21                  318520.6514    0.030   1.000e+00
 28  7 21 27  6 22                  318601.5311    0.030   1.000e+00
 49 10 40 48 10 39                  318706.8385    0.030   1.000e+00
 49 10 39 48 10 38                  318708.6081    0.030   1.000e+00
 50  3 47 49  4 46                  318752.7198    0.030   1.000e+00
 49  4 45 48  4 44                  318943.0699    0.030   1.000e+00
 49  9 41 48  9 40                  319115.8497    0.030   1.000e+00
 49  9 40 48  9 39                  319140.4891    0.030   1.000e+00
 49  6 44 48  6 43                  319443.2209    0.030   1.000e+00
 57  6 51 56  7 50                  319502.4304    0.030   1.000e+00
 50  4 47 49  4 46                  319541.6365    0.030   1.000e+00
 33  5 28 32  4 29                  319585.5449    0.030   1.000e+00
 49  8 42 48  8 41                  319658.4581    0.030   1.000e+00
 50  3 47 49  3 46                  319759.3795    0.030   1.000e+00
 49  8 41 48  8 40                  319915.7796    0.030   1.000e+00
 52  0 52 51  1 51                  319935.5098    0.030   1.000e+00
 52  1 52 51  1 51                  319935.5098    0.030   6.063e-01
 52  0 52 51  0 51                  319935.5098    0.030   6.063e-01
 52  1 52 51  0 51                  319935.5098    0.030   1.000e+00
 53  5 48 52  6 47                  319978.0283    0.030   1.000e+00
 15 11  4 14 10  5                  320035.1653    0.030   1.000e+00
 15 11  4 14 10  4                  320035.1653    0.030   8.400e-03
 15 11  5 14 10  5                  320035.1653    0.030   8.400e-03
 15 11  5 14 10  4                  320035.1653    0.030   1.000e+00
 38  4 34 37  3 34                  320213.9865    0.030   1.000e+00
 47  5 43 46  4 42                  320253.6298    0.030   1.000e+00
 50  4 47 49  3 46                  320548.2876    0.030   1.000e+00
 25  8 17 24  7 17                  321037.3423    0.030   9.400e-03
 25  8 18 24  7 17                  321037.3423    0.030   1.000e+00
 25  8 18 24  7 18                  321037.9350    0.030   9.400e-03
 25  8 17 24  7 18                  321037.9350    0.030   1.000e+00
 51  2 49 50  3 48                  321620.9119    0.030   1.000e+00
 51  3 49 50  3 48                  321657.9998    0.030   1.000e+00
 51  2 49 50  2 48                  321669.8802    0.030   1.000e+00
 12 12  0 11 11  1                  321706.0186    0.030   1.000e+00
 12 12  0 11 11  0                  321706.0186    0.030   8.300e-03
 12 12  1 11 11  1                  321706.0186    0.030   8.300e-03
 12 12  1 11 11  0                  321706.0186    0.030   1.000e+00
 51  3 49 50  2 48                  321707.0377    0.030   1.000e+00
 49  7 42 48  7 41                  321790.4313    0.030   1.000e+00
 32  6 26 31  5 27                  322722.9620    0.030   1.000e+00
 22  9 14 21  8 13                  323018.8813    0.030   1.000e+00
 22  9 13 21  8 13                  323018.8813    0.030   8.900e-03
 22  9 14 21  8 14                  323018.8813    0.030   8.900e-03
 22  9 13 21  8 14                  323018.8813    0.030   1.000e+00
 33  6 28 32  5 27                  323110.5367    0.030   1.000e+00
 51  4 47 50  5 46                  323257.0925    0.030   1.000e+00
 52  1 51 51  2 50                  323816.2462    0.030   1.000e+00
 52  1 51 51  1 50                  323817.3890    0.030   1.000e+00
 52  2 51 51  2 50                  323817.3890    0.030   1.000e+00
 52  2 51 51  1 50                  323818.5417    0.030   1.000e+00
 48  5 44 47  4 43                  324006.4705    0.030   1.000e+00
 49  5 44 48  5 43                  324206.4202    0.030   1.000e+00
 50 19 31 49 19 30                  324273.8316    0.030   1.000e+00
 50 19 32 49 19 31                  324273.8316    0.030   1.000e+00
 50 18 32 49 18 31                  324275.9185    0.030   1.000e+00
 50 18 33 49 18 32                  324275.9185    0.030   1.000e+00
 50 20 30 49 20 29                  324283.1195    0.030   1.000e+00
 50 20 31 49 20 30                  324283.1195    0.030   1.000e+00
 50 17 34 49 17 33                  324291.5312    0.030   1.000e+00
 50 17 33 49 17 32                  324291.5312    0.030   1.000e+00
 50 16 35 49 16 34                  324323.4370    0.030   1.000e+00
 50 16 34 49 16 33                  324323.4370    0.030   1.000e+00
 50 22 29 49 22 28                  324330.0434    0.030   1.000e+00
 50 22 28 49 22 27                  324330.0434    0.030   1.000e+00
 50 23 28 49 23 27                  324365.5110    0.030   1.000e+00
 50 23 27 49 23 26                  324365.5110    0.030   1.000e+00
 50 15 36 49 15 35                  324375.3883    0.030   1.000e+00
 50 15 35 49 15 34                  324375.3883    0.030   1.000e+00
 50 24 26 49 24 25                  324407.8595    0.030   1.000e+00
 50 24 27 49 24 26                  324407.8595    0.030   1.000e+00
 50 14 37 49 14 36                  324452.7299    0.030   1.000e+00
 50 14 36 49 14 35                  324452.7299    0.030   1.000e+00
 50 25 26 49 25 25                  324456.5601    0.030   1.000e+00
 50 25 25 49 25 24                  324456.5601    0.030   1.000e+00
 50 26 24 49 26 23                  324511.0400    0.030   1.000e+00
 50 26 25 49 26 24                  324511.0400    0.030   1.000e+00
 50 13 38 49 13 37                  324563.0038    0.030   1.000e+00
 50 13 37 49 13 36                  324563.0038    0.030   1.000e+00
 50 27 24 49 27 23                  324570.9695    0.030   1.000e+00
 50 27 23 49 27 22                  324570.9695    0.030   1.000e+00
 50 29 22 49 29 21                  324705.8014    0.030   1.000e+00
 50 29 21 49 29 20                  324705.8014    0.030   1.000e+00
 50 12 39 49 12 38                  324717.5428    0.030   1.000e+00
 50 12 38 49 12 37                  324717.5428    0.030   1.000e+00
 50 30 20 49 30 19                  324780.3360    0.030   1.000e+00
 50 30 21 49 30 20                  324780.3360    0.030   1.000e+00
 29  7 23 28  6 22                  324789.0709    0.030   1.000e+00
 49  6 43 48  6 42                  324807.3233    0.030   1.000e+00
 19 10  9 18  9  9                  324814.3388    0.030   8.600e-03
 19 10 10 18  9  9                  324814.3388    0.030   1.000e+00
 19 10 10 18  9 10                  324814.3388    0.030   8.600e-03
 19 10  9 18  9 10                  324814.3388    0.030   1.000e+00
 50  4 46 49  4 45                  324844.5615    0.030   1.000e+00
 50 31 19 49 31 18                  324859.1707    0.030   1.000e+00
 50 31 20 49 31 19                  324859.1707    0.030   1.000e+00
 29  7 22 28  6 23                  324913.2593    0.030   1.000e+00
 50 11 40 49 11 39                  324933.8792    0.030   1.000e+00
 50 11 39 49 11 38                  324933.8792    0.030   1.000e+00
 50 32 18 49 32 17                  324942.3056    0.030   1.000e+00
 50 32 19 49 32 18                  324942.3056    0.030   1.000e+00
 51  3 48 50  4 47                  325009.4298    0.030   1.000e+00
 50 33 18 49 33 17                  325029.6591    0.030   1.000e+00
 50 33 17 49 33 16                  325029.6591    0.030   1.000e+00
 50 10 41 49 10 40                  325240.0576    0.030   1.000e+00
 50 10 40 49 10 39                  325242.5500    0.030   1.000e+00
 51  4 48 50  4 47                  325625.9310    0.030   1.000e+00
 50  9 41 49  9 40                  325710.4003    0.030   1.000e+00
 50  6 45 49  6 44                  325798.6244    0.030   9.833e-01
 51  3 48 50  3 47                  325798.6244    0.030   1.000e+00
 53  0 53 52  1 52                  326016.5133    0.030   1.000e+00
 53  1 53 52  1 52                  326016.5133    0.030   6.056e-01
 53  0 53 52  0 52                  326016.5133    0.030   6.056e-01
 53  1 53 52  0 52                  326016.5133    0.030   1.000e+00
 50  8 43 49  8 42                  326239.2199    0.030   1.000e+00
 51  4 48 50  3 47                  326414.8418    0.030   1.000e+00
 16 11  5 15 10  5                  326529.5675    0.030   8.400e-03
 16 11  6 15 10  5                  326529.5675    0.030   1.000e+00
 16 11  6 15 10  6                  326529.5675    0.030   8.400e-03
 16 11  5 15 10  6                  326529.5675    0.030   1.000e+00
 50  8 42 49  8 41                  326575.6275    0.030   1.000e+00
 32  4 28 31  3 29                  326879.7212    0.030   1.000e+00
 26  8 19 25  7 18                  327449.8624    0.030   1.000e+00
 26  8 18 25  7 18                  327449.8624    0.030   9.500e-03
 26  8 19 25  7 19                  327451.0182    0.030   9.500e-03
 26  8 18 25  7 19                  327451.0182    0.030   1.000e+00
 52  2 50 51  3 49                  327706.9009    0.030   1.000e+00
 52  3 50 51  3 49                  327734.9837    0.030   1.000e+00
 52  2 50 51  2 49                  327744.0429    0.030   1.000e+00
 52  3 50 51  2 49                  327772.0587    0.030   1.000e+00
 34  6 29 33  5 28                  327915.1993    0.030   1.000e+00
 49  5 45 48  4 44                  328039.2980    0.030   1.000e+00
 13 12  2 12 11  2                  328203.6104    0.030   8.300e-03
 13 12  2 12 11  1                  328203.6104    0.030   1.000e+00
 13 12  1 12 11  1                  328203.6104    0.030   8.300e-03
 13 12  1 12 11  2                  328203.6104    0.030   1.000e+00
 16 16  0 16 15  1                  328292.9804    0.030   1.000e+00
 16 16  1 16 15  1                  328292.9804    0.030   8.000e-03
 16 16  1 16 15  2                  328292.9804    0.030   1.000e+00
 17 16  1 17 15  2                  328304.9873    0.030   1.000e+00
 17 16  2 17 15  3                  328304.9873    0.030   1.000e+00
 17 16  2 17 15  2                  328304.9873    0.030   8.000e-03
 18 16  3 18 15  3                  328317.2570    0.030   8.000e-03
 18 16  2 18 15  3                  328317.2570    0.030   1.000e+00
 18 16  3 18 15  4                  328317.2570    0.030   1.000e+00
 19 16  3 19 15  4                  328329.5962    0.030   1.000e+00
 19 16  4 19 15  4                  328329.5962    0.030   8.000e-03
 19 16  4 19 15  5                  328329.5962    0.030   1.000e+00
 20 16  5 20 15  6                  328342.0669    0.030   1.000e+00
 20 16  4 20 15  5                  328342.0669    0.030   1.000e+00
 20 16  5 20 15  5                  328342.0669    0.030   7.900e-03
 43 16 27 43 15 28                  328354.2716    0.030   1.000e+00
 43 16 28 43 15 28                  328354.2716    0.030   7.600e-03
 43 16 28 43 15 29                  328354.2716    0.030   1.000e+00
 21 16  6 21 15  7                  328354.2716    0.030   5.582e-01
 21 16  6 21 15  6                  328354.2716    0.030   4.400e-03
 21 16  5 21 15  6                  328354.2716    0.030   5.582e-01
 22 16  7 22 15  8                  328366.3821    0.030   1.000e+00
 22 16  7 22 15  7                  328366.3821    0.030   7.900e-03
 22 16  6 22 15  7                  328366.3821    0.030   1.000e+00
 42 16 27 42 15 28                  328377.0729    0.030   1.000e+00
 42 16 27 42 15 27                  328377.0729    0.030   7.600e-03
 42 16 26 42 15 27                  328377.0729    0.030   1.000e+00
 23 16  8 23 15  9                  328378.1778    0.030   1.000e+00
 23 16  8 23 15  8                  328378.1778    0.030   7.900e-03
 23 16  7 23 15  8                  328378.1778    0.030   1.000e+00
 24 16  9 24 15 10                  328389.5998    0.030   1.000e+00
 24 16  9 24 15  9                  328389.5998    0.030   7.900e-03
 24 16  8 24 15  9                  328389.5998    0.030   1.000e+00
 41 16 25 41 15 26                  328396.5343    0.030   1.000e+00
 41 16 26 41 15 27                  328396.5343    0.030   1.000e+00
 41 16 26 41 15 26                  328396.5343    0.030   7.600e-03
 26 16 11 26 15 11                  328410.8805    0.030   7.900e-03
 26 16 10 26 15 11                  328410.8805    0.030   1.000e+00
 26 16 11 26 15 12                  328410.8805    0.030   1.000e+00
 40 16 24 40 15 25                  328412.8685    0.030   1.000e+00
 40 16 25 40 15 26                  328412.8685    0.030   1.000e+00
 40 16 25 40 15 25                  328412.8685    0.030   7.600e-03
 27 16 12 27 15 12                  328420.4303    0.030   7.900e-03
 27 16 12 27 15 13                  328420.4303    0.030   1.000e+00
 27 16 11 27 15 12                  328420.4303    0.030   1.000e+00
 39 16 23 39 15 24                  328426.1700    0.030   1.000e+00
 39 16 24 39 15 25                  328426.1700    0.030   1.000e+00
 39 16 24 39 15 24                  328426.1700    0.030   7.600e-03
 28 16 12 28 15 13                  328429.0620    0.030   1.000e+00
 28 16 13 28 15 14                  328429.0620    0.030   1.000e+00
 28 16 13 28 15 13                  328429.0620    0.030   7.800e-03
 29 16 14 29 15 15                  328436.8169    0.030   9.007e-01
 29 16 13 29 15 14                  328436.8169    0.030   9.007e-01
 29 16 14 29 15 14                  328436.8169    0.030   7.000e-03
 38 16 23 38 15 23                  328436.8169    0.030   7.700e-03
 38 16 22 38 15 23                  328436.8169    0.030   1.000e+00
 38 16 23 38 15 24                  328436.8169    0.030   1.000e+00
 30 16 14 30 15 15                  328443.4162    0.030   1.000e+00
 30 16 15 30 15 16                  328443.4162    0.030   1.000e+00
 30 16 15 30 15 15                  328443.4162    0.030   7.800e-03
 37 16 22 37 15 23                  328444.8646    0.030   1.000e+00
 37 16 22 37 15 22                  328444.8646    0.030   7.700e-03
 37 16 21 37 15 22                  328444.8646    0.030   1.000e+00
 31 16 15 31 15 16                  328448.6720    0.030   1.000e+00
 31 16 16 31 15 16                  328448.6720    0.030   7.800e-03
 31 16 16 31 15 17                  328448.6720    0.030   1.000e+00
 36 16 21 36 15 21                  328450.5371    0.030   7.700e-03
 36 16 20 36 15 21                  328450.5371    0.030   1.000e+00
 36 16 21 36 15 22                  328450.5371    0.030   1.000e+00
 32 16 17 32 15 17                  328452.4905    0.030   7.800e-03
 32 16 16 32 15 17                  328452.4905    0.030   1.000e+00
 32 16 17 32 15 18                  328452.4905    0.030   1.000e+00
 50  7 43 49  7 42                  328684.0444    0.030   1.000e+00
 34  5 29 33  4 30                  329117.9794    0.030   1.000e+00
 33  6 27 32  5 28                  329346.3658    0.030   1.000e+00
 23  9 15 22  8 14                  329481.1112    0.030   1.000e+00
 23  9 14 22  8 14                  329481.1112    0.030   9.000e-03
 23  9 15 22  8 15                  329481.1112    0.030   9.000e-03
 23  9 14 22  8 15                  329481.1112    0.030   1.000e+00
 54  5 49 53  6 48                  329698.4888    0.030   1.000e+00
 53  1 52 52  2 51                  329895.2206    0.030   1.000e+00
 53  1 52 52  1 51                  329896.1086    0.030   1.000e+00
 53  2 52 52  2 51                  329896.1086    0.030   1.000e+00
 53  2 52 52  1 51                  329896.9486    0.030   1.000e+00
 68 13 56 67 13 55                  441302.7804    0.060   1.000e+00
 68 13 55 67 13 54                  441302.7804    0.060   1.000e+00
 68 12 57 67 12 56                  441760.5512    0.060   1.000e+00
 24 14 10 23 13 10                  441964.9366    0.060   8.500e-03
 24 14 10 23 13 11                  441964.9366    0.060   1.000e+00
 24 14 11 23 13 10                  441964.9366    0.060   1.000e+00
 24 14 11 23 13 11                  441964.9366    0.060   8.500e-03
 68 11 57 67 11 56                  442447.7984    0.060   1.000e+00
 69  6 64 68  6 63                  442642.6726    0.060   1.000e+00
 71  3 69 70  2 68                  442805.9002    0.060   1.000e+00
 71  2 69 70  2 68                  442805.9002    0.060   7.163e-01
 71  3 69 70  3 68                  442805.9002    0.060   7.163e-01
 71  2 69 70  3 68                  442805.9002    0.060   1.000e+00
 68  8 61 67  8 60                  442932.9838    0.060   1.000e+00
 34 11 24 33 10 23                  442975.0488    0.060   1.000e+00
 34 11 23 33 10 23                  442975.0488    0.060   9.300e-03
 34 11 24 33 10 24                  442975.0488    0.060   9.300e-03
 34 11 23 33 10 24                  442975.0488    0.060   1.000e+00
 21 15  7 20 14  7                  443606.3075    0.060   8.400e-03
 21 15  7 20 14  6                  443606.3075    0.060   1.000e+00
 21 15  6 20 14  7                  443606.3075    0.060   1.000e+00
 21 15  6 20 14  6                  443606.3075    0.060   8.400e-03
 28 13 16 27 12 15                  446748.3259    0.060   1.000e+00
 28 13 16 27 12 16                  446748.3259    0.060   8.700e-03
 28 13 15 27 12 16                  446748.3259    0.060   1.000e+00
 28 13 15 27 12 15                  446748.3259    0.060   8.700e-03
 69 17 53 68 17 52                  446830.2712    0.060   1.000e+00
 69 17 52 68 17 51                  446830.2712    0.060   1.000e+00
 69 15 55 68 15 54                  447170.6085    0.060   1.000e+00
 69 15 54 68 15 53                  447170.6085    0.060   1.000e+00
 73  0 73 72  1 72                  447192.1775    0.060   1.000e+00
 73  0 73 72  0 72                  447192.1775    0.060   5.965e-01
 73  1 73 72  1 72                  447192.1775    0.060   5.965e-01
 73  1 73 72  0 72                  447192.1775    0.060   1.000e+00
 69 14 55 68 14 54                  447433.3241    0.060   1.000e+00
 69 14 56 68 14 55                  447433.3241    0.060   1.000e+00
 69 13 56 68 13 55                  447787.5743    0.060   1.000e+00
 69 13 57 68 13 56                  447787.5743    0.060   1.000e+00
 70  5 65 69  6 64                  447815.4047    0.060   1.000e+00
 69 12 58 68 12 57                  448269.3886    0.060   1.000e+00
 69 12 57 68 12 56                  448277.2203    0.060   1.000e+00
 25 14 12 24 13 12                  448458.2187    0.060   8.600e-03
 25 14 12 24 13 11                  448458.2187    0.060   1.000e+00
 25 14 11 24 13 12                  448458.2187    0.060   1.000e+00
 25 14 11 24 13 11                  448458.2187    0.060   8.600e-03
 68  7 61 67  7 60                  448560.9922    0.060   1.000e+00
 70  6 65 69  6 64                  448669.6498    0.060   1.000e+00
 72  3 70 71  2 69                  448839.4963    0.060   1.000e+00
 72  2 70 71  2 69                  448839.4963    0.060   7.138e-01
 72  3 70 71  3 69                  448839.4963    0.060   7.138e-01
 72  2 70 71  3 69                  448839.4963    0.060   1.000e+00
 70  5 65 69  5 64                  448890.0065    0.060   1.000e+00
 69 11 59 68 11 58                  448924.3277    0.060   1.000e+00
 69 11 58 68 11 57                  449006.0076    0.060   1.000e+00
 69  8 62 68  8 61                  449218.3607    0.060   1.000e+00
 67  7 61 66  6 60                  449224.7162    0.060   1.000e+00
 35 11 25 34 10 24                  449395.5868    0.060   1.000e+00
 35 11 24 34 10 24                  449395.5868    0.060   9.300e-03
 35 11 25 34 10 25                  449395.5868    0.060   9.300e-03
 35 11 24 34 10 25                  449395.5868    0.060   1.000e+00
 69 10 60 68 10 59                  449705.3674    0.060   1.000e+00
 70  6 65 69  5 64                  449744.2241    0.060   1.000e+00
 22 15  7 21 14  8                  450106.3878    0.060   1.000e+00
 22 15  8 21 14  8                  450106.3878    0.060   8.400e-03
 22 15  7 21 14  7                  450106.3878    0.060   8.400e-03
 22 15  8 21 14  7                  450106.3878    0.060   1.000e+00
 42  9 34 41  8 33                  450161.4208    0.060   1.000e+00
 73  2 72 72  1 71                  451025.2450    0.060   1.000e+00
 73  1 72 72  1 71                  451025.2450    0.060   6.479e-01
 73  2 72 72  2 71                  451025.2450    0.060   6.479e-01
 73  1 72 72  2 71                  451025.2450    0.060   1.000e+00
 70 18 52 69 18 51                  453150.9562    0.060   1.000e+00
 70 18 53 69 18 52                  453150.9562    0.060   1.000e+00
 74  0 74 73  0 73                  453226.1117    0.060   5.962e-01
 74  0 74 73  1 73                  453226.1117    0.060   1.000e+00
 74  1 74 73  1 73                  453226.1117    0.060   5.962e-01
 74  1 74 73  0 73                  453226.1117    0.060   1.000e+00
 29 13 16 28 12 17                  453227.4707    0.060   1.000e+00
 29 13 17 28 12 17                  453227.4707    0.060   8.800e-03
 29 13 16 28 12 16                  453227.4707    0.060   8.800e-03
 29 13 17 28 12 16                  453227.4707    0.060   1.000e+00
 70 17 54 69 17 53                  453262.7861    0.060   1.000e+00
 70 17 53 69 17 52                  453262.7861    0.060   1.000e+00
 39 10 30 38  9 29                  453391.3473    0.060   1.000e+00
 39 10 29 38  9 29                  453391.3473    0.060   9.900e-03
 39 10 29 38  9 30                  453392.6845    0.060   1.000e+00
 39 10 30 38  9 30                  453392.6845    0.060   9.900e-03
 70 15 55 69 15 54                  453622.3896    0.060   1.000e+00
 70 15 56 69 15 55                  453622.3896    0.060   1.000e+00
 70 13 57 69 13 56                  454272.0871    0.060   1.000e+00
 70 13 58 69 13 57                  454272.0871    0.060   1.000e+00
 69  7 62 68  7 61                  454557.8536    0.060   1.000e+00
 25 22  4 25 21  5                  454566.9196    0.060   1.000e+00
 25 22  3 25 21  4                  454566.9196    0.060   1.000e+00
 25 22  4 25 21  4                  454566.9196    0.060   8.000e-03
 27 22  6 27 21  7                  454624.9436    0.060   1.000e+00
 27 22  6 27 21  6                  454624.9436    0.060   8.000e-03
 27 22  5 27 21  6                  454624.9436    0.060   1.000e+00
 28 22  6 28 21  7                  454654.8219    0.060   1.000e+00
 28 22  7 28 21  8                  454654.8219    0.060   1.000e+00
 28 22  7 28 21  7                  454654.8219    0.060   7.900e-03
 29 22  7 29 21  8                  454685.2902    0.060   1.000e+00
 29 22  8 29 21  8                  454685.2902    0.060   7.900e-03
 29 22  8 29 21  9                  454685.2902    0.060   1.000e+00
 71  6 66 70  6 65                  454691.9000    0.060   1.000e+00
 30 22  8 30 21  9                  454716.3787    0.060   1.000e+00
 30 22  9 30 21  9                  454716.3787    0.060   7.900e-03
 30 22  9 30 21 10                  454716.3787    0.060   1.000e+00
 31 22  9 31 21 10                  454747.8089    0.060   1.000e+00
 31 22 10 31 21 10                  454747.8089    0.060   7.900e-03
 31 22 10 31 21 11                  454747.8089    0.060   1.000e+00
 32 22 11 32 21 11                  454779.5554    0.060   7.900e-03
 32 22 10 32 21 11                  454779.5554    0.060   1.000e+00
 32 22 11 32 21 12                  454779.5554    0.060   1.000e+00
 70 12 59 69 12 58                  454779.5554    0.060   9.719e-01
 70 12 58 69 12 57                  454789.9163    0.060   1.000e+00
 33 22 12 33 21 13                  454811.8460    0.060   1.000e+00
 33 22 12 33 21 12                  454811.8460    0.060   7.900e-03
 33 22 11 33 21 12                  454811.8460    0.060   1.000e+00
 34 22 13 34 21 14                  454844.1840    0.060   1.000e+00
 34 22 12 34 21 13                  454844.1840    0.060   1.000e+00
 34 22 13 34 21 13                  454844.1840    0.060   7.900e-03
 71  5 66 70  5 65                  454868.4859    0.060   1.000e+00
 73  3 71 72  2 70                  454870.4565    0.060   1.000e+00
 73  2 71 72  2 70                  454870.4565    0.060   7.115e-01
 73  3 71 72  3 70                  454870.4565    0.060   7.115e-01
 73  2 71 72  3 70                  454870.4565    0.060   1.000e+00
 35 22 13 35 21 14                  454877.0582    0.060   1.000e+00
 35 22 14 35 21 14                  454877.0582    0.060   7.900e-03
 35 22 14 35 21 15                  454877.0582    0.060   1.000e+00
 36 22 15 36 21 16                  454909.8950    0.060   1.000e+00
 36 22 14 36 21 15                  454909.8950    0.060   1.000e+00
 36 22 15 36 21 15                  454909.8950    0.060   7.900e-03
 37 22 15 37 21 16                  454942.8807    0.060   1.000e+00
 37 22 16 37 21 16                  454942.8807    0.060   7.900e-03
 37 22 16 37 21 17                  454942.8807    0.060   1.000e+00
 26 14 13 25 13 12                  454949.9469    0.060   1.000e+00
 26 14 12 25 13 13                  454949.9469    0.060   1.000e+00
 26 14 13 25 13 13                  454949.9469    0.060   8.600e-03
 26 14 12 25 13 12                  454949.9469    0.060   8.600e-03
 38 22 16 38 21 17                  454975.9860    0.060   1.000e+00
 38 22 17 38 21 18                  454975.9860    0.060   1.000e+00
 38 22 17 38 21 17                  454975.9860    0.060   7.900e-03
 39 22 18 39 21 18                  455008.9325    0.060   7.800e-03
 39 22 18 39 21 19                  455008.9325    0.060   1.000e+00
 39 22 17 39 21 18                  455008.9325    0.060   1.000e+00
 40 22 18 40 21 19                  455041.8722    0.060   1.000e+00
 40 22 19 40 21 19                  455041.8722    0.060   7.800e-03
 40 22 19 40 21 20                  455041.8722    0.060   1.000e+00
 41 22 20 41 21 21                  455074.5386    0.060   1.000e+00
 41 22 19 41 21 21                  455074.5386    0.060   7.800e-03
 41 22 20 41 21 20                  455074.5386    0.060   7.800e-03
 42 22 21 42 21 22                  455106.9857    0.060   1.000e+00
 42 22 21 42 21 21                  455106.9857    0.060   7.800e-03
 42 22 20 42 21 21                  455106.9857    0.060   1.000e+00
 43 22 21 43 21 22                  455139.1859    0.060   1.000e+00
 43 22 22 43 21 23                  455139.1859    0.060   1.000e+00
 43 22 22 43 21 22                  455139.1859    0.060   7.800e-03
 44 22 22 44 21 23                  455170.8898    0.060   1.000e+00
 44 22 23 44 21 24                  455170.8898    0.060   1.000e+00
 44 22 23 44 21 23                  455170.8898    0.060   7.800e-03
 45 22 23 45 21 24                  455202.2078    0.060   1.000e+00
 45 22 24 45 21 24                  455202.2078    0.060   7.800e-03
 45 22 24 45 21 25                  455202.2078    0.060   1.000e+00
 46 22 24 46 21 25                  455233.0501    0.060   1.000e+00
 46 22 25 46 21 25                  455233.0501    0.060   7.800e-03
 46 22 25 46 21 26                  455233.0501    0.060   1.000e+00
 47 22 25 47 21 26                  455263.0841    0.060   1.000e+00
 47 22 26 47 21 27                  455263.0841    0.060   1.000e+00
 47 22 26 47 21 26                  455263.0841    0.060   7.700e-03
 48 22 27 48 21 28                  455292.5560    0.060   1.000e+00
 48 22 27 48 21 27                  455292.5560    0.060   7.700e-03
 48 22 26 48 21 27                  455292.5560    0.060   1.000e+00
 49 22 28 49 21 28                  455321.2317    0.060   7.700e-03
 49 22 28 49 21 29                  455321.2317    0.060   1.000e+00
 49 22 27 49 21 28                  455321.2317    0.060   1.000e+00
 70 11 60 69 11 59                  455464.0929    0.060   1.000e+00
 70  8 63 69  8 62                  455476.8594    0.060   1.000e+00
 70 11 59 69 11 58                  455571.0220    0.060   1.000e+00
 70 10 61 69 10 60                  456252.1925    0.060   1.000e+00
 43  9 35 42  8 34                  456312.5032    0.060   1.000e+00
 43  9 34 42  8 35                  456419.8351    0.060   1.000e+00
 23 15  8 22 14  8                  456605.7172    0.060   8.500e-03
 23 15  8 22 14  9                  456605.7172    0.060   1.000e+00
 23 15  9 22 14  8                  456605.7172    0.060   1.000e+00
 23 15  9 22 14  9                  456605.7172    0.060   8.500e-03
 69  8 61 68  8 60                  456615.8693    0.060   1.000e+00
 72  5 68 71  5 67                  456670.1704    0.060   1.000e+00
 72  4 68 71  4 67                  456682.3414    0.060   1.000e+00
 72  5 68 71  4 67                  456723.8587    0.060   1.000e+00
 70 10 60 69 10 59                  457053.9169    0.060   1.000e+00
 74  2 73 73  1 72                  457056.8534    0.060   1.000e+00
 74  1 73 73  1 72                  457056.8534    0.060   6.468e-01
 74  2 73 73  2 72                  457056.8534    0.060   6.468e-01
 74  1 73 73  2 72                  457056.8534    0.060   1.000e+00
 33 12 21 32 11 22                  457853.4036    0.060   1.000e+00
 33 12 21 32 11 21                  457853.4036    0.060   9.100e-03
 33 12 22 32 11 21                  457853.4036    0.060   1.000e+00
 33 12 22 32 11 22                  457853.4036    0.060   9.100e-03
 20 16  4 19 15  4                  458213.4654    0.060   8.400e-03
 20 16  5 19 15  5                  458213.4654    0.060   8.400e-03
 20 16  4 19 15  5                  458213.4654    0.060   1.000e+00
 20 16  5 19 15  4                  458213.4654    0.060   1.000e+00
 71 22 49 70 22 48                  459390.2807    0.060   1.000e+00
 71 22 50 70 22 49                  459390.2807    0.060   1.000e+00
 17 17  0 16 16  1                  459783.0685    0.060   1.000e+00
 17 17  1 16 16  0                  459783.0685    0.060   1.000e+00
 17 17  0 16 16  0                  459783.0685    0.060   8.300e-03
 17 17  1 16 16  1                  459783.0685    0.060   8.300e-03
 71 14 57 70 14 56                  460364.1618    0.060   1.000e+00
 71 14 58 70 14 57                  460364.1618    0.060   1.000e+00
 70  7 63 69  7 62                  460485.7976    0.060   1.000e+00
 72  6 67 71  6 66                  460709.8404    0.060   1.000e+00
 72  5 67 71  5 66                  460851.1431    0.060   1.000e+00
 72  6 67 71  5 66                  461387.4165    0.060   1.000e+00
 27 14 13 26 13 14                  461439.7907    0.060   1.000e+00
 27 14 14 26 13 13                  461439.7907    0.060   1.000e+00
 27 14 13 26 13 13                  461439.7907    0.060   8.600e-03
 27 14 14 26 13 14                  461439.7907    0.060   8.600e-03
 71  8 64 70  8 63                  461709.1330    0.060   1.000e+00
 71 11 61 70 11 60                  462004.4642    0.060   1.000e+00
 71 11 60 70 11 59                  462143.4127    0.060   1.000e+00
 37 11 26 36 10 27                  462211.4666    0.060   1.000e+00
 37 11 27 36 10 27                  462211.4666    0.060   9.500e-03
 37 11 26 36 10 26                  462211.4666    0.060   9.500e-03
 37 11 27 36 10 26                  462211.4666    0.060   1.000e+00
 44  9 36 43  8 35                  462427.2198    0.060   1.000e+00
 44  9 35 43  8 36                  462581.4854    0.060   1.000e+00
 73  5 69 72  5 68                  462689.2208    0.060   1.000e+00
 73  4 69 72  4 68                  462698.7228    0.060   1.000e+00
 73  5 69 72  4 68                  462730.6952    0.060   1.000e+00
 71 10 62 70 10 61                  462792.8108    0.060   1.000e+00
 75  2 74 74  1 73                  463085.8439    0.060   1.000e+00
 75  1 74 74  1 73                  463085.8439    0.060   6.457e-01
 75  2 74 74  2 73                  463085.8439    0.060   6.457e-01
 75  1 74 74  2 73                  463085.8439    0.060   1.000e+00
 24 15 10 23 14  9                  463103.9660    0.060   1.000e+00
 24 15 10 23 14 10                  463103.9660    0.060   8.500e-03
 24 15  9 23 14  9                  463103.9660    0.060   8.500e-03
 24 15  9 23 14 10                  463103.9660    0.060   1.000e+00
 70  8 62 69  8 61                  463247.9017    0.060   1.000e+00
 71 10 61 70 10 60                  463785.3274    0.060   1.000e+00
 49  8 42 48  7 41                  464086.2892    0.060   1.000e+00
 34 12 22 33 11 23                  464300.5407    0.060   1.000e+00
 34 12 22 33 11 22                  464300.5407    0.060   9.100e-03
 34 12 23 33 11 22                  464300.5407    0.060   1.000e+00
 34 12 23 33 11 23                  464300.5407    0.060   9.100e-03
 72  7 66 71  7 65                  464689.5953    0.060   1.000e+00
 21 16  6 20 15  6                  464716.8889    0.060   8.400e-03
 21 16  6 20 15  5                  464716.8889    0.060   1.000e+00
 21 16  5 20 15  5                  464716.8889    0.060   8.400e-03
 21 16  5 20 15  6                  464716.8889    0.060   1.000e+00
 74  3 71 73  4 70                  464770.2259    0.060   1.000e+00
 74  3 71 73  3 70                  464771.8501    0.060   1.000e+00
 74  4 71 73  4 70                  464771.8501    0.060   1.000e+00
 74  4 71 73  3 70                  464773.4595    0.060   1.000e+00
 48  8 40 47  7 41                  465051.2699    0.060   1.000e+00
 76  1 76 75  0 75                  465286.4140    0.060   1.000e+00
 76  0 76 75  1 75                  465286.4140    0.060   1.000e+00
 76  0 76 75  0 75                  465286.4140    0.060   5.957e-01
 76  1 76 75  1 75                  465286.4140    0.060   5.957e-01
 72 22 51 71 22 50                  465794.2262    0.060   1.000e+00
 72 22 50 71 22 49                  465794.2262    0.060   1.000e+00
 72 23 50 71 23 49                  465796.8169    0.060   1.000e+00
 72 23 49 71 23 48                  465796.8169    0.060   1.000e+00
 72 21 52 71 21 51                  465809.4829    0.060   1.000e+00
 72 21 51 71 21 50                  465809.4829    0.060   1.000e+00
 72 20 52 71 20 51                  465845.2130    0.060   1.000e+00
 72 20 53 71 20 52                  465845.2130    0.060   1.000e+00
 72 19 54 71 19 53                  465905.8202    0.060   1.000e+00
 72 19 53 71 19 52                  465905.8202    0.060   1.000e+00
 72 18 54 71 18 53                  465995.7192    0.060   1.000e+00
 72 18 55 71 18 54                  465995.7192    0.060   1.000e+00
 41 10 32 40  9 31                  466024.2238    0.060   1.000e+00
 41 10 31 40  9 31                  466024.2238    0.060   1.010e-02
 41 10 31 40  9 32                  466026.8646    0.060   1.000e+00
 41 10 32 40  9 32                  466026.8646    0.060   1.010e-02
 72 17 55 71 17 54                  466121.7775    0.060   1.000e+00
 72 17 56 71 17 55                  466121.7775    0.060   1.000e+00
 31 13 18 30 12 19                  466175.7707    0.060   1.000e+00
 31 13 19 30 12 19                  466175.7707    0.060   8.800e-03
 31 13 19 30 12 18                  466175.7707    0.060   1.000e+00
 31 13 18 30 12 18                  466175.7707    0.060   8.800e-03
 18 17  1 17 16  2                  466289.4953    0.060   1.000e+00
 18 17  2 17 16  1                  466289.4953    0.060   1.000e+00
 18 17  1 17 16  1                  466289.4953    0.060   8.300e-03
 18 17  2 17 16  2                  466289.4953    0.060   8.300e-03
 73  5 68 72  6 67                  466299.9221    0.060   1.000e+00
 71  7 64 70  7 63                  466354.0427    0.060   1.000e+00
 72 15 57 71 15 56                  466522.1597    0.060   1.000e+00
 72 15 58 71 15 57                  466522.1597    0.060   1.000e+00
 73  6 67 72  7 66                  466781.8490    0.060   1.000e+00
 72 14 58 71 14 57                  466828.4559    0.060   1.000e+00
 72 14 59 71 14 58                  466828.4559    0.060   1.000e+00
 73  5 68 72  5 67                  466836.2082    0.060   1.000e+00
 75  3 73 74  2 72                  466924.7715    0.060   1.000e+00
 75  2 73 74  2 72                  466924.7715    0.060   7.068e-01
 75  3 73 74  3 72                  466924.7715    0.060   7.068e-01
 75  2 73 74  3 72                  466924.7715    0.060   1.000e+00
 72 13 60 71 13 59                  467240.6107    0.060   1.000e+00
 72 13 59 71 13 58                  467242.4398    0.060   1.000e+00
 73  6 68 72  5 67                  467259.7963    0.060   1.000e+00
 71  9 62 70  9 61                  467278.8154    0.060   1.000e+00
 72 12 61 71 12 60                  467801.7321    0.060   1.000e+00
 72 12 60 71 12 59                  467820.8569    0.060   1.000e+00
 72  8 65 71  8 64                  467915.5397    0.060   1.000e+00
 28 14 15 27 13 15                  467927.5408    0.060   8.600e-03
 28 14 15 27 13 14                  467927.5408    0.060   1.000e+00
 28 14 14 27 13 15                  467927.5408    0.060   1.000e+00
 28 14 14 27 13 14                  467927.5408    0.060   8.600e-03
 45  9 37 44  8 36                  468501.7432    0.060   1.000e+00
 50  8 43 49  7 42                  468535.0854    0.060   1.000e+00
 38 11 28 37 10 27                  468605.6076    0.060   1.000e+00
 38 11 27 37 10 27                  468605.6076    0.060   9.600e-03
 38 11 28 37 10 28                  468605.6076    0.060   9.600e-03
 38 11 27 37 10 28                  468605.6076    0.060   1.000e+00
 74  5 70 73  5 69                  468705.9814    0.060   1.000e+00
 45  9 36 44  8 37                  468720.7425    0.060   1.000e+00
 72 11 61 71 11 60                  468724.4565    0.060   1.000e+00
 74  5 70 73  4 69                  468737.7152    0.060   1.000e+00
 76  2 75 75  1 74                  469112.1842    0.060   1.000e+00
 76  1 75 75  1 74                  469112.1842    0.060   6.448e-01
 76  2 75 75  2 74                  469112.1842    0.060   6.448e-01
 76  1 75 75  2 74                  469112.1842    0.060   1.000e+00
 25 15 11 24 14 10                  469601.1803    0.060   1.000e+00
 25 15 10 24 14 10                  469601.1803    0.060   8.500e-03
 25 15 10 24 14 11                  469601.1803    0.060   1.000e+00
 25 15 11 24 14 11                  469601.1803    0.060   8.500e-03
 71  8 63 70  8 62                  469797.8520    0.060   1.000e+00
 72 10 62 71 10 61                  470544.9752    0.060   1.000e+00
 72  7 66 71  6 65                  470605.7485    0.060   1.000e+00
 73  7 67 72  7 66                  470735.0660    0.060   1.000e+00
 35 12 24 34 11 24                  470741.8583    0.060   9.200e-03
 35 12 23 34 11 23                  470741.8583    0.060   9.200e-03
 35 12 23 34 11 24                  470741.8583    0.060   1.000e+00
 35 12 24 34 11 23                  470741.8583    0.060   1.000e+00
 75  3 72 74  4 71                  470791.9378    0.060   1.000e+00
 75  3 72 74  3 71                  470793.1508    0.060   1.000e+00
 75  4 72 74  4 71                  470793.1508    0.060   1.000e+00
 75  4 72 74  3 71                  470794.4136    0.060   1.000e+00
 22 16  7 21 15  7                  471219.8566    0.060   8.400e-03
 22 16  6 21 15  6                  471219.8566    0.060   8.400e-03
 22 16  7 21 15  6                  471219.8566    0.060   1.000e+00
 22 16  6 21 15  7                  471219.8566    0.060   1.000e+00
 77  1 77 76  1 76                  471312.6203    0.060   5.953e-01
 77  0 77 76  0 76                  471312.6203    0.060   5.953e-01
 77  0 77 76  1 76                  471312.6203    0.060   1.000e+00
 77  1 77 76  0 76                  471312.6203    0.060   1.000e+00
 49  8 41 48  7 42                  471448.2088    0.060   1.000e+00
 72  7 65 71  7 64                  472173.3369    0.060   1.000e+00
 73 22 52 72 22 51                  472195.5278    0.060   1.000e+00
 73 22 51 72 22 50                  472195.5278    0.060   1.000e+00
 73 23 51 72 23 50                  472195.5278    0.060   9.179e-01
 73 23 50 72 23 49                  472195.5278    0.060   9.179e-01
 73 21 52 72 21 51                  472213.8907    0.060   1.000e+00
 73 21 53 72 21 52                  472213.8907    0.060   1.000e+00
 73 20 54 72 20 53                  472253.7779    0.060   1.000e+00
 73 20 53 72 20 52                  472253.7779    0.060   1.000e+00
 42 10 33 41  9 32                  472315.6834    0.060   1.000e+00
 42 10 32 41  9 32                  472315.6834    0.060   1.020e-02
 42 10 33 41  9 33                  472319.4787    0.060   1.020e-02
 73 19 54 72 19 53                  472319.4787    0.060   2.772e-01
 73 19 55 72 19 54                  472319.4787    0.060   2.772e-01
 42 10 32 41  9 33                  472319.4787    0.060   1.000e+00
 74  5 69 73  6 68                  472400.2277    0.060   1.000e+00
 73 18 56 72 18 55                  472415.0495    0.060   1.000e+00
 73 18 55 72 18 54                  472415.0495    0.060   1.000e+00
 73 17 57 72 17 56                  472548.4368    0.060   1.000e+00
 73 17 56 72 17 55                  472548.4368    0.060   1.000e+00
 32 13 20 31 12 19                  472644.6154    0.060   1.000e+00
 32 13 19 31 12 19                  472644.6154    0.060   8.900e-03
 32 13 19 31 12 20                  472644.6154    0.060   1.000e+00
 32 13 20 31 12 20                  472644.6154    0.060   8.900e-03
 51  8 44 50  7 43                  472669.6978    0.060   1.000e+00
 73 16 57 72 16 56                  472729.0344    0.060   1.000e+00
 73 16 58 72 16 57                  472729.0344    0.060   1.000e+00
 74  6 69 73  6 68                  472733.8357    0.060   1.000e+00
 19 17  3 18 16  3                  472795.8923    0.060   8.300e-03
 19 17  2 18 16  2                  472795.8923    0.060   8.300e-03
 19 17  3 18 16  2                  472795.8923    0.060   1.000e+00
 19 17  2 18 16  3                  472795.8923    0.060   1.000e+00
 48  1 47 47  0 47                  472837.9397    0.060   1.000e+00
 76  3 74 75  2 73                  472948.0361    0.060   1.000e+00
 76  2 74 75  2 73                  472948.0361    0.060   7.047e-01
 76  3 74 75  3 73                  472948.0361    0.060   7.047e-01
 76  2 74 75  3 73                  472948.0361    0.060   1.000e+00
 73 15 58 72 15 57                  472970.2254    0.060   1.000e+00
 73 15 59 72 15 58                  472970.2254    0.060   1.000e+00
 74  6 69 73  5 68                  473157.4408    0.060   1.000e+00
 73 14 59 72 14 58                  473292.2118    0.060   1.000e+00
 73 14 60 72 14 59                  473292.2118    0.060   1.000e+00
 74  6 68 73  7 67                  473555.7383    0.060   1.000e+00
 73 13 60 72 13 59                  473727.7615    0.060   1.000e+00
 73  8 66 72  8 65                  474096.9795    0.060   1.000e+00
 73 12 62 72 12 61                  474314.5415    0.060   1.000e+00
 73 12 61 72 12 60                  474339.8030    0.060   1.000e+00
 29 14 16 28 13 16                  474413.1172    0.060   8.700e-03
 29 14 15 28 13 16                  474413.1172    0.060   1.000e+00
 29 14 16 28 13 15                  474413.1172    0.060   1.000e+00
 29 14 15 28 13 15                  474413.1172    0.060   8.700e-03
 51  8 43 50  7 43                  474430.2890    0.060   1.000e+00
 46  9 38 45  8 37                  474529.6276    0.060   1.000e+00
 75  4 71 74  4 70                  474725.9478    0.060   1.000e+00
 75  5 71 74  4 70                  474744.7361    0.060   1.000e+00
 46  9 37 45  8 38                  474838.1612    0.060   1.000e+00
 39 11 29 38 10 28                  474989.8477    0.060   1.000e+00
 39 11 28 38 10 28                  474989.8477    0.060   9.600e-03
 39 11 29 38 10 29                  474989.8477    0.060   9.600e-03
 39 11 28 38 10 29                  474989.8477    0.060   1.000e+00
 73 11 63 72 11 62                  475085.7171    0.060   1.000e+00
 77  2 76 76  1 75                  475135.8218    0.060   1.000e+00
 77  1 76 76  1 75                  475135.8218    0.060   6.436e-01
 77  2 76 76  2 75                  475135.8218    0.060   6.436e-01
 77  1 76 76  2 75                  475135.8218    0.060   1.000e+00
 73 11 62 72 11 61                  475315.5738    0.060   1.000e+00
 23 23  1 23 22  1                  475439.8454    0.060   8.000e-03
 23 23  1 23 22  2                  475439.8454    0.060   1.000e+00
 23 23  0 23 22  1                  475439.8454    0.060   1.000e+00
 24 23  2 24 22  2                  475468.9457    0.060   8.000e-03
 24 23  1 24 22  2                  475468.9457    0.060   1.000e+00
 24 23  2 24 22  3                  475468.9457    0.060   1.000e+00
 25 23  2 25 22  3                  475499.1019    0.060   1.000e+00
 25 23  3 25 22  4                  475499.1019    0.060   1.000e+00
 25 23  3 25 22  3                  475499.1019    0.060   8.000e-03
 26 23  4 26 22  4                  475529.9211    0.060   8.000e-03
 26 23  3 26 22  4                  475529.9211    0.060   1.000e+00
 26 23  4 26 22  5                  475529.9211    0.060   1.000e+00
 73  7 67 72  6 66                  475580.4185    0.060   1.000e+00
 28 23  6 28 22  7                  475594.2806    0.060   1.000e+00
 28 23  6 28 22  6                  475594.2806    0.060   8.000e-03
 28 23  5 28 22  6                  475594.2806    0.060   1.000e+00
 29 23  7 29 22  7                  475627.4042    0.060   7.900e-03
 29 23  6 29 22  7                  475627.4042    0.060   1.000e+00
 29 23  7 29 22  8                  475627.4042    0.060   1.000e+00
 31 23  8 31 22  9                  475695.7936    0.060   1.000e+00
 31 23  9 31 22  9                  475695.7936    0.060   7.900e-03
 31 23  9 31 22 10                  475695.7936    0.060   1.000e+00
 32 23  9 32 22 10                  475730.7791    0.060   1.000e+00
 32 23 10 32 22 10                  475730.7791    0.060   7.900e-03
 32 23 10 32 22 11                  475730.7791    0.060   1.000e+00
 33 23 11 33 22 12                  475766.4308    0.060   1.000e+00
 33 23 11 33 22 11                  475766.4308    0.060   7.900e-03
 33 23 10 33 22 11                  475766.4308    0.060   1.000e+00
 34 23 12 34 22 13                  475802.4865    0.060   1.000e+00
 34 23 12 34 22 12                  475802.4865    0.060   7.900e-03
 34 23 11 34 22 12                  475802.4865    0.060   1.000e+00
 73  9 65 72  9 64                  475836.1010    0.060   1.000e+00
 35 23 13 35 22 14                  475838.9677    0.060   1.000e+00
 35 23 12 35 22 13                  475838.9677    0.060   1.000e+00
 35 23 13 35 22 13                  475838.9677    0.060   7.900e-03
 73 10 64 72 10 63                  475849.5035    0.060   1.000e+00
 36 23 14 36 22 15                  475875.7909    0.060   1.000e+00
 36 23 13 36 22 14                  475875.7909    0.060   1.000e+00
 36 23 14 36 22 14                  475875.7909    0.060   7.900e-03
 37 23 15 37 22 15                  475912.9908    0.060   7.900e-03
 37 23 15 37 22 16                  475912.9908    0.060   1.000e+00
 37 23 14 37 22 15                  475912.9908    0.060   1.000e+00
 38 23 16 38 22 16                  475950.4233    0.060   7.900e-03
 38 23 15 38 22 16                  475950.4233    0.060   1.000e+00
 38 23 16 38 22 17                  475950.4233    0.060   1.000e+00
 39 23 16 39 22 17                  475988.0581    0.060   1.000e+00
 39 23 17 39 22 17                  475988.0581    0.060   7.900e-03
 39 23 17 39 22 18                  475988.0581    0.060   1.000e+00
 40 23 17 40 22 18                  476025.6972    0.060   1.000e+00
 40 23 18 40 22 18                  476025.6972    0.060   7.800e-03
 40 23 18 40 22 19                  476025.6972    0.060   1.000e+00
 41 23 19 41 22 19                  476063.5342    0.060   7.800e-03
 41 23 19 41 22 20                  476063.5342    0.060   1.000e+00
 41 23 18 41 22 19                  476063.5342    0.060   1.000e+00
 26 15 12 25 14 11                  476097.0202    0.060   1.000e+00
 26 15 11 25 14 11                  476097.0202    0.060   8.500e-03
 26 15 12 25 14 12                  476097.0202    0.060   8.500e-03
 26 15 11 25 14 12                  476097.0202    0.060   1.000e+00
 42 23 19 42 22 20                  476101.3469    0.060   1.000e+00
 42 23 20 42 22 20                  476101.3469    0.060   7.800e-03
 42 23 20 42 22 21                  476101.3469    0.060   1.000e+00
 43 23 21 43 22 21                  476139.0854    0.060   7.800e-03
 43 23 20 43 22 21                  476139.0854    0.060   1.000e+00
 43 23 21 43 22 22                  476139.0854    0.060   1.000e+00
 44 23 22 44 22 22                  476176.7019    0.060   7.800e-03
 44 23 22 44 22 23                  476176.7019    0.060   1.000e+00
 44 23 21 44 22 22                  476176.7019    0.060   1.000e+00
 45 23 22 45 22 23                  476214.0913    0.060   1.000e+00
 45 23 23 45 22 24                  476214.0913    0.060   1.000e+00
 45 23 23 45 22 23                  476214.0913    0.060   7.800e-03
 46 23 24 46 22 25                  476251.3364    0.060   1.000e+00
 46 23 23 46 22 24                  476251.3364    0.060   1.000e+00
 46 23 24 46 22 24                  476251.3364    0.060   7.800e-03
 72  8 64 71  8 63                  476262.5677    0.060   1.000e+00
 47 23 25 47 22 25                  476288.2355    0.060   7.800e-03
 47 23 25 47 22 26                  476288.2355    0.060   1.000e+00
 47 23 24 47 22 25                  476288.2355    0.060   1.000e+00
 48 23 26 48 22 26                  476324.7187    0.060   7.800e-03
 48 23 26 48 22 27                  476324.7187    0.060   1.000e+00
 48 23 25 48 22 26                  476324.7187    0.060   1.000e+00
 49 23 27 49 22 28                  476360.6689    0.060   1.000e+00
 49 23 26 49 22 27                  476360.6689    0.060   1.000e+00
 49 23 27 49 22 27                  476360.6689    0.060   7.700e-03
 50 23 28 50 22 29                  476396.1342    0.060   1.000e+00
 50 23 28 50 22 28                  476396.1342    0.060   7.700e-03
 50 23 27 50 22 28                  476396.1342    0.060   1.000e+00
 52  8 45 51  7 44                  476459.2949    0.060   1.000e+00
 74  7 68 73  7 67                  476769.6751    0.060   1.000e+00
 76  3 73 75  3 72                  476811.9728    0.060   7.800e-01
 76  4 73 75  4 72                  476811.9728    0.060   7.800e-01
 76  4 73 75  3 72                  476811.9728    0.060   1.000e+00
 76  3 73 75  4 72                  476811.9728    0.060   1.000e+00
 36 12 25 35 11 24                  477177.0193    0.060   1.000e+00
 36 12 24 35 11 24                  477177.0193    0.060   9.200e-03
 36 12 24 35 11 25                  477177.0193    0.060   1.000e+00
 36 12 25 35 11 25                  477177.0193    0.060   9.200e-03
 23 16  8 22 15  8                  477722.1186    0.060   8.400e-03
 23 16  8 22 15  7                  477722.1186    0.060   1.000e+00
 23 16  7 22 15  8                  477722.1186    0.060   1.000e+00
 23 16  7 22 15  7                  477722.1186    0.060   8.400e-03
 73  7 66 72  7 65                  477955.4686    0.060   1.000e+00
 50  8 42 49  7 43                  477962.0917    0.060   1.000e+00
 75  5 70 74  6 69                  478478.1282    0.060   1.000e+00
 43 10 34 42  9 33                  478588.9418    0.060   1.000e+00
 43 10 33 42  9 33                  478588.9418    0.060   1.030e-02
 74 23 51 73 23 50                  478591.5225    0.060   1.000e+00
 74 23 52 73 23 51                  478591.5225    0.060   1.000e+00
 74 22 52 73 22 51                  478593.8626    0.060   1.000e+00
 74 22 53 73 22 52                  478593.8626    0.060   1.000e+00
 38  6 33 37  3 34                  478615.8177    0.060   2.842e-01
 74 21 53 73 21 52                  478615.8177    0.060   1.000e+00
 74 21 54 73 21 53                  478615.8177    0.060   1.000e+00
 74 20 54 73 20 53                  478659.6225    0.060   1.000e+00
 74 20 55 73 20 54                  478659.6225    0.060   1.000e+00
 74 19 56 73 19 55                  478729.7640    0.060   1.000e+00
 74 19 55 73 19 54                  478729.7640    0.060   1.000e+00
 75  5 70 74  5 69                  478811.9673    0.060   1.000e+00
 74 18 56 73 18 55                  478832.0051    0.060   1.000e+00
 74 18 57 73 18 56                  478832.0051    0.060   1.000e+00
 77  3 75 76  2 74                  478968.5702    0.060   1.000e+00
 77  2 75 76  2 74                  478968.5702    0.060   7.026e-01
 77  3 75 76  3 74                  478968.5702    0.060   7.026e-01
 77  2 75 76  3 74                  478968.5702    0.060   1.000e+00
 33 13 20 32 12 20                  479109.5591    0.060   8.900e-03
 33 13 21 32 12 20                  479109.5591    0.060   1.000e+00
 33 13 21 32 12 21                  479109.5591    0.060   8.900e-03
 33 13 20 32 12 21                  479109.5591    0.060   1.000e+00
 74 14 60 73 14 59                  479755.3909    0.060   1.000e+00
 74 14 61 73 14 60                  479755.3909    0.060   1.000e+00
 53  8 46 52  7 45                  479877.0579    0.060   1.000e+00
 75  6 69 74  7 68                  480189.5652    0.060   1.000e+00
 74 13 62 73 13 61                  480210.6635    0.060   1.000e+00
 74 13 61 73 13 60                  480213.5450    0.060   1.000e+00
 74  8 67 73  8 66                  480254.4235    0.060   1.000e+00
 47  9 39 46  8 38                  480504.8720    0.060   1.000e+00
 76  5 72 75  5 71                  480732.0912    0.060   1.000e+00
 76  5 72 75  4 71                  480750.8801    0.060   1.000e+00
 74 12 63 73 12 62                  480828.2706    0.060   1.000e+00
 30 14 16 29 13 16                  480896.2234    0.060   8.700e-03
 30 14 17 29 13 17                  480896.2234    0.060   8.700e-03
 30 14 17 29 13 16                  480896.2234    0.060   1.000e+00
 30 14 16 29 13 17                  480896.2234    0.060   1.000e+00
 47  9 38 46  8 39                  480934.8078    0.060   1.000e+00
 78  2 77 77  1 76                  481156.7763    0.060   1.000e+00
 78  1 77 77  1 76                  481156.7763    0.060   6.427e-01
 78  2 77 77  2 76                  481156.7763    0.060   6.427e-01
 78  1 77 77  2 76                  481156.7763    0.060   1.000e+00
 73  9 64 72  9 63                  481193.8452    0.060   1.000e+00
 40 11 29 39 10 29                  481363.5302    0.060   9.700e-03
 40 11 30 39 10 30                  481363.5302    0.060   9.700e-03
 40 11 30 39 10 29                  481363.5302    0.060   1.000e+00
 40 11 29 39 10 30                  481363.5302    0.060   1.000e+00
 74 11 64 73 11 63                  481625.3647    0.060   1.000e+00
 74 11 63 73 11 62                  481918.4813    0.060   1.000e+00
 74  9 66 73  9 65                  482200.9010    0.060   1.000e+00
 73  8 65 72  8 64                  482639.3045    0.060   1.000e+00
 77  3 74 76  3 73                  482827.9928    0.060   7.764e-01
 77  4 74 76  3 73                  482827.9928    0.060   1.000e+00
 77  4 74 76  4 73                  482827.9928    0.060   7.764e-01
 77  3 74 76  4 73                  482827.9928    0.060   1.000e+00
 54  8 47 53  7 46                  482903.7737    0.060   1.000e+00
 79  0 79 78  0 78                  483356.8560    0.060   5.948e-01
 79  0 79 78  1 78                  483356.8560    0.060   1.000e+00
 79  1 79 78  1 78                  483356.8560    0.060   5.948e-01
 79  1 79 78  0 78                  483356.8560    0.060   1.000e+00
 37 12 26 36 11 25                  483605.4195    0.060   1.000e+00
 37 12 25 36 11 25                  483605.4195    0.060   9.300e-03
 37 12 26 36 11 26                  483605.4195    0.060   9.300e-03
 37 12 25 36 11 26                  483605.4195    0.060   1.000e+00
 24 16  9 23 15  9                  484223.5954    0.060   8.400e-03
 24 16  8 23 15  9                  484223.5954    0.060   1.000e+00
 24 16  8 23 15  8                  484223.5954    0.060   8.400e-03
 24 16  9 23 15  8                  484223.5954    0.060   1.000e+00
 76  5 71 75  6 70                  484538.3505    0.060   1.000e+00
 51  8 43 50  7 44                  484625.2407    0.060   1.000e+00
 76  6 71 75  6 70                  484744.6858    0.060   1.000e+00
 76  5 71 75  5 70                  484801.0390    0.060   1.000e+00
 44 10 35 43  9 34                  484842.7328    0.060   1.000e+00
 44 10 34 43  9 34                  484842.7328    0.060   1.040e-02
 44 10 34 43  9 35                  484852.0342    0.060   1.000e+00
 44 10 35 43  9 35                  484852.0342    0.060   1.040e-02
 78  3 76 77  2 75                  484986.4332    0.060   1.000e+00
 78  2 76 77  2 75                  484986.4332    0.060   7.005e-01
 78  3 76 77  3 75                  484986.4332    0.060   7.005e-01
 78  2 76 77  3 75                  484986.4332    0.060   1.000e+00
 75 22 53 74 22 52                  484989.7364    0.060   1.000e+00
 75 22 54 74 22 53                  484989.7364    0.060   1.000e+00
 76  6 71 75  5 70                  485007.3289    0.060   1.000e+00
 75 21 55 74 21 54                  485014.5823    0.060   1.000e+00
 75 21 54 74 21 53                  485014.5823    0.060   1.000e+00
 75 19 56 74 19 55                  485138.3569    0.060   1.000e+00
 75 19 57 74 19 56                  485138.3569    0.060   1.000e+00
 75 18 57 74 18 56                  485246.6627    0.060   1.000e+00
 75 18 58 74 18 57                  485246.6627    0.060   1.000e+00
 75 17 59 74 17 58                  485395.8959    0.060   1.000e+00
 75 17 58 74 17 57                  485395.8959    0.060   1.000e+00
 55  8 48 54  7 47                  485528.6762    0.060   1.000e+00
 34 13 21 33 12 22                  485570.2503    0.060   1.000e+00
 34 13 22 33 12 21                  485570.2503    0.060   1.000e+00
 34 13 21 33 12 21                  485570.2503    0.060   9.000e-03
 34 13 22 33 12 22                  485570.2503    0.060   9.000e-03
 75 16 59 74 16 58                  485596.1588    0.060   1.000e+00
 75 16 60 74 16 59                  485596.1588    0.060   1.000e+00
 21 17  4 20 16  4                  485808.0194    0.060   8.300e-03
 21 17  4 20 16  5                  485808.0194    0.060   1.000e+00
 21 17  5 20 16  4                  485808.0194    0.060   1.000e+00
 21 17  5 20 16  5                  485808.0194    0.060   8.300e-03
 75 15 60 74 15 59                  485862.6211    0.060   1.000e+00
 75 15 61 74 15 60                  485862.6211    0.060   1.000e+00
 75  7 69 74  6 68                  486008.6128    0.060   1.000e+00
 75 14 61 74 14 60                  486217.8788    0.060   1.000e+00
 75 14 62 74 14 61                  486217.8788    0.060   1.000e+00
 75  8 68 74  8 67                  486389.1215    0.060   1.000e+00
 75 13 63 74 13 62                  486695.7688    0.060   1.000e+00
 75 13 62 74 13 61                  486699.8791    0.060   1.000e+00
 76  6 70 75  7 69                  486705.6896    0.060   1.000e+00
 77  5 73 76  5 72                  486741.6824    0.060   1.000e+00
 77  4 73 76  4 72                  486744.8025    0.060   1.000e+00
 77  5 73 76  4 72                  486755.8598    0.060   1.000e+00
 48  9 39 47  8 40                  487012.7791    0.060   1.000e+00
 79  2 78 78  1 77                  487175.0493    0.060   1.000e+00
 79  1 78 78  1 77                  487175.0493    0.060   6.418e-01
 79  2 78 78  2 77                  487175.0493    0.060   6.418e-01
 79  1 78 78  2 77                  487175.0493    0.060   1.000e+00
 75 12 64 74 12 63                  487342.8771    0.060   1.000e+00
 18 18  0 17 17  0                  487352.9749    0.060   8.300e-03
 18 18  0 17 17  1                  487352.9749    0.060   1.000e+00
 18 18  1 17 17  1                  487352.9749    0.060   8.300e-03
 18 18  1 17 17  0                  487352.9749    0.060   1.000e+00
 31 14 17 30 13 17                  487376.5596    0.060   8.700e-03
 31 14 17 30 13 18                  487376.5596    0.060   1.000e+00
 31 14 18 30 13 18                  487376.5596    0.060   8.700e-03
 31 14 18 30 13 17                  487376.5596    0.060   1.000e+00
 41 11 30 40 10 30                  487725.9123    0.060   9.800e-03
 41 11 31 40 10 31                  487725.9123    0.060   9.800e-03
 41 11 31 40 10 30                  487725.9123    0.060   1.000e+00
 41 11 30 40 10 31                  487725.9123    0.060   1.000e+00
 56  8 49 55  7 48                  487752.6721    0.060   1.000e+00
 74  9 65 73  9 64                  488114.2429    0.060   1.000e+00
 75 11 65 74 11 64                  488163.6063    0.060   1.000e+00
 75  9 67 74  9 66                  488540.1163    0.060   1.000e+00
 76  7 70 75  7 69                  488810.7741    0.060   1.000e+00
 78  4 75 77  3 74                  488841.5566    0.060   1.000e+00
 78  3 75 77  3 74                  488841.5566    0.060   7.729e-01
 78  4 75 77  4 74                  488841.5566    0.060   7.729e-01
 78  3 75 77  4 74                  488841.5566    0.060   1.000e+00
 75 10 66 74 10 65                  488862.1461    0.060   1.000e+00
 74  8 66 73  8 65                  488926.9936    0.060   1.000e+00
 28 15 13 27 14 13                  489084.1306    0.060   8.600e-03
 28 15 14 27 14 14                  489084.1306    0.060   8.600e-03
 28 15 13 27 14 14                  489084.1306    0.060   1.000e+00
 28 15 14 27 14 13                  489084.1306    0.060   1.000e+00
 52  8 45 51  7 45                  489154.9849    0.060   1.000e+00
 80  0 80 79  0 79                  489374.9614    0.060   5.946e-01
 80  1 80 79  1 79                  489374.9614    0.060   5.946e-01
 80  0 80 79  1 79                  489374.9614    0.060   1.000e+00
 80  1 80 79  0 79                  489374.9614    0.060   1.000e+00
 75  7 68 74  7 67                  489454.8679    0.060   1.000e+00
 38 12 26 37 11 26                  490026.9209    0.060   9.300e-03
 38 12 27 37 11 26                  490026.9209    0.060   1.000e+00
 38 12 27 37 11 27                  490026.9209    0.060   9.300e-03
 38 12 26 37 11 27                  490026.9209    0.060   1.000e+00
 25 16  9 24 15  9                  490724.1809    0.060   8.500e-03
 25 16 10 24 15  9                  490724.1809    0.060   1.000e+00
 25 16  9 24 15 10                  490724.1809    0.060   1.000e+00
 25 16 10 24 15 10                  490724.1809    0.060   8.500e-03
 77  5 72 76  5 71                  490790.1168    0.060   1.000e+00
 77  6 72 76  5 71                  490952.0689    0.060   1.000e+00
 79  3 77 78  2 76                  491001.6198    0.060   1.000e+00
 79  2 77 78  2 76                  491001.6198    0.060   6.986e-01
 79  3 77 78  3 76                  491001.6198    0.060   6.986e-01
 79  2 77 78  3 76                  491001.6198    0.060   1.000e+00
 58  8 51 57  7 50                  491052.2689    0.060   1.000e+00
 45 10 36 44  9 35                  491075.5397    0.060   1.000e+00
 45 10 35 44  9 36                  491089.4200    0.060   1.000e+00
 76 23 53 75 23 52                  491374.2778    0.060   1.000e+00
 76 23 54 75 23 53                  491374.2778    0.060   1.000e+00
 76 22 55 75 22 54                  491382.3288    0.060   1.000e+00
 76 22 54 75 22 53                  491382.3288    0.060   1.000e+00
 76 21 55 75 21 54                  491411.1148    0.060   1.000e+00
 76 21 56 75 21 55                  491411.1148    0.060   1.000e+00
 76  7 70 75  6 69                  491415.7325    0.060   1.000e+00
 76 20 57 75 20 56                  491463.5030    0.060   1.000e+00
 76 20 56 75 20 55                  491463.5030    0.060   1.000e+00
 76 19 57 75 19 56                  491544.3213    0.060   1.000e+00
 76 19 58 75 19 57                  491544.3213    0.060   1.000e+00
 76 18 59 75 18 58                  491659.3441    0.060   1.000e+00
 76 18 58 75 18 57                  491659.3441    0.060   1.000e+00
 76 17 59 75 17 58                  491816.6641    0.060   1.000e+00
 76 17 60 75 17 59                  491816.6641    0.060   1.000e+00
 35 13 23 34 12 23                  492026.5210    0.060   9.000e-03
 35 13 22 34 12 22                  492026.5210    0.060   9.000e-03
 35 13 23 34 12 22                  492026.5210    0.060   1.000e+00
 35 13 22 34 12 23                  492026.5210    0.060   1.000e+00
 59  8 52 58  7 51                  492182.4723    0.060   1.000e+00
 49  9 41 48  8 40                  492262.2157    0.060   1.000e+00
 76 15 61 75 15 60                  492307.0389    0.060   1.000e+00
 76 15 62 75 15 61                  492307.0389    0.060   1.000e+00
 22 17  6 21 16  5                  492313.6304    0.060   1.000e+00
 22 17  5 21 16  6                  492313.6304    0.060   1.000e+00
 22 17  5 21 16  5                  492313.6304    0.060   8.400e-03
 22 17  6 21 16  6                  492313.6304    0.060   8.400e-03
 76  8 69 75  8 68                  492502.3456    0.060   1.000e+00
 76 14 62 75 14 61                  492679.8258    0.060   1.000e+00
 76 14 63 75 14 62                  492679.8258    0.060   1.000e+00
 78  5 74 77  5 73                  492748.3945    0.060   1.000e+00
 78  4 74 77  4 73                  492750.8202    0.060   1.000e+00
 78  5 74 77  4 73                  492759.3827    0.060   1.000e+00
 60  8 53 59  7 52                  493017.3828    0.060   1.000e+00
 49  9 40 48  8 41                  493075.8734    0.060   1.000e+00
 77  6 71 76  7 70                  493122.9111    0.060   1.000e+00
 76 13 63 75 13 62                  493186.8252    0.060   1.000e+00
 80  2 79 79  1 78                  493190.5319    0.060   1.000e+00
 80  2 79 79  2 78                  493190.5319    0.060   6.408e-01
 80  1 79 79  1 78                  493190.5319    0.060   6.408e-01
 80  1 79 79  2 78                  493190.5319    0.060   1.000e+00
 61  8 54 60  7 53                  493604.3017    0.060   1.000e+00
 32 14 18 31 13 18                  493854.1370    0.060   8.800e-03
 32 14 19 31 13 19                  493854.1370    0.060   8.800e-03
 32 14 19 31 13 18                  493854.1370    0.060   1.000e+00
 32 14 18 31 13 19                  493854.1370    0.060   1.000e+00
 19 18  1 18 17  2                  493861.6414    0.060   1.000e+00
 19 18  1 18 17  1                  493861.6414    0.060   8.300e-03
 19 18  2 18 17  2                  493861.6414    0.060   8.300e-03
 19 18  2 18 17  1                  493861.6414    0.060   1.000e+00
 62  8 55 61  7 54                  493995.3808    0.060   1.000e+00
 42 11 32 41 10 32                  494076.3690    0.060   9.900e-03
 42 11 31 41 10 32                  494076.3690    0.060   1.000e+00
 42 11 31 41 10 31                  494076.3690    0.060   9.900e-03
 42 11 32 41 10 31                  494076.3690    0.060   1.000e+00
 56  8 48 55  7 48                  494182.5052    0.060   1.000e+00
 63  8 56 62  7 55                  494246.9006    0.060   1.000e+00
 65  8 58 64  7 57                  494566.6989    0.060   1.000e+00
 76 11 66 75 11 65                  494699.2432    0.060   1.000e+00
 77  7 71 76  7 70                  494819.2923    0.060   1.000e+00
 79  4 76 78  3 75                  494852.3085    0.060   1.000e+00
 79  3 76 78  3 75                  494852.3085    0.060   7.693e-01
 76  9 68 75  9 67                  494852.3085    0.060   7.836e-01
 79  4 76 78  4 75                  494852.3085    0.060   7.693e-01
 79  3 76 78  4 75                  494852.3085    0.060   1.000e+00
 75  9 66 74  9 65                  494992.7437    0.060   1.000e+00
 67  8 60 66  7 59                  495043.2273    0.060   1.000e+00
 75  8 67 74  8 66                  495125.9012    0.060   1.000e+00
 76 11 65 75 11 64                  495166.3973    0.060   1.000e+00
 76  7 69 75  7 68                  495193.1051    0.060   1.000e+00
 76 10 67 75 10 66                  495347.4257    0.060   1.000e+00
 81  0 81 80  1 80                  495390.1930    0.060   1.000e+00
 81  1 81 80  1 80                  495390.1930    0.060   5.943e-01
 81  0 81 80  0 80                  495390.1930    0.060   5.943e-01
 81  1 81 80  0 80                  495390.1930    0.060   1.000e+00
 29 15 14 28 14 14                  495575.0083    0.060   8.600e-03
 29 15 14 28 14 15                  495575.0083    0.060   1.000e+00
 29 15 15 28 14 14                  495575.0083    0.060   1.000e+00
 29 15 15 28 14 15                  495575.0083    0.060   8.600e-03
 69  8 62 68  7 61                  496146.1347    0.060   1.000e+00
 39 12 28 38 11 27                  496440.7429    0.060   1.000e+00
 39 12 27 38 11 27                  496440.7429    0.060   9.400e-03
 39 12 28 38 11 28                  496440.7429    0.060   9.400e-03
 39 12 27 38 11 28                  496440.7429    0.060   1.000e+00
 27 24  4 27 23  5                  496468.3580    0.060   1.000e+00
 27 24  4 27 23  4                  496468.3580    0.060   8.000e-03
 27 24  3 27 23  4                  496468.3580    0.060   1.000e+00
 28 24  5 28 23  5                  496503.1808    0.060   8.000e-03
 28 24  4 28 23  5                  496503.1808    0.060   1.000e+00
 28 24  5 28 23  6                  496503.1808    0.060   1.000e+00
 29 24  6 29 23  7                  496539.0122    0.060   1.000e+00
 29 24  5 29 23  6                  496539.0122    0.060   1.000e+00
 29 24  6 29 23  6                  496539.0122    0.060   8.000e-03
 30 24  7 30 23  8                  496575.5643    0.060   1.000e+00
 30 24  7 30 23  7                  496575.5643    0.060   7.900e-03
 30 24  6 30 23  7                  496575.5643    0.060   1.000e+00
 31 24  8 31 23  8                  496612.9345    0.060   7.900e-03
 31 24  7 31 23  8                  496612.9345    0.060   1.000e+00
 31 24  8 31 23  9                  496612.9345    0.060   1.000e+00
 78  5 73 77  6 72                  496617.0137    0.060   1.000e+00
 32 24  9 32 23  9                  496651.0404    0.060   7.900e-03
 32 24  9 32 23 10                  496651.0404    0.060   1.000e+00
 32 24  8 32 23  9                  496651.0404    0.060   1.000e+00
 33 24 10 33 23 10                  496689.7926    0.060   7.900e-03
 33 24 10 33 23 11                  496689.7926    0.060   1.000e+00
 33 24  9 33 23 10                  496689.7926    0.060   1.000e+00
 34 24 11 34 23 11                  496729.0474    0.060   7.900e-03
 34 24 11 34 23 12                  496729.0474    0.060   1.000e+00
 34 24 10 34 23 11                  496729.0474    0.060   1.000e+00
 78  6 73 77  6 72                  496743.7964    0.060   1.000e+00
 35 24 11 35 23 12                  496769.1412    0.060   1.000e+00
 35 24 12 35 23 12                  496769.1412    0.060   7.900e-03
 35 24 12 35 23 13                  496769.1412    0.060   1.000e+00
 78  5 73 77  5 72                  496778.7854    0.060   1.000e+00
 36 24 13 36 23 14                  496809.7861    0.060   1.000e+00
 36 24 12 36 23 13                  496809.7861    0.060   1.000e+00
 36 24 13 36 23 13                  496809.7861    0.060   7.900e-03
 37 24 14 37 23 15                  496850.7039    0.060   1.000e+00
 37 24 13 37 23 14                  496850.7039    0.060   1.000e+00
 37 24 14 37 23 14                  496850.7039    0.060   7.900e-03
 38 24 15 38 23 16                  496892.1179    0.060   1.000e+00
 38 24 14 38 23 15                  496892.1179    0.060   1.000e+00
 38 24 15 38 23 15                  496892.1179    0.060   7.900e-03
 77  7 71 76  6 70                  496924.4450    0.060   1.000e+00
 39 24 16 39 23 17                  496933.9909    0.060   1.000e+00
 39 24 15 39 23 16                  496933.9909    0.060   1.000e+00
 39 24 16 39 23 16                  496933.9909    0.060   7.900e-03
 40 24 17 40 23 18                  496976.1757    0.060   1.000e+00
 40 24 17 40 23 17                  496976.1757    0.060   7.900e-03
 40 24 16 40 23 17                  496976.1757    0.060   1.000e+00
 80  3 78 79  2 77                  497013.9222    0.060   1.000e+00
 80  2 78 79  2 77                  497013.9222    0.060   6.966e-01
 80  3 78 79  3 77                  497013.9222    0.060   6.966e-01
 80  2 78 79  3 77                  497013.9222    0.060   1.000e+00
 41 24 18 41 23 18                  497018.7072    0.060   7.900e-03
 41 24 18 41 23 19                  497018.7072    0.060   1.000e+00
 41 24 17 41 23 18                  497018.7072    0.060   1.000e+00
 42 24 18 42 23 19                  497061.4531    0.060   1.000e+00
 42 24 19 42 23 19                  497061.4531    0.060   7.800e-03
 42 24 19 42 23 20                  497061.4531    0.060   1.000e+00
 43 24 19 43 23 20                  497104.2787    0.060   1.000e+00
 43 24 20 43 23 21                  497104.2787    0.060   1.000e+00
 43 24 20 43 23 20                  497104.2787    0.060   7.800e-03
 44 24 20 44 23 21                  497147.2437    0.060   1.000e+00
 44 24 21 44 23 21                  497147.2437    0.060   7.800e-03
 44 24 21 44 23 22                  497147.2437    0.060   1.000e+00
 26 16 11 25 15 11                  497223.7388    0.060   8.500e-03
 26 16 11 25 15 10                  497223.7388    0.060   1.000e+00
 26 16 10 25 15 10                  497223.7388    0.060   8.500e-03
 26 16 10 25 15 11                  497223.7388    0.060   1.000e+00
 46 24 23 46 23 23                  497233.3215    0.060   7.800e-03
 46 24 22 46 23 23                  497233.3215    0.060   1.000e+00
 46 24 23 46 23 24                  497233.3215    0.060   1.000e+00
 47 24 23 47 23 24                  497276.2305    0.060   1.000e+00
 47 24 24 47 23 24                  497276.2305    0.060   7.800e-03
 47 24 24 47 23 25                  497276.2305    0.060   1.000e+00
 46 10 37 45  9 36                  497285.8936    0.060   1.000e+00
 46 10 36 45  9 37                  497306.6625    0.060   1.000e+00
 49 24 25 49 23 26                  497361.6691    0.060   1.000e+00
 49 24 26 49 23 27                  497361.6691    0.060   1.000e+00
 49 24 26 49 23 26                  497361.6691    0.060   7.800e-03
 50 24 26 50 23 27                  497404.1448    0.060   1.000e+00
 50 24 27 50 23 27                  497404.1448    0.060   7.800e-03
 50 24 27 50 23 28                  497404.1448    0.060   1.000e+00
 77 23 54 76 23 53                  497760.9799    0.060   1.000e+00
 77 23 55 76 23 54                  497760.9799    0.060   1.000e+00
 59 24 35 59 23 37                  497760.9799    0.060   1.640e-02
 50  9 42 49  8 41                  498022.6921    0.060   1.000e+00
 77 17 60 76 17 59                  498235.4499    0.060   1.000e+00
 77 17 61 76 17 60                  498235.4499    0.060   1.000e+00
 71  8 64 70  7 63                  498288.4304    0.060   1.000e+00
 77 16 61 76 16 60                  498456.6901    0.060   1.000e+00
 77 16 62 76 16 61                  498456.6901    0.060   1.000e+00
 36 13 23 35 12 24                  498477.7403    0.060   1.000e+00
 36 13 24 35 12 23                  498477.7403    0.060   1.000e+00
 36 13 23 35 12 23                  498477.7403    0.060   9.100e-03
 36 13 24 35 12 24                  498477.7403    0.060   9.100e-03
 53  8 45 52  7 46                  498552.6181    0.060   1.000e+00
 77  8 70 76  8 69                  498595.2870    0.060   1.000e+00
 77 15 62 76 15 61                  498750.1101    0.060   1.000e+00
 77 15 63 76 15 62                  498750.1101    0.060   1.000e+00
 79  5 75 78  5 74                  498752.5427    0.060   1.000e+00
 79  4 75 78  4 74                  498754.8605    0.060   1.000e+00
 79  5 75 78  4 74                  498761.4942    0.060   1.000e+00
 23 17  7 22 16  7                  498818.6559    0.060   8.400e-03
 23 17  7 22 16  6                  498818.6559    0.060   1.000e+00
 23 17  6 22 16  7                  498818.6559    0.060   1.000e+00
 23 17  6 22 16  6                  498818.6559    0.060   8.400e-03
 50  9 41 49  8 42                  499127.7692    0.060   1.000e+00
 77 14 63 76 14 62                  499141.3411    0.060   1.000e+00
 77 14 64 76 14 63                  499141.3411    0.060   1.000e+00
 81  2 80 80  1 79                  499203.1419    0.060   1.000e+00
 81  1 80 80  1 79                  499203.1419    0.060   6.397e-01
 81  2 80 80  2 79                  499203.1419    0.060   6.397e-01
 81  1 80 80  2 79                  499203.1419    0.060   1.000e+00
 78  6 72 77  7 71                  499457.3767    0.060   1.000e+00
 77 13 65 76 13 64                  499667.0550    0.060   1.000e+00
 77 13 64 76 13 63                  499674.4941    0.060   1.000e+00
 72  8 65 71  7 64                  499849.6373    0.060   1.000e+00
 33 14 19 32 13 20                  500328.3699    0.060   1.000e+00
 33 14 20 32 13 20                  500328.3699    0.060   8.800e-03
 33 14 19 32 13 19                  500328.3699    0.060   8.800e-03
 33 14 20 32 13 19                  500328.3699    0.060   1.000e+00
 20 18  2 19 17  3                  500370.1025    0.060   1.000e+00
 20 18  3 19 17  2                  500370.1025    0.060   1.000e+00
 20 18  2 19 17  2                  500370.1025    0.060   8.300e-03
 20 18  3 19 17  3                  500370.1025    0.060   8.300e-03
 43 11 32 42 10 32                  500414.1205    0.060   9.900e-03
 43 11 33 42 10 32                  500414.1205    0.060   1.000e+00
 43 11 33 42 10 33                  500414.1205    0.060   9.900e-03
 43 11 32 42 10 33                  500414.1205    0.060   1.000e+00
 80  4 77 79  3 76                  500860.5682    0.060   1.000e+00
 80  3 77 79  3 76                  500860.5682    0.060   7.659e-01
 80  4 77 79  4 76                  500860.5682    0.060   7.659e-01
 80  3 77 79  4 76                  500860.5682    0.060   1.000e+00
 77  7 70 76  7 69                  500934.9364    0.060   1.000e+00
 77  9 69 76  9 68                  501137.9460    0.060   1.000e+00
 77 11 67 76 11 66                  501231.6817    0.060   1.000e+00
 76  8 68 75  8 67                  501237.7323    0.060   1.000e+00
 82  1 82 81  0 81                  501402.6744    0.060   1.000e+00
 82  1 82 81  1 81                  501402.6744    0.060   5.940e-01
 82  0 82 81  1 81                  501402.6744    0.060   1.000e+00
 82  0 82 81  0 81                  501402.6744    0.060   5.940e-01
 73  8 66 72  7 65                  501773.2402    0.060   1.000e+00
 76  9 67 75  9 66                  501817.8786    0.060   1.000e+00
 54  8 47 53  7 47                  501976.8053    0.060   1.000e+00
 30 15 15 29 14 15                  502063.9397    0.060   8.600e-03
 30 15 16 29 14 16                  502063.9397    0.060   8.600e-03
 30 15 15 29 14 16                  502063.9397    0.060   1.000e+00
 30 15 16 29 14 15                  502063.9397    0.060   1.000e+00
 78  7 72 77  6 71                  502517.5466    0.060   1.000e+00
 79  5 74 78  6 73                  502639.8952    0.060   1.000e+00
 79  6 74 78  6 73                  502739.2324    0.060   1.000e+00
 79  5 74 78  5 73                  502766.8369    0.060   1.000e+00
 40 12 28 39 11 28                  502846.7777    0.060   9.400e-03
 40 12 29 39 11 28                  502846.7777    0.060   1.000e+00
 40 12 28 39 11 29                  502846.7777    0.060   1.000e+00
 40 12 29 39 11 29                  502846.7777    0.060   9.400e-03
 81  3 79 80  2 78                  503023.5339    0.060   1.000e+00
 81  2 79 80  2 78                  503023.5339    0.060   6.949e-01
 81  3 79 80  3 78                  503023.5339    0.060   6.949e-01
 47 10 38 46  9 37                  503471.7941    0.060   1.000e+00
 47 10 37 46  9 38                  503502.3734    0.060   1.000e+00
 51  9 43 50  8 42                  503686.8237    0.060   1.000e+00
 27 16 11 26 15 12                  503722.0485    0.060   1.000e+00
 27 16 11 26 15 11                  503722.0485    0.060   8.500e-03
 27 16 12 26 15 12                  503722.0485    0.060   8.500e-03
 27 16 12 26 15 11                  503722.0485    0.060   1.000e+00
 51  9 42 50  8 42                  503849.9981    0.060   1.000e+00
 74  8 67 73  7 66                  504072.2140    0.060   1.000e+00
 78 23 56 77 23 55                  504144.9811    0.060   1.000e+00
 78 23 55 77 23 54                  504144.9811    0.060   1.000e+00
 78 22 56 77 22 55                  504159.1310    0.060   1.000e+00
 78 22 57 77 22 56                  504159.1310    0.060   1.000e+00
 78 21 58 77 21 57                  504195.1910    0.060   1.000e+00
 78 21 57 77 21 56                  504195.1910    0.060   1.000e+00
 78 20 59 77 20 58                  504256.6912    0.060   1.000e+00
 78 20 58 77 20 57                  504256.6912    0.060   1.000e+00
 78 19 59 77 19 58                  504348.7460    0.060   1.000e+00
 78 19 60 77 19 59                  504348.7460    0.060   1.000e+00
 78 18 60 77 18 59                  504477.6227    0.060   1.000e+00
 78 18 61 77 18 60                  504477.6227    0.060   1.000e+00
 78 17 61 77 17 60                  504652.1574    0.060   1.000e+00
 78 17 62 77 17 61                  504652.1574    0.060   1.000e+00
 78  8 71 77  8 70                  504669.9069    0.060   1.000e+00
 80  5 76 79  5 75                  504754.4802    0.060   1.000e+00
 37 13 24 36 12 24                  504923.8593    0.060   9.100e-03
 37 13 24 36 12 25                  504923.8593    0.060   1.000e+00
 37 13 25 36 12 24                  504923.8593    0.060   1.000e+00
 37 13 25 36 12 25                  504923.8593    0.060   9.100e-03
 51  9 42 50  8 43                  505174.6490    0.060   1.000e+00
 78 15 63 77 15 62                  505192.2892    0.060   1.000e+00
 78 15 64 77 15 63                  505192.2892    0.060   1.000e+00
 82  2 81 81  1 80                  505213.0378    0.060   1.000e+00
 82  2 81 81  2 80                  505213.0378    0.060   6.390e-01
 82  1 81 81  1 80                  505213.0378    0.060   6.390e-01
 82  1 81 81  2 80                  505213.0378    0.060   1.000e+00
 24 17  7 23 16  7                  505323.1436    0.060   8.400e-03
 24 17  8 23 16  7                  505323.1436    0.060   1.000e+00
 24 17  8 23 16  8                  505323.1436    0.060   8.400e-03
 24 17  7 23 16  8                  505323.1436    0.060   1.000e+00
 78 14 64 77 14 63                  505602.3345    0.060   1.000e+00
 78 14 65 77 14 64                  505602.3345    0.060   1.000e+00
 54  8 46 53  7 47                  505905.4372    0.060   1.000e+00
 78 13 66 77 13 65                  506153.1430    0.060   1.000e+00
 78  7 71 77  7 70                  506686.5212    0.060   1.000e+00
 44 11 34 43 10 34                  506738.5969    0.060   1.000e-02
 44 11 33 43 10 34                  506738.5969    0.060   1.000e+00
 44 11 33 43 10 33                  506738.5969    0.060   1.000e-02
 44 11 34 43 10 33                  506738.5969    0.060   1.000e+00
 75  8 68 74  7 67                  506749.0918    0.060   1.000e+00
 34 14 20 33 13 20                  506799.3059    0.060   8.900e-03
 34 14 21 33 13 20                  506799.3059    0.060   1.000e+00
 34 14 20 33 13 21                  506799.3059    0.060   1.000e+00
 34 14 21 33 13 21                  506799.3059    0.060   8.900e-03
 79  7 73 78  7 72                  506816.9637    0.060   1.000e+00
 81  4 78 80  3 77                  506865.9193    0.060   1.000e+00
 81  3 78 80  3 77                  506865.9193    0.060   7.626e-01
 81  4 78 80  4 77                  506865.9193    0.060   7.626e-01
 81  3 78 80  4 77                  506865.9193    0.060   1.000e+00
 21 18  3 20 17  4                  506878.5287    0.060   1.000e+00
 21 18  3 20 17  3                  506878.5287    0.060   8.300e-03
 21 18  4 20 17  4                  506878.5287    0.060   8.300e-03
 21 18  4 20 17  3                  506878.5287    0.060   1.000e+00
 78 12 67 77 12 66                  506890.8820    0.060   1.000e+00
 77  8 69 76  8 68                  507266.0150    0.060   1.000e+00
 78  9 70 77  9 69                  507396.1842    0.060   1.000e+00
 83  1 83 82  1 82                  507412.2910    0.060   5.937e-01
 83  0 83 82  1 82                  507412.2910    0.060   1.000e+00
 83  1 83 82  0 82                  507412.2910    0.060   1.000e+00
 83  0 83 82  0 82                  507412.2910    0.060   5.937e-01
 78 11 68 77 11 67                  507759.5714    0.060   1.000e+00
 79  7 73 78  6 72                  508180.6405    0.060   1.000e+00
 78 11 67 77 11 66                  508485.7404    0.060   1.000e+00
 31 15 17 30 14 17                  508550.6731    0.060   8.700e-03
 31 15 17 30 14 16                  508550.6731    0.060   1.000e+00
 31 15 16 30 14 17                  508550.6731    0.060   1.000e+00
 31 15 16 30 14 16                  508550.6731    0.060   8.700e-03
 77  9 68 76  9 67                  508579.1007    0.060   1.000e+00
 80  5 75 79  6 74                  508654.6257    0.060   1.000e+00
 80  6 75 79  6 74                  508732.1487    0.060   1.000e+00
 80  5 75 79  5 74                  508753.8713    0.060   1.000e+00
 80  6 75 79  5 74                  508831.1501    0.060   1.000e+00
 82  3 80 81  2 79                  509030.3124    0.060   1.000e+00
 82  2 80 81  2 79                  509030.3124    0.060   6.931e-01
 82  3 80 81  3 79                  509030.3124    0.060   6.931e-01
 82  2 80 81  3 79                  509030.3124    0.060   1.000e+00
 52  9 44 51  8 43                  509237.5886    0.060   1.000e+00
 41 12 30 40 11 29                  509244.2027    0.060   1.000e+00
 41 12 29 40 11 29                  509244.2027    0.060   9.500e-03
 41 12 30 40 11 30                  509244.2027    0.060   9.500e-03
 41 12 29 40 11 30                  509244.2027    0.060   1.000e+00
 48 10 39 47  9 38                  509631.5527    0.060   1.000e+00
 48 10 38 47  9 39                  509675.7228    0.060   1.000e+00
 28 16 13 27 15 13                  510219.0331    0.060   8.500e-03
 28 16 13 27 15 12                  510219.0331    0.060   1.000e+00
 28 16 12 27 15 13                  510219.0331    0.060   1.000e+00
 28 16 12 27 15 12                  510219.0331    0.060   8.500e-03
 79 23 57 78 23 56                  510525.5675    0.060   1.000e+00
 79 23 56 78 23 55                  510525.5675    0.060   1.000e+00
 79 21 59 78 21 58                  510583.0351    0.060   1.000e+00
 79 21 58 78 21 57                  510583.0351    0.060   1.000e+00
 79 20 60 78 20 59                  510649.3512    0.060   1.000e+00
 79 20 59 78 20 58                  510649.3512    0.060   1.000e+00
 79 19 60 78 19 59                  510747.0925    0.060   1.000e+00
 79 19 61 78 19 60                  510747.0925    0.060   1.000e+00
 79 18 61 78 18 60                  510883.2289    0.060   1.000e+00
 79 18 62 78 18 61                  510883.2289    0.060   1.000e+00
 79 17 62 78 17 61                  511066.8260    0.060   1.000e+00
 79 17 63 78 17 62                  511066.8260    0.060   1.000e+00
 83  2 82 82  1 81                  511220.0584    0.060   1.000e+00
 83  1 82 82  1 81                  511220.0584    0.060   6.381e-01
 83  2 82 82  2 81                  511220.0584    0.060   6.381e-01
 83  1 82 82  2 81                  511220.0584    0.060   1.000e+00
 52  9 43 51  8 44                  511224.3356    0.060   1.000e+00
 79 16 63 78 16 62                  511310.4870    0.060   1.000e+00
 79 16 64 78 16 63                  511310.4870    0.060   1.000e+00
 38 13 25 37 12 25                  511364.4734    0.060   9.200e-03
 38 13 25 37 12 26                  511364.4734    0.060   1.000e+00
 38 13 26 37 12 26                  511364.4734    0.060   9.200e-03
 38 13 26 37 12 25                  511364.4734    0.060   1.000e+00
 25 17  9 24 16  8                  511826.9467    0.060   1.000e+00
 25 17  9 24 16  9                  511826.9467    0.060   8.400e-03
 25 17  8 24 16  9                  511826.9467    0.060   1.000e+00
 25 17  8 24 16  8                  511826.9467    0.060   8.400e-03
 80  6 74 79  7 73                  511932.2359    0.060   1.000e+00
 79  7 72 78  7 71                  512451.9147    0.060   1.000e+00
 79 13 67 78 13 66                  512639.6078    0.060   1.000e+00
 80  7 74 79  7 73                  512807.3662    0.060   1.000e+00
 82  4 79 81  3 78                  512868.5670    0.060   1.000e+00
 82  3 79 81  3 78                  512868.5670    0.060   7.595e-01
 82  4 79 81  4 78                  512868.5670    0.060   7.595e-01
 82  3 79 81  4 78                  512868.5670    0.060   1.000e+00
 45 11 35 44 10 35                  513048.7410    0.060   1.010e-02
 45 11 34 44 10 34                  513048.7410    0.060   1.010e-02
 45 11 34 44 10 35                  513048.7410    0.060   1.000e+00
 45 11 35 44 10 34                  513048.7410    0.060   1.000e+00
 35 14 21 34 13 21                  513266.5905    0.060   8.900e-03
 35 14 21 34 13 22                  513266.5905    0.060   1.000e+00
 35 14 22 34 13 22                  513266.5905    0.060   8.900e-03
 35 14 22 34 13 21                  513266.5905    0.060   1.000e+00
 22 18  4 21 17  5                  513386.6582    0.060   1.000e+00
 22 18  4 21 17  4                  513386.6582    0.060   8.300e-03
 22 18  5 21 17  4                  513386.6582    0.060   1.000e+00
 22 18  5 21 17  5                  513386.6582    0.060   8.300e-03
 84  0 84 83  0 83                  513419.0572    0.060   5.935e-01
 84  0 84 83  1 83                  513419.0572    0.060   1.000e+00
 84  1 84 83  0 83                  513419.0572    0.060   1.000e+00
 84  1 84 83  1 83                  513419.0572    0.060   5.935e-01
 80  7 74 79  6 73                  513901.1667    0.060   1.000e+00
 53  9 45 52  8 44                  514655.4865    0.060   1.000e+00
 81  5 76 80  5 75                  514739.2357    0.060   1.000e+00
 19 19  0 18 18  0                  514905.5556    0.060   8.300e-03
 19 19  0 18 18  1                  514905.5556    0.060   1.000e+00
 19 19  1 18 18  1                  514905.5556    0.060   8.300e-03
 19 19  1 18 18  0                  514905.5556    0.060   1.000e+00
 32 15 18 31 14 18                  515034.8316    0.060   8.700e-03
 32 15 17 31 14 18                  515034.8316    0.060   1.000e+00
 32 15 17 31 14 17                  515034.8316    0.060   8.700e-03
 32 15 18 31 14 17                  515034.8316    0.060   1.000e+00
 42 12 31 41 11 30                  515632.6556    0.060   1.000e+00
 42 12 30 41 11 30                  515632.6556    0.060   9.600e-03
 42 12 31 41 11 31                  515632.6556    0.060   9.600e-03
 42 12 30 41 11 31                  515632.6556    0.060   1.000e+00
 49 10 40 48  9 39                  515762.5275    0.060   1.000e+00
 29 16 13 28 15 13                  516714.5214    0.060   8.600e-03
 29 16 13 28 15 14                  516714.5214    0.060   1.000e+00
 29 16 14 28 15 14                  516714.5214    0.060   8.600e-03
 29 16 14 28 15 13                  516714.5214    0.060   1.000e+00
 39 13 27 38 12 27                  517799.1078    0.060   9.200e-03
 39 13 26 38 12 27                  517799.1078    0.060   1.000e+00
 39 13 27 38 12 26                  517799.1078    0.060   1.000e+00
 39 13 26 38 12 26                  517799.1078    0.060   9.200e-03
 39 25 14 39 24 15                  517846.4569    0.060   1.000e+00
 39 25 15 39 24 16                  517846.4569    0.060   1.000e+00
 39 25 15 39 24 15                  517846.4569    0.060   7.900e-03
 40 25 16 40 24 16                  517892.7186    0.060   7.900e-03
 40 25 16 40 24 17                  517892.7186    0.060   1.000e+00
 40 25 15 40 24 16                  517892.7186    0.060   1.000e+00
 41 25 17 41 24 18                  517939.5012    0.060   1.000e+00
 41 25 16 41 24 17                  517939.5012    0.060   1.000e+00
 41 25 17 41 24 17                  517939.5012    0.060   7.900e-03
 42 25 18 42 24 19                  517986.7548    0.060   1.000e+00
 42 25 17 42 24 18                  517986.7548    0.060   1.000e+00
 42 25 18 42 24 18                  517986.7548    0.060   7.900e-03
 44 25 20 44 24 20                  518082.3487    0.060   7.800e-03
 44 25 19 44 24 20                  518082.3487    0.060   1.000e+00
 44 25 20 44 24 21                  518082.3487    0.060   1.000e+00
 45 25 21 45 24 22                  518130.3876    0.060   1.000e+00
 45 25 20 45 24 21                  518130.3876    0.060   1.000e+00
 45 25 21 45 24 21                  518130.3876    0.060   7.800e-03
 46 25 22 46 24 23                  518178.8584    0.060   1.000e+00
 46 25 21 46 24 22                  518178.8584    0.060   1.000e+00
 46 25 22 46 24 22                  518178.8584    0.060   7.800e-03
 47 25 23 47 24 24                  518227.3903    0.060   1.000e+00
 47 25 22 47 24 23                  518227.3903    0.060   1.000e+00
 47 25 23 47 24 23                  518227.3903    0.060   7.800e-03
 80  7 73 79  7 72                  518233.3352    0.060   1.000e+00
 49 25 24 49 24 25                  518324.6588    0.060   1.000e+00
 49 25 25 49 24 25                  518324.6588    0.060   7.800e-03
 49 25 25 49 24 26                  518324.6588    0.060   1.000e+00
 26 17  9 25 16 10                  518329.7729    0.060   1.000e+00
 26 17  9 25 16  9                  518329.7729    0.060   8.400e-03
 26 17 10 25 16 10                  518329.7729    0.060   8.400e-03
 26 17 10 25 16  9                  518329.7729    0.060   1.000e+00
 50 25 26 50 24 27                  518373.3157    0.060   1.000e+00
 50 25 26 50 24 26                  518373.3157    0.060   7.800e-03
 50 25 25 50 24 26                  518373.3157    0.060   1.000e+00
 80 14 66 79 14 65                  518523.6797    0.060   1.000e+00
 79 10 69 78 10 68                  518694.1311    0.060   1.000e+00
 81  7 75 80  7 74                  518793.0731    0.060   1.000e+00
 83  4 80 82  3 79                  518868.4021    0.060   1.000e+00
 83  3 80 82  3 79                  518868.4021    0.060   7.565e-01
 83  4 80 82  4 79                  518868.4021    0.060   7.565e-01
 83  3 80 82  4 79                  518868.4021    0.060   1.000e+00
 79  8 71 78  8 70                  519096.1982    0.060   1.000e+00
 80 13 68 79 13 67                  519126.6036    0.060   1.000e+00
 80 13 67 79 13 66                  519144.5553    0.060   1.000e+00
 46 11 35 45 10 36                  519344.6450    0.060   1.000e+00
 46 11 36 45 10 36                  519344.6450    0.060   1.020e-02
 85  0 85 84  1 84                  519422.9210    0.060   1.000e+00
 85  1 85 84  0 84                  519422.9210    0.060   1.000e+00
 85  1 85 84  1 84                  519422.9210    0.060   5.933e-01
 85  0 85 84  0 84                  519422.9210    0.060   5.933e-01
 36 14 23 35 13 23                  519729.9681    0.060   8.900e-03
 36 14 22 35 13 23                  519729.9681    0.060   1.000e+00
 36 14 22 35 13 22                  519729.9681    0.060   8.900e-03
 36 14 23 35 13 22                  519729.9681    0.060   1.000e+00
 80  9 72 79  9 71                  519831.8018    0.060   1.000e+00
 23 18  5 22 17  5                  519894.4388    0.060   8.400e-03
 23 18  6 22 17  5                  519894.4388    0.060   1.000e+00
 23 18  6 22 17  6                  519894.4388    0.060   8.400e-03
 23 18  5 22 17  6                  519894.4388    0.060   1.000e+00
 54  9 46 53  8 45                  519917.6327    0.060   1.000e+00
 80 12 69 79 12 68                  519924.1138    0.060   1.000e+00
