# Supplementary material for: Energetic and Spectroscopic Insights into the C3H6O2 Isomer Family for Astrochemical Purposes
Source: ACS Earth Space Chem. 2025 Dec 16;10(1):198–209. doi: 10.1021/acsearthspacechem.5c00291 (PMC12814775; doi:10.1021/acsearthspacechem.5c00291)
Supplement: Supplementary file 2 [file sp5c00291_si_002.zip › outer.out]

Glycidol - outer                                        Thu Nov  6 11:18:24 2025
ID= 74222 QSPINROT=     72881.0023 MIN, MAX QN=   0 130
MIN.LOG.STR=    -8.000 MIN.LOG.STR(FRQ/300GHZ)**2=    -8.000 MAX FREQ      555.0 GHZ, TEMP=   300.00
     1    1   1.25  ! mu_a
     2    2   1.65  ! mu_b
     3    3   0.154 ! mu_c
.VAR FILE TITLE :Glycidol                                                Thu Nov  6 11:16:25 2025
                              PARAMETERS - A.PRIORI ERROR 
     1      1         10000   1.3857086370634E+04    1.852912E-04 A
     2      2         20000   3.4204983384165E+03    4.934680E-05 B
     3      3         30000   3.0658842564806E+03    4.854947E-05 C
     4      4           200  -2.3059111086148E-03    2.981858E-08 -DJ
     5      5          1100   1.5068693011846E-02    2.050800E-07 -DJK
     6      6          2000  -5.4758982638003E-02    7.256098E-07 -DK
     7      7         40100  -4.0324008482967E-04    9.513101E-09 d1
     8      8         50000  -1.3772028488198E-05    2.549280E-09 d2
     9      9           300   5.4979348253459E-09    7.566477E-12 HJ
    10     10          1200  -7.3880676715699E-08    6.435266E-11 HJK
    11     11          2100   1.5761357920380E-07    4.232137E-10 HKJ
    12     12          3000   9.6385213411957E-08    7.714635E-10 HK
    13     13         40200   1.3951621513343E-09    2.917456E-12 h1
    14     14         50100  -1.6813314122157E-11    1.035693E-12 h2
    15     15         60000   1.1544520905285E-11    6.426440E-14 h3
    16     16           400   2.0319720532213E-14    6.086342E-16 LJ
    17     17          1300  -3.2275681288385E-13    6.580657E-15 LJJK
    18     18          2200  -1.5241259333476E-12    6.273272E-14 LJK
    19     19          3100  -3.7794427233129E-12    2.743728E-13 LKKJ
    20     20         40300   7.9136502117380E-15    2.704124E-16 l1
    21     21         50200   1.5385651191864E-15    1.104721E-16 l2
21 parameters read, 21 independent parameters
IQNFMT = 303
ENERGY SORT OF WANG SUB-BLOCKS
PROLATE ROTOR
    V KMIN KMAX WTPL WTMN ESYMWT NSYM SPINS
    0    0   70    1    1     99    2
BLOCK - WT - SYM - V - TSP - N  -  other quanta  (rel. to F=0 )
    1    1    x    0    0
    2    1    c    0    0
    3    1    b    0    0
    4    1    a    0    0
Maximum Dimension for Hamiltonian = 36
INITIAL Q =     72881.0023, NEW Q IS RELATIVE TO MIN.EGY.=         0.0000
 NUMBER OF LINES =  36299
TEMPERATURE - Q(SPIN-ROT.) - log Q(SPIN-ROT.)
    300.000     72881.0023    4.8626
    225.000     47313.5116    4.6750
    150.000     25738.1509    4.4106
     75.000      9095.9808    3.9588
     37.500      3216.7871    3.5074
     18.750      1138.5576    3.0564
      9.375       403.5404    2.6059
