# Supplementary material for: Energetic and Spectroscopic Insights into the C3H6O2 Isomer Family for Astrochemical Purposes
Source: ACS Earth Space Chem. 2025 Dec 16;10(1):198–209. doi: 10.1021/acsearthspacechem.5c00291 (PMC12814775; doi:10.1021/acsearthspacechem.5c00291)
Supplement: Supplementary file 2 [file sp5c00291_si_002.zip › outer.par]

Glycidol                                                Thu Nov  6 11:16:25 2025
  21 4853    9    0     0.0000E+00     5.0000E+00     1.0000E+00 1.0000000000
s     1   1    0  70    0    1   1   1   0  99   0   8
        10000   1.385708637063371E+04 1.00000000E+30 /A
        20000   3.420498338416494E+03 1.00000000E+30 /B
        30000   3.065884256480562E+03 1.00000000E+30 /C
          200  -2.305911108614824E-03 1.00000000E+30 /-DJ
         1100   1.506869301184630E-02 1.00000000E+30 /-DJK
         2000  -5.475898263800259E-02 1.00000000E+30 /-DK
        40100  -4.032400848296692E-04 1.00000000E+30 /d1
        50000  -1.377202848819759E-05 1.00000000E+30 /d2
          300   5.497934825345911E-09 1.00000000E+30 /HJ
         1200  -7.388067671569853E-08 1.00000000E+30 /HJK
         2100   1.576135792038048E-07 1.00000000E+30 /HKJ
         3000   9.638521341195678E-08 1.00000000E+30 /HK
        40200   1.395162151334306E-09 1.00000000E+30 /h1
        50100  -1.681331412215653E-11 1.00000000E+30 /h2
        60000   1.154452090528485E-11 1.00000000E+30 /h3
          400   2.031972053221285E-14 1.00000000E+37 /LJ
         1300  -3.227568128838463E-13 1.00000000E+37 /LJJK
         2200  -1.524125933347627E-12 1.00000000E+30 /LJK
         3100  -3.779442723312878E-12 1.00000000E+37 /LKKJ
        40300   7.913650211738015E-15 1.00000000E+37 /l1
        50200   1.538565119186415E-15 1.00000000E+37 /l2
