# Supplementary material for: Energetic and Spectroscopic Insights into the C3H6O2 Isomer Family for Astrochemical Purposes
Source: ACS Earth Space Chem. 2025 Dec 16;10(1):198–209. doi: 10.1021/acsearthspacechem.5c00291 (PMC12814775; doi:10.1021/acsearthspacechem.5c00291)
Supplement: Supplementary file 2 [file sp5c00291_si_002.zip › outer.pi]

Glycidol                                              Thu Nov  6 11:16:25 2025

-------------------------------------------------------------------------------------=========
                                              obs         o-c     error     blends     Notes
                                                                         o-c      wt
    / instead of : below denotes (o-c)>3*err
-------------------------------------------------------------------------------------=========
   1:  9  1  8    9  0  9                    20610.4500  -0.0144  0.050               
   2: 64 18 46   63 19 45                    22907.9500  -0.0242  0.050  -0.0243 0.50  
   3: 64 18 47   63 19 44                    22907.9500  -0.0242  0.050  -0.0243 0.50  
   4: 41 11 30   40 12 29                    23347.5200  -0.0096  0.050  -0.0069 0.50  
   5: 41 11 31   40 12 28                    23347.5200  -0.0040  0.050  -0.0069 0.50  
   6: 23  9 14   24  8 17                    24094.0500  -0.0109  0.050  -0.0036 0.50  
   7: 23  9 15   24  8 16                    24094.0500   0.0037  0.050  -0.0036 0.50  
   8: 51 14 37   50 15 36                    24291.5200  -0.0208  0.050  -0.0208 0.50  
   9: 51 14 38   50 15 35                    24291.5200  -0.0207  0.050  -0.0208 0.50  
  10: 36 13 23   37 12 26                    24457.5600   0.0029  0.050   0.0030 0.50  
  11: 36 13 24   37 12 25                    24457.5600   0.0029  0.050   0.0030 0.50  
  12: 49 17 32   50 16 35                    25149.2000  -0.0176  0.050  -0.0177 0.50  
  13: 49 17 33   50 16 34                    25149.2000  -0.0176  0.050  -0.0177 0.50  
  14: 38 10 28   37 11 27                    25185.4400  -0.0463  0.050  -0.0281 0.50  
  15: 38 10 29   37 11 26                    25185.4400  -0.0097  0.050  -0.0281 0.50  
  16: 25  6 19   24  7 18                    25777.8500   0.0480  0.050               
  17:  4  0  4    3  0  3                    25856.4300  -0.0254  0.050               
  18:  4  2  3    3  2  2                    25938.6100   0.0945  0.050               
  19: 39 14 25   40 13 28                    26227.5500  -0.0252  0.050  -0.0252 0.50  
  20: 39 14 26   40 13 27                    26227.5500  -0.0252  0.050  -0.0252 0.50  
  21: 11  1 10   11  0 11                    26262.0800  -0.0395  0.050  -0.0396 0.50  
  22: 11  1 10   11  0 11                    26262.0800  -0.0395  0.050  -0.0396 0.50  
  23: 52 18 34   53 17 37                    27009.5000  -0.0191  0.050  -0.0192 0.50  
  24: 52 18 35   53 17 36                    27009.5000  -0.0191  0.050  -0.0192 0.50  
  25: 13  2 12   12  3  9                    27822.8900  -0.0745  0.050               
  26: 19  8 11   20  7 14                    28961.3200  -0.0530  0.050  -0.0288 0.50  
  27: 19  8 12   20  7 13                    28961.3200  -0.0046  0.050  -0.0288 0.50  
  28: 15  2 13   15  1 14                    29571.8200  -0.0145  0.050               
  29: 68 23 45   69 22 48                    30277.3800  -0.0776  0.050  -0.0777 0.50  
  30: 68 23 46   69 22 47                    30277.3800  -0.0776  0.050  -0.0777 0.50  
  31: 12  2 10   11  3  9                    30373.2000  -0.0521  0.050               
  32:  6  0  6    5  1  5                    30407.9200   0.0061  0.050               
  33: 29  7 23   28  8 20                    30650.5000  -0.1165  0.050               
  34: 22  9 13   23  8 16                    30656.1200  -0.0048  0.050  -0.0012 0.50  
  35: 22  9 14   23  8 15                    30656.1200   0.0024  0.050  -0.0012 0.50  
  36: 58 20 38   59 19 41                    30799.9700  -0.0272  0.050  -0.0272 0.50  
  37: 58 20 39   59 19 40                    30799.9700  -0.0272  0.050  -0.0272 0.50  
  38:  2  2  0    2  1  1                    31318.1800   0.0682  0.050               
  39: 25 10 15   26  9 18                    32358.9800  -0.0126  0.050  -0.0121 0.50  
  40: 25 10 16   26  9 17                    32358.9800  -0.0115  0.050  -0.0121 0.50  
  41:  5  2  4    4  2  3                    32411.6900   0.0568  0.050               
  42: 26  6 21   25  7 18                    32466.6300  -0.1204  0.050               
  43: 61 21 40   62 20 43                    32732.5100  -0.0115  0.050  -0.0115 0.50  
  44: 61 21 41   62 20 42                    32732.5100  -0.0115  0.050  -0.0115 0.50  
  45:  5  1  4    4  1  3                    33276.8900  -0.0177  0.050               
  46: 17  2 15   17  1 16                    33387.8400  -0.0450  0.050               
  47: 28 11 17   29 10 20                    34071.5500  -0.0151  0.050  -0.0151 0.50  
  48: 28 11 18   29 10 19                    34071.5500  -0.0150  0.050  -0.0151 0.50  
  49: 23  5 18   22  6 17                    34501.5000  -0.0535  0.050               
  50: 56 15 41   55 16 40                    35450.8900  -0.0312  0.050  -0.0312 0.50  
  51: 56 15 42   55 16 39                    35450.8900  -0.0311  0.050  -0.0312 0.50  
  52: 18  8 10   19  7 13                    35516.9300  -0.0688  0.050  -0.0571 0.50  
  53: 18  8 11   19  7 12                    35516.9300  -0.0454  0.050  -0.0571 0.50  
  54: 20  4 17   19  5 14                    35728.9200  -0.0453  0.050               
  55: 31 12 19   32 11 22                    35795.3400  -0.0064  0.050  -0.0064 0.50  
  56: 31 12 20   32 11 22                    35795.3400  -0.0064  0.050  -0.0064 0.50  
  57: 44 16 28   45 15 31                    36326.8800  -0.0917  0.050  -0.0918 0.50  
  58: 44 16 29   45 15 30                    36326.8800  -0.0917  0.050  -0.0918 0.50  
  59: 43 11 32   42 12 31                    36586.0500  -0.0507  0.050  -0.0429 0.50  
  60: 43 11 33   42 12 30                    36586.0500  -0.0350  0.050  -0.0429 0.50  
  61: 67 23 44   68 22 47                    36677.8300   0.0165  0.050   0.0166 0.50  
  62: 67 23 45   68 22 46                    36677.8300   0.0165  0.050   0.0166 0.50  
  63:  7  2  6    7  1  7                    36906.7400   0.0407  0.050               
  64: 73 20 53   72 21 52                    38102.1400   0.0616  0.050   0.0616 0.50  
  65: 73 20 54   72 21 51                    38102.1400   0.0616  0.050   0.0616 0.50  
  66: 19  2 17   19  1 18                    38920.1200   0.0344  0.050               
  67/ 20  3 18   20  2 19                    66019.8555  -0.0764  0.020               
  68: 39  5 34   39  4 35                    66020.7318  -0.0390  0.020               
  69: 36  5 31   36  4 32                    67515.0285   0.0069  0.020               
  70: 41  5 36   41  4 37                    67684.5654   0.0463  0.020               
  71/ 21  1 20   21  0 21                    68449.0172   0.0768  0.020               
  72: 11  6  5   10  6  4                    71422.3667   0.0109  0.020   0.0115 0.50  
  73: 11  6  6   10  6  5                    71422.3667   0.0119  0.020   0.0115 0.50  
  74: 11  3  8   10  3  7                    71693.1307   0.0092  0.020               
  75: 43  5 38   43  4 39                    71708.6345  -0.0221  0.020               
  76: 38  4 34   38  3 35                    72295.7746  -0.0423  0.020               
  77: 33  5 28   33  4 29                    72556.0737   0.0141  0.020               
  78: 11  1 11   10  0 10                    72991.1908  -0.0234  0.020               
  79: 23  3 21   23  2 22                    73057.8965   0.0022  0.020               
  80: 21  2 20   21  1 21                    73182.9813  -0.0165  0.020               
  81: 27  2 25   27  1 26                    73771.2377  -0.0190  0.020               
  82:  9  4  5    9  3  6                    74050.7669  -0.0204  0.020               
  83: 13  4 10   13  3 11                    74072.9233  -0.0464  0.020               
  84: 15  4 12   15  3 13                    74136.5262   0.0334  0.020               
  85: 17  4 14   17  3 15                    74397.1415  -0.0180  0.020               
  86: 44  5 39   44  4 40                    74609.8014  -0.0007  0.020               
  87: 18  4 15   18  3 16                    74637.6871  -0.0167  0.020               
  88: 32  5 27   32  4 28                    74689.9264   0.0269  0.020               
  89: 19  4 16   19  3 17                    74972.5757   0.0001  0.020               
  90: 20  4 17   20  3 18                    75417.5840  -0.0186  0.020               
  91: 24  3 22   24  2 23                    75753.7308   0.0112  0.020               
  92: 12  0 12   11  0 11                    75828.6849   0.0002  0.020               
  93: 21  4 18   21  3 19                    75988.1940  -0.0338  0.020               
  94: 33  3 30   33  2 31                    76100.0217   0.0279  0.020               
  95: 22  4 19   22  3 20                    76699.0778   0.0003  0.020               
  96: 39  4 35   39  3 36                    76858.5556  -0.0011  0.020               
  97: 31  5 26   31  4 27                    76916.0173   0.0151  0.020               
  98: 23  4 20   23  3 21                    77563.5759   0.0114  0.020               
  99: 12  9  3   11  9  2                    77899.6022  -0.0158  0.020  -0.0158 0.50  
 100: 12  9  4   11  9  3                    77899.6022  -0.0158  0.020  -0.0158 0.50  
 101: 12 10  2   11 10  1                    77900.3969   0.0152  0.020   0.0153 0.50  
 102: 12 10  3   11 10  2                    77900.3969   0.0152  0.020   0.0153 0.50  
 103: 12  8  4   11  8  3                    77902.0668  -0.0040  0.020  -0.0040 0.50  
 104: 12  8  5   11  8  4                    77902.0668  -0.0040  0.020  -0.0040 0.50  
 105: 12  7  6   11  7  5                    77909.3116   0.0024  0.020   0.0024 0.50  
 106: 12  7  5   11  7  4                    77909.3116   0.0024  0.020   0.0024 0.50  
 107: 12  6  7   11  6  6                    77924.3801  -0.0050  0.020  -0.0065 0.50  
 108: 12  6  6   11  6  5                    77924.3801  -0.0079  0.020  -0.0065 0.50  
 109: 12  4  9   11  4  8                    78009.5495   0.0181  0.020               
 110: 12  4  8   11  4  7                    78020.9502   0.0015  0.020               
 111: 12  3 10   11  3  9                    78035.0245   0.0178  0.020               
 112: 45  5 40   45  4 41                    78079.7357  -0.0042  0.020               
 113: 48  6 42   48  5 43                    78222.3436  -0.0202  0.020               
 114: 47  6 41   47  5 42                    78224.2514  -0.0021  0.020               
 115: 12  1 12   11  0 11                    78479.9266   0.0155  0.020               
 116: 24  4 21   24  3 22                    78593.5413   0.0048  0.020               
 117: 25  3 23   25  2 24                    78609.9535  -0.0347  0.020               
 118: 28  2 26   28  1 27                    78685.7791   0.0075  0.020               
 119: 46  6 40   46  5 41                    78792.1110  -0.0085  0.020               
 120: 49  6 43   49  5 44                    78823.2702   0.0149  0.020               
 121: 30  5 25   30  4 26                    79156.5847  -0.0198  0.020               
 122: 12  1 11   11  1 10                    79186.4656  -0.0275  0.020               
 123: 12  2 10   11  2  9                    79408.3202  -0.0124  0.020               
 124: 25  4 22   25  3 23                    79798.9946   0.0158  0.020               
 125: 45  6 39   45  5 40                    79877.3342  -0.0020  0.020               
 126: 50  6 44   50  5 45                    80051.6981   0.0027  0.020               
 127: 23  2 22   23  1 23                    80391.0594   0.0108  0.020               
 128:  8  2  6    7  1  6                    80583.5074   0.0347  0.020               
 129: 26  4 23   26  3 24                    81187.7770  -0.0002  0.020   0.0070 0.96  
 130: 11  8  4   12  7  5                    81187.7770   0.2013  0.020   0.0070 0.04  
 131: 34  3 31   34  2 32                    81268.5075  -0.0091  0.020               
 132: 29  5 24   29  4 25                    81341.5692  -0.0014  0.020               
 133: 13  1 13   12  1 12                    81393.8439  -0.0231  0.020               
 134: 44  6 38   44  5 39                    81419.9096   0.0012  0.020               
 135: 24  1 23   24  0 24                    81612.7070  -0.0167  0.020               
 136: 26  3 24   26  2 25                    81615.7766  -0.0160  0.020               
 137: 40  4 36   40  3 37                    81771.4514  -0.0087  0.020               
 138: 18  2 16   17  3 15                    81900.6378   0.0061  0.020               
 139: 51  6 45   51  5 46                    81920.1079  -0.0076  0.020               
 140: 13  0 13   12  0 12                    81929.6740  -0.0231  0.020               
 141: 46  5 41   46  4 42                    82083.1298  -0.0009  0.020               
 142: 27  4 24   27  3 25                    82765.5510   0.0059  0.020               
 143: 26  4 22   25  5 21                    83319.7541   0.0078  0.020               
 144: 43  6 37   43  5 38                    83349.5132  -0.0051  0.020               
 145: 28  5 23   28  4 24                    83411.9461   0.0190  0.020               
 146: 29  2 27   29  1 28                    83558.7247  -0.0119  0.020               
 147: 13  2 12   12  2 11                    83800.7227   0.0110  0.020               
 148: 13  1 13   12  0 12                    84045.0870  -0.0065  0.020               
 149: 24  2 23   24  1 24                    84087.3773   0.0148  0.020               
 150: 13 11  2   12 11  1                    84396.4213   0.0071  0.020   0.0071 0.50  
 151: 13 11  3   12 11  2                    84396.4213   0.0071  0.020   0.0071 0.50  
 152: 13  8  6   12  8  5                    84398.4980  -0.0031  0.020  -0.0032 0.50  
 153: 13  8  5   12  8  4                    84398.4980  -0.0031  0.020  -0.0032 0.50  
 154: 13  7  7   12  7  6                    84408.7319   0.0052  0.020   0.0053 0.50  
 155: 13  7  6   12  7  5                    84408.7319   0.0052  0.020   0.0053 0.50  
 156: 52  6 46   52  5 47                    84428.0715  -0.0046  0.020               
 157: 13  6  8   12  6  7                    84428.7927   0.0065  0.020   0.0029 0.50  
 158: 13  6  7   12  6  6                    84428.7927  -0.0007  0.020   0.0029 0.50  
 159: 13  5  8   12  5  7                    84467.4460   0.0046  0.020               
 160: 28  4 25   28  3 26                    84535.4967  -0.0187  0.020               
 161: 13  4 10   12  4  9                    84535.9957   0.0281  0.020               
 162: 13  3 11   12  3 10                    84546.6338   0.0035  0.020               
 163: 13  4  9   12  4  8                    84556.1608   0.0229  0.020               
 164: 27  3 25   27  2 26                    84759.1873  -0.0117  0.020               
 165: 30  5 25   29  6 24                    84932.6778  -0.0070  0.020               
 166: 13  3 10   12  3  9                    84934.9964  -0.0310  0.020               
 167: 27  5 22   27  4 23                    85322.4302  -0.0069  0.020               
 168: 42  6 36   42  5 37                    85587.4449   0.0105  0.020               
 169: 13  1 12   12  1 11                    85607.8686   0.0054  0.020               
 170: 25  1 24   25  0 25                    85872.9528   0.0140  0.020               
 171: 13  2 11   12  2 10                    86153.3341   0.0162  0.020               
 172: 29  4 26   29  3 27                    86498.4846  -0.0169  0.020               
 173: 35  3 32   35  2 33                    86516.7045   0.0159  0.020               
 174: 47  5 42   47  4 43                    86570.9889   0.0144  0.020               
 175: 41  4 37   41  3 38                    86963.4339   0.0002  0.020               
 176: 26  5 21   26  4 22                    87042.8656   0.0050  0.020               
 177: 53  6 47   53  5 48                    87561.5517  -0.0220  0.020               
 178: 14  1 14   13  1 13                    87575.7923  -0.0115  0.020               
 179: 25  2 24   25  1 25                    87831.8944   0.0152  0.020               
 180: 14  0 14   13  0 13                    88022.9743   0.0018  0.020               
 181: 28  3 26   28  2 27                    88027.5963  -0.0057  0.020               
 182: 41  6 35   41  5 36                    88049.3558   0.0060  0.020               
 183: 34  6 28   33  7 27                    88219.7818   0.0090  0.020               
 184: 30  2 28   30  1 29                    88364.0708  -0.0037  0.020               
 185: 25  5 20   25  4 21                    88557.6935  -0.0362  0.020               
 186: 30  4 27   30  3 28                    88652.9055  -0.0180  0.020               
 187: 14  1 14   13  0 13                    89691.1789  -0.0213  0.020               
 188: 41  8 33   40  9 32                    89841.6094  -0.0301  0.020               
 189: 24  5 19   24  4 20                    89864.7424  -0.0007  0.020               
 190: 26  1 25   26  0 26                    90076.2405   0.0082  0.020               
 191: 14  2 13   13  2 12                    90155.7323  -0.0164  0.020               
 192: 57  7 50   57  6 51                    90187.3878   0.0070  0.020               
 193: 56  7 49   56  6 50                    90194.2593  -0.0038  0.020               
 194: 40  6 34   40  5 35                    90648.9994  -0.0099  0.020               
 195: 16  1 15   15  2 14                    90813.5682  -0.0245  0.020               
 196: 55  7 48   55  6 49                    90814.1978  -0.0197  0.020               
 197: 58  7 51   58  6 52                    90828.5259  -0.0001  0.020               
 198: 14 10  5   13 10  4                    90887.8402  -0.0109  0.020  -0.0110 0.50  
 199: 14 10  4   13 10  3                    90887.8402  -0.0109  0.020  -0.0110 0.50  
 200: 14  9  6   13  9  5                    90889.5421   0.0023  0.020  -0.0098 0.31  
 201: 14  9  5   13  9  4                    90889.5421   0.0023  0.020  -0.0098 0.31  
 202: 14 11  3   13 11  2                    90889.5421  -0.0298  0.020  -0.0098 0.19  
 203: 14 11  4   13 11  3                    90889.5421  -0.0298  0.020  -0.0098 0.19  
 204/ 14 12  2   13 12  1                    90893.8019  -0.0736  0.020  -0.0737 0.50  
 205: 14 12  3   13 12  2                    90893.8019  -0.0736  0.020  -0.0737 0.50  
 206: 14  8  6   13  8  5                    90896.0384   0.0094  0.020   0.0095 0.50  
 207: 14  8  7   13  8  6                    90896.0384   0.0094  0.020   0.0095 0.50  
 208: 14 13  1   13 13  0                    90900.2245  -0.0209  0.020  -0.0209 0.50  
 209: 14 13  2   13 13  1                    90900.2245  -0.0209  0.020  -0.0209 0.50  
 210: 14  7  8   13  7  7                    90909.8029  -0.0117  0.020  -0.0119 0.50  
 211: 14  7  7   13  7  6                    90909.8029  -0.0119  0.020  -0.0119 0.50  
 212: 14  6  9   13  6  8                    90935.7609   0.0044  0.020  -0.0043 0.50  
 213: 14  6  8   13  6  7                    90935.7609  -0.0130  0.020  -0.0043 0.50  
 214: 19  2 17   18  3 16                    90960.5452   0.0207  0.020               
 215: 23  5 18   23  4 19                    90972.1439   0.0013  0.020               
 216: 14  5  9   13  5  8                    90985.0324  -0.0214  0.020               
 217: 31  4 28   31  3 29                    90994.9108   0.0091  0.020               
 218: 14  3 12   13  3 11                    91053.3999   0.0047  0.020               
 219: 14  4 11   13  4 10                    91067.1918  -0.0057  0.020               
 220: 14  4 10   13  4  9                    91101.1999  -0.0187  0.020               
 221: 54  6 48   54  5 49                    91292.4721   0.0054  0.020               
 222: 29  3 27   29  2 28                    91408.0704  -0.0077  0.020               
 223: 48  5 43   48  4 44                    91482.0279  -0.0073  0.020               
 224: 14  3 11   13  3 10                    91603.7540  -0.0151  0.020               
 225: 26  2 25   26  1 26                    91615.9383   0.0062  0.020               
 226: 36  3 33   36  2 34                    91785.7832  -0.0009  0.020               
 227:  6  3  4    5  2  3                    91800.8761  -0.0405  0.020               
 228: 22  5 17   22  4 18                    91895.6091   0.0013  0.020               
 229: 27  4 23   26  5 22                    91956.9401   0.0096  0.020               
 230: 14  1 13   13  1 12                    91980.1677  -0.0028  0.020               
 231: 54  7 47   54  6 48                    91999.6664  -0.0056  0.020               
 232:  6  3  3    5  2  4                    92121.3592   0.0172  0.020               
 233: 59  7 52   59  6 53                    92139.7998   0.0159  0.020               
 234: 38  7 31   37  8 30                    92339.1826  -0.0115  0.020               
 235: 42  4 38   42  3 39                    92359.9059  -0.0121  0.020               
 236: 23  3 20   22  4 19                    92582.8758  -0.0207  0.020               
 237: 21  5 16   21  4 17                    92655.1859  -0.0146  0.020               
 238: 14  2 12   13  2 11                    92882.4981  -0.0031  0.020               
 239: 31  2 29   31  1 30                    93086.0311  -0.0234  0.020               
 240: 20  5 15   20  4 16                    93272.7410  -0.0136  0.020               
 241: 39  6 33   39  5 34                    93302.3214   0.0105  0.020               
 242: 32  4 29   32  3 30                    93518.4174   0.0035  0.020               
 243: 11  2 10   10  1  9                    93670.8985   0.0017  0.020               
 244: 53  7 46   53  6 47                    93690.9051  -0.0085  0.020               
 245: 15  1 15   14  1 14                    93747.9947  -0.0150  0.020               
 246: 19  5 14   19  4 15                    93769.9164   0.0067  0.020               
 247: 24  5 20   24  4 21                    94065.6946  -0.0172  0.020               
 248: 25  5 21   25  4 22                    94085.0714   0.0095  0.020               
 249: 23  5 19   23  4 20                    94102.0903   0.0063  0.020               
 250: 15  0 15   14  0 14                    94113.9497  -0.0073  0.020               
 251: 60  7 53   60  6 54                    94130.0493  -0.0205  0.020               
 252: 18  5 13   18  4 14                    94166.7796  -0.0347  0.020               
 253: 26  5 22   26  4 23                    94175.0017  -0.0011  0.020               
 254: 22  5 18   22  4 19                    94180.3622   0.0170  0.020               
 255: 21  5 17   21  4 18                    94287.9809   0.0027  0.020               
 256: 27  5 23   27  4 24                    94351.0807  -0.0178  0.020               
 257: 20  5 16   20  4 17                    94413.9729  -0.0172  0.020               
 258/ 17  5 12   17  4 13                    94481.3320  -0.0757  0.020               
 259: 19  5 15   19  4 16                    94549.0422   0.0003  0.020               
 260: 28  5 24   28  4 25                    94629.1981  -0.0270  0.020               
 261: 18  5 14   18  4 15                    94685.4950  -0.0008  0.020               
 262: 16  5 11   16  4 12                    94729.1086  -0.0299  0.020               
 263: 30  3 28   30  2 29                    94887.7275   0.0063  0.020               
 264: 15  5 10   15  4 11                    94922.9729  -0.0092  0.020               
 265: 16  5 12   16  4 13                    94940.3271  -0.0078  0.020               
 266: 29  5 25   29  4 26                    95025.1472  -0.0152  0.020               
 267: 15  5 11   15  4 12                    95051.3625  -0.0183  0.020               
 268: 14  5  9   14  4 10                    95073.5929  -0.0422  0.020               
 269: 14  5 10   14  4 11                    95148.7917  -0.0256  0.020               
 270: 13  5  8   13  4  9                    95189.8317   0.0317  0.020               
 271: 12  5  7   12  4  8                    95278.4892  -0.0072  0.020               
 272: 12  5  8   12  4  9                    95301.0020  -0.0072  0.020               
 273: 10  5  6   10  4  7                    95400.3074   0.0424  0.020               
 274: 15  1 15   14  0 14                    95416.2237  -0.0137  0.020               
 275:  9  5  4    9  4  5                    95430.9019   0.0097  0.020   0.0099 0.99  
 276:  9  5  5    9  4  5                    95430.9019   0.0308  0.020   0.0099 0.01  
 277: 30  5 26   30  4 27                    95554.1812   0.0012  0.020               
 278: 55  6 49   55  5 50                    95578.3886  -0.0051  0.020               
 279: 52  7 45   52  6 46                    95817.1011  -0.0063  0.020               
 280: 33  4 30   33  3 31                    96215.4912  -0.0198  0.020               
 281: 31  5 27   31  4 28                    96230.6048  -0.0296  0.020               
 282: 15  2 14   14  2 13                    96492.4494  -0.0021  0.020               
 283: 49  5 44   49  4 45                    96745.3739  -0.0048  0.020               
 284: 37  3 34   37  2 35                    97026.9061   0.0028  0.020               
 285: 32  5 28   32  4 29                    97067.5576  -0.0386  0.020               
 286: 15 10  5   14 10  4                    97382.2705   0.0026  0.020   0.0026 0.50  
 287: 15 10  6   14 10  5                    97382.2705   0.0026  0.020   0.0026 0.50  
 288: 15 12  3   14 12  2                    97386.7317   0.0056  0.020   0.0056 0.50  
 289: 15 12  4   14 12  3                    97386.7317   0.0056  0.020   0.0056 0.50  
 290: 15  8  7   14  8  6                    97394.7304  -0.0070  0.020  -0.0071 0.50  
 291: 15  8  8   14  8  7                    97394.7304  -0.0070  0.020  -0.0071 0.50  
 292: 15  7  9   14  7  8                    97412.6906  -0.0111  0.020  -0.0114 0.50  
 293: 15  7  8   14  7  7                    97412.6906  -0.0116  0.020  -0.0114 0.50  
 294: 15  6 10   14  6  9                    97445.5029   0.0068  0.020  -0.0125 0.50  
 295: 15  6  9   14  6  8                    97445.5029  -0.0318  0.020  -0.0125 0.50  
 296: 15  3 13   14  3 12                    97553.1061  -0.0355  0.020               
 297: 15  4 12   14  4 11                    97602.8760   0.0136  0.020               
 298: 15  4 11   14  4 10                    97657.9786  -0.0170  0.020               
 299: 32  2 30   32  1 31                    97717.7277   0.0142  0.020               
 300: 43  4 39   43  3 40                    97887.1192  -0.0216  0.020               
 301: 33  5 29   33  4 30                    98076.4762  -0.0390  0.020               
 302: 15  1 14   14  1 13                    98300.0511   0.0044  0.020               
 303: 15  3 12   14  3 11                    98307.5301   0.0058  0.020               
 304: 28  1 27   28  0 28                    98339.4909   0.0529  0.020               
 305: 12  2 11   11  1 10                    98378.1684  -0.0134  0.020               
 306: 31  3 29   31  2 30                    98453.9172  -0.0264  0.020               
 307: 37  6 31   37  5 32                    98468.7807   0.0062  0.020               
 308:  7  3  4    6  2  5                    98730.3689   0.0239  0.020               
 309: 17  1 16   16  2 15                    98782.7804  -0.0073  0.020               
 310: 34  4 31   34  3 32                    99076.5540  -0.0293  0.020               
 311/ 34  5 30   34  4 31                    99267.0115   0.0719  0.020               
 312: 28  2 27   28  1 28                    99273.4010   0.0109  0.020               
 313: 39  7 32   38  8 31                    99431.2080   0.0062  0.020               
 314: 15  2 13   14  2 12                    99587.5909   0.0043  0.020               
 315: 16  1 16   15  1 15                    99911.5421  -0.0143  0.020               
 316: 20  2 18   19  3 17                   100072.0292   0.0082  0.020               
 317: 16  0 16   15  0 15                   100206.1074  -0.0235  0.020               
 318: 56  6 50   56  5 51                   100363.5306   0.0064  0.020               
 319: 35  5 31   35  4 32                   100646.2952   0.0032  0.020               
 320: 32  5 27   31  6 26                   100846.1537  -0.0024  0.020               
 321: 36  6 30   36  5 31                   100859.5612   0.0036  0.020               
 322: 28  4 24   27  5 23                   100904.8903   0.0046  0.020               
 323: 50  7 43   50  6 44                   101047.2171   0.0026  0.020               
 324: 16  1 16   15  0 15                   101213.8207  -0.0161  0.020               
 325: 66  8 58   66  7 59                   101965.2831  -0.0003  0.020               
 326: 24  3 21   23  4 20                   102049.7298   0.0096  0.020               
 327: 35  4 32   35  3 33                   102090.6752   0.0086  0.020               
 328: 32  3 30   32  2 31                   102094.7205  -0.0124  0.020               
 329: 38  3 35   38  2 36                   102202.4997  -0.0209  0.020               
 330: 36  5 32   36  4 33                   102219.7041  -0.0058  0.020               
 331: 33  2 31   33  1 32                   102258.8382   0.0213  0.020               
 332: 50  5 45   50  4 46                   102283.8652   0.0252  0.020               
 333: 29  1 28   29  0 29                   102413.0362  -0.0124  0.020               
 334: 64  8 56   64  7 57                   102703.0261  -0.0382  0.020               
 335: 16  2 15   15  2 14                   102810.4193  -0.0112  0.020               
 336: 13  2 12   12  1 11                   102992.3626  -0.0377  0.020               
 337: 36  6 30   35  7 29                   103028.5390   0.0304  0.020               
 338: 35  6 29   35  5 30                   103063.9100  -0.0012  0.020               
 339: 29  2 28   29  1 29                   103134.7409  -0.0092  0.020               
 340: 44  4 40   44  3 41                   103476.1922  -0.0137  0.020               
 341: 43  8 35   42  9 34                   103739.9582  -0.0189  0.020               
 342: 16 10  6   15 10  5                   103877.1595  -0.0223  0.020  -0.0223 0.50  
 343: 16 10  7   15 10  6                   103877.1595  -0.0223  0.020  -0.0223 0.50  
 344: 16 12  4   15 12  3                   103879.6636   0.0013  0.020   0.0014 0.50  
 345: 16 12  5   15 12  4                   103879.6636   0.0013  0.020   0.0014 0.50  
 346: 16  9  7   15  9  6                   103882.5012  -0.0093  0.020  -0.0093 0.50  
 347: 16  9  8   15  9  7                   103882.5012  -0.0093  0.020  -0.0093 0.50  
 348: 16 13  3   15 13  2                   103885.4727   0.0075  0.020   0.0075 0.50  
 349: 16 13  4   15 13  3                   103885.4727   0.0075  0.020   0.0075 0.50  
 350: 16 14  2   15 14  1                   103893.5313  -0.0194  0.020  -0.0194 0.50  
 351: 16 14  3   15 14  2                   103893.5313  -0.0194  0.020  -0.0194 0.50  
 352: 16  8  9   15  8  8                   103894.7203   0.0102  0.020   0.0103 0.50  
 353: 16  8  8   15  8  7                   103894.7203   0.0102  0.020   0.0103 0.50  
 354: 16 15  2   15 15  1                   103903.5840   0.0033  0.020   0.0034 0.50  
 355: 16 15  1   15 15  0                   103903.5840   0.0033  0.020   0.0034 0.50  
 356: 16  7 10   15  7  9                   103917.5119  -0.0049  0.020  -0.0055 0.50  
 357: 16  7  9   15  7  8                   103917.5119  -0.0061  0.020  -0.0055 0.50  
 358: 68  8 60   68  7 61                   103953.0192  -0.0299  0.020               
 359: 16  6 11   15  6 10                   103958.2343   0.0287  0.020  -0.0117 0.50  
 360: 16  6 10   15  6  9                   103958.2343  -0.0521  0.020  -0.0117 0.50  
 361: 49  7 42   49  6 43                   103974.6092   0.0031  0.020               
 362: 37  5 33   37  4 34                   103989.9578   0.0050  0.020               
 363: 63  8 55   63  7 56                   104001.6067  -0.0077  0.020               
 364: 16  5 11   15  5 10                   104034.7632  -0.0251  0.020               
 365: 16  3 14   15  3 13                   104043.6798  -0.0055  0.020               
 366: 63  7 56   63  6 57                   104057.0581   0.0100  0.020               
 367: 16  4 13   15  4 12                   104142.3679  -0.0008  0.020               
 368: 16  4 12   15  4 11                   104228.6276  -0.0043  0.020               
 369:  8  3  6    7  2  5                   104252.9485  -0.0085  0.020               
 370: 16  1 15   15  1 14                   104566.1105  -0.0025  0.020               
 371: 16  3 13   15  3 12                   105046.2806  -0.0110  0.020               
 372: 34  6 28   34  5 29                   105057.0591   0.0072  0.020               
 373: 36  4 33   36  3 34                   105245.7987   0.0238  0.020               
 374: 57  6 51   57  5 52                   105580.3089  -0.0230  0.020               
 375: 33  3 31   33  2 32                   105798.8577   0.0040  0.020               
 376: 62  8 54   62  7 55                   105844.7161  -0.0013  0.020               
 377: 38  5 34   38  4 35                   105957.3711  -0.0042  0.020               
 378: 69  8 61   69  7 62                   106010.9499  -0.0087  0.020               
 379: 16  2 14   15  2 13                   106261.8694  -0.0126  0.020               
 380: 17  0 17   16  0 16                   106301.3695  -0.0007  0.020               
 381: 30  1 29   30  0 30                   106456.2481   0.0081  0.020               
 382: 40  7 33   39  8 32                   106598.0718  -0.0104  0.020               
 383: 18  1 17   17  2 16                   106618.0138  -0.0109  0.020               
 384: 34  2 32   34  1 33                   106713.7648  -0.0142  0.020               
 385: 33  6 27   33  5 28                   106828.2937   0.0025  0.020               
 386: 48  7 41   48  6 42                   106991.4712   0.0059  0.020               
 387: 30  2 29   30  1 30                   107011.4197   0.0116  0.020               
 388: 17  1 17   16  0 16                   107075.2106  -0.0101  0.020               
 389: 39  3 36   39  2 37                   107286.7289   0.0000  0.020               
 390: 14  2 13   13  1 12                   107540.3068   0.0208  0.020               
 391: 51  5 46   51  4 47                   108018.0810  -0.0067  0.020               
 392: 39  5 35   39  4 36                   108119.9692  -0.0005  0.020               
 393: 61  8 53   61  7 54                   108161.0925  -0.0243  0.020               
 394: 32  6 26   32  5 27                   108378.8991  -0.0040  0.020               
 395: 37  4 34   37  3 35                   108529.2461   0.0007  0.020               
 396: 70  8 62   70  7 63                   108772.8265  -0.0010  0.020               
 397: 45  4 41   45  3 42                   109066.5410  -0.0194  0.020               
 398: 17  2 16   16  2 15                   109109.5465  -0.0055  0.020               
 399: 33  5 28   32  6 27                   109195.7402   0.0072  0.020               
 400: 21  2 19   20  3 18                   109198.6205  -0.0153  0.020               
 401: 34  3 32   34  2 33                   109555.9972   0.0035  0.020               
 402: 31  6 25   31  5 26                   109719.3234  -0.0035  0.020               
 403: 47  7 40   47  6 41                   110014.1473   0.0131  0.020               
 404: 29  4 25   28  5 24                   110163.7260   0.0063  0.020               
 405:  9  3  7    8  2  6                   110262.2830  -0.0036  0.020               
 406: 17 11  7   16 11  6                   110370.5826  -0.0083  0.020  -0.0083 0.50  
 407: 17 11  6   16 11  5                   110370.5826  -0.0083  0.020  -0.0083 0.50  
 408: 17 12  6   16 12  5                   110372.6674  -0.0211  0.020   0.0161 0.21  
 409: 17 12  5   16 12  4                   110372.6674  -0.0211  0.020   0.0161 0.21  
 410: 17 10  8   16 10  7                   110372.6674   0.0426  0.020   0.0161 0.29  
 411: 17 10  7   16 10  6                   110372.6674   0.0426  0.020   0.0161 0.29  
 412: 17 13  5   16 13  4                   110377.9887  -0.0034  0.020  -0.0034 0.50  
 413: 17 13  4   16 13  3                   110377.9887  -0.0034  0.020  -0.0034 0.50  
 414: 17  9  9   16  9  8                   110380.2613  -0.0107  0.020  -0.0107 0.50  
 415: 17  9  8   16  9  7                   110380.2613  -0.0107  0.020  -0.0107 0.50  
 416: 17 14  4   16 14  3                   110385.8981  -0.0010  0.020  -0.0011 0.50  
 417: 17 14  3   16 14  2                   110385.8981  -0.0010  0.020  -0.0011 0.50  
 418: 17 15  2   16 15  1                   110396.0102   0.0062  0.020  -0.0153 0.09  
 419: 17 15  3   16 15  2                   110396.0102   0.0062  0.020  -0.0153 0.09  
 420: 17  8 10   16  8  9                   110396.0102  -0.0199  0.020  -0.0153 0.41  
 421: 17  8  9   16  8  8                   110396.0102  -0.0199  0.020  -0.0153 0.41  
 422: 17  7 11   16  7 10                   110424.3895  -0.0004  0.020  -0.0018 0.50  
 423: 17  7 10   16  7  9                   110424.3895  -0.0031  0.020  -0.0018 0.50  
 424: 40  5 36   40  4 37                   110473.4598  -0.0114  0.020               
 425: 31  1 30   31  0 31                   110474.1894  -0.0513  0.020  -0.0555 0.32  
 426: 17  6 11   16  6 10                   110474.1894  -0.0575  0.020  -0.0555 0.68  
 427: 17  3 15   16  3 14                   110522.8729  -0.0131  0.020               
 428: 17  5 12   16  5 11                   110567.9496   0.0015  0.020               
 429: 17  4 14   16  4 13                   110684.8683  -0.0011  0.020               
 430: 44  8 36   43  9 35                   110755.8153  -0.0364  0.020               
 431: 17  1 16   16  1 15                   110779.5765  -0.0490  0.020               
 432: 17  4 13   16  4 12                   110815.6777  -0.0011  0.020               
 433: 30  6 24   30  5 25                   110866.1844  -0.0102  0.020               
 434: 60  8 52   60  7 53                   110869.6681   0.0098  0.020               
 435: 31  2 30   31  1 31                   110899.5716   0.0103  0.020               
 436: 35  2 33   35  1 34                   111089.8321   0.0043  0.020               
 437: 58  6 52   58  5 53                   111152.3964   0.0107  0.020               
 438: 25  3 22   24  4 21                   111695.5010   0.0022  0.020               
 439: 17  3 14   16  3 13                   111817.3668   0.0047  0.020               
 440: 29  6 23   29  5 24                   111839.6014   0.0005  0.020               
 441: 38  4 35   38  3 36                   111928.0785  -0.0003  0.020               
 442: 15  2 14   14  1 13                   112052.5653  -0.0016  0.020               
 443:  9  3  6    8  2  7                   112184.5484   0.0012  0.020               
 444: 18  1 18   17  1 17                   112216.8840  -0.0254  0.020               
 445: 40  3 37   40  2 38                   112264.3386   0.0031  0.020               
 446: 18  0 18   17  0 17                   112400.3994  -0.0097  0.020               
 447: 28  6 22   28  5 23                   112660.8702  -0.0007  0.020               
 448: 17  2 15   16  2 14                   112899.9009  -0.0061  0.020               
 449: 46  7 39   46  6 40                   112968.0303  -0.0034  0.020               
 450: 18  1 18   17  0 17                   112990.7593  -0.0007  0.020               
 451: 41  5 37   41  4 38                   113011.5260   0.0007  0.020               
 452: 34  6 29   34  5 30                   113134.9345   0.0058  0.020               
 453: 35  6 30   35  5 31                   113152.7714  -0.0103  0.020               
 454: 33  6 28   33  5 29                   113196.4916  -0.0024  0.020               
 455:  6  4  3    5  3  2                   113211.0316  -0.0098  0.020               
 456:  6  4  2    5  3  3                   113215.0037  -0.0086  0.020               
 457: 36  6 31   36  5 32                   113265.7174  -0.0094  0.020               
 458: 32  6 27   32  5 28                   113322.2716  -0.0196  0.020               
 459: 27  6 21   27  5 22                   113350.9400   0.0092  0.020               
 460: 35  3 33   35  2 34                   113356.8627   0.0082  0.020               
 461: 37  6 32   37  5 33                   113489.5609  -0.0015  0.020               
 462: 31  6 26   31  5 27                   113497.9520   0.0055  0.020               
 463: 65  7 58   65  6 59                   113604.8258  -0.0023  0.020               
 464: 30  6 25   30  5 26                   113710.1744  -0.0004  0.020               
 465: 74  9 65   74  8 66                   113729.4715   0.0121  0.020               
 466: 38  6 33   38  5 34                   113839.8283  -0.0022  0.020               
 467: 41  7 34   40  8 33                   113852.0152  -0.0053  0.020               
 468: 52  5 47   52  4 48                   113870.8419  -0.0181  0.020               
 469: 59  8 51   59  7 52                   113881.9108  -0.0064  0.020               
 470: 26  6 20   26  5 21                   113929.2481  -0.0014  0.020               
 471: 29  6 24   29  5 25                   113946.9963  -0.0014  0.020               
 472: 28  6 23   28  5 24                   114197.8900  -0.0013  0.020               
 473: 19  1 18   18  2 17                   114296.6202   0.0021  0.020               
 474: 39  6 34   39  5 35                   114331.4223  -0.0087  0.020               
 475: 25  6 19   25  5 20                   114413.2209  -0.0389  0.020               
 476: 27  6 22   27  5 23                   114453.8539  -0.0146  0.020               
 477: 32  1 31   32  0 32                   114471.4886   0.0096  0.020               
 478: 73  9 64   73  8 65                   114542.2305  -0.0062  0.020               
 479: 26  6 21   26  5 22                   114707.4894  -0.0045  0.020               
 480: 32  2 31   32  1 32                   114796.1291   0.0130  0.020               
 481: 24  6 18   24  5 19                   114818.1300  -0.0045  0.020               
 482: 25  6 20   25  5 21                   114952.8456   0.0063  0.020               
 483: 40  6 35   40  5 36                   114978.2398  -0.0088  0.020               
 484: 23  6 17   23  5 18                   115156.8097   0.0068  0.020               
 485: 24  6 19   24  5 20                   115185.3791  -0.0114  0.020               
 486/ 18  2 17   17  2 16                   115389.8860  -0.0628  0.020               
 487: 36  2 34   36  1 35                   115395.5532  -0.0060  0.020               
 488: 23  6 18   23  5 19                   115401.8956  -0.0211  0.020               
 489: 39  4 36   39  3 37                   115429.2565  -0.0053  0.020               
 490: 22  6 16   22  5 17                   115440.1246   0.0108  0.020               
 491: 22  6 17   22  5 18                   115600.3005  -0.0139  0.020               
 492: 21  6 15   21  5 16                   115677.0788   0.0056  0.020               
 493: 42  5 38   42  4 39                   115725.9194   0.0115  0.020               
 494: 21  6 16   21  5 17                   115779.4276  -0.0119  0.020               
 495: 45  7 38   45  6 39                   115790.8598  -0.0036  0.020               
 496: 41  6 36   41  5 37                   115792.7971  -0.0092  0.020               
 497: 20  6 14   20  5 15                   115875.0992  -0.0097  0.020               
 498: 20  6 15   20  5 16                   115938.9479   0.0103  0.020               
 499: 72  9 63   72  8 64                   115987.7305  -0.0467  0.020               
 500: 19  6 13   19  5 14                   116040.2994  -0.0327  0.020               
 501: 19  6 14   19  5 15                   116079.0890   0.0089  0.020               
 502: 10  3  8    9  2  7                   116084.1245  -0.0125  0.020               
 503: 18  6 12   18  5 13                   116177.7691  -0.0079  0.020               
 504: 18  6 13   18  5 14                   116200.6019  -0.0142  0.020               
 505: 17  6 11   17  5 12                   116291.5809  -0.0301  0.020               
 506: 17  6 12   17  5 13                   116304.6332  -0.0063  0.020               
 507: 16  6 10   16  5 11                   116385.3208   0.0086  0.020               
 508: 16  6 11   16  5 12                   116392.4788   0.0020  0.020               
 509: 15  6  9   15  5 10                   116461.8264   0.0123  0.020               
 510: 15  6 10   15  5 11                   116465.5964   0.0024  0.020               
 511: 14  6  8   14  5  9                   116523.6403   0.0184  0.020               
 512: 14  6  9   14  5 10                   116525.5012  -0.0225  0.020               
 513: 16  2 15   15  1 14                   116562.9365  -0.0143  0.020               
 514: 13  6  7   13  5  8                   116572.9196   0.0177  0.020               
 515: 13  6  8   13  5  9                   116573.8122   0.0045  0.020               
 516: 12  6  6   12  5  7                   116611.5278  -0.0218  0.020               
 517: 12  6  7   12  5  8                   116611.9693   0.0150  0.020               
 518: 11  6  6   11  5  7                   116641.3194  -0.0888  0.020  -0.0052 0.50  
 519: 11  6  5   11  5  6                   116641.3194   0.0784  0.020  -0.0052 0.50  
 520: 10  6  5   10  5  6                   116663.5167  -0.0132  0.020   0.0182 0.50  
 521: 10  6  4   10  5  5                   116663.5167   0.0497  0.020   0.0182 0.50  
 522:  9  6  4    9  5  5                   116679.5498  -0.0315  0.020  -0.0210 0.50  
 523:  9  6  3    9  5  4                   116679.5498  -0.0105  0.020  -0.0210 0.50  
 524:  8  6  3    8  5  4                   116690.7176  -0.0000  0.020   0.0029 0.50  
 525:  8  6  2    8  5  3                   116690.7176   0.0059  0.020   0.0029 0.50  
 526:  7  6  2    7  5  3                   116697.9972   0.0148  0.020   0.0156 0.50  
 527:  7  6  1    7  5  2                   116697.9972   0.0162  0.020   0.0156 0.50  
 528: 42  6 37   42  5 38                   116785.9430  -0.0150  0.020               
 529: 18 11  8   17 11  7                   116864.8226  -0.0107  0.020  -0.0108 0.50  
 530: 18 11  7   17 11  6                   116864.8226  -0.0107  0.020  -0.0108 0.50  
 531: 18 12  6   17 12  5                   116865.7580  -0.0514  0.020  -0.0515 0.50  
 532: 18 12  7   17 12  6                   116865.7580  -0.0514  0.020  -0.0515 0.50  
 533: 18 10  8   17 10  7                   116868.6109  -0.0174  0.020  -0.0174 0.50  
 534: 18 10  9   17 10  8                   116868.6109  -0.0174  0.020  -0.0174 0.50  
 535: 18 13  5   17 13  4                   116870.4523  -0.0053  0.020  -0.0054 0.50  
 536: 18 13  6   17 13  5                   116870.4523  -0.0053  0.020  -0.0054 0.50  
 537: 18  9  9   17  9  8                   116878.9531  -0.0017  0.020  -0.0017 0.50  
 538: 18  9 10   17  9  9                   116878.9531  -0.0017  0.020  -0.0017 0.50  
 539: 18 15  4   17 15  3                   116888.1402  -0.0023  0.020  -0.0024 0.50  
 540: 18 15  3   17 15  2                   116888.1402  -0.0023  0.020  -0.0024 0.50  
 541: 18  8 11   17  8 10                   116898.7819   0.0004  0.020   0.0004 0.50  
 542: 18  8 10   17  8  9                   116898.7819   0.0003  0.020   0.0004 0.50  
 543: 18 16  2   17 16  1                   116900.3733   0.0098  0.020   0.0099 0.50  
 544: 18 16  3   17 16  2                   116900.3733   0.0098  0.020   0.0099 0.50  
 545: 18 17  1   17 17  0                   116914.4666  -0.0213  0.020  -0.0214 0.50  
 546: 18 17  2   17 17  1                   116914.4666  -0.0213  0.020  -0.0214 0.50  
 547: 18  7 12   17  7 11                   116933.4324  -0.0195  0.020  -0.0226 0.50  
 548: 18  7 11   17  7 10                   116933.4324  -0.0255  0.020  -0.0226 0.50  
 549: 18  1 17   17  1 16                   116944.8073   0.0182  0.020               
 550: 18  3 16   17  3 15                   116988.6749  -0.0341  0.020               
 551: 18  6 13   17  6 12                   116993.4988   0.1614  0.020   0.0079 0.50  
 552: 18  6 12   17  6 11                   116993.4988  -0.1457  0.020   0.0079 0.50  
 553: 59  6 53   59  5 54                   116997.9771   0.0206  0.020               
 554: 58  8 50   58  7 51                   117105.6035  -0.0096  0.020               
 555: 18  5 13   17  5 12                   117107.4809   0.0023  0.020               
 556: 41  3 38   41  2 39                   117129.1582   0.0003  0.020               
 557: 36  3 34   36  2 35                   117193.1690  -0.0221  0.020               
 558: 18  4 15   17  4 14                   117229.2432  -0.0101  0.020               
 559: 18  4 14   17  4 13                   117422.0573  -0.0146  0.020               
 560: 45  8 37   44  9 36                   117823.5262   0.0498  0.020               
 561: 34  5 29   33  6 28                   117844.9314  -0.0094  0.020               
 562: 43  6 38   43  5 39                   117966.5967  -0.0333  0.020               
 563: 71  9 62   71  8 63                   118006.0633  -0.0142  0.020               
 564: 22  2 20   21  3 19                   118301.8919  -0.0047  0.020               
 565: 19  1 19   18  1 18                   118360.6685  -0.0164  0.020               
 566: 44  7 37   44  6 38                   118434.7074  -0.0106  0.020               
 567: 33  1 32   33  0 33                   118451.6441   0.0111  0.020               
 568: 38  6 32   37  7 31                   118482.3282  -0.0044  0.020               
 569: 19  0 19   18  0 18                   118503.2613  -0.0001  0.020               
 570: 43  5 39   43  4 40                   118606.7896  -0.0024  0.020               
 571: 18  3 15   17  3 14                   118614.9780   0.0004  0.020               
 572: 33  2 32   33  1 33                   118698.5646  -0.0207  0.020               
 573: 19  1 19   18  0 18                   118951.0299  -0.0059  0.020               
 574: 40  4 37   40  3 38                   119020.0154  -0.0422  0.020               
 575: 66  7 59   66  6 60                   119077.6066   0.0231  0.020               
 576: 10  3  7    9  2  8                   119084.5528   0.0093  0.020               
 577: 44  6 39   44  5 40                   119341.6118  -0.0070  0.020               
 578: 18  2 16   17  2 15                   119496.9201  -0.0098  0.020               
 579: 37  2 35   37  1 36                   119639.9210   0.0165  0.020               
 580:  7  4  3    6  3  4                   119701.2660  -0.0092  0.020               
 581: 39  8 32   39  7 33                   154983.9858  -0.0107  0.025               
 582: 38  8 30   38  7 31                   155075.1130   0.0184  0.025               
 583/ 38  5 33   37  6 32                   155757.7413   0.0875  0.025               
 584: 24 13 12   23 13 11                   155823.7246   0.0391  0.025   0.0391 0.50  
 585: 24 13 11   23 13 10                   155823.7246   0.0391  0.025   0.0391 0.50  
 586: 24 14 11   23 14 10                   155826.6116   0.1270  0.025  -0.0188 0.22  
 587: 24 14 10   23 14  9                   155826.6116   0.1270  0.025  -0.0188 0.22  
 588: 24 12 12   23 12 11                   155826.6116  -0.1362  0.025  -0.0188 0.28  
 589: 24 12 13   23 12 12                   155826.6116  -0.1362  0.025  -0.0188 0.28  
 590: 24 10 15   23 10 14                   155858.1423  -0.0334  0.025  -0.0334 0.50  
 591: 24 10 14   23 10 13                   155858.1423  -0.0334  0.025  -0.0334 0.50  
 592: 24  9 16   23  9 15                   155893.3670  -0.0036  0.025  -0.0037 0.50  
 593: 24  9 15   23  9 14                   155893.3670  -0.0038  0.025  -0.0037 0.50  
 594: 24  7 18   23  7 17                   156041.4498   0.1229  0.025  -0.0168 0.50  
 595: 24  7 17   23  7 16                   156041.4498  -0.1565  0.025  -0.0168 0.50  
 596: 24  6 19   23  6 18                   156190.2044   0.0246  0.025               
 597: 24  6 18   23  6 17                   156197.6583  -0.0352  0.025               
 598: 35  8 28   35  7 29                   156442.3523  -0.0136  0.025               
 599: 34  8 27   34  7 28                   156743.4340  -0.0649  0.025               
 600: 33  8 26   33  7 27                   157019.8541  -0.0296  0.025               
 601: 30  8 22   30  7 23                   157696.8417   0.0331  0.025               
 602: 54  5 50   54  4 51                   157798.9823  -0.0323  0.025               
 603: 29  8 22   29  7 23                   157897.4903   0.0240  0.025               
 604: 24  2 22   23  2 21                   157996.2133   0.0527  0.025               
 605: 26  8 19   26  7 19                   158348.1062   0.0076  0.025  -0.0446 0.01  
 606: 26  8 18   26  7 19                   158348.1062  -0.0449  0.025  -0.0446 0.99  
 607: 26  8 19   26  7 20                   158350.0216   0.0240  0.025               
 608: 25  8 17   25  7 18                   158467.3348  -0.0017  0.025  -0.0015 0.99  
 609: 25  8 18   25  7 18                   158467.3348   0.0262  0.025  -0.0015 0.01  
 610: 25  8 18   25  7 19                   158468.4371   0.0276  0.025               
 611: 24  8 16   24  7 17                   158572.0323  -0.0036  0.025  -0.0035 0.99  
 612: 24  8 17   24  7 17                   158572.0323   0.0108  0.025  -0.0035 0.01  
 613: 24  8 17   24  7 18                   158572.6148  -0.0298  0.025               
 614: 21  8 13   21  7 14                   158811.5806   0.0242  0.025  -0.0226 0.50  
 615: 21  8 14   21  7 14                   158811.5806   0.0259  0.025  -0.0226 0.00  
 616: 21  8 14   21  7 15                   158811.5806  -0.0698  0.025  -0.0226 0.50  
 617: 20  8 13   20  7 14                   158870.2790  -0.0084  0.025   0.0153 0.50  
 618: 20  8 12   20  7 13                   158870.2790   0.0388  0.025   0.0153 0.50  
 619: 20  8 13   20  7 13                   158870.2790   0.0396  0.025   0.0153 0.00  
 620: 19  8 12   19  7 13                   158920.0350  -0.0117  0.025  -0.0003 0.50  
 621: 19  8 11   19  7 12                   158920.0350   0.0111  0.025  -0.0003 0.50  
 622: 19  8 12   19  7 12                   158920.0350   0.0114  0.025  -0.0003 0.00  
 623: 18  8 11   18  7 12                   158961.8384   0.0043  0.025   0.0097 0.50  
 624: 18  8 10   18  7 11                   158961.8384   0.0149  0.025   0.0097 0.50  
 625: 18  8 11   18  7 11                   158961.8384   0.0151  0.025   0.0097 0.00  
 626: 16  8  9   16  7  9                   159024.8202  -0.0421  0.025  -0.0432 0.00  
 627: 16  8  8   16  7  9                   159024.8202  -0.0421  0.025  -0.0432 0.50  
 628: 16  8  9   16  7 10                   159024.8202  -0.0441  0.025  -0.0432 0.50  
 629: 14  8  7   14  7  8                   159065.6323  -0.0030  0.025  -0.0029 0.50  
 630: 14  8  7   14  7  7                   159065.6323  -0.0027  0.025  -0.0029 0.00  
 631: 14  8  6   14  7  7                   159065.6323  -0.0027  0.025  -0.0029 0.50  
 632: 13  8  6   13  7  7                   159079.4229   0.0018  0.025   0.0019 0.50  
 633: 13  8  6   13  7  6                   159079.4229   0.0019  0.025   0.0019 0.00  
 634: 13  8  5   13  7  6                   159079.4229   0.0019  0.025   0.0019 0.50  
 635: 12  8  5   12  7  5                   159089.6101  -0.0364  0.025  -0.0364 0.00  
 636: 12  8  4   12  7  5                   159089.6101  -0.0364  0.025  -0.0364 0.50  
 637: 12  8  5   12  7  6                   159089.6101  -0.0364  0.025  -0.0364 0.50  
 638: 11  8  4   11  7  5                   159096.8768  -0.0080  0.025  -0.0080 0.50  
 639: 11  8  4   11  7  4                   159096.8768  -0.0080  0.025  -0.0080 0.00  
 640: 11  8  3   11  7  4                   159096.8768  -0.0080  0.025  -0.0080 0.50  
 641:  9  8  1    9  7  2                   159104.5130   0.0437  0.025   0.0438 0.50  
 642:  9  8  2    9  7  2                   159104.5130   0.0437  0.025   0.0438 0.00  
 643:  9  8  2    9  7  3                   159104.5130   0.0437  0.025   0.0438 0.50  
 644:  9  8  1    9  7  3                   159104.5130   0.0437  0.025   0.0438 0.00  
 645: 24  3 21   23  3 20                   159390.3380   0.0009  0.025               
 646: 25  1 24   24  1 23                   159432.4226  -0.0086  0.025               
 647: 30  3 27   29  4 26                   161244.5243  -0.0217  0.025               
 648: 26  1 26   25  1 25                   161267.0792   0.0184  0.025               
 649: 26  0 26   25  0 25                   161287.4161   0.0047  0.025               
 650: 26  1 26   25  0 25                   161345.1174   0.0153  0.025               
 651: 59  6 54   59  5 55                   161402.4699   0.0079  0.025               
 652: 25  2 24   24  1 23                   161469.4341   0.0211  0.025               
 653: 51  4 48   51  3 49                   161571.4244  -0.0716  0.025               
 654: 25  3 23   24  3 22                   161745.7245  -0.0223  0.025               
 655: 63  7 57   63  6 58                   161846.4745   0.0064  0.025               
 656: 27  2 25   26  3 24                   162113.8073  -0.0313  0.025               
 657:  7  6  2    6  5  2                   162136.2805  -0.0055  0.025  -0.0055 0.00  
 658:  7  6  1    6  5  2                   162136.2805  -0.0055  0.025  -0.0055 0.50  
 659:  7  6  1    6  5  1                   162136.2805  -0.0053  0.025  -0.0055 0.00  
 660:  7  6  2    6  5  1                   162136.2805  -0.0053  0.025  -0.0055 0.50  
 661: 25 13 13   24 13 12                   162315.5999   0.0203  0.025   0.0203 0.50  
 662: 25 13 12   24 13 11                   162315.5999   0.0203  0.025   0.0203 0.50  
 663: 25 14 11   24 14 10                   162317.0044  -0.0085  0.025  -0.0086 0.50  
 664: 25 14 12   24 14 11                   162317.0044  -0.0085  0.025  -0.0086 0.50  
 665: 25 12 13   24 12 12                   162320.6424   0.0018  0.025   0.0019 0.50  
 666: 25 12 14   24 12 13                   162320.6424   0.0018  0.025   0.0019 0.50  
 667: 25 15 10   24 15  9                   162323.6474   0.0005  0.025   0.0005 0.50  
 668: 25 15 11   24 15 10                   162323.6474   0.0005  0.025   0.0005 0.50  
 669: 25 11 14   24 11 13                   162334.1635   0.0442  0.025   0.0443 0.50  
 670: 25 11 15   24 11 14                   162334.1635   0.0442  0.025   0.0443 0.50  
 671: 25 10 15   24 10 14                   162358.9723  -0.0073  0.025  -0.0073 0.50  
 672: 25 10 16   24 10 15                   162358.9723  -0.0073  0.025  -0.0073 0.50  
 673: 25 18  7   24 18  6                   162367.0220   0.0227  0.025   0.0227 0.50  
 674: 25 18  8   24 18  7                   162367.0220   0.0227  0.025   0.0227 0.50  
 675: 25  9 16   24  9 15                   162400.0168   0.0225  0.025   0.0227 0.50  
 676: 25  9 17   24  9 16                   162400.0168   0.0228  0.025   0.0227 0.50  
 677: 25  8 17   24  8 16                   162465.3120   0.0184  0.025   0.0252 0.50  
 678: 25  8 18   24  8 17                   162465.3120   0.0319  0.025   0.0252 0.50  
 679: 25  7 18   24  7 17                   162570.0427   0.0497  0.025               
 680: 25  5 20   24  5 19                   163154.6135   0.0191  0.025               
 681: 26  1 25   25  2 24                   163453.7627   0.0395  0.025               
 682: 56  4 52   56  3 53                   163781.0936  -0.0296  0.025               
 683: 14  4 11   13  3 10                   164080.5612  -0.0368  0.025               
 684: 25  2 23   24  2 22                   164209.1438  -0.0023  0.025               
 685: 48  3 46   48  2 47                   164225.9048  -0.0110  0.025               
 686: 25  4 21   24  4 20                   164461.6085   0.0006  0.025               
 687: 26  1 25   25  1 24                   165490.6972  -0.0076  0.025               
 688: 21  3 19   20  2 18                   166088.8952  -0.1516  0.025  -0.0273 0.35  
 689: 25  3 22   24  3 21                   166088.8952   0.0385  0.025  -0.0273 0.65  
 690: 11  5  7   10  4  6                   166839.3614   0.0048  0.025   0.0033 0.99  
 691: 11  5  6   10  4  6                   166839.3614  -0.1639  0.025   0.0033 0.01  
 692: 11  5  6   10  4  7                   166844.8739  -0.0361  0.025  -0.0347 0.99  
 693: 11  5  7   10  4  7                   166844.8739   0.1325  0.025  -0.0347 0.01  
 694: 54  9 45   54  8 46                   166907.7321   0.0057  0.025               
 695: 26  2 25   25  1 24                   167088.1026   0.0073  0.025               
 696/ 65  9 57   65  8 58                   167232.0241   0.0852  0.025               
 697: 27  1 27   26  1 26                   167387.4954   0.0341  0.025               
 698: 27  0 27   26  0 26                   167402.5877  -0.0183  0.025               
 699: 27  1 27   26  0 26                   167445.1422  -0.0097  0.025               
 700: 58  9 50   58  8 51                   168244.2492   0.0134  0.025               
 701: 53  9 44   53  8 45                   168285.4360   0.0194  0.025               
 702:  8  6  2    7  5  3                   168626.4980   0.0086  0.025   0.0094 0.50  
 703:  8  6  3    7  5  3                   168626.4980   0.0086  0.025   0.0094 0.00  
 704:  8  6  2    7  5  2                   168626.4980   0.0100  0.025   0.0094 0.00  
 705:  8  6  3    7  5  2                   168626.4980   0.0100  0.025   0.0094 0.50  
 706: 26 13 13   25 13 12                   168807.3360  -0.0338  0.025   0.0195 0.26  
 707: 26 13 14   25 13 13                   168807.3360  -0.0338  0.025   0.0195 0.26  
 708: 26 14 13   25 14 12                   168807.3360   0.0785  0.025   0.0195 0.24  
 709: 26 14 12   25 14 11                   168807.3360   0.0785  0.025   0.0195 0.24  
 710: 26 12 14   25 12 13                   168814.6403  -0.0169  0.025  -0.0170 0.50  
 711: 26 12 15   25 12 14                   168814.6403  -0.0169  0.025  -0.0170 0.50  
 712: 26 11 16   25 11 15                   168831.2980   0.0124  0.025   0.0124 0.50  
 713: 26 11 15   25 11 14                   168831.2980   0.0124  0.025   0.0124 0.50  
 714: 26 17  9   25 17  8                   168837.4541  -0.0366  0.025  -0.0367 0.50  
 715: 26 17 10   25 17  9                   168837.4541  -0.0366  0.025  -0.0367 0.50  
 716: 26 10 17   25 10 16                   168860.5999   0.0051  0.025   0.0051 0.50  
 717: 26 10 16   25 10 15                   168860.5999   0.0051  0.025   0.0051 0.50  
 718: 26 19  8   25 19  7                   168876.1219  -0.0221  0.025  -0.0221 0.50  
 719: 26 19  7   25 19  6                   168876.1219  -0.0221  0.025  -0.0221 0.50  
 720: 26 20  7   25 20  6                   168899.8369   0.0246  0.025   0.0247 0.50  
 721: 26 20  6   25 20  5                   168899.8369   0.0246  0.025   0.0247 0.50  
 722: 26  9 17   25  9 16                   168907.9844   0.0145  0.025   0.0148 0.50  
 723: 26  9 18   25  9 17                   168907.9844   0.0151  0.025   0.0148 0.50  
 724: 26  8 19   25  8 18                   168982.5990   0.0142  0.025   0.0020 0.50  
 725: 26  8 18   25  8 17                   168982.5990  -0.0103  0.025   0.0020 0.50  
 726: 26  7 19   25  7 18                   169101.8396   0.0448  0.025               
 727: 56  9 48   56  8 49                   169264.9176  -0.0227  0.025               
 728: 26  6 20   25  6 19                   169308.2776   0.0080  0.025               
 729: 26  4 23   25  4 22                   169445.7207   0.0042  0.025               
 730: 53  4 50   53  3 51                   169513.1666  -0.0272  0.025               
 731: 69 10 59   69  9 60                   169703.6320   0.0256  0.025               
 732: 22  3 20   21  2 19                   169773.3619   0.0029  0.025               
 733: 26  5 21   25  5 20                   169792.3254   0.0454  0.025               
 734: 55  9 47   55  8 48                   169828.3890   0.0292  0.025               
 735: 27  1 26   26  2 25                   169958.3960   0.0215  0.025               
 736: 28  2 26   27  3 25                   170309.0802   0.0122  0.025               
 737: 26  2 24   25  2 23                   170366.6162   0.0384  0.025               
 738: 26  4 22   25  4 21                   171307.1922   0.0430  0.025               
 739: 27  1 26   26  1 25                   171555.7750   0.0101  0.025               
 740: 50  9 41   50  8 42                   171564.0623  -0.0169  0.025               
 741: 52  9 44   52  8 45                   171602.0522   0.0067  0.025               
 742: 51  9 43   51  8 44                   172192.5890   0.0034  0.025               
 743: 66  7 60   66  6 61                   172261.0515   0.0080  0.025               
 744: 26  3 23   25  3 22                   172739.3625   0.0407  0.025               
 745: 50  9 42   50  8 43                   172771.6338  -0.0338  0.025               
 746: 27  2 26   26  1 25                   172800.8228  -0.0393  0.025               
 747: 23  3 21   22  2 20                   173440.9777   0.0118  0.025               
 748: 28  1 28   27  1 27                   173506.3210   0.0119  0.025               
 749: 28  0 28   27  0 27                   173517.5492   0.0033  0.025               
 750: 28  1 28   27  0 27                   173548.8782   0.0232  0.025               
 751: 47  9 38   47  8 39                   173901.4253   0.0135  0.025               
 752: 27  3 25   26  3 24                   174346.8817   0.0036  0.025               
 753: 47  9 39   47  8 40                   174396.4295   0.0097  0.025               
 754: 17  3 14   16  2 15                   174428.4383   0.0592  0.025               
 755: 46  9 37   46  8 38                   174529.7258   0.0414  0.025               
 756: 45  9 36   45  8 37                   175097.8030   0.0388  0.025               
 757: 27 14 14   26 14 13                   175297.2212   0.0161  0.025   0.0162 0.50  
 758: 27 14 13   26 14 12                   175297.2212   0.0161  0.025   0.0162 0.50  
 759: 27 13 15   26 13 14                   175299.0396  -0.0106  0.025  -0.0107 0.50  
 760: 27 13 14   26 13 13                   175299.0396  -0.0106  0.025  -0.0107 0.50  
 761: 27 15 13   26 15 12                   175301.5586  -0.0749  0.025  -0.0749 0.50  
 762: 27 15 12   26 15 11                   175301.5586  -0.0749  0.025  -0.0749 0.50  
 763: 27 12 16   26 12 15                   175308.7847  -0.0164  0.025  -0.0164 0.50  
 764: 27 12 15   26 12 14                   175308.7847  -0.0164  0.025  -0.0164 0.50  
 765: 27 16 12   26 16 11                   175311.2550   0.0493  0.025   0.0493 0.50  
 766: 27 16 11   26 16 10                   175311.2550   0.0493  0.025   0.0493 0.50  
 767: 27 17 11   26 17 10                   175325.1558   0.0372  0.025   0.0372 0.50  
 768: 27 17 10   26 17  9                   175325.1558   0.0372  0.025   0.0372 0.50  
 769: 27 11 16   26 11 15                   175328.8889   0.0029  0.025   0.0029 0.50  
 770: 27 11 17   26 11 16                   175328.8889   0.0029  0.025   0.0029 0.50  
 771: 27 18 10   26 18  9                   175342.7928   0.0036  0.025   0.0037 0.50  
 772: 27 18  9   26 18  8                   175342.7928   0.0036  0.025   0.0037 0.50  
 773: 45  9 37   45  8 38                   175358.7689   0.0303  0.025               
 774: 27 10 17   26 10 16                   175363.0627   0.0096  0.025   0.0097 0.50  
 775: 27 10 18   26 10 17                   175363.0627   0.0097  0.025   0.0097 0.50  
 776: 27 19  8   26 19  7                   175363.8129   0.0270  0.025   0.0270 0.50  
 777: 27 19  9   26 19  8                   175363.8129   0.0270  0.025   0.0270 0.50  
 778: 27 20  8   26 20  7                   175387.7699  -0.0142  0.025  -0.0142 0.50  
 779: 27 20  7   26 20  6                   175387.7699  -0.0142  0.025  -0.0142 0.50  
 780: 27  9 18   26  9 17                   175417.3612   0.0070  0.025   0.0076 0.50  
 781: 27  9 19   26  9 18                   175417.3612   0.0080  0.025   0.0076 0.50  
 782: 27  8 19   26  8 18                   175502.1444  -0.0161  0.025   0.0057 0.50  
 783: 27  8 20   26  8 19                   175502.1444   0.0275  0.025   0.0057 0.50  
 784/ 27 25  3   26 25  2                   175545.7260  -0.0989  0.025  -0.0990 0.50  
 785: 27 25  2   26 25  1                   175545.7260  -0.0989  0.025  -0.0990 0.50  
 786: 44  9 35   44  8 36                   175612.7357  -0.0012  0.025               
 787: 27  7 20   26  7 19                   175637.2011  -0.0149  0.025               
 788: 44  9 36   44  8 37                   175799.5768   0.0328  0.025               
 789: 27  6 22   26  6 21                   175847.1040  -0.0122  0.025               
 790: 27  6 21   26  6 20                   175874.0986  -0.0008  0.025               
 791: 27  4 24   26  4 23                   175924.6444  -0.0014  0.025               
 792: 43  9 34   43  8 35                   176080.5971   0.0086  0.025               
 793: 71  8 64   71  7 65                   176197.4226  -0.0350  0.025               
 794: 43  9 35   43  8 36                   176213.0545   0.0606  0.025               
 795: 28  1 27   27  2 26                   176382.4947  -0.0007  0.025               
 796: 27  5 22   26  5 21                   176452.4167  -0.0014  0.025               
 797: 27  2 25   26  2 24                   176474.7583   0.0272  0.025               
 798: 42  9 33   42  8 34                   176506.3929   0.0148  0.025               
 799: 42  9 34   42  8 35                   176599.2843   0.0092  0.025               
 800/ 59  4 55   59  3 56                   176711.6959   0.0809  0.025               
 801: 41  9 32   41  8 33                   176894.3887  -0.0044  0.025               
 802: 40  9 31   40  8 32                   177248.2720  -0.0120  0.025   0.0379 0.83  
 803: 48  2 47   48  1 48                   177248.2720   0.2752  0.025   0.0379 0.17  
 804: 40  9 32   40  8 33                   177292.5765   0.0003  0.025               
 805: 39  9 30   39  8 31                   177571.1960   0.0177  0.025               
 806: 39  9 31   39  8 32                   177601.2117  -0.0411  0.025               
 807: 28  1 27   27  1 26                   177627.5979   0.0052  0.025               
 808: 59  5 55   59  4 56                   177684.1029   0.0528  0.025               
 809: 38  9 29   38  8 30                   177865.8061   0.0298  0.025               
 810: 38  9 30   38  8 31                   177885.9638   0.0064  0.025               
 811: 37  9 28   37  8 29                   178134.4500   0.0184  0.025               
 812: 37  9 29   37  8 30                   178147.8001  -0.0077  0.025               
 813: 27  4 23   26  4 22                   178172.8587   0.0171  0.025               
 814: 29  2 27   28  3 26                   178271.5292   0.0216  0.025               
 815: 36  9 27   36  8 28                   178379.2637   0.0485  0.025   0.0512 0.99  
 816: 36  9 28   36  8 28                   178379.2637   0.4301  0.025   0.0512 0.01  
 817: 36  9 28   36  8 29                   178387.9902   0.0229  0.025               
 818: 28  2 27   27  1 26                   178592.8484  -0.0055  0.025               
 819: 35  9 26   35  8 27                   178601.9741   0.0058  0.025   0.0075 0.99  
 820: 35  9 27   35  8 27                   178601.9741   0.2369  0.025   0.0075 0.01  
 821: 35  9 27   35  8 28                   178607.6150  -0.0027  0.025               
 822: 34  9 25   34  8 26                   178804.3466   0.0019  0.025   0.0029 0.99  
 823: 34  9 26   34  8 26                   178804.3466   0.1397  0.025   0.0029 0.01  
 824: 34  9 26   34  8 27                   178807.9766   0.0368  0.025               
 825: 33  9 24   33  8 25                   178987.8811   0.0368  0.025   0.0375 0.99  
 826: 33  9 25   33  8 25                   178987.8811   0.1176  0.025   0.0375 0.01  
 827: 33  9 25   33  8 26                   178990.1069   0.0091  0.025               
 828: 32  9 23   32  8 24                   179153.8371  -0.0024  0.025  -0.0021 0.99  
 829: 32  9 24   32  8 24                   179153.8371   0.0441  0.025  -0.0021 0.01  
 830: 32  9 24   32  8 25                   179155.2220  -0.0078  0.025               
 831: 31  9 23   31  8 24                   179304.4473   0.0071  0.025               
 832: 27  3 24   26  3 23                   179336.9641   0.0441  0.025               
 833: 30  9 22   30  8 22                   179438.2893   0.0116  0.025  -0.0028 0.01  
 834: 30  9 21   30  8 22                   179438.2893  -0.0029  0.025  -0.0028 0.99  
 835: 30  9 22   30  8 23                   179438.8602   0.0654  0.025               
 836: 29  9 20   29  8 21                   179559.1673   0.1421  0.025  -0.0041 0.50  
 837: 29  9 21   29  8 21                   179559.1673   0.1500  0.025  -0.0041 0.00  
 838: 29  9 21   29  8 22                   179559.1673  -0.1515  0.025  -0.0041 0.50  
 839: 29  1 29   28  1 28                   179623.7170   0.0080  0.025               
 840: 29  0 29   28  0 28                   179632.0345   0.0110  0.025               
 841: 29  1 29   28  0 28                   179655.0220   0.0039  0.025               
 842: 28  9 19   28  8 20                   179666.8634   0.0359  0.025  -0.0479 0.50  
 843: 28  9 20   28  8 20                   179666.8634   0.0400  0.025  -0.0479 0.00  
 844: 28  9 20   28  8 21                   179666.8634  -0.1323  0.025  -0.0479 0.50  
 845: 27  9 19   27  8 20                   179762.7408  -0.0255  0.025   0.0218 0.50  
 846: 27  9 18   27  8 19                   179762.7408   0.0687  0.025   0.0218 0.50  
 847: 27  9 19   27  8 19                   179762.7408   0.0708  0.025   0.0218 0.00  
 848: 26  9 18   26  8 19                   179847.5250  -0.0050  0.025   0.0209 0.50  
 849: 26  9 17   26  8 18                   179847.5250   0.0465  0.025   0.0209 0.50  
 850: 26  9 18   26  8 18                   179847.5250   0.0476  0.025   0.0209 0.00  
 851: 25  9 17   25  8 18                   179922.1386  -0.0068  0.025   0.0069 0.50  
 852: 25  9 16   25  8 17                   179922.1386   0.0206  0.025   0.0069 0.50  
 853: 25  9 17   25  8 17                   179922.1386   0.0211  0.025   0.0069 0.00  
 854: 24  9 16   24  8 17                   179987.4420   0.0105  0.025   0.0177 0.50  
 855: 24  9 15   24  8 16                   179987.4420   0.0247  0.025   0.0177 0.50  
 856: 24  9 16   24  8 16                   179987.4420   0.0250  0.025   0.0177 0.00  
 857: 23  9 15   23  8 16                   180044.1599  -0.0086  0.025  -0.0050 0.50  
 858: 23  9 14   23  8 15                   180044.1599  -0.0014  0.025  -0.0050 0.50  
 859: 23  9 15   23  8 15                   180044.1599  -0.0013  0.025  -0.0050 0.00  
 860: 22  9 14   22  8 15                   180093.0949  -0.0050  0.025  -0.0032 0.50  
 861: 22  9 13   22  8 14                   180093.0949  -0.0015  0.025  -0.0032 0.50  
 862: 22  9 14   22  8 14                   180093.0949  -0.0014  0.025  -0.0032 0.00  
 863: 21  9 12   21  8 13                   180134.9163  -0.0148  0.025  -0.0157 0.50  
 864: 21  9 13   21  8 13                   180134.9163  -0.0148  0.025  -0.0157 0.00  
 865: 21  9 13   21  8 14                   180134.9163  -0.0164  0.025  -0.0157 0.50  
 866: 17  9  8   17  8  9                   180244.2380   0.0167  0.025   0.0167 0.50  
 867: 17  9  9   17  8 10                   180244.2380   0.0166  0.025   0.0167 0.50  
 868: 17  9  9   17  8  9                   180244.2380   0.0167  0.025   0.0167 0.00  
 869: 16  9  8   16  8  8                   180259.9678  -0.0116  0.025  -0.0116 0.00  
 870: 16  9  8   16  8  9                   180259.9678  -0.0116  0.025  -0.0116 0.50  
 871: 16  9  7   16  8  8                   180259.9678  -0.0116  0.025  -0.0116 0.50  
 872/ 15  9  7   15  8  7                   180272.2552   0.0762  0.025   0.0762 0.00  
 873: 15  9  7   15  8  8                   180272.2552   0.0762  0.025   0.0762 0.50  
 874: 15  9  6   15  8  7                   180272.2552   0.0762  0.025   0.0762 0.50  
 875: 14  9  6   14  8  7                   180281.2958  -0.0031  0.025  -0.0032 0.50  
 876: 14  9  5   14  8  6                   180281.2958  -0.0031  0.025  -0.0032 0.50  
 877: 14  9  6   14  8  6                   180281.2958  -0.0031  0.025  -0.0032 0.00  
 878: 13  9  5   13  8  6                   180287.7661  -0.0221  0.025  -0.0221 0.50  
 879: 13  9  5   13  8  5                   180287.7661  -0.0221  0.025  -0.0221 0.00  
 880: 13  9  4   13  8  5                   180287.7661  -0.0221  0.025  -0.0221 0.50  
 881: 12  9  4   12  8  4                   180292.0426  -0.0224  0.025  -0.0225 0.00  
 882: 12  9  4   12  8  5                   180292.0426  -0.0224  0.025  -0.0225 0.50  
 883: 12  9  3   12  8  4                   180292.0426  -0.0224  0.025  -0.0225 0.50  
 884: 28  3 26   27  3 25                   180616.1347  -0.0249  0.025               
 885: 56  3 53   56  2 54                   181250.8991  -0.0138  0.025               
 886: 56  4 53   56  3 54                   181414.8286   0.0011  0.025               
 887: 17  4 14   16  3 13                   181553.1224   0.0088  0.025               
 888: 10  6  5    9  5  4                   181602.0373  -0.0193  0.025  -0.0302 0.50  
 889: 10  6  4    9  5  4                   181602.0373  -0.0198  0.025  -0.0302 0.00  
 890: 10  6  5    9  5  5                   181602.0373  -0.0405  0.025  -0.0302 0.00  
 891: 10  6  4    9  5  5                   181602.0373  -0.0409  0.025  -0.0302 0.50  
 892: 28 14 15   27 14 14                   181786.8579   0.0154  0.025   0.0154 0.50  
 893: 28 14 14   27 14 13                   181786.8579   0.0154  0.025   0.0154 0.50  
 894: 28 15 13   27 15 12                   181789.9174  -0.0193  0.025  -0.0193 0.50  
 895: 28 15 14   27 15 13                   181789.9174  -0.0193  0.025  -0.0193 0.50  
 896: 28 12 16   27 12 15                   181803.0563  -0.0188  0.025  -0.0188 0.50  
 897: 28 12 17   27 12 16                   181803.0563  -0.0188  0.025  -0.0188 0.50  
 898: 28 11 17   27 11 16                   181826.9439   0.0082  0.025   0.0083 0.50  
 899: 28 11 18   27 11 17                   181826.9439   0.0082  0.025   0.0083 0.50  
 900/ 28 19  9   27 19  8                   181850.6607   0.0974  0.025   0.0975 0.50  
 901: 28 19 10   27 19  9                   181850.6607   0.0974  0.025   0.0975 0.50  
 902: 28 10 19   27 10 18                   181866.3688  -0.0177  0.025  -0.0178 0.50  
 903: 28 10 18   27 10 17                   181866.3688  -0.0178  0.025  -0.0178 0.50  
 904: 28 21  7   27 21  6                   181902.0294  -0.0005  0.025  -0.0049 0.49  
 905: 28 21  8   27 21  7                   181902.0294  -0.0005  0.025  -0.0049 0.49  
 906: 17  4 13   16  3 13                   181902.0294  -0.4031  0.025  -0.0049 0.01  
 907: 28  9 19   27  9 18                   181928.2188   0.0136  0.025   0.0147 0.50  
 908: 28  9 20   27  9 19                   181928.2188   0.0157  0.025   0.0147 0.50  
 909: 28 22  6   27 22  5                   181931.9280  -0.0310  0.025  -0.0311 0.50  
 910: 28 22  7   27 22  6                   181931.9280  -0.0310  0.025  -0.0311 0.50  
 911: 28 23  5   27 23  4                   181964.4617   0.0143  0.025  -0.0254 0.30  
 912: 28 23  6   27 23  5                   181964.4617   0.0143  0.025  -0.0254 0.30  
 913: 76  9 68   76  8 69                   181964.4617  -0.0854  0.025  -0.0254 0.40  
 914: 28  8 21   27  8 20                   182024.0023   0.0286  0.025  -0.0094 0.50  
 915: 28  8 20   27  8 19                   182024.0023  -0.0474  0.025  -0.0094 0.50  
 916: 28  7 21   27  7 20                   182176.4811  -0.0044  0.025               
 917: 64 10 54   64  9 55                   182178.3406   0.0454  0.025               
 918: 28  4 25   27  4 24                   182386.1656   0.0355  0.025               
 919: 29  1 28   28  2 27                   182740.3658  -0.0071  0.025               
 920: 28  5 23   27  5 22                   183138.2219   0.0351  0.025               
 921: 29  2 28   28  2 27                   183485.0586  -0.0103  0.025               
 922: 69  7 63   69  6 64                   183531.2327   0.0315  0.025               
 923: 29  1 28   28  1 27                   183705.6590   0.0248  0.025               
 924: 63 10 53   63  9 54                   183979.7991   0.0155  0.025               
 925: 29  2 28   28  1 27                   184450.2866  -0.0436  0.025               
 926: 28  4 24   27  4 23                   185048.7107   0.0139  0.025               
 927: 61  5 57   61  4 58                   185699.4583  -0.0196  0.025               
 928: 30  1 30   29  1 29                   185739.7405   0.0076  0.025               
 929: 30  0 30   29  0 29                   185745.8838   0.0138  0.025               
 930: 30  1 30   29  0 29                   185762.7582   0.0307  0.025               
 931: 28  3 25   27  3 24                   185877.5544   0.0309  0.025               
 932: 30  2 28   29  3 27                   186000.3419  -0.0197  0.025               
 933: 29  3 27   28  3 26                   186865.5575   0.0124  0.025               
 934: 18  4 15   17  3 14                   186964.9975  -0.0074  0.025               
 935: 65 10 56   65  9 57                   187013.4950  -0.0009  0.025               
 936: 66  5 61   66  4 62                   187014.7033  -0.0211  0.025               
 937: 11  6  6   10  5  6                   188085.8625  -0.0221  0.025   0.0088 0.00  
 938: 11  6  5   10  5  6                   188085.8625  -0.0235  0.025   0.0088 0.50  
 939: 11  6  5   10  5  5                   188085.8625   0.0398  0.025   0.0088 0.00  
 940: 11  6  6   10  5  5                   188085.8625   0.0412  0.025   0.0088 0.50  
 941: 29 14 15   28 14 14                   188276.2042   0.0476  0.025   0.0481 0.50  
 942: 29 14 16   28 14 15                   188276.2042   0.0476  0.025   0.0481 0.50  
 943: 70  7 64   70  5 65                   188276.2042   0.2276  0.025   0.0481 0.00  
 944: 29 15 14   28 15 13                   188277.7745   0.0197  0.025   0.0197 0.50  
 945: 29 15 15   28 15 14                   188277.7745   0.0197  0.025   0.0197 0.50  
 946: 29 13 16   28 13 15                   188282.0586   0.0014  0.025   0.0014 0.50  
 947: 29 13 17   28 13 16                   188282.0586   0.0014  0.025   0.0014 0.50  
 948: 29 16 13   28 16 12                   188285.4775   0.0273  0.025   0.0273 0.50  
 949: 29 16 14   28 16 13                   188285.4775   0.0273  0.025   0.0273 0.50  
 950: 29 12 17   28 12 16                   188297.4588  -0.0233  0.025  -0.0234 0.50  
 951: 29 12 18   28 12 17                   188297.4588  -0.0233  0.025  -0.0234 0.50  
 952: 29 17 13   28 17 12                   188298.2746   0.0273  0.025   0.0274 0.50  
 953: 29 17 12   28 17 11                   188298.2746   0.0273  0.025   0.0274 0.50  
 954: 29 18 12   28 18 11                   188315.4329   0.0096  0.025   0.0097 0.50  
 955: 29 18 11   28 18 10                   188315.4329   0.0096  0.025   0.0097 0.50  
 956: 29 11 19   28 11 18                   188325.4737   0.0238  0.025   0.0238 0.50  
 957: 29 11 18   28 11 17                   188325.4737   0.0238  0.025   0.0238 0.50  
 958: 29 19 11   28 19 10                   188336.4408  -0.0025  0.025  -0.0026 0.50  
 959: 29 19 10   28 19  9                   188336.4408  -0.0025  0.025  -0.0026 0.50  
 960: 29 20 10   28 20  9                   188360.8950  -0.0101  0.025  -0.0101 0.50  
 961: 29 20  9   28 20  8                   188360.8950  -0.0101  0.025  -0.0101 0.50  
 962: 29 10 20   28 10 19                   188370.6215  -0.0067  0.025  -0.0068 0.50  
 963: 29 10 19   28 10 18                   188370.6215  -0.0068  0.025  -0.0068 0.50  
 964: 29 21  9   28 21  8                   188388.4428  -0.0585  0.025  -0.0585 0.50  
 965: 29 21  8   28 21  7                   188388.4428  -0.0585  0.025  -0.0585 0.50  
 966: 29 22  7   28 22  6                   188419.0351   0.0406  0.025   0.0406 0.50  
 967: 29 22  8   28 22  7                   188419.0351   0.0406  0.025   0.0406 0.50  
 968: 29  9 20   28  9 19                   188440.6006   0.0186  0.025   0.0205 0.50  
 969: 29  9 21   28  9 20                   188440.6006   0.0223  0.025   0.0205 0.50  
 970: 29  8 22   28  8 21                   188548.3155   0.0603  0.025  -0.0042 0.50  
 971: 29  8 21   28  8 20                   188548.3155  -0.0688  0.025  -0.0042 0.50  
 972: 29  2 27   28  2 26                   188578.5609  -0.0384  0.025               
 973: 27  3 25   26  2 24                   188707.7768   0.0062  0.025               
 974: 29  7 22   28  7 21                   188719.8773   0.0136  0.025               
 975: 29  4 26   28  4 25                   188828.5375   0.0062  0.025               
 976: 29  6 24   28  6 23                   188973.5646  -0.0103  0.025               
 977: 29  6 23   28  6 22                   189031.4968   0.0326  0.025               
 978: 30  1 29   29  2 28                   189044.3773   0.0120  0.025               
 979: 58  3 55   58  2 56                   189232.7578   0.0219  0.025               
 980: 58  4 55   58  3 56                   189330.0769  -0.0551  0.025               
 981: 59 10 49   59  9 50                   189496.7077   0.0639  0.025               
 982: 30  2 29   29  2 28                   189616.4167   0.0258  0.025               
 983: 62  5 58   62  4 59                   189707.3633  -0.0165  0.025               
 984: 61 10 52   61  9 53                   189730.3194  -0.0271  0.025               
 985: 30  1 29   29  1 28                   189789.0811   0.0198  0.025               
 986:  8  7  2    7  6  1                   189833.4834   0.0032  0.025   0.0032 0.50  
 987:  8  7  1    7  6  2                   189833.4834   0.0032  0.025   0.0032 0.50  
 988:  8  7  1    7  6  1                   189833.4834   0.0032  0.025   0.0032 0.00  
 989:  8  7  2    7  6  2                   189833.4834   0.0032  0.025   0.0032 0.00  
 990: 29  5 24   28  5 23                   189852.7198  -0.0144  0.025               
 991: 30  2 29   29  1 28                   190361.1359   0.0490  0.025               
 992: 33  3 30   32  4 29                   190474.5008  -0.0159  0.025               
 993: 58 10 48   58  9 49                   190545.7807   0.0071  0.025               
 994: 57 10 47   57  9 48                   191494.0599   0.0197  0.025               
 995: 58 10 49   58  9 50                   191778.5667  -0.0224  0.025               
 996: 31  1 31   30  1 30                   191854.4028  -0.0243  0.025               
 997: 31  0 31   30  0 30                   191858.9414  -0.0054  0.025               
 998: 31  1 31   30  0 30                   191871.2865   0.0018  0.025               
 999: 29  4 25   28  4 24                   191923.0973   0.0065  0.025               
1000: 19  4 16   18  3 15                   192124.2401   0.0645  0.025               
1001: 18  4 14   17  3 15                   192168.5446  -0.0058  0.025               
1002: 56 10 46   56  9 47                   192353.8167  -0.0505  0.025               
1003: 29  3 26   28  3 25                   192357.5559   0.0171  0.025               
1004: 57 10 48   57  9 49                   192429.8335   0.0316  0.025               
1005: 15  5 11   14  4 10                   192577.1226  -0.0074  0.025               
1006/ 15  5 10   14  4 11                   192658.1729   0.0820  0.025               
1007: 28  3 26   27  2 25                   192849.2368   0.0376  0.025               
1008: 56 10 47   56  9 48                   193058.6967  -0.0615  0.025               
1009: 30  3 28   29  3 27                   193096.0391   0.0052  0.025               
1010: 55 10 45   55  9 46                   193136.0001   0.0124  0.025               
1011: 31  2 29   30  3 28                   193503.2638   0.0083  0.025               
1012: 55 10 46   55  9 47                   193662.8958  -0.0086  0.025               
1013: 54 10 44   54  9 45                   193849.6784   0.0744  0.025               
1014: 54 10 45   54  9 46                   194240.4286  -0.0042  0.025               
1015: 53 10 43   53  9 44                   194502.5495  -0.0161  0.025               
1016: 12  6  7   11  5  7                   194565.7060  -0.0874  0.025  -0.0052 0.00  
1017: 12  6  6   11  5  7                   194565.7060  -0.0917  0.025  -0.0052 0.50  
1018: 12  6  6   11  5  6                   194565.7060   0.0769  0.025  -0.0052 0.00  
1019: 12  6  7   11  5  6                   194565.7060   0.0813  0.025  -0.0052 0.50  
1020: 30  2 28   29  2 27                   194594.4371   0.0379  0.025               
1021: 30 14 16   29 14 15                   194765.1168  -0.0170  0.025   0.0141 0.26  
1022: 30 14 17   29 14 16                   194765.1168  -0.0170  0.025   0.0141 0.26  
1023: 30 15 15   29 15 14                   194765.1168   0.0481  0.025   0.0141 0.24  
1024: 30 15 16   29 15 15                   194765.1168   0.0481  0.025   0.0141 0.24  
1025: 30 16 14   29 16 13                   194771.6098  -0.0129  0.025  -0.0130 0.50  
1026: 30 16 15   29 16 14                   194771.6098  -0.0129  0.025  -0.0130 0.50  
1027: 30 13 18   29 13 17                   194773.3648  -0.0062  0.025  -0.0063 0.50  
1028: 30 13 17   29 13 16                   194773.3648  -0.0062  0.025  -0.0063 0.50  
1029: 30 17 14   29 17 13                   194783.7406   0.0468  0.025   0.0469 0.50  
1030: 30 17 13   29 17 12                   194783.7406   0.0468  0.025   0.0469 0.50  
1031/ 53 10 44   53  9 45                   194790.2574   0.0804  0.025               
1032: 30 12 19   29 12 18                   194792.0111  -0.0141  0.025  -0.0142 0.50  
1033: 30 12 18   29 12 17                   194792.0111  -0.0141  0.025  -0.0142 0.50  
1034: 30 18 12   29 18 11                   194800.4663  -0.0150  0.025  -0.0150 0.50  
1035: 30 18 13   29 18 12                   194800.4663  -0.0150  0.025  -0.0150 0.50  
1036: 30 19 11   29 19 10                   194821.4449   0.0516  0.025   0.0516 0.50  
1037: 30 19 12   29 19 11                   194821.4449   0.0516  0.025   0.0516 0.50  
1038: 30 11 19   29 11 18                   194824.4802   0.0360  0.025   0.0361 0.50  
1039: 30 11 20   29 11 19                   194824.4802   0.0360  0.025   0.0361 0.50  
1040: 30 20 10   29 20  9                   194846.0029   0.0188  0.025   0.0188 0.50  
1041: 30 20 11   29 20 10                   194846.0029   0.0188  0.025   0.0188 0.50  
1042: 30 21  9   29 21  8                   194873.9494   0.0359  0.025   0.0360 0.50  
1043: 30 21 10   29 21  9                   194873.9494   0.0359  0.025   0.0360 0.50  
1044: 30 10 21   29 10 20                   194875.8055  -0.0059  0.025  -0.0060 0.50  
1045: 30 10 20   29 10 19                   194875.8055  -0.0060  0.025  -0.0060 0.50  
1046: 30 22  8   29 22  7                   194904.9416   0.0233  0.025   0.0233 0.50  
1047: 30 22  9   29 22  8                   194904.9416   0.0233  0.025   0.0233 0.50  
1048: 30  9 22   29  9 21                   194954.5416   0.0023  0.025  -0.0010 0.50  
1049: 30  9 21   29  9 20                   194954.5416  -0.0042  0.025  -0.0010 0.50  
1050: 30  8 23   29  8 22                   195075.1641   0.1007  0.025  -0.0070 0.50  
1051: 30  8 22   29  8 21                   195075.1641  -0.1146  0.025  -0.0070 0.50  
1052: 52 10 42   52  9 43                   195101.5517   0.0031  0.025               
1053: 30  4 27   29  4 26                   195250.4616   0.0058  0.025               
1054: 30  7 23   29  7 22                   195267.6421  -0.0087  0.025               
1055: 31  1 30   30  2 29                   195304.9160  -0.0060  0.025               
1056: 56  2 54   56  1 55                   195542.7130  -0.0749  0.025   0.0374 0.18  
1057: 30  6 25   29  6 24                   195542.7130   0.0625  0.025   0.0374 0.82  
1058: 30  6 24   29  6 23                   195625.4381  -0.0165  0.025               
1059: 51 10 41   51  9 42                   195652.2742   0.0501  0.025               
1060: 31  2 30   30  2 29                   195742.6013   0.0209  0.025               
1061: 51  7 44   50  8 43                   195755.5592   0.0740  0.025               
1062: 51 10 42   51  9 43                   195804.2664   0.0181  0.025               
1063: 31  1 30   30  1 29                   195876.9636   0.0159  0.025               
1064: 50 10 40   50  9 41                   196159.3902  -0.0242  0.025               
1065: 50 10 41   50  9 42                   196268.6000   0.0298  0.025               
1066: 31  2 30   30  1 29                   196314.5943  -0.0116  0.025               
1067:  9  7  2    8  6  2                   196324.7950   0.0212  0.025   0.0212 0.00  
1068:  9  7  2    8  6  3                   196324.7950   0.0211  0.025   0.0212 0.50  
1069:  9  7  3    8  6  2                   196324.7950   0.0212  0.025   0.0212 0.50  
1070:  9  7  3    8  6  3                   196324.7950   0.0211  0.025   0.0212 0.00  
1071: 49 10 39   49  9 40                   196627.2749   0.0441  0.025               
1072/ 49 10 40   49  9 41                   196705.0264   0.0910  0.025               
1073: 48 10 38   48  9 39                   197059.1835  -0.0087  0.025               
1074: 47 10 37   47  9 38                   197458.3412   0.0120  0.025               
1075: 47 10 38   47  9 39                   197496.7148   0.0484  0.025               
1076: 46 10 37   46  9 38                   197853.8731   0.0488  0.025               
1077: 32  1 32   31  1 31                   197967.8236   0.0058  0.025               
1078/ 32  0 32   31  0 31                   197971.2182   0.0787  0.025               
1079/ 45 10 36   45  9 37                   198186.4271  -0.0974  0.025               
1080: 44 10 35   44  9 36                   198495.8564   0.0135  0.025               
1081: 30  3 27   29  3 26                   198773.9570   0.0007  0.025               
1082/ 43 10 33   43  9 34                   198774.6567   0.0944  0.025               
1083: 43 10 34   43  9 35                   198782.8873   0.0106  0.025               
1084: 30  4 26   29  4 25                   198783.8661   0.0392  0.025               
1085: 16  5 12   15  4 11                   198950.4748   0.0175  0.025               
1086: 42 10 32   42  9 33                   199043.2140   0.0146  0.025   0.0164 0.99  
1087: 42 10 33   42  9 33                   199043.2140   0.2749  0.025   0.0164 0.01  
1088: 42 10 33   42  9 34                   199048.7898   0.0629  0.025               
1089: 16  5 11   15  4 12                   199090.0019  -0.0149  0.025               
1090: 21  1 20   20  0 20                   199167.5565  -0.0698  0.025               
1091: 41 10 31   41  9 32                   199290.8895   0.0389  0.025   0.0401 0.99  
1092: 41 10 32   41  9 32                   199290.8895   0.2009  0.025   0.0401 0.01  
1093: 31  3 29   30  3 28                   199308.8319   0.0290  0.025               
1094: 73  7 67   73  6 68                   199352.8638  -0.0032  0.025               
1095: 40 10 30   40  9 31                   199518.9207   0.0627  0.025   0.0634 0.99  
1096: 40 10 31   40  9 31                   199518.9207   0.1622  0.025   0.0634 0.01  
1097: 40 10 31   40  9 32                   199521.1948  -0.0235  0.025               
1098: 39 10 29   39  9 30                   199728.4863   0.0279  0.025   0.0284 0.99  
1099: 39 10 30   39  9 30                   199728.4863   0.0882  0.025   0.0284 0.01  
1100: 39 10 30   39  9 31                   199729.9850   0.0120  0.025               
1101: 38 10 29   38  9 29                   199920.7932   0.0298  0.025  -0.0060 0.01  
1102: 38 10 28   38  9 29                   199920.7932  -0.0062  0.025  -0.0060 0.99  
1103: 38 10 29   38  9 30                   199921.7544  -0.0043  0.025               
1104: 37 10 28   37  9 28                   200096.8897  -0.0419  0.025  -0.0630 0.01  
1105: 37 10 27   37  9 28                   200096.8897  -0.0631  0.025  -0.0630 0.99  
1106: 37 10 28   37  9 29                   200097.5816   0.0292  0.025               
1107: 35 10 25   35  9 26                   200404.7813   0.1173  0.025   0.0057 0.50  
1108: 35 10 26   35  9 26                   200404.7813   0.1243  0.025   0.0057 0.00  
1109: 35 10 26   35  9 27                   200404.7813  -0.1068  0.025   0.0057 0.50  
1110: 34 10 24   34  9 25                   200538.1176   0.0495  0.025  -0.0171 0.50  
1111: 34 10 25   34  9 25                   200538.1176   0.0534  0.025  -0.0171 0.00  
1112: 34 10 25   34  9 26                   200538.1176  -0.0843  0.025  -0.0171 0.50  
1113: 33 10 23   33  9 24                   200659.0282   0.0389  0.025  -0.0002 0.50  
1114: 33 10 24   33  9 24                   200659.0282   0.0411  0.025  -0.0002 0.00  
1115: 33 10 24   33  9 25                   200659.0282  -0.0396  0.025  -0.0002 0.50  
1116: 32 10 23   32  9 24                   200768.2784  -0.0055  0.025   0.0173 0.50  
1117: 32 10 22   32  9 23                   200768.2784   0.0398  0.025   0.0173 0.50  
1118: 32 10 23   32  9 23                   200768.2784   0.0410  0.025   0.0173 0.00  
1119: 32  2 30   31  3 29                   200794.5161   0.0269  0.025               
1120: 31 10 22   31  9 23                   200866.6433   0.0286  0.025   0.0415 0.50  
1121: 31 10 21   31  9 22                   200866.6433   0.0542  0.025   0.0415 0.50  
1122: 31 10 22   31  9 22                   200866.6433   0.0549  0.025   0.0415 0.00  
1123: 30 10 21   30  9 22                   200954.7980   0.0050  0.025   0.0122 0.50  
1124: 30 10 20   30  9 21                   200954.7980   0.0192  0.025   0.0122 0.50  
1125: 30 10 21   30  9 21                   200954.7980   0.0196  0.025   0.0122 0.00  
1126: 29 10 20   29  9 20                   201033.5138   0.0009  0.025  -0.0031 0.00  
1127: 29 10 19   29  9 20                   201033.5138   0.0007  0.025  -0.0031 0.50  
1128: 29 10 20   29  9 21                   201033.5138  -0.0069  0.025  -0.0031 0.50  
1129: 28 10 19   28  9 20                   201103.4864   0.0156  0.025   0.0177 0.50  
1130: 28 10 18   28  9 19                   201103.4864   0.0197  0.025   0.0177 0.50  
1131: 28 10 19   28  9 19                   201103.4864   0.0198  0.025   0.0177 0.00  
1132: 27 10 18   27  9 18                   201165.2625  -0.0226  0.025  -0.0237 0.00  
1133: 27 10 17   27  9 18                   201165.2625  -0.0226  0.025  -0.0237 0.50  
1134: 27 10 18   27  9 19                   201165.2625  -0.0247  0.025  -0.0237 0.50  
1135: 26 10 16   26  9 17                   201219.5673  -0.0190  0.025  -0.0196 0.50  
1136: 26 10 17   26  9 17                   201219.5673  -0.0190  0.025  -0.0196 0.00  
1137: 26 10 17   26  9 18                   201219.5673  -0.0200  0.025  -0.0196 0.50  
1138: 31 15 16   30 15 15                   201251.8781   0.0189  0.025   0.0189 0.50  
1139: 31 15 17   30 15 16                   201251.8781   0.0189  0.025   0.0189 0.50  
1140: 31 14 17   30 14 16                   201253.7792   0.0184  0.025   0.0185 0.50  
1141: 31 14 18   30 14 17                   201253.7792   0.0184  0.025   0.0185 0.50  
1142: 31 16 16   30 16 15                   201257.1606   0.0298  0.025   0.0298 0.50  
1143: 31 16 15   30 16 14                   201257.1606   0.0298  0.025   0.0298 0.50  
1144: 31 13 18   30 13 17                   201264.5727   0.0226  0.025   0.0226 0.50  
1145: 31 13 19   30 13 18                   201264.5727   0.0226  0.025   0.0226 0.50  
1146: 25 10 16   25  9 17                   201266.9782   0.0162  0.025   0.0165 0.50  
1147: 25 10 16   25  9 16                   201266.9782   0.0168  0.025   0.0165 0.00  
1148: 25 10 15   25  9 16                   201266.9782   0.0168  0.025   0.0165 0.50  
1149: 31 17 15   30 17 14                   201268.3799   0.0212  0.025   0.0212 0.50  
1150: 31 17 14   30 17 13                   201268.3799   0.0212  0.025   0.0212 0.50  
1151: 31 18 13   30 18 12                   201284.6847   0.0250  0.025   0.0251 0.50  
1152: 31 18 14   30 18 13                   201284.6847   0.0250  0.025   0.0251 0.50  
1153: 31 12 19   30 12 18                   201286.7363   0.0290  0.025   0.0290 0.50  
1154: 31 12 20   30 12 19                   201286.7363   0.0290  0.025   0.0290 0.50  
1155: 31 19 12   30 19 11                   201305.3597  -0.0204  0.025  -0.0204 0.50  
1156: 31 19 13   30 19 12                   201305.3597  -0.0204  0.025  -0.0204 0.50  
1157: 24 10 15   24  9 16                   201307.9997   0.0234  0.025   0.0235 0.50  
1158: 24 10 15   24  9 15                   201307.9997   0.0236  0.025   0.0235 0.00  
1159: 24 10 14   24  9 15                   201307.9997   0.0236  0.025   0.0235 0.50  
1160: 31 11 21   30 11 20                   201323.9569   0.0228  0.025   0.0228 0.50  
1161: 31 11 20   30 11 19                   201323.9569   0.0228  0.025   0.0228 0.50  
1162: 31 20 12   30 20 11                   201330.0323   0.0038  0.025   0.0010 0.49  
1163: 31 20 11   30 20 10                   201330.0323   0.0038  0.025   0.0010 0.49  
1164: 24  3 21   23  2 21                   201330.0323  -0.2582  0.025   0.0010 0.01  
1165: 23 10 13   23  9 14                   201343.1617  -0.0094  0.025  -0.0095 0.50  
1166: 23 10 14   23  9 14                   201343.1617  -0.0094  0.025  -0.0095 0.00  
1167: 23 10 14   23  9 15                   201343.1617  -0.0095  0.025  -0.0095 0.50  
1168: 22 10 12   22  9 13                   201373.0762   0.0126  0.025   0.0126 0.50  
1169: 22 10 13   22  9 14                   201373.0762   0.0126  0.025   0.0126 0.50  
1170: 22 10 13   22  9 13                   201373.0762   0.0126  0.025   0.0126 0.00  
1171: 31 10 21   30 10 20                   201381.9763   0.0060  0.025   0.0062 0.50  
1172: 31 10 22   30 10 21                   201381.9763   0.0063  0.025   0.0062 0.50  
1173: 31 22  9   30 22  8                   201389.6478  -0.0438  0.025  -0.0439 0.50  
1174: 31 22 10   30 22  9                   201389.6478  -0.0438  0.025  -0.0439 0.50  
1175: 21 10 12   21  9 13                   201398.1790   0.0324  0.025   0.0324 0.50  
1176: 21 10 11   21  9 12                   201398.1790   0.0324  0.025   0.0324 0.50  
1177: 21 10 12   21  9 12                   201398.1790   0.0324  0.025   0.0324 0.00  
1178: 20 10 10   20  9 11                   201418.8695  -0.0212  0.025  -0.0212 0.50  
1179: 20 10 11   20  9 12                   201418.8695  -0.0212  0.025  -0.0212 0.50  
1180: 20 10 11   20  9 11                   201418.8695  -0.0212  0.025  -0.0212 0.00  
1181: 31 23  9   30 23  8                   201424.2053   0.0162  0.025   0.0162 0.50  
1182: 31 23  8   30 23  7                   201424.2053   0.0162  0.025   0.0162 0.50  
1183: 19 10 10   19  9 11                   201435.7624   0.0185  0.025   0.0186 0.50  
1184: 19 10 10   19  9 10                   201435.7624   0.0185  0.025   0.0186 0.00  
1185: 19 10  9   19  9 10                   201435.7624   0.0185  0.025   0.0186 0.50  
1186: 18 10  8   18  9  9                   201449.1220  -0.0097  0.025  -0.0097 0.50  
1187: 18 10  9   18  9  9                   201449.1220  -0.0097  0.025  -0.0097 0.00  
1188: 18 10  9   18  9 10                   201449.1220  -0.0097  0.025  -0.0097 0.50  
1189: 17 10  8   17  9  8                   201459.4383  -0.0198  0.025  -0.0199 0.00  
1190: 17 10  7   17  9  8                   201459.4383  -0.0198  0.025  -0.0199 0.50  
1191: 17 10  8   17  9  9                   201459.4383  -0.0198  0.025  -0.0199 0.50  
1192: 16 10  7   16  9  8                   201467.1164   0.0109  0.025   0.0110 0.50  
1193: 16 10  7   16  9  7                   201467.1164   0.0109  0.025   0.0110 0.00  
1194: 16 10  6   16  9  7                   201467.1164   0.0109  0.025   0.0110 0.50  
1195: 31  9 22   30  9 21                   201470.1575  -0.0024  0.025   0.0034 0.50  
1196: 31  9 23   30  9 22                   201470.1575   0.0092  0.025   0.0034 0.50  
1197: 15 10  6   15  9  7                   201472.4614   0.0272  0.025   0.0273 0.50  
1198: 15 10  6   15  9  6                   201472.4614   0.0272  0.025   0.0273 0.00  
1199: 15 10  5   15  9  6                   201472.4614   0.0272  0.025   0.0273 0.50  
1200: 14 10  4   14  9  5                   201475.8011   0.0174  0.025   0.0174 0.50  
1201: 14 10  5   14  9  5                   201475.8011   0.0174  0.025   0.0174 0.00  
1202: 14 10  5   14  9  6                   201475.8011   0.0174  0.025   0.0174 0.50  
1203: 32  1 31   31  2 30                   201530.7219   0.0025  0.025               
1204: 31  8 24   30  8 23                   201604.6554   0.1525  0.025  -0.0238 0.50  
1205: 31  8 23   30  8 22                   201604.6554  -0.2000  0.025  -0.0238 0.50  
1206: 31  4 28   30  4 27                   201650.7947   0.0136  0.025               
1207/ 30  3 28   29  2 27                   201689.9889  -0.0824  0.025               
1208: 31  7 24   30  7 23                   201820.2193   0.0195  0.025               
1209: 32  2 31   31  2 30                   201864.3938   0.0213  0.025               
1210: 32  1 31   31  1 30                   201968.3948   0.0171  0.025               
1211: 31  6 26   30  6 25                   202115.0187   0.0115  0.025               
1212: 31  6 25   30  6 24                   202231.7211   0.0135  0.025               
1213: 32  2 31   31  1 30                   202302.0181  -0.0126  0.025               
1214: 10  7  4    9  6  4                   202815.1364   0.0016  0.025   0.0017 0.00  
1215: 10  7  3    9  6  4                   202815.1364   0.0016  0.025   0.0017 0.50  
1216: 10  7  3    9  6  3                   202815.1364   0.0017  0.025   0.0017 0.00  
1217: 10  7  4    9  6  3                   202815.1364   0.0017  0.025   0.0017 0.50  
1218: 31  5 26   30  5 25                   203378.5810   0.0056  0.025               
1219: 74  7 68   74  6 69                   203388.5994  -0.0635  0.025               
1220: 33  1 33   32  1 32                   204079.9053  -0.0100  0.025               
1221: 33  0 33   32  0 32                   204082.3773   0.0252  0.025               
1222: 33  1 33   32  0 32                   204088.9229  -0.0085  0.025               
1223: 17  5 13   16  4 12                   205283.7452  -0.0032  0.025               
1224: 32  3 30   31  3 29                   205505.1613  -0.0004  0.025               
1225: 31  3 29   30  2 28                   206404.4668  -0.0082  0.025               
1226: 32  2 30   31  2 29                   206600.0366   0.0000  0.025               
1227: 14  6  9   13  5  8                   207508.6402  -0.0064  0.025  -0.0067 0.99  
1228: 14  6  8   13  5  8                   207508.6402  -0.0355  0.025  -0.0067 0.01  
1229: 14  6  8   13  5  9                   207509.6240   0.0307  0.025   0.0310 0.99  
1230: 14  6  9   13  5  9                   207509.6240   0.0598  0.025   0.0310 0.01  
1231: 70 11 60   70 10 61                   207649.0768  -0.0177  0.025               
1232: 33  1 32   32  2 31                   207728.8426  -0.0103  0.025               
1233: 32 15 18   31 15 17                   207738.1195   0.0122  0.025   0.0123 0.50  
1234: 32 15 17   31 15 16                   207738.1195   0.0122  0.025   0.0123 0.50  
1235: 32 14 19   31 14 18                   207742.0001  -0.0236  0.025   0.0097 0.27  
1236: 32 14 18   31 14 17                   207742.0001  -0.0236  0.025   0.0097 0.27  
1237: 32 16 16   31 16 15                   207742.0001   0.0495  0.025   0.0097 0.23  
1238: 32 16 17   31 16 16                   207742.0001   0.0495  0.025   0.0097 0.23  
1239: 32 17 15   31 17 14                   207752.2794   0.0648  0.025   0.0648 0.50  
1240: 32 17 16   31 17 15                   207752.2794   0.0648  0.025   0.0648 0.50  
1241: 32 13 19   31 13 18                   207755.6036   0.0158  0.025   0.0159 0.50  
1242: 32 13 20   31 13 19                   207755.6036   0.0158  0.025   0.0159 0.50  
1243: 32 18 14   31 18 13                   207767.9205  -0.0071  0.025  -0.0071 0.50  
1244: 32 18 15   31 18 14                   207767.9205  -0.0071  0.025  -0.0071 0.50  
1245: 32 12 21   31 12 20                   207781.5276  -0.0036  0.025  -0.0036 0.50  
1246: 32 12 20   31 12 19                   207781.5276  -0.0036  0.025  -0.0036 0.50  
1247: 32 20 13   31 20 12                   207812.9984  -0.0045  0.025  -0.0045 0.50  
1248: 32 20 12   31 20 11                   207812.9984  -0.0045  0.025  -0.0045 0.50  
1249: 32 11 22   31 11 21                   207823.9426   0.0069  0.025   0.0070 0.50  
1250: 32 11 21   31 11 20                   207823.9426   0.0069  0.025   0.0070 0.50  
1251: 32 21 12   31 21 11                   207841.4179   0.0067  0.025   0.0067 0.50  
1252: 32 21 11   31 21 10                   207841.4179   0.0067  0.025   0.0067 0.50  
1253: 32 22 10   31 22  9                   207873.2999   0.0239  0.025   0.0239 0.50  
1254: 32 22 11   31 22 10                   207873.2999   0.0239  0.025   0.0239 0.50  
1255: 32 10 22   31 10 21                   207889.1429   0.0034  0.025   0.0037 0.50  
1256: 32 10 23   31 10 22                   207889.1429   0.0040  0.025   0.0037 0.50  
1257: 33  2 31   32  3 30                   207892.9429   0.0060  0.025               
1258: 32 23  9   31 23  8                   207908.3373  -0.0099  0.025  -0.0099 0.50  
1259: 32 23 10   31 23  9                   207908.3373  -0.0099  0.025  -0.0099 0.50  
1260: 33  2 32   32  2 31                   207982.3984   0.0137  0.025               
1261: 32  9 24   31  9 23                   207987.4740   0.0043  0.025   0.0116 0.43  
1262: 32  9 23   31  9 22                   207987.4740  -0.0159  0.025   0.0116 0.43  
1263: 32 25  7   31 25  6                   207987.4740   0.1149  0.025   0.0116 0.07  
1264: 32 25  8   31 25  7                   207987.4740   0.1149  0.025   0.0116 0.07  
1265: 32  4 29   31  4 28                   208028.6806   0.0066  0.025               
1266: 33  1 32   32  1 31                   208062.5153   0.0092  0.025               
1267: 32  8 25   31  8 24                   208136.6224  -0.0576  0.025               
1268: 33  2 32   32  1 31                   208316.0393   0.0015  0.025               
1269: 32  7 25   31  7 24                   208377.9218  -0.0063  0.025               
1270: 32  6 27   31  6 26                   208690.0018   0.0212  0.025               
1271: 32  6 26   31  6 25                   208852.1366   0.0067  0.025               
1272: 63  4 60   63  3 61                   209027.6645   0.0327  0.025               
1273: 35  3 32   34  4 31                   209037.8531   0.0144  0.025               
1274: 11  7  4   10  6  5                   209304.0773   0.0047  0.025   0.0050 0.50  
1275: 11  7  5   10  6  5                   209304.0773   0.0048  0.025   0.0050 0.00  
1276: 11  7  4   10  6  4                   209304.0773   0.0052  0.025   0.0050 0.00  
1277: 11  7  5   10  6  4                   209304.0773   0.0052  0.025   0.0050 0.50  
1278: 66 11 55   66 10 56                   209529.2834  -0.0451  0.025               
1279: 23  4 20   22  3 19                   209990.2051   0.0243  0.025               
1280: 34  1 34   33  1 33                   210190.7048  -0.0139  0.025               
1281: 34  0 34   33  0 33                   210192.5174   0.0142  0.025  -0.0100 0.52  
1282: 32  5 27   31  5 26                   210192.5174  -0.0362  0.025  -0.0100 0.48  
1283: 34  1 34   33  0 33                   210197.2999   0.0018  0.025               
1284: 65 11 54   65 10 55                   210540.7096   0.0157  0.025               
1285: 66 11 56   66 10 57                   210737.2020   0.0198  0.025               
1286:  8  8  0    7  7  0                   211031.5167  -0.0090  0.025  -0.0090 0.00  
1287:  8  8  1    7  7  1                   211031.5167  -0.0090  0.025  -0.0090 0.00  
1288:  8  8  0    7  7  1                   211031.5167  -0.0090  0.025  -0.0090 0.50  
1289:  8  8  1    7  7  0                   211031.5167  -0.0090  0.025  -0.0090 0.50  
1290: 32  3 30   31  2 29                   211310.7249   0.0157  0.025               
1291: 32  3 29   31  3 28                   211408.5555  -0.0160  0.025               
1292: 65 11 55   65 10 56                   211466.7336   0.0572  0.025  -0.0091 0.49  
1293: 64 11 53   64 10 54                   211466.7336  -0.0724  0.025  -0.0091 0.51  
1294: 18  5 14   17  4 13                   211565.4092  -0.0211  0.025               
1295: 33  3 31   32  3 30                   211686.5176   0.0122  0.025               
1296: 18  5 13   17  4 14                   211938.2315   0.0263  0.025               
1297: 63 11 52   63 10 53                   212317.4788   0.0021  0.025               
1298: 32  4 28   31  4 27                   212418.6435  -0.0128  0.025               
1299: 33  2 31   32  2 30                   212603.6070  -0.0025  0.025               
1300: 72  5 67   72  4 68                   212677.6829  -0.0712  0.025               
1301: 64  3 61   64  2 62                   212931.1445   0.0599  0.025               
1302: 62 11 51   62 10 52                   213101.1281  -0.0107  0.025               
1303: 62 11 52   62 10 53                   213501.9398   0.0087  0.025               
1304: 68  4 64   68  3 65                   213554.6156  -0.0349  0.025               
1305: 61 11 50   61 10 51                   213825.0155   0.0029  0.025               
1306: 39  4 35   38  5 34                   213880.8359   0.0513  0.025               
1307: 34  1 33   33  2 32                   213905.0432  -0.0103  0.025               
1308: 15  6 10   14  5  9                   213969.0947   0.0058  0.025   0.0053 0.99  
1309: 15  6  9   14  5  9                   213969.0947  -0.0618  0.025   0.0053 0.01  
1310: 15  6  9   14  5 10                   213971.0942   0.0066  0.025   0.0072 0.99  
1311: 15  6 10   14  5 10                   213971.0942   0.0743  0.025   0.0072 0.01  
1312: 21  4 17   20  3 18                   214015.4046  -0.0318  0.025               
1313: 34  2 33   33  2 32                   214097.1377   0.0111  0.025               
1314: 34  1 33   33  1 32                   214158.5605  -0.0247  0.025               
1315: 33 15 19   32 15 18                   214223.7968   0.0034  0.025   0.0034 0.50  
1316: 33 15 18   32 15 17                   214223.7968   0.0034  0.025   0.0034 0.50  
1317: 33 16 18   32 16 17                   214226.0462  -0.0119  0.025  -0.0120 0.50  
1318: 33 16 17   32 16 16                   214226.0462  -0.0119  0.025  -0.0120 0.50  
1319: 33 14 19   32 14 18                   214229.8975  -0.0115  0.025  -0.0115 0.50  
1320: 33 14 20   32 14 19                   214229.8975  -0.0115  0.025  -0.0115 0.50  
1321: 33 17 16   32 17 15                   214235.2209  -0.0131  0.025  -0.0131 0.50  
1322: 33 17 17   32 17 16                   214235.2209  -0.0131  0.025  -0.0131 0.50  
1323: 33 13 20   32 13 19                   214246.4767  -0.0008  0.025  -0.0008 0.50  
1324: 33 13 21   32 13 20                   214246.4767  -0.0008  0.025  -0.0008 0.50  
1325: 33 18 16   32 18 15                   214250.2733   0.0184  0.025   0.0185 0.50  
1326: 33 18 15   32 18 14                   214250.2733   0.0184  0.025   0.0185 0.50  
1327: 33 19 14   32 19 13                   214270.3028  -0.0292  0.025  -0.0293 0.50  
1328: 33 19 15   32 19 14                   214270.3028  -0.0292  0.025  -0.0293 0.50  
1329: 33 12 22   32 12 21                   214276.4840  -0.0160  0.025  -0.0161 0.50  
1330: 33 12 21   32 12 20                   214276.4840  -0.0160  0.025  -0.0161 0.50  
1331: 33 20 13   32 20 12                   214294.8781   0.0057  0.025   0.0058 0.50  
1332: 33 20 14   32 20 13                   214294.8781   0.0057  0.025   0.0058 0.50  
1333: 33 11 23   32 11 22                   214324.4572  -0.0079  0.025  -0.0080 0.50  
1334: 33 11 22   32 11 21                   214324.4572  -0.0080  0.025  -0.0080 0.50  
1335: 34  2 33   33  1 32                   214350.6445  -0.0137  0.025               
1336: 33 22 11   32 22 10                   214355.6200  -0.0122  0.025  -0.0122 0.50  
1337: 33 22 12   32 22 11                   214355.6200  -0.0122  0.025  -0.0122 0.50  
1338: 33  4 30   32  4 29                   214383.5844  -0.0181  0.025               
1339: 33 23 11   32 23 10                   214391.2130  -0.0140  0.025  -0.0140 0.50  
1340: 33 23 10   32 23  9                   214391.2130  -0.0140  0.025  -0.0140 0.50  
1341: 33 10 24   32 10 23                   214397.3422  -0.0118  0.025  -0.0123 0.50  
1342: 33 10 23   32 10 22                   214397.3422  -0.0128  0.025  -0.0123 0.50  
1343: 33 24  9   32 24  8                   214429.9876  -0.0024  0.025  -0.0025 0.50  
1344: 33 24 10   32 24  9                   214429.9876  -0.0024  0.025  -0.0025 0.50  
1345: 33 25  8   32 25  7                   214471.7586   0.0101  0.025   0.0102 0.50  
1346: 33 25  9   32 25  8                   214471.7586   0.0101  0.025   0.0102 0.50  
1347: 60 11 49   60 10 50                   214495.2764   0.0095  0.025               
1348: 33  9 24   32  9 23                   214506.5995  -0.0048  0.025   0.0123 0.50  
1349: 33  9 25   32  9 24                   214506.5995   0.0294  0.025   0.0123 0.50  
1350: 33 26  7   32 26  6                   214516.3415  -0.0216  0.025  -0.0217 0.50  
1351: 33 26  8   32 26  7                   214516.3415  -0.0216  0.025  -0.0217 0.50  
1352: 33 27  6   32 27  5                   214563.7031  -0.0187  0.025  -0.0188 0.50  
1353: 33 27  7   32 27  6                   214563.7031  -0.0187  0.025  -0.0188 0.50  
1354: 33  8 26   32  8 25                   214671.6805  -0.0216  0.025               
1355: 33  8 25   32  8 24                   214672.6163   0.0167  0.025               
1356: 60 11 50   60 10 51                   214716.9422   0.0197  0.025               
1357: 34  2 32   33  3 31                   214819.9896   0.0107  0.025               
1358: 33  7 26   32  7 25                   214941.3404   0.0042  0.025               
1359: 33  6 28   32  6 27                   215266.7180  -0.0063  0.025               
1360: 59 11 49   59 10 50                   215280.2614  -0.0285  0.025               
1361: 33  6 27   32  6 26                   215488.9586   0.0133  0.025               
1362: 58 11 47   58 10 48                   215695.2238  -0.0042  0.025               
1363: 21  3 18   20  2 19                   215750.6626   0.0119  0.025               
1364: 12  7  5   11  6  6                   215791.0183  -0.0086  0.025  -0.0079 0.50  
1365: 12  7  6   11  6  6                   215791.0183  -0.0086  0.025  -0.0079 0.00  
1366: 12  7  5   11  6  5                   215791.0183  -0.0072  0.025  -0.0079 0.00  
1367: 12  7  6   11  6  5                   215791.0183  -0.0072  0.025  -0.0079 0.50  
1368: 58 11 48   58 10 49                   215814.3995  -0.0159  0.025               
1369: 57 11 46   57 10 47                   216233.2829  -0.0205  0.025               
1370: 35  1 35   34  1 34                   216300.2408   0.0231  0.025               
1371: 35  0 35   34  0 34                   216301.5541   0.0318  0.025               
1372: 35  1 35   34  0 34                   216305.0344   0.0218  0.025               
1373: 57 11 47   57 10 48                   216319.7407  -0.0175  0.025               
1374: 33  3 31   32  2 30                   216397.1300  -0.0480  0.025               
1375: 56 11 45   56 10 46                   216734.7471   0.0249  0.025               
1376: 56 11 46   56 10 47                   216796.9823   0.0137  0.025               
1377: 73  5 68   73  4 69                   216815.3907   0.0359  0.025               
1378: 65  3 62   65  2 63                   216853.3491  -0.0521  0.025               
1379: 33  5 28   32  5 27                   217039.5345  -0.0228  0.025               
1380: 55 11 45   55 10 46                   217246.8234  -0.0163  0.025               
1381:  9  8  1    8  7  1                   217524.2578  -0.0120  0.025  -0.0121 0.00  
1382:  9  8  2    8  7  1                   217524.2578  -0.0120  0.025  -0.0121 0.50  
1383:  9  8  1    8  7  2                   217524.2578  -0.0120  0.025  -0.0121 0.50  
1384:  9  8  2    8  7  2                   217524.2578  -0.0120  0.025  -0.0121 0.00  
1385: 69  4 65   69  3 66                   217549.3857  -0.0291  0.025               
1386: 33  3 30   32  3 29                   217626.7145   0.0094  0.025               
1387: 54 11 43   54 10 44                   217638.6848  -0.0497  0.025               
1388: 54 11 44   54 10 45                   217670.2719   0.0050  0.025               
1389: 19  5 15   18  4 14                   217781.0777   0.0251  0.025               
1390: 34  3 32   33  3 31                   217854.2909   0.0243  0.025               
1391: 36  3 33   35  4 32                   217942.8402   0.0045  0.025               
1392: 53 11 42   53 10 43                   218046.0408   0.0033  0.025               
1393: 53 11 43   53 10 44                   218068.1968  -0.0173  0.025               
1394: 19  5 14   18  4 15                   218363.1505   0.0316  0.025               
1395: 52 11 41   52 10 42                   218426.2189  -0.0004  0.025               
1396: 52 11 42   52 10 43                   218441.7171   0.0289  0.025               
1397: 34  2 32   33  2 31                   218613.5543   0.0069  0.025               
1398: 51 11 40   51 10 41                   218781.0179   0.0004  0.025               
1399: 51 11 41   51 10 42                   218791.6876  -0.0285  0.025               
1400: 50 11 39   50 10 40                   219111.9838  -0.0113  0.025  -0.0087 0.99  
1401: 50 11 40   50 10 40                   219111.9838   0.3909  0.025  -0.0087 0.01  
1402: 50 11 40   50 10 41                   219119.3086  -0.0215  0.025               
1403: 33  4 29   32  4 28                   219173.4206   0.0233  0.025               
1404: 49 11 38   49 10 39                   219420.5579  -0.0128  0.025  -0.0111 0.99  
1405: 49 11 39   49 10 39                   219420.5579   0.2480  0.025  -0.0111 0.01  
1406: 49 11 39   49 10 40                   219425.5558   0.0015  0.025               
1407: 48 11 37   48 10 38                   219708.0194  -0.0218  0.025  -0.0208 0.99  
1408: 48 11 38   48 10 38                   219708.0194   0.1456  0.025  -0.0208 0.01  
1409: 47 11 36   47 10 37                   219975.6150   0.0128  0.025   0.0136 0.99  
1410: 47 11 37   47 10 37                   219975.6150   0.1193  0.025   0.0136 0.01  
1411: 47 11 37   47 10 38                   219977.8234  -0.0147  0.025               
1412: 35  1 34   34  2 33                   220063.9076   0.0082  0.030               
1413: 58  8 50   57  9 49                   220149.9658  -0.0403  0.030               
1414: 46 11 35   46 10 36                   220224.3577  -0.0043  0.030  -0.0039 0.99  
1415: 46 11 36   46 10 36                   220224.3577   0.0625  0.030  -0.0039 0.01  
1416: 46 11 36   46 10 37                   220225.7793  -0.0583  0.030               
1417: 35  1 34   34  1 33                   220255.9780   0.0056  0.030               
1418: 35  2 34   34  1 33                   220401.0597  -0.0247  0.030               
1419: 16  6 11   15  5 10                   220419.9561   0.0041  0.030   0.0028 0.99  
1420: 16  6 10   15  5 10                   220419.9561  -0.1444  0.030   0.0028 0.01  
1421: 16  6 10   15  5 11                   220423.9799   0.0317  0.030   0.0331 0.99  
1422: 16  6 11   15  5 11                   220423.9799   0.1803  0.030   0.0331 0.01  
1423: 45 11 34   45 10 35                   220455.3556  -0.0002  0.030   0.0000 0.99  
1424: 45 11 35   45 10 35                   220455.3556   0.0412  0.030   0.0000 0.01  
1425: 45 11 35   45 10 36                   220456.3432   0.0236  0.030               
1426: 44 11 34   44 10 34                   220669.5446   0.0154  0.030  -0.0099 0.01  
1427: 44 11 33   44 10 34                   220669.5446  -0.0101  0.030  -0.0099 0.99  
1428: 44 11 34   44 10 35                   220670.2039   0.0266  0.030               
1429: 34 15 19   33 15 18                   220708.9429   0.0447  0.030   0.0447 0.50  
1430: 34 15 20   33 15 19                   220708.9429   0.0447  0.030   0.0447 0.50  
1431: 34 16 19   33 16 18                   220709.4217  -0.0080  0.030  -0.0081 0.50  
1432: 34 16 18   33 16 17                   220709.4217  -0.0080  0.030  -0.0081 0.50  
1433/ 34  4 31   33  4 30                   220715.2443  -0.0945  0.030               
1434: 34 17 17   33 17 16                   220717.3797  -0.0096  0.030  -0.0173 0.22  
1435: 34 17 18   33 17 17                   220717.3797  -0.0096  0.030  -0.0173 0.22  
1436: 34 14 20   33 14 19                   220717.3797  -0.0231  0.030  -0.0173 0.28  
1437: 34 14 21   33 14 20                   220717.3797  -0.0231  0.030  -0.0173 0.28  
1438: 34 18 17   33 18 16                   220731.6286   0.0179  0.030   0.0180 0.50  
1439: 34 18 16   33 18 15                   220731.6286   0.0179  0.030   0.0180 0.50  
1440: 34 13 22   33 13 21                   220737.2216   0.0087  0.030   0.0087 0.50  
1441: 34 13 21   33 13 20                   220737.2216   0.0087  0.030   0.0087 0.50  
1442: 34 19 16   33 19 15                   220751.2168  -0.0141  0.030  -0.0141 0.50  
1443: 34 19 15   33 19 14                   220751.2168  -0.0141  0.030  -0.0141 0.50  
1444: 66  3 63   66  2 64                   220769.3405   0.0809  0.030               
1445: 34 12 23   33 12 22                   220771.6279   0.0108  0.030   0.0108 0.50  
1446: 34 12 22   33 12 21                   220771.6279   0.0108  0.030   0.0108 0.50  
1447: 34 20 14   33 20 13                   220775.6177   0.0164  0.030   0.0165 0.50  
1448: 34 20 15   33 20 14                   220775.6177   0.0164  0.030   0.0165 0.50  
1449: 34 21 14   33 21 13                   220804.2320   0.0060  0.030   0.0060 0.50  
1450: 34 21 13   33 21 12                   220804.2320   0.0060  0.030   0.0060 0.50  
1451: 34 11 24   33 11 23                   220825.5225  -0.0169  0.030  -0.0170 0.50  
1452: 34 11 23   33 11 22                   220825.5225  -0.0169  0.030  -0.0170 0.50  
1453: 34 22 13   33 22 12                   220836.7298   0.0081  0.030   0.0081 0.50  
1454: 34 22 12   33 22 11                   220836.7298   0.0081  0.030   0.0081 0.50  
1455: 43 11 33   43 10 34                   220868.1125  -0.1590  0.030   0.0405 0.50  
1456: 43 11 32   43 10 33                   220868.1125   0.2385  0.030   0.0405 0.50  
1457: 43 11 33   43 10 33                   220868.1125   0.2540  0.030   0.0405 0.00  
1458: 34 23 12   33 23 11                   220872.7978   0.0095  0.030   0.0096 0.50  
1459: 34 23 11   33 23 10                   220872.7978   0.0095  0.030   0.0096 0.50  
1460: 34 10 25   33 10 24                   220906.6505  -0.0018  0.030  -0.0027 0.50  
1461: 34 10 24   33 10 23                   220906.6505  -0.0036  0.030  -0.0027 0.50  
1462: 34 24 11   33 24 10                   220912.2107   0.0224  0.030   0.0224 0.50  
1463: 34 24 10   33 24  9                   220912.2107   0.0224  0.030   0.0224 0.50  
1464: 74  5 69   74  4 70                   220925.5871  -0.0388  0.030               
1465: 34 25 10   33 25  9                   220954.7415   0.0090  0.030   0.0090 0.50  
1466: 34 25  9   33 25  8                   220954.7415   0.0090  0.030   0.0090 0.50  
1467: 34 26  8   33 26  7                   221000.2200  -0.0486  0.030  -0.0487 0.50  
1468: 34 26  9   33 26  8                   221000.2200  -0.0486  0.030  -0.0487 0.50  
1469: 34  9 25   33  9 24                   221027.5524  -0.0229  0.030   0.0056 0.50  
1470: 34  9 26   33  9 25                   221027.5524   0.0340  0.030   0.0056 0.50  
1471: 34 27  8   33 27  7                   221048.6488  -0.0248  0.030  -0.0248 0.50  
1472: 34 27  7   33 27  6                   221048.6488  -0.0248  0.030  -0.0248 0.50  
1473/ 42 11 32   42 10 33                   221051.4085  -0.0223  0.030   0.1036 0.50  
1474: 42 11 31   42 10 32                   221051.4085   0.2286  0.030   0.1036 0.50  
1475: 42 11 32   42 10 32                   221051.4085   0.2379  0.030   0.1036 0.00  
1476: 34 28  7   33 28  6                   221099.8349  -0.0121  0.030  -0.0121 0.50  
1477: 34 28  6   33 28  5                   221099.8349  -0.0121  0.030  -0.0121 0.50  
1478: 34 29  6   33 29  5                   221153.7022  -0.0046  0.030  -0.0047 0.50  
1479: 34 29  5   33 29  4                   221153.7022  -0.0046  0.030  -0.0047 0.50  
1480: 44  5 39   43  6 38                   221184.7640  -0.0301  0.030               
1481: 34  8 27   33  8 26                   221209.6726  -0.0037  0.030               
1482: 34  8 26   33  8 25                   221211.0720  -0.0028  0.030               
1483: 34 31  3   33 31  2                   221269.1756  -0.0528  0.030  -0.0529 0.50  
1484: 34 31  4   33 31  3                   221269.1756  -0.0528  0.030  -0.0529 0.50  
1485: 40 11 29   40 10 30                   221376.0489   0.0460  0.030  -0.0019 0.50  
1486: 40 11 30   40 10 30                   221376.0489   0.0492  0.030  -0.0019 0.00  
1487: 40 11 30   40 10 31                   221376.0489  -0.0502  0.030  -0.0019 0.50  
1488: 34  7 27   33  7 26                   221511.0293   0.0034  0.030               
1489: 39 11 29   39 10 30                   221519.0966  -0.0127  0.030   0.0166 0.50  
1490: 39 11 28   39 10 29                   221519.0966   0.0457  0.030   0.0166 0.50  
1491: 39 11 29   39 10 29                   221519.0966   0.0475  0.030   0.0166 0.00  
1492: 70  4 66   70  3 67                   221531.6553   0.0446  0.030               
1493: 35  2 33   34  3 32                   221597.7466   0.0131  0.030               
1494: 34  3 32   33  2 31                   221647.8300  -0.0050  0.030               
1495: 38 11 27   38 10 28                   221650.1682   0.0141  0.030  -0.0032 0.50  
1496: 38 11 28   38 10 28                   221650.1682   0.0152  0.030  -0.0032 0.00  
1497: 38 11 28   38 10 29                   221650.1682  -0.0208  0.030  -0.0032 0.50  
1498: 37 11 26   37 10 27                   221770.0090   0.0119  0.030   0.0016 0.50  
1499: 37 11 27   37 10 27                   221770.0090   0.0125  0.030   0.0016 0.00  
1500: 37 11 27   37 10 28                   221770.0090  -0.0087  0.030   0.0016 0.50  
1501: 34  6 29   33  6 28                   221844.1631  -0.0346  0.030               
1502: 36 11 26   36 10 27                   221879.2590   0.0102  0.030   0.0163 0.50  
1503: 36 11 25   36 10 26                   221879.2590   0.0222  0.030   0.0163 0.50  
1504: 36 11 26   36 10 26                   221879.2590   0.0225  0.030   0.0163 0.00  
1505: 35 11 25   35 10 26                   221978.5278   0.0174  0.030   0.0209 0.50  
1506: 35 11 24   35 10 25                   221978.5278   0.0243  0.030   0.0209 0.50  
1507: 35 11 25   35 10 25                   221978.5278   0.0244  0.030   0.0209 0.00  
1508: 34 11 24   34 10 24                   222068.4113   0.0083  0.030   0.0064 0.00  
1509: 34 11 23   34 10 24                   222068.4113   0.0083  0.030   0.0064 0.50  
1510: 34 11 24   34 10 25                   222068.4113   0.0044  0.030   0.0064 0.50  
1511: 34  6 28   33  6 27                   222144.7194   0.0264  0.030               
1512: 33 11 23   33 10 24                   222149.5301   0.0103  0.030   0.0114 0.50  
1513: 33 11 22   33 10 23                   222149.5301   0.0124  0.030   0.0114 0.50  
1514: 33 11 23   33 10 23                   222149.5301   0.0125  0.030   0.0114 0.00  
1515: 32 11 22   32 10 23                   222222.4207   0.0121  0.030   0.0127 0.50  
1516: 32 11 21   32 10 22                   222222.4207   0.0132  0.030   0.0127 0.50  
1517: 32 11 22   32 10 22                   222222.4207   0.0132  0.030   0.0127 0.00  
1518: 13  7  6   12  6  7                   222275.3778   0.0093  0.030   0.0115 0.50  
1519: 13  7  7   12  6  7                   222275.3778   0.0094  0.030   0.0115 0.00  
1520: 13  7  6   12  6  6                   222275.3778   0.0136  0.030   0.0115 0.00  
1521: 13  7  7   12  6  6                   222275.3778   0.0137  0.030   0.0115 0.50  
1522: 31 11 20   31 10 21                   222287.6017  -0.0095  0.030  -0.0098 0.50  
1523: 31 11 21   31 10 21                   222287.6017  -0.0095  0.030  -0.0098 0.00  
1524: 31 11 21   31 10 22                   222287.6017  -0.0101  0.030  -0.0098 0.50  
1525: 30 11 19   30 10 20                   222345.6478   0.0003  0.030   0.0002 0.50  
1526: 30 11 20   30 10 20                   222345.6478   0.0003  0.030   0.0002 0.00  
1527: 30 11 20   30 10 21                   222345.6478   0.0000  0.030   0.0002 0.50  
1528: 29 11 19   29 10 19                   222397.0077  -0.0072  0.030  -0.0073 0.00  
1529: 29 11 18   29 10 19                   222397.0077  -0.0072  0.030  -0.0073 0.50  
1530: 29 11 19   29 10 20                   222397.0077  -0.0073  0.030  -0.0073 0.50  
1531: 36  1 36   35  1 35                   222408.3843  -0.0107  0.030               
1532: 36  0 36   35  0 35                   222409.3836   0.0360  0.030               
1533: 36  1 36   35  0 35                   222411.8994   0.0140  0.030               
1534: 28 11 18   28 10 18                   222442.2085   0.0151  0.030   0.0151 0.00  
1535: 28 11 17   28 10 18                   222442.2085   0.0151  0.030   0.0151 0.50  
1536: 28 11 18   28 10 19                   222442.2085   0.0150  0.030   0.0151 0.50  
1537: 27 11 17   27 10 18                   222481.6622   0.0177  0.030   0.0178 0.50  
1538: 27 11 17   27 10 17                   222481.6622   0.0178  0.030   0.0178 0.00  
1539: 27 11 16   27 10 17                   222481.6622   0.0178  0.030   0.0178 0.50  
1540: 26 11 15   26 10 16                   222515.8192   0.0077  0.030   0.0078 0.50  
1541: 26 11 16   26 10 17                   222515.8192   0.0077  0.030   0.0078 0.50  
1542: 26 11 16   26 10 16                   222515.8192   0.0077  0.030   0.0078 0.00  
1543: 25 11 14   25 10 15                   222545.1081  -0.0125  0.030  -0.0125 0.50  
1544: 25 11 15   25 10 15                   222545.1081  -0.0125  0.030  -0.0125 0.00  
1545: 25 11 15   25 10 16                   222545.1081  -0.0125  0.030  -0.0125 0.50  
1546: 24 11 14   24 10 15                   222570.0015   0.0204  0.030   0.0204 0.50  
1547: 24 11 13   24 10 14                   222570.0015   0.0204  0.030   0.0204 0.50  
1548: 24 11 14   24 10 14                   222570.0015   0.0204  0.030   0.0204 0.00  
1549: 23 11 13   23 10 13                   222590.7987   0.0137  0.030   0.0137 0.00  
1550: 23 11 12   23 10 13                   222590.7987   0.0137  0.030   0.0137 0.50  
1551: 23 11 13   23 10 14                   222590.7987   0.0137  0.030   0.0137 0.50  
1552: 22 11 11   22 10 12                   222607.9403   0.0320  0.030   0.0321 0.50  
1553: 22 11 12   22 10 12                   222607.9403   0.0320  0.030   0.0321 0.00  
1554: 22 11 12   22 10 13                   222607.9403   0.0320  0.030   0.0321 0.50  
1555: 20 11 10   20 10 11                   222632.5490   0.0139  0.030   0.0139 0.50  
1556: 20 11 10   20 10 10                   222632.5490   0.0139  0.030   0.0139 0.00  
1557: 20 11  9   20 10 10                   222632.5490   0.0139  0.030   0.0139 0.50  
1558: 19 11  9   19 10 10                   222640.7894   0.0795  0.030   0.0796 0.50  
1559: 19 11  9   19 10  9                   222640.7894   0.0795  0.030   0.0796 0.00  
1560: 19 11  8   19 10  9                   222640.7894   0.0795  0.030   0.0796 0.50  
1561: 11 11  0   11 10  1                   222644.8513  -0.0134  0.030  -0.0134 0.50  
1562: 11 11  1   11 10  2                   222644.8513  -0.0134  0.030  -0.0134 0.50  
1563: 11 11  1   11 10  1                   222644.8513  -0.0134  0.030  -0.0134 0.00  
1564: 18 11  7   18 10  8                   222646.5518   0.0052  0.030   0.0052 0.50  
1565: 18 11  8   18 10  8                   222646.5518   0.0052  0.030   0.0052 0.00  
1566: 18 11  8   18 10  9                   222646.5518   0.0052  0.030   0.0052 0.50  
1567: 12 11  1   12 10  2                   222647.9858   0.0163  0.030   0.0163 0.50  
1568: 12 11  2   12 10  3                   222647.9858   0.0163  0.030   0.0163 0.50  
1569: 12 11  2   12 10  2                   222647.9858   0.0163  0.030   0.0163 0.00  
1570: 17 11  6   17 10  7                   222650.3712   0.0296  0.030  -0.0181 0.33  
1571: 17 11  7   17 10  7                   222650.3712   0.0296  0.030  -0.0181 0.00  
1572: 17 11  7   17 10  8                   222650.3712   0.0296  0.030  -0.0181 0.33  
1573: 13 11  2   13 10  3                   222650.3712  -0.1126  0.030  -0.0181 0.17  
1574: 13 11  3   13 10  3                   222650.3712  -0.1126  0.030  -0.0181 0.00  
1575: 13 11  3   13 10  4                   222650.3712  -0.1126  0.030  -0.0181 0.17  
1576: 16 11  6   16 10  6                   222652.2800  -0.0953  0.030  -0.0237 0.00  
1577: 16 11  6   16 10  7                   222652.2800  -0.0953  0.030  -0.0237 0.29  
1578: 16 11  5   16 10  6                   222652.2800  -0.0953  0.030  -0.0237 0.29  
1579: 14 11  3   14 10  4                   222652.2800   0.0753  0.030  -0.0237 0.21  
1580: 14 11  4   14 10  4                   222652.2800   0.0753  0.030  -0.0237 0.00  
1581: 14 11  4   14 10  5                   222652.2800   0.0753  0.030  -0.0237 0.21  
1582: 15 11  4   15 10  5                   222652.9473   0.0340  0.030   0.0341 0.50  
1583: 15 11  5   15 10  6                   222652.9473   0.0340  0.030   0.0341 0.50  
1584: 15 11  5   15 10  5                   222652.9473   0.0340  0.030   0.0341 0.00  
1585: 63  3 61   63  2 62                   222769.2084  -0.0343  0.030               
1586: 34  3 31   33  3 30                   223782.0709   0.0006  0.030               
1587: 27  4 24   26  3 23                   223886.7314   0.0003  0.030               
1588: 20  5 16   19  4 15                   223912.8609  -0.0042  0.030               
1589: 34  5 29   33  5 28                   223915.9495   0.0172  0.030               
1590: 35  3 33   34  3 32                   224009.8782   0.0059  0.030               
1591: 10  8  2    9  7  3                   224016.6490   0.0106  0.030   0.0106 0.50  
1592: 10  8  3    9  7  2                   224016.6490   0.0106  0.030   0.0106 0.50  
1593: 10  8  2    9  7  2                   224016.6490   0.0106  0.030   0.0106 0.00  
1594: 10  8  3    9  7  3                   224016.6490   0.0106  0.030   0.0106 0.00  
1595: 40  4 36   39  5 35                   224425.5697  -0.0149  0.030               
1596: 35  2 33   34  2 32                   224632.0096  -0.0115  0.030               
1597: 67  3 64   67  2 65                   224678.9783  -0.0223  0.030  -0.0167 0.98  
1598: 67  3 64   67  3 65                   224678.9783   0.3416  0.030  -0.0167 0.02  
1599: 20  5 15   19  4 16                   224797.9285  -0.0085  0.030               
1600: 75  5 70   75  4 71                   225011.6662  -0.0560  0.030               
1601: 71  4 67   71  3 68                   225502.2769  -0.0415  0.030               
1602: 71  5 67   71  4 68                   225552.9664   0.0118  0.030               
1603: 34  4 30   33  4 29                   225876.1790   0.0041  0.030               
1604: 54  7 47   53  8 46                   226107.7811   0.0489  0.030               
1605: 36  1 35   35  2 34                   226208.9988  -0.0145  0.030               
1606: 36  1 35   35  1 34                   226354.1085  -0.0169  0.030               
1607: 37  3 34   36  4 33                   226571.0877   0.0074  0.030               
1608: 64  2 62   64  1 63                   226642.6915   0.0131  0.030               
1609: 64  3 62   64  2 63                   226643.5826   0.0458  0.030               
1610: 17  6 12   16  5 11                   226859.2415  -0.0079  0.030  -0.0108 0.99  
1611: 17  6 11   16  5 11                   226859.2415  -0.3176  0.030  -0.0108 0.01  
1612: 17  6 11   16  5 12                   226866.8796   0.0073  0.030   0.0102 0.99  
1613: 17  6 12   16  5 12                   226866.8796   0.3169  0.030   0.0102 0.01  
1614: 28  4 25   27  3 24                   226935.8871  -0.0540  0.030               
1615: 35  4 32   34  4 31                   227023.9493  -0.0061  0.030               
1616: 35  3 33   34  2 32                   227044.1622   0.0022  0.030               
1617: 35 16 19   34 16 18                   227192.0288  -0.0124  0.030  -0.0124 0.50  
1618: 35 16 20   34 16 19                   227192.0288  -0.0124  0.030  -0.0124 0.50  
1619: 35 15 21   34 15 20                   227193.3892  -0.0128  0.030  -0.0129 0.50  
1620: 35 15 20   34 15 19                   227193.3892  -0.0128  0.030  -0.0129 0.50  
1621: 35 17 19   34 17 18                   227198.6356  -0.0173  0.030  -0.0173 0.50  
1622: 35 17 18   34 17 17                   227198.6356  -0.0173  0.030  -0.0173 0.50  
1623: 35 14 22   34 14 21                   227204.4972   0.0059  0.030   0.0059 0.50  
1624: 35 14 21   34 14 20                   227204.4972   0.0059  0.030   0.0059 0.50  
1625: 35 18 18   34 18 17                   227211.9617  -0.0025  0.030  -0.0026 0.50  
1626: 35 18 17   34 18 16                   227211.9617  -0.0025  0.030  -0.0026 0.50  
1627: 35 13 22   34 13 21                   227227.7889   0.0015  0.030   0.0016 0.50  
1628: 35 13 23   34 13 22                   227227.7889   0.0015  0.030   0.0016 0.50  
1629: 35 19 16   34 19 15                   227231.1170   0.0829  0.030   0.0829 0.50  
1630: 35 19 17   34 19 16                   227231.1170   0.0829  0.030   0.0829 0.50  
1631: 35 20 15   34 20 14                   227255.1530  -0.0012  0.030  -0.0013 0.50  
1632: 35 20 16   34 20 15                   227255.1530  -0.0012  0.030  -0.0013 0.50  
1633: 35 12 23   34 12 22                   227266.8907   0.0051  0.030   0.0051 0.50  
1634: 35 12 24   34 12 23                   227266.8907   0.0051  0.030   0.0051 0.50  
1635: 35 21 15   34 21 14                   227283.7792  -0.0049  0.030  -0.0050 0.50  
1636: 35 21 14   34 21 13                   227283.7792  -0.0049  0.030  -0.0050 0.50  
1637: 35 22 14   34 22 13                   227316.5235   0.0180  0.030   0.0181 0.50  
1638: 35 22 13   34 22 12                   227316.5235   0.0180  0.030   0.0181 0.50  
1639: 35 11 24   34 11 23                   227327.1888   0.0129  0.030   0.0130 0.50  
1640: 35 11 25   34 11 24                   227327.1888   0.0130  0.030   0.0130 0.50  
1641: 35 23 13   34 23 12                   227353.0098   0.0192  0.030   0.0193 0.50  
1642: 35 23 12   34 23 11                   227353.0098   0.0192  0.030   0.0193 0.50  
1643: 35 24 12   34 24 11                   227393.0466   0.0661  0.030   0.0662 0.50  
1644: 35 24 11   34 24 10                   227393.0466   0.0661  0.030   0.0662 0.50  
1645: 35 10 25   34 10 24                   227417.0716  -0.0037  0.030  -0.0022 0.50  
1646: 35 10 26   34 10 25                   227417.0716  -0.0006  0.030  -0.0022 0.50  
1647: 35 25 10   34 25  9                   227436.2464  -0.0220  0.030  -0.0221 0.50  
1648: 35 25 11   34 25 10                   227436.2464  -0.0220  0.030  -0.0221 0.50  
1649: 35 26 10   34 26  9                   227482.6799  -0.0084  0.030  -0.0085 0.50  
1650: 35 26  9   34 26  8                   227482.6799  -0.0084  0.030  -0.0085 0.50  
1651: 22  3 19   21  2 20                   227500.3192  -0.0107  0.030               
1652: 35 27  9   34 27  8                   227532.1083   0.0028  0.030   0.0028 0.50  
1653: 35 27  8   34 27  7                   227532.1083   0.0028  0.030   0.0028 0.50  
1654: 35  9 27   34  9 26                   227550.4219   0.0358  0.030  -0.0108 0.50  
1655: 35  9 26   34  9 25                   227550.4219  -0.0574  0.030  -0.0108 0.50  
1656: 35 28  7   34 28  6                   227584.3998  -0.0103  0.030  -0.0103 0.50  
1657: 35 28  8   34 28  7                   227584.3998  -0.0103  0.030  -0.0103 0.50  
1658: 35 29  6   34 29  5                   227639.5616   0.0491  0.030   0.0491 0.50  
1659: 35 29  7   34 29  6                   227639.5616   0.0491  0.030   0.0491 0.50  
1660: 35 30  5   34 30  4                   227697.3633   0.0245  0.030   0.0245 0.50  
1661: 35 30  6   34 30  5                   227697.3633   0.0245  0.030   0.0245 0.50  
1662: 35  8 28   34  8 27                   227750.7272   0.0191  0.030               
1663: 35  8 27   34  8 26                   227752.7995  -0.0562  0.030               
1664: 35 31  5   34 31  4                   227757.7922  -0.0360  0.030  -0.0361 0.50  
1665: 35 31  4   34 31  3                   227757.7922  -0.0360  0.030  -0.0361 0.50  
1666: 35 32  3   34 32  2                   227820.9047  -0.0260  0.030  -0.0261 0.50  
1667: 35 32  4   34 32  3                   227820.9047  -0.0260  0.030  -0.0261 0.50  
1668: 35  7 28   34  7 27                   228087.7375   0.0126  0.030               
1669: 36  2 34   35  3 33                   228247.7484   0.0302  0.030               
1670: 35  6 30   34  6 29                   228421.1615   0.0005  0.030               
1671: 24  3 22   23  2 22                   228470.9893  -0.0109  0.030               
1672: 37  1 37   36  1 36                   228515.1910  -0.0380  0.030               
1673: 37  0 37   36  0 36                   228515.9307   0.0071  0.030               
1674: 37  1 37   36  0 36                   228517.7501  -0.0167  0.030               
1675: 68  3 65   68  2 66                   228582.8781  -0.0375  0.030  -0.0334 0.98  
1676: 68  3 65   68  3 66                   228582.8781   0.2331  0.030  -0.0334 0.02  
1677: 68  4 65   68  3 66                   228589.4690  -0.0158  0.030               
1678: 14  7  8   13  6  7                   228756.3699  -0.0153  0.030  -0.0213 0.50  
1679: 14  7  7   13  6  7                   228756.3699  -0.0156  0.030  -0.0213 0.00  
1680: 14  7  8   13  6  8                   228756.3699  -0.0270  0.030  -0.0213 0.00  
1681: 14  7  7   13  6  8                   228756.3699  -0.0272  0.030  -0.0213 0.50  
1682: 35  6 29   34  6 28                   228822.1968   0.0058  0.030               
1683: 76  5 71   76  4 72                   229076.3383   0.0383  0.030               
1684/ 72  4 68   72  3 69                   229462.5530   0.1060  0.030               
1685: 59  8 51   58  9 50                   229592.8820  -0.0014  0.030               
1686: 35  3 32   34  3 31                   229880.2105   0.0174  0.030               
1687/ 29  4 26   28  3 25                   229887.0664   0.1175  0.030               
1688: 21  5 17   20  4 16                   229939.4896  -0.0262  0.030               
1689: 23  4 19   22  3 20                   230009.1357  -0.0123  0.030               
1690: 36  3 34   35  3 33                   230154.6912  -0.0135  0.030               
1691: 11  8  3   10  7  3                   230508.3207   0.0016  0.030   0.0017 0.00  
1692: 11  8  4   10  7  4                   230508.3207   0.0016  0.030   0.0017 0.00  
1693: 11  8  4   10  7  3                   230508.3207   0.0016  0.030   0.0017 0.50  
1694: 11  8  3   10  7  4                   230508.3207   0.0016  0.030   0.0017 0.50  
1695: 72 12 60   72 11 61                   230598.5795   0.0543  0.030               
1696: 36  2 34   35  2 33                   230659.8429  -0.0140  0.030               
1697: 35  5 30   34  5 29                   230815.3604   0.0288  0.030               
1698: 21  5 16   20  4 17                   231253.0237  -0.0106  0.030               
1699: 71 12 59   71 11 60                   231502.0426  -0.0098  0.030               
1700: 71 12 60   71 11 61                   232019.6028   0.0213  0.030               
1701: 70 12 58   70 11 59                   232341.1806   0.0020  0.030               
1702: 37  1 36   36  2 35                   232343.2318  -0.0068  0.030               
1703: 37  1 36   36  1 35                   232452.5810  -0.0123  0.030               
1704: 69  3 66   69  2 67                   232481.2601   0.0058  0.030   0.0090 0.98  
1705: 69  3 66   69  3 67                   232481.2601   0.2071  0.030   0.0090 0.02  
1706: 69  4 66   69  3 67                   232486.2676   0.0299  0.030               
1707: 35  4 31   34  4 30                   232521.1710  -0.0132  0.030               
1708: 37  2 36   36  1 35                   232534.8084  -0.0001  0.030               
1709: 36  3 34   35  2 33                   232566.8333  -0.0102  0.030               
1710: 45  5 40   44  6 39                   232611.0446   0.0530  0.030               
1711: 70 12 59   70 11 60                   232734.1335   0.0380  0.030               
1712: 30  4 27   29  3 26                   232779.8483  -0.0176  0.030               
1713: 69 12 57   69 11 58                   233122.3383  -0.0825  0.030               
1714: 18  6 13   17  5 12                   233284.6216  -0.0171  0.030  -0.0228 0.99  
1715: 18  6 12   17  5 12                   233284.6216  -0.6339  0.030  -0.0228 0.01  
1716: 18  6 12   17  5 13                   233298.5813  -0.0124  0.030  -0.0067 0.99  
1717: 18  6 13   17  5 13                   233298.5813   0.6044  0.030  -0.0067 0.01  
1718: 36  4 33   35  4 32                   233309.8179   0.0048  0.030               
1719: 69 12 58   69 11 59                   233419.0112   0.0709  0.030               
1720: 36 16 21   35 16 20                   233673.8697   0.0012  0.030   0.0013 0.50  
1721: 36 16 20   35 16 19                   233673.8697   0.0012  0.030   0.0013 0.50  
1722: 36 15 22   35 15 21                   233677.2881   0.0026  0.030   0.0026 0.50  
1723: 36 15 21   35 15 20                   233677.2881   0.0026  0.030   0.0026 0.50  
1724: 36 17 19   35 17 18                   233678.9993   0.0024  0.030   0.0024 0.50  
1725: 36 17 20   35 17 19                   233678.9993   0.0024  0.030   0.0024 0.50  
1726: 36 18 19   35 18 18                   233691.2302  -0.0547  0.030   0.0181 0.21  
1727: 36 18 18   35 18 17                   233691.2302  -0.0547  0.030   0.0181 0.21  
1728: 36 14 22   35 14 21                   233691.2302   0.0698  0.030   0.0181 0.29  
1729: 36 14 23   35 14 22                   233691.2302   0.0698  0.030   0.0181 0.29  
1730: 36 19 17   35 19 16                   233709.6960  -0.0121  0.030  -0.0122 0.50  
1731: 36 19 18   35 19 17                   233709.6960  -0.0121  0.030  -0.0122 0.50  
1732: 36 13 23   35 13 22                   233718.1909  -0.0033  0.030  -0.0034 0.50  
1733: 36 13 24   35 13 23                   233718.1909  -0.0033  0.030  -0.0034 0.50  
1734: 36 20 16   35 20 15                   233733.4857  -0.0102  0.030  -0.0102 0.50  
1735: 36 20 17   35 20 16                   233733.4857  -0.0102  0.030  -0.0102 0.50  
1736: 36 12 25   35 12 24                   233762.2418  -0.0672  0.030   0.0099 0.35  
1737: 36 12 24   35 12 23                   233762.2418  -0.0672  0.030   0.0099 0.35  
1738: 36 21 15   35 21 14                   233762.2418   0.1819  0.030   0.0099 0.15  
1739: 36 21 16   35 21 15                   233762.2418   0.1819  0.030   0.0099 0.15  
1740: 36 22 14   35 22 13                   233794.9128  -0.0317  0.030  -0.0317 0.50  
1741: 36 22 15   35 22 14                   233794.9128  -0.0317  0.030  -0.0317 0.50  
1742: 36 11 26   35 11 25                   233829.3887  -0.0032  0.030  -0.0033 0.50  
1743: 36 11 25   35 11 24                   233829.3887  -0.0033  0.030  -0.0033 0.50  
1744: 36 23 13   35 23 12                   233831.7819  -0.0117  0.030  -0.0117 0.50  
1745: 36 23 14   35 23 13                   233831.7819  -0.0117  0.030  -0.0117 0.50  
1746/ 68 12 56   68 11 57                   233851.4656   0.0926  0.030               
1747: 36 24 13   35 24 12                   233872.4021   0.0770  0.030   0.0770 0.50  
1748: 36 24 12   35 24 11                   233872.4021   0.0770  0.030   0.0770 0.50  
1749: 36 25 12   35 25 11                   233916.3199   0.0060  0.030   0.0061 0.50  
1750: 36 25 11   35 25 10                   233916.3199   0.0060  0.030   0.0061 0.50  
1751: 36 26 10   35 26  9                   233963.5667  -0.0119  0.030  -0.0120 0.50  
1752: 36 26 11   35 26 10                   233963.5667  -0.0119  0.030  -0.0120 0.50  
1753: 36 27  9   35 27  8                   234013.9687  -0.0042  0.030  -0.0043 0.50  
1754: 36 27 10   35 27  9                   234013.9687  -0.0042  0.030  -0.0043 0.50  
1755: 36 28  9   35 28  8                   234067.3865   0.0095  0.030   0.0095 0.50  
1756: 36 28  8   35 28  7                   234067.3865   0.0095  0.030   0.0095 0.50  
1757: 36  9 28   35  9 27                   234075.3184   0.0709  0.030  -0.0043 0.50  
1758: 36  9 27   35  9 26                   234075.3184  -0.0795  0.030  -0.0043 0.50  
1759: 36 29  7   35 29  6                   234123.6618  -0.0310  0.030  -0.0310 0.50  
1760: 36 29  8   35 29  7                   234123.6618  -0.0310  0.030  -0.0310 0.50  
1761: 36 30  6   35 30  5                   234182.8521   0.0123  0.030   0.0123 0.50  
1762: 36 30  7   35 30  6                   234182.8521   0.0123  0.030   0.0123 0.50  
1763: 36 31  5   35 31  4                   234244.7472  -0.0042  0.030  -0.0042 0.50  
1764: 36 31  6   35 31  5                   234244.7472  -0.0042  0.030  -0.0042 0.50  
1765: 36  8 29   35  8 28                   234294.8861  -0.0117  0.030               
1766: 36  8 28   35  8 27                   234298.1415  -0.0095  0.030               
1767: 36 32  5   35 32  4                   234309.3867   0.0139  0.030   0.0139 0.50  
1768: 36 32  4   35 32  3                   234309.3867   0.0139  0.030   0.0139 0.50  
1769: 67 12 55   67 11 56                   234532.8161  -0.0209  0.030               
1770: 38  1 38   37  1 37                   234620.6756  -0.0182  0.030               
1771: 38  0 38   37  0 37                   234621.2764   0.0768  0.030               
1772: 38  1 38   37  0 37                   234622.5495   0.0123  0.030               
1773: 36  7 29   35  7 28                   234672.3184   0.0056  0.030               
1774: 67 12 56   67 11 57                   234698.6227  -0.0232  0.030               
1775: 37  2 35   36  3 34                   234789.9315  -0.0204  0.030               
1776: 41  4 37   40  5 36                   234807.1172   0.0060  0.030               
1777: 38  3 35   37  4 34                   234915.7130  -0.0018  0.030               
1778: 36  6 31   35  6 30                   234996.1714  -0.0047  0.030               
1779: 66 12 54   66 11 55                   235170.9190  -0.0237  0.030               
1780: 15  7  9   14  6  9                   235233.3286  -0.0135  0.030   0.0006 0.00  
1781: 15  7  8   14  6  9                   235233.3286  -0.0143  0.030   0.0006 0.50  
1782: 15  7  8   14  6  8                   235233.3286   0.0147  0.030   0.0006 0.00  
1783: 15  7  9   14  6  8                   235233.3286   0.0155  0.030   0.0006 0.50  
1784: 66 12 55   66 11 56                   235293.7740  -0.0091  0.030               
1785: 36  6 30   35  6 29                   235524.4502   0.0031  0.030               
1786: 31  4 28   30  3 27                   235656.7052   0.0144  0.030               
1787: 50  6 44   49  7 43                   235739.3607   0.0255  0.030               
1788: 65 12 53   65 11 54                   235769.1965  -0.0552  0.030               
1789: 22  5 18   21  4 17                   235835.9807  -0.0003  0.030               
1790: 65 12 54   65 11 55                   235859.6956   0.0115  0.030               
1791: 36  3 33   35  3 32                   235928.9514  -0.0011  0.030               
1792: 37  3 35   36  3 34                   236290.0586  -0.0114  0.030               
1793: 64 12 52   64 11 53                   236330.8308  -0.0177  0.030               
1794: 70  3 67   70  2 68                   236374.2395   0.0077  0.030   0.0101 0.98  
1795: 70  3 67   70  3 68                   236374.2395   0.1573  0.030   0.0101 0.02  
1796: 70  4 67   70  3 68                   236377.9653  -0.0433  0.030               
1797: 37  2 35   36  2 34                   236696.9321  -0.0063  0.030               
1798: 63 12 51   63 11 52                   236858.3977  -0.0204  0.030               
1799: 12  8  4   11  7  5                   236998.9675   0.0118  0.030   0.0118 0.50  
1800: 12  8  5   11  7  5                   236998.9675   0.0118  0.030   0.0118 0.00  
1801: 12  8  4   11  7  4                   236998.9675   0.0118  0.030   0.0118 0.00  
1802: 12  8  5   11  7  4                   236998.9675   0.0118  0.030   0.0118 0.50  
1803: 78  5 73   78  4 74                   237149.4342  -0.0581  0.030               
1804: 62 12 50   62 11 51                   237354.2718  -0.0406  0.030   0.0607 0.74  
1805: 74  4 70   74  3 71                   237354.2718   0.3509  0.030   0.0607 0.26  
1806: 62 12 51   62 11 52                   237389.0582   0.0506  0.030               
1807: 36  5 31   35  5 30                   237728.8300   0.0292  0.030               
1808: 22  5 17   21  4 18                   237742.0082  -0.0144  0.030               
1809: 61 12 50   61 11 51                   237845.4648  -0.0132  0.030               
1810: 37  3 35   36  2 34                   238197.0475  -0.0090  0.030               
1811/ 60 12 48   60 11 49                   238259.2323   0.0930  0.030               
1812: 60 12 49   60 11 50                   238276.7578  -0.0881  0.030               
1813: 38  1 37   37  2 36                   238468.7817  -0.0067  0.030               
1814: 38  1 37   37  1 36                   238551.0078   0.0041  0.030               
1815: 32  4 29   31  3 28                   238560.7242  -0.0356  0.030               
1816: 24  4 20   23  3 21                   238593.8408  -0.0420  0.030               
1817: 38  2 37   37  1 36                   238612.7110   0.0302  0.030               
1818: 59 12 47   59 11 48                   238671.6196   0.0559  0.030               
1819: 59 12 48   59 11 49                   238684.0955   0.0164  0.030               
1820:  9  9  0    8  8  0                   238713.8891   0.0028  0.030   0.0028 0.00  
1821:  9  9  1    8  8  0                   238713.8891   0.0028  0.030   0.0028 0.50  
1822:  9  9  1    8  8  1                   238713.8891   0.0028  0.030   0.0028 0.00  
1823:  9  9  0    8  8  1                   238713.8891   0.0028  0.030   0.0028 0.50  
1824: 58 12 46   58 11 47                   239059.3742   0.0071  0.030               
1825: 58 12 47   58 11 48                   239068.1397  -0.0085  0.030               
1826: 36  4 32   35  4 31                   239103.8088   0.0653  0.030               
1827: 60  8 52   59  9 51                   239403.5859   0.0261  0.030               
1828: 57 12 45   57 11 46                   239423.8408  -0.0617  0.030  -0.0594 0.99  
1829: 57 12 46   57 11 46                   239423.8408   0.3004  0.030  -0.0594 0.01  
1830: 57 12 46   57 11 47                   239430.0012  -0.0161  0.030               
1831: 37  4 34   36  4 33                   239573.5565   0.0160  0.030               
1832: 19  6 14   18  5 13                   239693.3093  -0.0089  0.030               
1833: 19  6 14   18  5 14                   239716.8244   0.0501  0.030               
1834: 19  6 13   18  5 14                   239717.9042  -0.0510  0.030               
1835: 56 12 44   56 11 45                   239766.3637  -0.0457  0.030  -0.0442 0.99  
1836: 56 12 45   56 11 45                   239766.3637   0.1943  0.030  -0.0442 0.01  
1837: 28  4 24   27  3 24                   239805.7596  -0.0356  0.030               
1838: 55 12 43   55 11 44                   240087.9548  -0.0764  0.030  -0.0754 0.99  
1839: 55 12 44   55 11 44                   240087.9548   0.0814  0.030  -0.0754 0.01  
1840: 55 12 44   55 11 45                   240090.9560   0.0284  0.030               
1841: 37 16 22   36 16 21                   240154.8981   0.0108  0.030   0.0109 0.50  
1842: 37 16 21   36 16 20                   240154.8981   0.0108  0.030   0.0109 0.50  
1843: 37 17 20   36 17 19                   240158.3999   0.0064  0.030   0.0065 0.50  
1844: 37 17 21   36 17 20                   240158.3999   0.0064  0.030   0.0065 0.50  
1845: 37 15 23   36 15 22                   240160.5519   0.0232  0.030   0.0232 0.50  
1846: 37 15 22   36 15 21                   240160.5519   0.0232  0.030   0.0232 0.50  
1847: 37 18 20   36 18 19                   240169.5523   0.0104  0.030   0.0105 0.50  
1848: 37 18 19   36 18 18                   240169.5523   0.0104  0.030   0.0105 0.50  
1849: 37 14 24   36 14 23                   240177.4161   0.0198  0.030   0.0199 0.50  
1850: 37 14 23   36 14 22                   240177.4161   0.0198  0.030   0.0199 0.50  
1851: 37 19 18   36 19 17                   240187.1630  -0.0568  0.030  -0.0568 0.50  
1852: 37 19 19   36 19 18                   240187.1630  -0.0568  0.030  -0.0568 0.50  
1853: 37 13 24   36 13 23                   240208.4308   0.0034  0.030   0.0034 0.50  
1854: 37 13 25   36 13 24                   240208.4308   0.0034  0.030   0.0034 0.50  
1855: 37 20 17   36 20 16                   240210.5832  -0.0075  0.030  -0.0075 0.50  
1856: 37 20 18   36 20 17                   240210.5832  -0.0075  0.030  -0.0075 0.50  
1857: 37 21 17   36 21 16                   240239.0378   0.0222  0.030   0.0222 0.50  
1858: 37 21 16   36 21 15                   240239.0378   0.0222  0.030   0.0222 0.50  
1859: 37 12 26   36 12 25                   240257.8915   0.0001  0.030   0.0001 0.50  
1860: 37 12 25   36 12 24                   240257.8915   0.0001  0.030   0.0001 0.50  
1861: 37 22 16   36 22 15                   240272.0115   0.0113  0.030   0.0114 0.50  
1862: 37 22 15   36 22 14                   240272.0115   0.0113  0.030   0.0114 0.50  
1863: 37 23 15   36 23 14                   240309.1700   0.0128  0.030   0.0128 0.50  
1864: 37 23 14   36 23 13                   240309.1700   0.0128  0.030   0.0128 0.50  
1865: 37 11 26   36 11 25                   240332.2196   0.0126  0.030   0.0128 0.50  
1866: 37 11 27   36 11 26                   240332.2196   0.0129  0.030   0.0128 0.50  
1867: 37 24 13   36 24 12                   240350.1891   0.0085  0.030   0.0085 0.50  
1868: 37 24 14   36 24 13                   240350.1891   0.0085  0.030   0.0085 0.50  
1869: 54 12 42   54 11 43                   240389.8379   0.0091  0.030   0.0098 0.99  
1870: 54 12 43   54 11 43                   240389.8379   0.1120  0.030   0.0098 0.01  
1871: 37 25 12   36 25 11                   240394.7896  -0.0361  0.030  -0.0362 0.50  
1872: 37 25 13   36 25 12                   240394.7896  -0.0361  0.030  -0.0362 0.50  
1873: 37 10 28   36 10 27                   240441.4338  -0.0038  0.030  -0.0083 0.50  
1874: 37 10 27   36 10 26                   240441.4338  -0.0127  0.030  -0.0083 0.50  
1875: 37 26 12   36 26 11                   240442.8815  -0.0144  0.030  -0.0144 0.50  
1876: 37 26 11   36 26 10                   240442.8815  -0.0144  0.030  -0.0144 0.50  
1877: 37 27 10   36 27  9                   240494.1915  -0.0399  0.030  -0.0400 0.50  
1878: 37 27 11   36 27 10                   240494.1915  -0.0399  0.030  -0.0400 0.50  
1879: 37  9 29   36  9 28                   240602.2964   0.1169  0.030  -0.0026 0.50  
1880: 37  9 28   36  9 27                   240602.2964  -0.1221  0.030  -0.0026 0.50  
1881: 37 29  9   36 29  8                   240606.1898  -0.0119  0.030  -0.0120 0.50  
1882: 37 29  8   36 29  7                   240606.1898  -0.0119  0.030  -0.0120 0.50  
1883: 37 30  7   36 30  6                   240666.6424   0.0003  0.030   0.0004 0.50  
1884: 37 30  8   36 30  7                   240666.6424   0.0003  0.030   0.0004 0.50  
1885: 53 12 42   53 11 42                   240672.7272   0.0007  0.030  -0.0652 0.01  
1886: 53 12 41   53 11 42                   240672.7272  -0.0656  0.030  -0.0652 0.99  
1887: 39  1 39   38  1 38                   240724.9515   0.1904  0.030   0.0066 0.50  
1888: 39  0 39   38  0 38                   240724.9515  -0.1773  0.030   0.0066 0.50  
1889: 39  1 39   38  0 38                   240726.1196   0.0209  0.030               
1890: 37 31  6   36 31  5                   240730.0014   0.0508  0.030   0.0509 0.50  
1891: 37 31  7   36 31  6                   240730.0014   0.0508  0.030   0.0509 0.50  
1892: 37  8 30   36  8 29                   240842.3623   0.0233  0.030               
1893: 37  8 29   36  8 28                   240847.2106   0.0084  0.030               
1894: 37 33  4   36 33  3                   240864.9306  -0.0117  0.030  -0.0117 0.50  
1895: 37 33  5   36 33  4                   240864.9306  -0.0117  0.030  -0.0117 0.50  
1896: 52 12 40   52 11 41                   240937.8315  -0.0217  0.030  -0.0214 0.99  
1897: 52 12 41   52 11 41                   240937.8315   0.0208  0.030  -0.0214 0.01  
1898: 52 12 41   52 11 42                   240938.7518   0.0115  0.030               
1899: 51 12 40   51 11 40                   241185.8434  -0.0158  0.030  -0.0426 0.01  
1900: 51 12 39   51 11 40                   241185.8434  -0.0428  0.030  -0.0426 0.99  
1901: 51 12 40   51 11 41                   241186.5228   0.0491  0.030               
1902: 38  2 36   37  3 35                   241242.4228  -0.0168  0.030               
1903: 37  7 30   36  7 29                   241265.8592   0.0084  0.030               
1904: 50 12 38   50 11 39                   241417.8713   0.1499  0.030  -0.0420 0.50  
1905: 50 12 39   50 11 39                   241417.8713   0.1668  0.030  -0.0420 0.00  
1906: 50 12 39   50 11 40                   241417.8713  -0.2354  0.030  -0.0420 0.50  
1907: 33  4 30   32  3 29                   241535.7572  -0.0336  0.030               
1908: 49 12 37   49 11 38                   241634.2523   0.1059  0.030  -0.0187 0.50  
1909: 49 12 38   49 11 38                   241634.2523   0.1164  0.030  -0.0187 0.00  
1910: 49 12 38   49 11 39                   241634.2523  -0.1443  0.030  -0.0187 0.50  
1911: 16  7  9   15  6 10                   241705.3788   0.0139  0.030   0.0488 0.50  
1912: 16  7 10   15  6 10                   241705.3788   0.0159  0.030   0.0488 0.00  
1913: 16  7  9   15  6  9                   241705.3788   0.0816  0.030   0.0488 0.00  
1914: 16  7 10   15  6  9                   241705.3788   0.0836  0.030   0.0488 0.50  
1915: 48 12 36   48 11 37                   241835.9824   0.0709  0.030  -0.0092 0.50  
1916: 48 12 37   48 11 37                   241835.9824   0.0774  0.030  -0.0092 0.00  
1917: 48 12 37   48 11 38                   241835.9824  -0.0900  0.030  -0.0092 0.50  
1918: 37  3 34   36  3 33                   241938.0479  -0.0097  0.030               
1919: 47 12 36   47 11 37                   242023.8011  -0.0345  0.030   0.0169 0.50  
1920: 47 12 35   47 11 36                   242023.8011   0.0680  0.030   0.0169 0.50  
1921: 47 12 36   47 11 36                   242023.8011   0.0719  0.030   0.0169 0.00  
1922: 68  3 66   68  2 67                   242107.4496  -0.0828  0.030   0.0504 0.50  
1923: 68  2 66   68  1 67                   242107.4496   0.1813  0.030   0.0504 0.50  
1924: 68  2 66   68  2 67                   242107.4496   0.1878  0.030   0.0504 0.01  
1925: 46 12 35   46 11 36                   242198.3398  -0.0215  0.030   0.0108 0.50  
1926: 46 12 34   46 11 35                   242198.3398   0.0429  0.030   0.0108 0.50  
1927: 46 12 35   46 11 35                   242198.3398   0.0452  0.030   0.0108 0.00  
1928: 37  6 31   36  6 30                   242254.4919  -0.0047  0.030               
1929: 45 12 34   45 11 35                   242360.2899  -0.0101  0.030   0.0100 0.50  
1930: 45 12 33   45 11 34                   242360.2899   0.0299  0.030   0.0100 0.50  
1931: 45 12 34   45 11 34                   242360.2899   0.0313  0.030   0.0100 0.00  
1932: 38  3 36   37  3 35                   242417.1232  -0.0509  0.030               
1933: 44 12 33   44 11 34                   242510.2998   0.0218  0.030   0.0343 0.50  
1934: 44 12 32   44 11 33                   242510.2998   0.0465  0.030   0.0343 0.50  
1935: 44 12 33   44 11 33                   242510.2998   0.0474  0.030   0.0343 0.00  
1936: 43 12 32   43 11 32                   242648.8886   0.0056  0.030  -0.0023 0.00  
1937: 43 12 31   43 11 32                   242648.8886   0.0052  0.030  -0.0023 0.50  
1938: 43 12 32   43 11 33                   242648.8886  -0.0098  0.030  -0.0023 0.50  
1939: 38  2 36   37  2 35                   242742.5525  -0.0051  0.030               
1940: 42 12 30   42 11 31                   242776.7411   0.0067  0.030   0.0023 0.50  
1941: 42 12 31   42 11 31                   242776.7411   0.0070  0.030   0.0023 0.00  
1942: 42 12 31   42 11 32                   242776.7411  -0.0022  0.030   0.0023 0.50  
1943: 41 12 30   41 11 31                   242894.3792   0.0054  0.030   0.0081 0.50  
1944: 41 12 29   41 11 30                   242894.3792   0.0107  0.030   0.0081 0.50  
1945: 41 12 30   41 11 30                   242894.3792   0.0109  0.030   0.0081 0.00  
1946: 39  3 36   38  4 35                   242979.5503  -0.0528  0.030               
1947: 40 12 29   40 11 30                   243002.3512   0.0200  0.030   0.0216 0.50  
1948: 40 12 28   40 11 29                   243002.3512   0.0231  0.030   0.0216 0.50  
1949: 40 12 29   40 11 29                   243002.3512   0.0232  0.030   0.0216 0.00  
1950: 39 12 28   39 11 28                   243101.1018  -0.0344  0.030  -0.0353 0.00  
1951: 39 12 27   39 11 28                   243101.1018  -0.0344  0.030  -0.0353 0.50  
1952: 39 12 28   39 11 29                   243101.1018  -0.0362  0.030  -0.0353 0.50  
1953: 38 12 27   38 11 27                   243191.3020   0.0038  0.030   0.0033 0.00  
1954: 38 12 26   38 11 27                   243191.3020   0.0038  0.030   0.0033 0.50  
1955: 38 12 27   38 11 28                   243191.3020   0.0028  0.030   0.0033 0.50  
1956: 37 12 26   37 11 27                   243273.3132   0.0113  0.030   0.0116 0.50  
1957: 37 12 25   37 11 26                   243273.3132   0.0118  0.030   0.0116 0.50  
1958: 37 12 26   37 11 26                   243273.3132   0.0118  0.030   0.0116 0.00  
1959: 36 12 25   36 11 25                   243347.6127  -0.0041  0.030  -0.0043 0.00  
1960: 36 12 24   36 11 25                   243347.6127  -0.0041  0.030  -0.0043 0.50  
1961: 36 12 25   36 11 26                   243347.6127  -0.0044  0.030  -0.0043 0.50  
1962: 35 12 24   35 11 24                   243414.7002   0.0003  0.030   0.0002 0.00  
1963: 35 12 23   35 11 24                   243414.7002   0.0003  0.030   0.0002 0.50  
1964: 35 12 24   35 11 25                   243414.7002   0.0001  0.030   0.0002 0.50  
1965: 34 12 23   34 11 23                   243474.9801  -0.0100  0.030  -0.0101 0.00  
1966: 34 12 22   34 11 23                   243474.9801  -0.0100  0.030  -0.0101 0.50  
1967: 34 12 23   34 11 24                   243474.9801  -0.0101  0.030  -0.0101 0.50  
1968: 13  8  6   12  7  6                   243488.1477  -0.0000  0.030   0.0000 0.00  
1969: 13  8  5   12  7  6                   243488.1477  -0.0000  0.030   0.0000 0.50  
1970: 13  8  5   12  7  5                   243488.1477   0.0000  0.030   0.0000 0.00  
1971: 13  8  6   12  7  5                   243488.1477   0.0000  0.030   0.0000 0.50  
1972: 33 12 21   33 11 22                   243528.9125  -0.0000  0.030  -0.0000 0.50  
1973: 33 12 22   33 11 22                   243528.9125  -0.0000  0.030  -0.0000 0.00  
1974: 33 12 22   33 11 23                   243528.9125  -0.0000  0.030  -0.0000 0.50  
1975: 32 12 20   32 11 21                   243576.8789   0.0012  0.030   0.0013 0.50  
1976: 32 12 21   32 11 21                   243576.8789   0.0012  0.030   0.0013 0.00  
1977: 32 12 21   32 11 22                   243576.8789   0.0012  0.030   0.0013 0.50  
1978: 31 12 19   31 11 20                   243619.2630  -0.0190  0.030  -0.0191 0.50  
1979: 31 12 20   31 11 20                   243619.2630  -0.0190  0.030  -0.0191 0.00  
1980: 31 12 20   31 11 21                   243619.2630  -0.0190  0.030  -0.0191 0.50  
1981: 30 12 18   30 11 19                   243656.5105   0.0016  0.030   0.0017 0.50  
1982: 30 12 19   30 11 19                   243656.5105   0.0016  0.030   0.0017 0.00  
1983: 30 12 19   30 11 20                   243656.5105   0.0016  0.030   0.0017 0.50  
1984: 29 12 18   29 11 19                   243688.9292   0.0015  0.030   0.0015 0.50  
1985: 29 12 17   29 11 18                   243688.9292   0.0015  0.030   0.0015 0.50  
1986: 29 12 18   29 11 18                   243688.9292   0.0015  0.030   0.0015 0.00  
1987: 28 12 16   28 11 17                   243716.9074   0.0120  0.030   0.0120 0.50  
1988: 28 12 17   28 11 18                   243716.9074   0.0120  0.030   0.0120 0.50  
1989: 28 12 17   28 11 17                   243716.9074   0.0120  0.030   0.0120 0.00  
1990: 27 12 16   27 11 17                   243740.7529  -0.0029  0.030  -0.0030 0.49  
1991: 27 12 16   27 11 16                   243740.7529  -0.0029  0.030  -0.0030 0.00  
1992: 27 12 15   27 11 16                   243740.7529  -0.0029  0.030  -0.0030 0.49  
1993: 25 20  6   26 19  7                   243740.7529  -0.0022  0.030  -0.0030 0.01  
1994: 26 12 15   26 11 15                   243760.8475   0.0067  0.030   0.0068 0.00  
1995: 26 12 15   26 11 16                   243760.8475   0.0067  0.030   0.0068 0.50  
1996: 26 12 14   26 11 15                   243760.8475   0.0067  0.030   0.0068 0.50  
1997: 25 12 14   25 11 14                   243777.4692   0.0001  0.030   0.0001 0.00  
1998: 25 12 13   25 11 14                   243777.4692   0.0001  0.030   0.0001 0.50  
1999: 25 12 14   25 11 15                   243777.4692   0.0001  0.030   0.0001 0.50  
2000: 24 12 13   24 11 14                   243790.9502   0.0024  0.030   0.0025 0.50  
2001: 24 12 12   24 11 13                   243790.9502   0.0024  0.030   0.0025 0.50  
2002: 24 12 13   24 11 13                   243790.9502   0.0024  0.030   0.0025 0.00  
2003: 23 12 11   23 11 12                   243801.5619  -0.0098  0.030  -0.0098 0.50  
2004: 23 12 12   23 11 13                   243801.5619  -0.0098  0.030  -0.0098 0.50  
2005: 23 12 12   23 11 12                   243801.5619  -0.0098  0.030  -0.0098 0.00  
2006: 12 12  1   12 11  2                   243802.6011   0.0789  0.030   0.0790 0.50  
2007: 12 12  0   12 11  1                   243802.6011   0.0789  0.030   0.0790 0.50  
2008: 12 12  1   12 11  1                   243802.6011   0.0789  0.030   0.0790 0.00  
2009: 13 12  2   13 11  3                   243807.2273   0.0134  0.030   0.0135 0.50  
2010: 13 12  2   13 11  2                   243807.2273   0.0134  0.030   0.0135 0.00  
2011: 13 12  1   13 11  2                   243807.2273   0.0134  0.030   0.0135 0.50  
2012: 22 12 11   22 11 11                   243809.6284   0.0045  0.030   0.0045 0.00  
2013: 22 12 10   22 11 11                   243809.6284   0.0045  0.030   0.0045 0.50  
2014: 22 12 11   22 11 12                   243809.6284   0.0045  0.030   0.0045 0.50  
2015: 14 12  3   14 11  4                   243811.5301   0.0127  0.030   0.0127 0.50  
2016: 14 12  3   14 11  3                   243811.5301   0.0127  0.030   0.0127 0.00  
2017: 14 12  2   14 11  3                   243811.5301   0.0127  0.030   0.0127 0.50  
2018: 21 12 10   21 11 11                   243815.3495  -0.0257  0.030   0.0106 0.33  
2019: 21 12  9   21 11 10                   243815.3495  -0.0257  0.030   0.0106 0.33  
2020: 21 12 10   21 11 10                   243815.3495  -0.0257  0.030   0.0106 0.00  
2021: 15 12  4   15 11  4                   243815.3495   0.0824  0.030   0.0106 0.00  
2022: 15 12  4   15 11  5                   243815.3495   0.0824  0.030   0.0106 0.17  
2023: 15 12  3   15 11  4                   243815.3495   0.0824  0.030   0.0106 0.17  
2024: 16 12  5   16 11  6                   243818.2518  -0.0335  0.030  -0.0335 0.50  
2025: 16 12  4   16 11  5                   243818.2518  -0.0335  0.030  -0.0335 0.50  
2026: 16 12  5   16 11  5                   243818.2518  -0.0335  0.030  -0.0335 0.00  
2027: 20 12  9   20 11 10                   243819.1185   0.0333  0.030   0.0333 0.50  
2028: 20 12  9   20 11  9                   243819.1185   0.0333  0.030   0.0333 0.00  
2029: 20 12  8   20 11  9                   243819.1185   0.0333  0.030   0.0333 0.50  
2030: 17 12  5   17 11  6                   243820.3399  -0.0430  0.030  -0.0430 0.50  
2031: 17 12  6   17 11  6                   243820.3399  -0.0430  0.030  -0.0430 0.00  
2032: 17 12  6   17 11  7                   243820.3399  -0.0430  0.030  -0.0430 0.50  
2033: 18 12  7   18 11  7                   243821.2475  -0.1115  0.030   0.0759 0.00  
2034: 18 12  6   18 11  7                   243821.2475  -0.1115  0.030   0.0759 0.24  
2035: 18 12  7   18 11  8                   243821.2475  -0.1115  0.030   0.0759 0.24  
2036: 19 12  8   19 11  9                   243821.2475   0.2463  0.030   0.0759 0.26  
2037: 19 12  8   19 11  8                   243821.2475   0.2463  0.030   0.0759 0.00  
2038: 19 12  7   19 11  8                   243821.2475   0.2463  0.030   0.0759 0.26  
2039: 38  3 36   37  2 35                   243917.2870  -0.0052  0.030               
2040: 46  5 41   45  6 40                   244049.1707  -0.0032  0.030               
2041: 72  3 69   72  3 70                   244144.7713   0.0273  0.030  -0.0538 0.02  
2042: 72  3 69   72  2 70                   244144.7713  -0.0551  0.030  -0.0538 0.98  
2043: 23  5 18   22  4 19                   244282.2206   0.0074  0.030               
2044: 39  1 38   38  2 37                   244587.3678  -0.0057  0.030               
2045: 34  4 31   33  3 30                   244624.4197  -0.0049  0.030               
2046: 37  5 32   36  5 31                   244645.2866   0.0068  0.030               
2047: 39  1 38   38  1 37                   244649.0665   0.0158  0.030               
2048: 39  2 38   38  1 37                   244695.2297   0.0027  0.030               
2049: 42  4 38   41  5 37                   244979.5941   0.0045  0.030               
2050: 80  5 75   80  4 76                   245159.2888   0.0847  0.030               
2051: 10  9  1    9  8  1                   245207.6770   0.0026  0.030   0.0027 0.00  
2052: 10  9  1    9  8  2                   245207.6770   0.0026  0.030   0.0027 0.50  
2053: 10  9  2    9  8  1                   245207.6770   0.0026  0.030   0.0027 0.50  
2054: 10  9  2    9  8  2                   245207.6770   0.0026  0.030   0.0027 0.00  
2055: 37  4 33   36  4 32                   245620.0401  -0.0082  0.030               
2056: 38  4 35   37  4 34                   245816.0089   0.0013  0.030               
2057: 69  3 67   69  2 68                   245965.2893  -0.1107  0.030  -0.0116 0.50  
2058: 69  2 67   69  1 68                   245965.2893   0.0857  0.030  -0.0116 0.50  
2059: 69  2 67   69  2 68                   245965.2893   0.0905  0.030  -0.0116 0.01  
2060: 20  6 15   19  5 14                   246081.8896  -0.0033  0.030               
2061: 20  6 14   19  5 15                   246123.9960  -0.0081  0.030               
2062: 38 16 23   37 16 22                   246635.0885   0.0153  0.030   0.0153 0.50  
2063: 38 16 22   37 16 21                   246635.0885   0.0153  0.030   0.0153 0.50  
2064: 38 17 21   37 17 20                   246636.8225   0.0079  0.030   0.0080 0.50  
2065: 38 17 22   37 17 21                   246636.8225   0.0079  0.030   0.0080 0.50  
2066: 38 15 24   37 15 23                   246643.1080  -0.0039  0.030  -0.0039 0.50  
2067: 38 15 23   37 15 22                   246643.1080  -0.0039  0.030  -0.0039 0.50  
2068: 38 18 20   37 18 19                   246646.6886  -0.0153  0.030  -0.0153 0.50  
2069: 38 18 21   37 18 20                   246646.6886  -0.0153  0.030  -0.0153 0.50  
2070: 38 14 24   37 14 23                   246663.3022   0.1174  0.030  -0.0216 0.30  
2071: 38 14 25   37 14 24                   246663.3022   0.1174  0.030  -0.0216 0.30  
2072: 38 19 20   37 19 19                   246663.3022  -0.2334  0.030  -0.0216 0.20  
2073: 38 19 19   37 19 18                   246663.3022  -0.2334  0.030  -0.0216 0.20  
2074: 38 20 18   37 20 17                   246686.3631  -0.0399  0.030  -0.0400 0.50  
2075: 38 20 19   37 20 18                   246686.3631  -0.0399  0.030  -0.0400 0.50  
2076: 38 13 25   37 13 24                   246698.4819   0.0017  0.030   0.0017 0.50  
2077: 38 13 26   37 13 25                   246698.4819   0.0017  0.030   0.0017 0.50  
2078: 38 21 17   37 21 16                   246714.5998  -0.0143  0.030  -0.0143 0.50  
2079: 38 21 18   37 21 17                   246714.5998  -0.0143  0.030  -0.0143 0.50  
2080: 38 22 17   37 22 16                   246747.6384   0.0052  0.030   0.0052 0.50  
2081: 38 22 16   37 22 15                   246747.6384   0.0052  0.030   0.0052 0.50  
2082: 38 12 26   37 12 25                   246753.6319  -0.0047  0.030  -0.0047 0.50  
2083: 38 12 27   37 12 26                   246753.6319  -0.0047  0.030  -0.0047 0.50  
2084: 38 23 16   37 23 15                   246785.0684   0.0275  0.030   0.0275 0.50  
2085: 38 23 15   37 23 14                   246785.0684   0.0275  0.030   0.0275 0.50  
2086: 40  0 40   39  1 39                   246826.6114  -0.0862  0.030  -0.0443 0.78  
2087: 38 24 14   37 24 13                   246826.6114   0.1059  0.030  -0.0443 0.11  
2088: 38 24 15   37 24 14                   246826.6114   0.1059  0.030  -0.0443 0.11  
2089: 40  1 40   39  1 39                   246827.5394   0.1392  0.030   0.0056 0.50  
2090: 40  0 40   39  0 39                   246827.5394  -0.1279  0.030   0.0056 0.50  
2091: 40  1 40   39  0 39                   246828.3996   0.0297  0.030               
2092: 38 11 28   37 11 27                   246835.6295  -0.0098  0.030  -0.0101 0.50  
2093: 38 11 27   37 11 26                   246835.6295  -0.0103  0.030  -0.0101 0.50  
2094: 38 25 13   37 25 12                   246871.7603  -0.0014  0.030  -0.0015 0.50  
2095: 38 25 14   37 25 13                   246871.7603  -0.0014  0.030  -0.0015 0.50  
2096: 38 26 12   37 26 11                   246920.6070   0.0105  0.030   0.0105 0.50  
2097: 38 26 13   37 26 12                   246920.6070   0.0105  0.030   0.0105 0.50  
2098: 38 10 28   37 10 27                   246955.4764  -0.0064  0.030   0.0009 0.50  
2099: 38 10 29   37 10 28                   246955.4764   0.0083  0.030   0.0009 0.50  
2100: 38 27 11   37 27 10                   246972.8025  -0.0340  0.030  -0.0341 0.50  
2101: 38 27 12   37 27 11                   246972.8025  -0.0340  0.030  -0.0341 0.50  
2102: 38 28 11   37 28 10                   247028.3197  -0.0210  0.030  -0.0211 0.50  
2103: 38 28 10   37 28  9                   247028.3197  -0.0210  0.030  -0.0211 0.50  
2104: 38 29 10   37 29  9                   247086.9886  -0.0047  0.030  -0.0047 0.50  
2105: 38 29  9   37 29  8                   247086.9886  -0.0047  0.030  -0.0047 0.50  
2106: 24  5 20   23  4 19                   247122.2468   0.0140  0.030               
2107: 38  9 30   37  9 29                   247131.4302   0.1685  0.030  -0.0188 0.50  
2108: 38  9 29   37  9 28                   247131.4302  -0.2061  0.030  -0.0188 0.50  
2109: 38 30  8   37 30  7                   247148.6985  -0.0002  0.030  -0.0003 0.50  
2110: 38 30  9   37 30  8                   247148.6985  -0.0002  0.030  -0.0003 0.50  
2111: 38 31  8   37 31  7                   247213.3599  -0.0182  0.030  -0.0183 0.50  
2112: 38 31  7   37 31  6                   247213.3599  -0.0182  0.030  -0.0183 0.50  
2113: 38 32  7   37 32  6                   247280.9379  -0.0282  0.030  -0.0283 0.50  
2114: 38 32  6   37 32  5                   247280.9379  -0.0282  0.030  -0.0283 0.50  
2115: 38  8 31   37  8 30                   247393.1010  -0.0111  0.030               
2116: 38  8 30   37  8 29                   247400.2894  -0.0022  0.030               
2117: 39  2 37   38  3 36                   247620.9481  -0.0050  0.030               
2118: 25  4 21   24  3 22                   247642.3703  -0.0143  0.030               
2119: 35  4 32   34  3 31                   247866.3079  -0.0019  0.030               
2120: 38  7 31   37  7 30                   247869.6110  -0.0024  0.030               
2121: 38  3 35   37  3 34                   247918.1707  -0.0043  0.030               
2122: 73  4 70   73  3 71                   248024.3315  -0.0534  0.030               
2123: 38  6 33   37  6 32                   248133.6699  -0.0283  0.030               
2124: 17  7 10   16  6 10                   248171.4605   0.0571  0.030  -0.0147 0.00  
2125: 17  7 11   16  6 10                   248171.4605   0.0619  0.030  -0.0147 0.50  
2126: 17  7 11   16  6 11                   248171.4605  -0.0866  0.030  -0.0147 0.00  
2127: 17  7 10   16  6 11                   248171.4605  -0.0914  0.030  -0.0147 0.50  
2128: 56  7 49   55  8 48                   248258.2311  -0.0164  0.030               
2129: 39  3 37   38  3 36                   248537.1073  -0.0003  0.030               
2130: 39  2 37   38  2 36                   248795.6892   0.0015  0.030               
2131: 38  6 32   37  6 31                   249015.1467   0.0000  0.030               
2132: 39  3 37   38  2 36                   249711.8298  -0.0123  0.030               
2133: 70  3 68   70  2 69                   249820.0181  -0.0508  0.030   0.0229 0.50  
2134: 70  2 68   70  1 69                   249820.0181   0.0953  0.030   0.0229 0.50  
2135: 70  2 68   70  2 69                   249820.0181   0.0987  0.030   0.0229 0.01  
2136: 14  8  7   13  7  6                   249975.4310  -0.0189  0.030  -0.0190 0.50  
2137: 14  8  6   13  7  6                   249975.4310  -0.0189  0.030  -0.0190 0.00  
2138: 14  8  7   13  7  7                   249975.4310  -0.0190  0.030  -0.0190 0.00  
2139: 14  8  6   13  7  7                   249975.4310  -0.0190  0.030  -0.0190 0.50  
2140: 24  5 20   23  4 20                   250508.7891  -0.0007  0.030               
2141: 40  1 39   39  2 38                   250700.3087   0.0019  0.030               
2142: 40  1 39   39  1 38                   250746.4541  -0.0290  0.030               
2143: 40  3 37   39  4 36                   250774.0612  -0.0330  0.030               
2144: 40  2 39   39  1 38                   250780.9999   0.0101  0.030               
2145: 24  5 19   23  4 20                   250895.0800   0.0183  0.030               
2146: 36  4 33   35  3 32                   251295.9421   0.0122  0.030               
2147: 38  5 33   37  5 32                   251552.4138  -0.0407  0.030               
2148: 11  9  2   10  8  2                   251701.1392  -0.0333  0.030  -0.0333 0.00  
2149: 11  9  2   10  8  3                   251701.1392  -0.0333  0.030  -0.0333 0.50  
2150: 11  9  3   10  8  3                   251701.1392  -0.0333  0.030  -0.0333 0.00  
2151: 11  9  3   10  8  2                   251701.1392  -0.0333  0.030  -0.0333 0.50  
2152: 74  3 71   74  2 72                   251895.9829   0.0542  0.030   0.0549 0.98  
2153: 74  3 71   74  3 72                   251895.9829   0.0996  0.030   0.0549 0.02  
2154: 39  4 36   38  4 35                   252038.2677  -0.0229  0.030               
2155: 38  4 34   37  4 33                   252067.0509  -0.0193  0.030               
2156: 21  6 16   20  5 15                   252446.1926  -0.0082  0.030               
2157: 25  5 21   24  4 20                   252448.9717  -0.0390  0.030               
2158: 21  6 15   20  5 16                   252516.1447   0.0273  0.030               
2159: 24  3 21   23  2 22                   252671.2609   0.0821  0.030               
2160: 41  1 41   40  1 40                   252928.6602   0.0809  0.030  -0.0161 0.50  
2161: 41  0 41   40  0 40                   252928.6602  -0.1130  0.030  -0.0161 0.50  
2162: 41  1 41   40  0 40                   252929.3098   0.0279  0.030               
2163/ 25  5 20   24  4 20                   253019.2383  -0.0992  0.030               
2164: 39 16 24   38 16 23                   253114.3095  -0.0925  0.030  -0.0111 0.26  
2165: 39 16 23   38 16 22                   253114.3095  -0.0925  0.030  -0.0111 0.26  
2166: 39 17 22   38 17 21                   253114.3095   0.0772  0.030  -0.0111 0.24  
2167: 39 17 23   38 17 22                   253114.3095   0.0772  0.030  -0.0111 0.24  
2168: 39 18 22   38 18 21                   253122.7133  -0.0269  0.030  -0.0270 0.50  
2169: 39 18 21   38 18 20                   253122.7133  -0.0269  0.030  -0.0270 0.50  
2170: 39 15 25   38 15 24                   253124.9912  -0.0241  0.030  -0.0241 0.50  
2171: 39 15 24   38 15 23                   253124.9912  -0.0241  0.030  -0.0241 0.50  
2172: 39 19 21   38 19 20                   253138.7044   0.0823  0.030   0.0824 0.50  
2173: 39 19 20   38 19 19                   253138.7044   0.0823  0.030   0.0824 0.50  
2174: 39 14 26   38 14 25                   253148.5098  -0.0023  0.030  -0.0023 0.50  
2175: 39 14 25   38 14 24                   253148.5098  -0.0023  0.030  -0.0023 0.50  
2176: 39 20 19   38 20 18                   253160.9531   0.0557  0.030   0.0557 0.50  
2177: 39 20 20   38 20 19                   253160.9531   0.0557  0.030   0.0557 0.50  
2178: 39 22 18   38 22 17                   253221.8098   0.0050  0.030   0.0051 0.50  
2179: 39 22 17   38 22 16                   253221.8098   0.0050  0.030   0.0051 0.50  
2180: 39 12 27   38 12 26                   253249.5502   0.0007  0.030   0.0008 0.50  
2181: 39 12 28   38 12 27                   253249.5502   0.0008  0.030   0.0008 0.50  
2182: 39 23 16   38 23 15                   253259.4656   0.0612  0.030   0.0612 0.50  
2183: 39 23 17   38 23 16                   253259.4656   0.0612  0.030   0.0612 0.50  
2184: 39 24 16   38 24 15                   253301.2500  -0.0080  0.030  -0.0080 0.50  
2185: 39 24 15   38 24 14                   253301.2500  -0.0080  0.030  -0.0080 0.50  
2186: 39 11 29   38 11 28                   253339.6905  -0.0200  0.030  -0.0204 0.50  
2187: 39 11 28   38 11 27                   253339.6905  -0.0208  0.030  -0.0204 0.50  
2188: 39 25 15   38 25 14                   253347.0702  -0.0088  0.030  -0.0089 0.50  
2189: 39 25 14   38 25 13                   253347.0702  -0.0088  0.030  -0.0089 0.50  
2190: 39 26 13   38 26 12                   253396.6133  -0.0234  0.030  -0.0234 0.50  
2191: 39 26 14   38 26 13                   253396.6133  -0.0234  0.030  -0.0234 0.50  
2192: 39 27 12   38 27 11                   253449.7787   0.0350  0.030   0.0350 0.50  
2193: 39 27 13   38 27 12                   253449.7787   0.0350  0.030   0.0350 0.50  
2194: 39 10 29   38 10 28                   253470.8003  -0.0141  0.030  -0.0020 0.50  
2195: 39 10 30   38 10 29                   253470.8003   0.0101  0.030  -0.0020 0.50  
2196: 39 28 11   38 28 10                   253506.2572   0.0101  0.030   0.0101 0.50  
2197: 39 28 12   38 28 11                   253506.2572   0.0101  0.030   0.0101 0.50  
2198: 39 29 11   38 29 10                   253566.0023  -0.0191  0.030  -0.0192 0.50  
2199: 39 29 10   38 29  9                   253566.0023  -0.0191  0.030  -0.0192 0.50  
2200: 39 30 10   38 30  9                   253628.9879   0.0245  0.030   0.0246 0.50  
2201: 39 30  9   38 30  8                   253628.9879   0.0245  0.030   0.0246 0.50  
2202: 39  9 31   38  9 30                   253662.5651  -0.0109  0.030               
2203: 39  9 30   38  9 29                   253663.0700  -0.0855  0.030               
2204: 39 33  6   38 33  5                   253836.0033  -0.0047  0.030  -0.0047 0.50  
2205: 39 33  7   38 33  6                   253836.0033  -0.0047  0.030  -0.0047 0.50  
2206: 39  3 36   38  3 35                   253879.8991   0.0031  0.030               
2207: 40  2 38   39  3 37                   253939.0123  -0.0083  0.030               
2208: 39  8 32   38  8 31                   253947.2717  -0.0089  0.030               
2209: 39  8 31   38  8 30                   253957.7705   0.0169  0.030               
2210: 39  7 32   38  7 31                   254485.1384   0.0186  0.030               
2211: 18  7 11   17  6 11                   254630.7592   0.1448  0.030  -0.0046 0.00  
2212: 18  7 12   17  6 11                   254630.7592   0.1556  0.030  -0.0046 0.50  
2213: 18  7 12   17  6 12                   254630.7592  -0.1540  0.030  -0.0046 0.00  
2214: 18  7 11   17  6 12                   254630.7592  -0.1647  0.030  -0.0046 0.50  
2215: 40  3 38   39  3 37                   254650.8210  -0.0161  0.030               
2216: 39  6 34   38  6 33                   254692.4785  -0.0070  0.030               
2217: 40  2 38   39  2 37                   254855.1714  -0.0037  0.030               
2218: 43  4 39   42  5 38                   254902.2626  -0.0352  0.030               
2219: 37  4 34   36  3 33                   254940.5264   0.0085  0.030               
2220: 73 13 61   73 12 62                   255375.4999  -0.0295  0.030               
2221: 47  5 42   46  6 41                   255444.0990  -0.0122  0.030               
2222: 40  3 38   39  2 37                   255566.9700  -0.0216  0.030               
2223: 39  6 33   38  6 32                   255808.6008  -0.0129  0.030               
2224: 72 13 60   72 12 61                   255964.5468  -0.0150  0.030               
2225: 15  8  7   14  7  8                   256460.4000   0.0271  0.030   0.0273 0.50  
2226: 15  8  8   14  7  8                   256460.4000   0.0271  0.030   0.0273 0.00  
2227: 15  8  7   14  7  7                   256460.4000   0.0274  0.030   0.0273 0.00  
2228: 15  8  8   14  7  7                   256460.4000   0.0274  0.030   0.0273 0.50  
2229: 71 13 58   71 12 59                   256476.5787  -0.0148  0.030               
2230: 71 13 59   71 12 60                   256525.5951  -0.0403  0.030               
2231: 41  1 40   40  2 39                   256808.5906   0.0022  0.030               
2232: 41  1 40   40  1 39                   256843.1375   0.0425  0.030               
2233: 41  2 40   40  1 39                   256868.8210  -0.0151  0.030               
2234: 70 13 57   70 12 58                   257023.6922   0.0309  0.030               
2235: 70 13 58   70 12 59                   257059.5778   0.0017  0.030               
2236: 26  4 22   25  3 23                   257203.7601  -0.0268  0.030               
2237: 72  3 70   72  2 71                   257519.8618  -0.0309  0.030   0.0097 0.50  
2238: 72  2 70   72  1 71                   257519.8618   0.0496  0.030   0.0097 0.50  
2239: 72  2 70   72  2 71                   257519.8618   0.0515  0.030   0.0097 0.01  
2240: 26  5 22   25  4 21                   257523.0515  -0.0087  0.030               
2241: 69 13 56   69 12 57                   257541.0894  -0.0225  0.030               
2242: 69 13 57   69 12 58                   257567.2367  -0.0201  0.030               
2243: 25  5 20   24  4 21                   257606.6032   0.0252  0.030               
2244: 68 13 55   68 12 56                   258030.6842   0.0223  0.030               
2245: 68 13 56   68 12 57                   258049.6132   0.0341  0.030               
2246: 12  9  3   11  8  3                   258194.1417   0.0058  0.030   0.0058 0.00  
2247: 12  9  3   11  8  4                   258194.1417   0.0058  0.030   0.0058 0.50  
2248: 12  9  4   11  8  3                   258194.1417   0.0058  0.030   0.0058 0.50  
2249: 12  9  4   11  8  4                   258194.1417   0.0058  0.030   0.0058 0.00  
2250: 40  4 37   39  4 36                   258241.5905  -0.0424  0.030               
2251: 41  3 38   40  4 37                   258317.1391  -0.0096  0.030               
2252: 39  5 34   38  5 33                   258437.7527  -0.0167  0.030               
2253: 39  4 35   38  4 34                   258442.6275  -0.0082  0.030               
2254: 67 13 55   67 12 56                   258507.4471  -0.0099  0.030               
2255: 22  6 17   21  5 16                   258781.0794  -0.0155  0.030               
2256: 38  4 35   37  3 34                   258818.4705   0.0026  0.030               
2257: 22  6 16   21  5 17                   258894.1501  -0.0081  0.030               
2258: 66 13 53   66 12 54                   258932.0839  -0.0025  0.030               
2259: 42  1 42   41  1 41                   259028.2973   0.0316  0.030  -0.0387 0.19  
2260: 42  0 42   41  0 41                   259028.2973  -0.1090  0.030  -0.0387 0.19  
2261: 42  0 42   41  1 41                   259028.2973   0.3995  0.030  -0.0387 0.31  
2262: 42  1 42   41  0 41                   259028.2973  -0.4769  0.030  -0.0387 0.31  
2263: 65 13 53   65 12 54                   259353.5601   0.0264  0.030               
2264: 52  6 46   51  7 45                   259430.2554   0.0469  0.030               
2265: 40 17 23   39 17 22                   259590.5941  -0.0243  0.030  -0.0243 0.50  
2266: 40 17 24   39 17 23                   259590.5941  -0.0243  0.030  -0.0243 0.50  
2267: 40 16 24   39 16 23                   259592.8319  -0.0173  0.030  -0.0174 0.50  
2268: 40 16 25   39 16 24                   259592.8319  -0.0173  0.030  -0.0174 0.50  
2269: 40 18 23   39 18 22                   259597.6133  -0.0064  0.030  -0.0064 0.50  
2270: 40 18 22   39 18 21                   259597.6133  -0.0064  0.030  -0.0064 0.50  
2271: 40 15 26   39 15 25                   259606.2430   0.0239  0.030   0.0240 0.50  
2272: 40 15 25   39 15 24                   259606.2430   0.0239  0.030   0.0240 0.50  
2273: 40 19 21   39 19 20                   259612.4778   0.0322  0.030   0.0323 0.50  
2274: 40 19 22   39 19 21                   259612.4778   0.0322  0.030   0.0323 0.50  
2275: 40 14 27   39 14 26                   259633.3027  -0.0615  0.030  -0.0615 0.50  
2276: 40 14 26   39 14 25                   259633.3027  -0.0615  0.030  -0.0615 0.50  
2277: 40 20 21   39 20 20                   259634.0894   0.0514  0.030   0.0514 0.50  
2278: 40 20 20   39 20 19                   259634.0894   0.0514  0.030   0.0514 0.50  
2279: 40 21 20   39 21 19                   259661.6184   0.0287  0.030   0.0288 0.50  
2280: 40 21 19   39 21 18                   259661.6184   0.0287  0.030   0.0288 0.50  
2281: 40 13 27   39 13 26                   259678.0112  -0.0089  0.030  -0.0090 0.50  
2282: 40 13 28   39 13 27                   259678.0112  -0.0089  0.030  -0.0090 0.50  
2283: 40 22 18   39 22 17                   259694.4704  -0.0053  0.030  -0.0054 0.50  
2284: 40 22 19   39 22 18                   259694.4704  -0.0053  0.030  -0.0054 0.50  
2285: 40 23 17   39 23 16                   259732.1865  -0.0207  0.030  -0.0207 0.50  
2286: 40 23 18   39 23 17                   259732.1865  -0.0207  0.030  -0.0207 0.50  
2287: 64 13 51   64 12 52                   259738.6416  -0.0238  0.030  -0.0219 0.99  
2288: 64 13 52   64 12 52                   259738.6416   0.2824  0.030  -0.0219 0.01  
2289: 64 13 52   64 12 53                   259743.5262  -0.0055  0.030               
2290: 40 12 28   39 12 27                   259745.6287  -0.0059  0.030  -0.0060 0.50  
2291: 40 12 29   39 12 28                   259745.6287  -0.0059  0.030  -0.0060 0.50  
2292: 40 24 17   39 24 16                   259774.3887  -0.0080  0.030  -0.0081 0.50  
2293: 40 24 16   39 24 15                   259774.3887  -0.0080  0.030  -0.0081 0.50  
2294: 40 25 16   39 25 15                   259820.7198  -0.0153  0.030  -0.0153 0.50  
2295: 40 25 15   39 25 14                   259820.7198  -0.0153  0.030  -0.0153 0.50  
2296: 40  3 37   39  3 36                   259832.7899   0.0081  0.030               
2297: 40 11 30   39 11 29                   259844.4312  -0.0103  0.030  -0.0111 0.50  
2298: 40 11 29   39 11 28                   259844.4312  -0.0117  0.030  -0.0111 0.50  
2299: 57  7 50   56  8 49                   259863.4176  -0.0129  0.030               
2300: 40 26 14   39 26 13                   259870.9783   0.0052  0.030   0.0052 0.50  
2301: 40 26 15   39 26 14                   259870.9783   0.0052  0.030   0.0052 0.50  
2302: 40 27 13   39 27 12                   259924.9087   0.0002  0.030   0.0003 0.50  
2303: 40 27 14   39 27 13                   259924.9087   0.0002  0.030   0.0003 0.50  
2304: 40 28 13   39 28 12                   259982.3572  -0.0188  0.030  -0.0188 0.50  
2305: 40 28 12   39 28 11                   259982.3572  -0.0188  0.030  -0.0188 0.50  
2306: 40 10 30   39 10 29                   259987.4701  -0.0208  0.030  -0.0012 0.50  
2307: 40 10 31   39 10 30                   259987.4701   0.0183  0.030  -0.0012 0.50  
2308: 40 29 12   39 29 11                   260043.2196  -0.0206  0.030  -0.0206 0.50  
2309: 40 29 11   39 29 10                   260043.2196  -0.0206  0.030  -0.0206 0.50  
2310: 40 30 11   39 30 10                   260107.3621  -0.0270  0.030  -0.0270 0.50  
2311: 40 30 10   39 30  9                   260107.3621  -0.0270  0.030  -0.0270 0.50  
2312: 63 13 51   63 12 52                   260112.7188   0.0458  0.030               
2313: 40  9 32   39  9 31                   260196.1654  -0.0408  0.030               
2314: 40  9 31   39  9 30                   260197.1201   0.0287  0.030               
2315: 41  2 39   40  3 38                   260208.0522   0.0036  0.030               
2316: 40 32  9   39 32  8                   260245.1894   0.0034  0.030   0.0034 0.50  
2317: 40 32  8   39 32  7                   260245.1894   0.0034  0.030   0.0034 0.50  
2318: 40 33  8   39 33  7                   260318.7144   0.0215  0.030   0.0215 0.50  
2319: 40 33  7   39 33  6                   260318.7144   0.0215  0.030   0.0215 0.50  
2320: 62 13 49   62 12 50                   260459.4638   0.0282  0.030   0.0291 0.99  
2321: 62 13 50   62 12 50                   260459.4638   0.1668  0.030   0.0291 0.01  
2322/ 62 13 50   62 12 51                   260461.9219   0.1153  0.030               
2323: 40  8 33   39  8 32                   260504.8693  -0.0136  0.030               
2324: 40  8 32   39  8 31                   260519.9787  -0.0067  0.030               
2325: 41  3 39   40  3 38                   260759.1908  -0.0131  0.030               
2326: 61 13 48   61 12 49                   260790.1400   0.0209  0.030   0.0216 0.99  
2327: 61 13 49   61 12 49                   260790.1400   0.1131  0.030   0.0216 0.01  
2328: 61 13 49   61 12 50                   260791.7613   0.0047  0.030               
2329: 41  2 39   40  2 38                   260919.8900   0.0249  0.030               
2330: 19  7 13   18  6 12                   261081.7577  -0.0366  0.030  -0.0369 0.99  
2331: 19  7 12   18  6 12                   261081.7577  -0.0599  0.030  -0.0369 0.01  
2332: 19  7 12   18  6 13                   261082.4727   0.0382  0.030   0.0384 0.99  
2333: 19  7 13   18  6 13                   261082.4727   0.0614  0.030   0.0384 0.01  
2334: 60 13 47   60 12 48                   261102.1839  -0.0136  0.030  -0.0132 0.99  
2335: 60 13 48   60 12 48                   261102.1839   0.0472  0.030  -0.0132 0.01  
2336: 60 13 48   60 12 49                   261103.3272   0.0070  0.030   0.0635 0.95  
2337: 77  8 70   76  9 67                   261103.3272   1.2447  0.030   0.0635 0.05  
2338: 40  7 33   39  7 32                   261114.1716   0.0104  0.030               
2339: 40  6 35   39  6 34                   261241.9678   0.0157  0.030               
2340: 73  3 71   73  2 72                   261365.0816  -0.0003  0.030   0.0299 0.50  
2341: 73  2 71   73  1 72                   261365.0816   0.0595  0.030   0.0299 0.50  
2342: 73  2 71   73  2 72                   261365.0816   0.0608  0.030   0.0299 0.01  
2343: 59 13 47   59 12 47                   261396.4522  -0.0116  0.030  -0.0512 0.01  
2344: 59 13 46   59 12 47                   261396.4522  -0.0514  0.030  -0.0512 0.99  
2345: 59 13 47   59 12 48                   261397.2953   0.0277  0.030               
2346: 41  3 39   40  2 38                   261471.0107  -0.0097  0.030               
2347: 57 13 45   57 12 46                   261935.0889  -0.1701  0.030   0.0032 0.50  
2348: 57 13 44   57 12 45                   261935.0889   0.1753  0.030   0.0032 0.50  
2349: 57 13 45   57 12 45                   261935.0889   0.1919  0.030   0.0032 0.00  
2350: 56 13 44   56 12 45                   262180.5870  -0.1227  0.030  -0.0076 0.50  
2351: 56 13 43   56 12 44                   262180.5870   0.1067  0.030  -0.0076 0.50  
2352: 56 13 44   56 12 44                   262180.5870   0.1173  0.030  -0.0076 0.00  
2353: 27  5 23   26  4 22                   262316.6679   0.0151  0.030               
2354: 55 13 43   55 12 44                   262411.2813  -0.0776  0.030  -0.0018 0.50  
2355: 55 13 42   55 12 43                   262411.2813   0.0735  0.030  -0.0018 0.50  
2356: 55 13 43   55 12 43                   262411.2813   0.0802  0.030  -0.0018 0.00  
2357: 54 13 41   54 12 42                   262627.7719   0.0229  0.030  -0.0262 0.50  
2358: 54 13 42   54 12 42                   262627.7719   0.0271  0.030  -0.0262 0.00  
2359: 54 13 42   54 12 43                   262627.7719  -0.0757  0.030  -0.0262 0.50  
2360: 40  6 34   39  6 33                   262636.0593  -0.0020  0.030               
2361: 53 13 41   53 12 42                   262830.7693  -0.0243  0.030   0.0077 0.50  
2362: 53 13 40   53 12 41                   262830.7693   0.0394  0.030   0.0077 0.50  
2363: 53 13 41   53 12 41                   262830.7693   0.0421  0.030   0.0077 0.00  
2364: 42  1 41   41  2 40                   262912.9794   0.0045  0.030               
2365: 42  1 41   41  1 40                   262938.6620  -0.0540  0.030   0.0031 0.57  
2366: 39  4 36   38  3 35                   262938.6620   0.0785  0.030   0.0031 0.43  
2367: 16  8  8   15  7  9                   262942.3897   0.0085  0.030   0.0089 0.50  
2368: 16  8  9   15  7  9                   262942.3897   0.0085  0.030   0.0089 0.00  
2369: 16  8  9   15  7  8                   262942.3897   0.0093  0.030   0.0089 0.50  
2370: 16  8  8   15  7  8                   262942.3897   0.0092  0.030   0.0089 0.00  
2371: 42  2 41   41  1 40                   262957.8768  -0.0103  0.030               
2372: 52 13 40   52 12 40                   263020.7279  -0.0224  0.030  -0.0445 0.00  
2373: 52 13 39   52 12 40                   263020.7279  -0.0240  0.030  -0.0445 0.50  
2374: 52 13 40   52 12 41                   263020.7279  -0.0650  0.030  -0.0445 0.50  
2375: 51 13 39   51 12 40                   263198.4094  -0.0107  0.030   0.0023 0.50  
2376: 51 13 38   51 12 39                   263198.4094   0.0152  0.030   0.0023 0.50  
2377: 51 13 39   51 12 39                   263198.4094   0.0161  0.030   0.0023 0.00  
2378: 50 13 38   50 12 39                   263364.2295  -0.0008  0.030   0.0073 0.50  
2379: 50 13 37   50 12 38                   263364.2295   0.0154  0.030   0.0073 0.50  
2380: 50 13 38   50 12 38                   263364.2295   0.0160  0.030   0.0073 0.00  
2381: 49 13 37   49 12 37                   263518.7219  -0.0269  0.030  -0.0324 0.00  
2382: 49 13 36   49 12 37                   263518.7219  -0.0273  0.030  -0.0324 0.50  
2383: 49 13 37   49 12 38                   263518.7219  -0.0374  0.030  -0.0324 0.50  
2384: 48 13 36   48 12 36                   263662.5070  -0.0116  0.030  -0.0150 0.00  
2385: 48 13 35   48 12 36                   263662.5070  -0.0118  0.030  -0.0150 0.50  
2386: 48 13 36   48 12 37                   263662.5070  -0.0181  0.030  -0.0150 0.50  
2387: 47 13 35   47 12 36                   263796.0307   0.0023  0.030   0.0043 0.50  
2388: 47 13 34   47 12 35                   263796.0307   0.0061  0.030   0.0043 0.50  
2389: 47 13 35   47 12 35                   263796.0307   0.0063  0.030   0.0043 0.00  
2390: 46 13 34   46 12 35                   263919.7941   0.0407  0.030   0.0419 0.50  
2391: 46 13 34   46 12 34                   263919.7941   0.0430  0.030   0.0419 0.00  
2392: 46 13 33   46 12 34                   263919.7941   0.0430  0.030   0.0419 0.50  
2393: 45 13 33   45 12 34                   264034.1672  -0.0019  0.030  -0.0012 0.50  
2394: 45 13 33   45 12 33                   264034.1672  -0.0005  0.030  -0.0012 0.00  
2395: 45 13 32   45 12 33                   264034.1672  -0.0005  0.030  -0.0012 0.50  
2396: 44 13 32   44 12 33                   264139.7320   0.0025  0.030   0.0029 0.50  
2397: 44 13 32   44 12 32                   264139.7320   0.0033  0.030   0.0029 0.00  
2398: 44 13 31   44 12 32                   264139.7320   0.0032  0.030   0.0029 0.50  
2399: 43 13 31   43 12 31                   264236.8508  -0.0229  0.030  -0.0232 0.00  
2400: 43 13 30   43 12 31                   264236.8508  -0.0229  0.030  -0.0232 0.50  
2401: 43 13 31   43 12 32                   264236.8508  -0.0234  0.030  -0.0232 0.50  
2402: 42 13 30   42 12 31                   264326.0401   0.0106  0.030   0.0108 0.50  
2403: 42 13 29   42 12 30                   264326.0401   0.0109  0.030   0.0108 0.50  
2404: 42 13 30   42 12 30                   264326.0401   0.0109  0.030   0.0108 0.00  
2405: 41 13 29   41 12 30                   264407.6204   0.0123  0.030   0.0124 0.50  
2406: 41 13 28   41 12 29                   264407.6204   0.0124  0.030   0.0124 0.50  
2407: 41 13 29   41 12 29                   264407.6204   0.0124  0.030   0.0124 0.00  
2408: 41  4 38   40  4 37                   264427.3904  -0.0103  0.030               
2409: 26  5 21   25  4 22                   264447.6077  -0.0609  0.030               
2410: 40 13 28   40 12 29                   264482.0300   0.0194  0.030   0.0195 0.50  
2411: 40 13 27   40 12 28                   264482.0300   0.0195  0.030   0.0195 0.50  
2412: 40 13 28   40 12 28                   264482.0300   0.0195  0.030   0.0195 0.00  
2413: 44  4 40   43  5 39                   264541.6213  -0.0006  0.030               
2414: 39 13 27   39 12 28                   264549.6596   0.0346  0.030   0.0346 0.50  
2415: 39 13 26   39 12 27                   264549.6596   0.0346  0.030   0.0346 0.50  
2416: 39 13 27   39 12 27                   264549.6596   0.0346  0.030   0.0346 0.00  
2417: 38 13 26   38 12 27                   264610.8083  -0.0196  0.030  -0.0196 0.50  
2418: 38 13 26   38 12 26                   264610.8083  -0.0196  0.030  -0.0196 0.00  
2419: 38 13 25   38 12 26                   264610.8083  -0.0196  0.030  -0.0196 0.50  
2420: 37 13 24   37 12 25                   264665.9792  -0.0051  0.030  -0.0052 0.50  
2421: 37 13 25   37 12 25                   264665.9792  -0.0051  0.030  -0.0052 0.00  
2422: 37 13 25   37 12 26                   264665.9792  -0.0052  0.030  -0.0052 0.50  
2423: 13  9  5   12  8  4                   264686.2682  -0.0211  0.030  -0.0212 0.50  
2424: 13  9  5   12  8  5                   264686.2682  -0.0211  0.030  -0.0212 0.00  
2425: 13  9  4   12  8  5                   264686.2682  -0.0211  0.030  -0.0212 0.50  
2426: 13  9  4   12  8  4                   264686.2682  -0.0211  0.030  -0.0212 0.00  
2427: 36 13 23   36 12 24                   264715.4423  -0.0061  0.030  -0.0061 0.50  
2428: 36 13 24   36 12 25                   264715.4423  -0.0061  0.030  -0.0061 0.50  
2429: 36 13 24   36 12 24                   264715.4423  -0.0061  0.030  -0.0061 0.00  
2430: 40  4 36   39  4 35                   264745.6972   0.0120  0.030               
2431: 35 13 23   35 12 24                   264759.5142  -0.0489  0.030  -0.0490 0.50  
2432: 35 13 22   35 12 23                   264759.5142  -0.0489  0.030  -0.0490 0.50  
2433: 35 13 23   35 12 23                   264759.5142  -0.0489  0.030  -0.0490 0.00  
2434: 34 13 22   34 12 22                   264798.6298  -0.0316  0.030  -0.0316 0.00  
2435: 34 13 21   34 12 22                   264798.6298  -0.0316  0.030  -0.0316 0.50  
2436: 34 13 22   34 12 23                   264798.6298  -0.0316  0.030  -0.0316 0.50  
2437: 33 13 20   33 12 21                   264833.0392  -0.0264  0.030  -0.0265 0.50  
2438: 33 13 21   33 12 22                   264833.0392  -0.0264  0.030  -0.0265 0.50  
2439: 33 13 21   33 12 21                   264833.0392  -0.0264  0.030  -0.0265 0.00  
2440: 32 13 20   32 12 21                   264863.0909   0.0026  0.030   0.0026 0.50  
2441: 32 13 19   32 12 20                   264863.0909   0.0026  0.030   0.0026 0.50  
2442: 32 13 20   32 12 20                   264863.0909   0.0026  0.030   0.0026 0.00  
2443: 31 13 19   31 12 20                   264889.0606   0.0288  0.030   0.0289 0.50  
2444: 31 13 19   31 12 19                   264889.0606   0.0288  0.030   0.0289 0.00  
2445: 31 13 18   31 12 19                   264889.0606   0.0288  0.030   0.0289 0.50  
2446: 30 13 18   30 12 18                   264911.1590  -0.0299  0.030  -0.0300 0.00  
2447: 30 13 17   30 12 18                   264911.1590  -0.0299  0.030  -0.0300 0.50  
2448: 30 13 18   30 12 19                   264911.1590  -0.0299  0.030  -0.0300 0.50  
2449: 29 13 16   29 12 17                   264929.8870   0.0438  0.030   0.0438 0.50  
2450: 29 13 17   29 12 18                   264929.8870   0.0438  0.030   0.0438 0.50  
2451: 29 13 17   29 12 17                   264929.8870   0.0438  0.030   0.0438 0.00  
2452: 28 13 15   28 12 16                   264945.2685   0.0003  0.030   0.0003 0.50  
2453: 28 13 16   28 12 17                   264945.2685   0.0003  0.030   0.0003 0.50  
2454: 28 13 16   28 12 16                   264945.2685   0.0003  0.030   0.0003 0.00  
2455: 13 13  0   13 12  1                   264947.2788  -0.0085  0.030  -0.0086 0.50  
2456: 13 13  1   13 12  2                   264947.2788  -0.0085  0.030  -0.0086 0.50  
2457: 13 13  1   13 12  1                   264947.2788  -0.0085  0.030  -0.0086 0.00  
2458: 27 13 15   27 12 16                   264957.7387   0.0101  0.030   0.0102 0.50  
2459: 27 13 14   27 12 15                   264957.7387   0.0101  0.030   0.0102 0.50  
2460: 27 13 15   27 12 15                   264957.7387   0.0101  0.030   0.0102 0.00  
2461: 15 13  2   15 12  3                   264959.8101  -0.0025  0.030  -0.0026 0.50  
2462: 15 13  3   15 12  3                   264959.8101  -0.0025  0.030  -0.0026 0.00  
2463: 15 13  3   15 12  4                   264959.8101  -0.0025  0.030  -0.0026 0.50  
2464: 16 13  4   16 12  5                   264965.6503   0.0347  0.030   0.0347 0.50  
2465: 16 13  4   16 12  4                   264965.6503   0.0347  0.030   0.0347 0.00  
2466: 16 13  3   16 12  4                   264965.6503   0.0347  0.030   0.0347 0.50  
2467: 26 13 14   26 12 15                   264967.5000   0.0206  0.030   0.0207 0.50  
2468: 26 13 13   26 12 14                   264967.5000   0.0206  0.030   0.0207 0.50  
2469: 26 13 14   26 12 14                   264967.5000   0.0206  0.030   0.0207 0.00  
2470: 17 13  5   17 12  6                   264970.9190  -0.0001  0.030  -0.0001 0.50  
2471: 17 13  5   17 12  5                   264970.9190  -0.0001  0.030  -0.0001 0.00  
2472: 17 13  4   17 12  5                   264970.9190  -0.0001  0.030  -0.0001 0.50  
2473: 25 13 13   25 12 13                   264974.7500  -0.0167  0.030  -0.0168 0.00  
2474: 25 13 13   25 12 14                   264974.7500  -0.0167  0.030  -0.0168 0.50  
2475: 25 13 12   25 12 13                   264974.7500  -0.0167  0.030  -0.0168 0.50  
2476: 18 13  6   18 12  6                   264975.6187   0.0513  0.030   0.0514 0.00  
2477: 18 13  5   18 12  6                   264975.6187   0.0513  0.030   0.0514 0.50  
2478: 18 13  6   18 12  7                   264975.6187   0.0513  0.030   0.0514 0.50  
2479: 24 13 12   24 12 12                   264979.6234  -0.2042  0.030  -0.0252 0.00  
2480: 24 13 12   24 12 13                   264979.6234  -0.2042  0.030  -0.0252 0.29  
2481: 24 13 11   24 12 12                   264979.6234  -0.2042  0.030  -0.0252 0.29  
2482: 19 13  7   19 12  7                   264979.6234   0.2282  0.030  -0.0252 0.00  
2483: 19 13  6   19 12  7                   264979.6234   0.2282  0.030  -0.0252 0.21  
2484: 19 13  7   19 12  8                   264979.6234   0.2282  0.030  -0.0252 0.21  
2485: 20 13  8   20 12  9                   264982.1863  -0.0425  0.030  -0.0425 0.50  
2486: 20 13  7   20 12  8                   264982.1863  -0.0425  0.030  -0.0425 0.50  
2487: 20 13  8   20 12  8                   264982.1863  -0.0425  0.030  -0.0425 0.00  
2488: 23 13 11   23 12 12                   264982.8778  -0.0122  0.030  -0.0122 0.50  
2489: 23 13 10   23 12 11                   264982.8778  -0.0122  0.030  -0.0122 0.50  
2490: 23 13 11   23 12 11                   264982.8778  -0.0122  0.030  -0.0122 0.00  
2491: 22 13 10   22 12 11                   264984.0283  -0.1442  0.030  -0.0054 0.26  
2492: 22 13 10   22 12 10                   264984.0283  -0.1442  0.030  -0.0054 0.00  
2493: 22 13  9   22 12 10                   264984.0283  -0.1442  0.030  -0.0054 0.26  
2494: 21 13  9   21 12 10                   264984.0283   0.1430  0.030  -0.0054 0.24  
2495: 21 13  9   21 12  9                   264984.0283   0.1430  0.030  -0.0054 0.00  
2496: 21 13  8   21 12  9                   264984.0283   0.1430  0.030  -0.0054 0.24  
2497: 23  6 18   22  5 17                   265080.2079   0.0308  0.030               
2498: 43  1 43   42  1 42                   265126.4943   0.0686  0.030   0.0176 0.19  
2499: 43  0 43   42  0 42                   265126.4943  -0.0333  0.030   0.0176 0.19  
2500: 43  0 43   42  1 42                   265126.4943   0.3345  0.030   0.0176 0.31  
2501: 43  1 43   42  0 42                   265126.4943  -0.2992  0.030   0.0176 0.31  
2502: 74  3 72   74  2 73                   265207.0930  -0.0478  0.030  -0.0255 0.50  
2503: 74  2 72   74  1 73                   265207.0930  -0.0034  0.030  -0.0255 0.50  
2504: 74  2 72   74  2 73                   265207.0930  -0.0024  0.030  -0.0255 0.01  
2505: 23  6 17   22  5 18                   265258.6532  -0.0176  0.030               
2506: 40  5 35   39  5 34                   265289.3515  -0.0112  0.030               
2507: 42  3 39   41  4 38                   265631.1824  -0.0143  0.030               
2508: 41  3 38   40  3 37                   265784.6937   0.0062  0.030               
2509: 25  3 22   24  2 23                   266042.7073  -0.0474  0.030               
2510: 41 17 25   40 17 24                   266065.9318  -0.0130  0.030  -0.0131 0.50  
2511: 41 17 24   40 17 23                   266065.9318  -0.0130  0.030  -0.0131 0.50  
2512: 41 16 26   40 16 25                   266070.3602  -0.0301  0.030  -0.0302 0.50  
2513: 41 16 25   40 16 24                   266070.3602  -0.0301  0.030  -0.0302 0.50  
2514: 41 18 23   40 18 22                   266071.3352   0.0240  0.030   0.0241 0.50  
2515: 41 18 24   40 18 23                   266071.3352   0.0240  0.030   0.0241 0.50  
2516: 41 15 26   40 15 25                   266086.7203   0.0171  0.030   0.0171 0.50  
2517: 41 15 27   40 15 26                   266086.7203   0.0171  0.030   0.0171 0.50  
2518: 41 20 22   40 20 21                   266105.7508  -0.0383  0.030  -0.0383 0.50  
2519: 41 20 21   40 20 20                   266105.7508  -0.0383  0.030  -0.0383 0.50  
2520: 41 14 28   40 14 27                   266117.7199  -0.0073  0.030  -0.0073 0.50  
2521: 41 14 27   40 14 26                   266117.7199  -0.0073  0.030  -0.0073 0.50  
2522: 41 21 21   40 21 20                   266132.8990   0.0073  0.030   0.0073 0.50  
2523: 41 21 20   40 21 19                   266132.8990   0.0073  0.030   0.0073 0.50  
2524: 41 22 19   40 22 18                   266165.6016  -0.0057  0.030  -0.0057 0.50  
2525: 41 22 20   40 22 19                   266165.6016  -0.0057  0.030  -0.0057 0.50  
2526: 41 13 28   40 13 27                   266167.5107   0.0152  0.030   0.0152 0.50  
2527: 41 13 29   40 13 28                   266167.5107   0.0152  0.030   0.0152 0.50  
2528: 41 23 18   40 23 17                   266203.4023  -0.0068  0.030  -0.0068 0.50  
2529: 41 23 19   40 23 18                   266203.4023  -0.0068  0.030  -0.0068 0.50  
2530: 41 12 29   40 12 28                   266241.9196   0.0216  0.030   0.0216 0.50  
2531: 41 12 30   40 12 29                   266241.9196   0.0216  0.030   0.0216 0.50  
2532: 41 24 17   40 24 16                   266245.8793  -0.0008  0.030  -0.0009 0.50  
2533: 41 24 18   40 24 17                   266245.8793  -0.0008  0.030  -0.0009 0.50  
2534: 41 25 16   40 25 15                   266292.6401  -0.0471  0.030  -0.0472 0.50  
2535: 41 25 17   40 25 16                   266292.6401  -0.0471  0.030  -0.0472 0.50  
2536: 41 26 16   40 26 15                   266343.5511  -0.0108  0.030  -0.0109 0.50  
2537: 41 26 15   40 26 14                   266343.5511  -0.0108  0.030  -0.0109 0.50  
2538: 41 11 30   40 11 29                   266349.8905   0.0329  0.030   0.0341 0.50  
2539: 41 11 31   40 11 30                   266349.8905   0.0352  0.030   0.0341 0.50  
2540: 10 10  1    9  9  0                   266387.7614   0.0066  0.030   0.0067 0.50  
2541: 10 10  0    9  9  0                   266387.7614   0.0066  0.030   0.0067 0.00  
2542: 10 10  0    9  9  1                   266387.7614   0.0066  0.030   0.0067 0.50  
2543: 10 10  1    9  9  1                   266387.7614   0.0066  0.030   0.0067 0.00  
2544: 41 27 15   40 27 14                   266398.2403  -0.0460  0.030  -0.0460 0.50  
2545: 41 27 14   40 27 13                   266398.2403  -0.0460  0.030  -0.0460 0.50  
2546: 42  2 40   41  3 39                   266437.5387   0.0201  0.030               
2547: 41 28 14   40 28 13                   266456.7446   0.0622  0.030   0.0623 0.50  
2548: 41 28 13   40 28 12                   266456.7446   0.0622  0.030   0.0623 0.50  
2549: 41 10 31   40 10 30                   266505.5577  -0.0076  0.030   0.0236 0.50  
2550: 41 10 32   40 10 31                   266505.5577   0.0547  0.030   0.0236 0.50  
2551: 41 29 13   40 29 12                   266518.5630  -0.0406  0.030  -0.0406 0.50  
2552: 41 29 12   40 29 11                   266518.5630  -0.0406  0.030  -0.0406 0.50  
2553: 41 30 12   40 30 11                   266583.9801   0.0506  0.030   0.0506 0.50  
2554: 41 30 11   40 30 10                   266583.9801   0.0506  0.030   0.0506 0.50  
2555: 41 31 10   40 31  9                   266652.5317  -0.0281  0.030  -0.0281 0.50  
2556: 41 31 11   40 31 10                   266652.5317  -0.0281  0.030  -0.0281 0.50  
2557: 41 32  9   40 32  8                   266724.4857   0.0743  0.030   0.0744 0.50  
2558: 41 32 10   40 32  9                   266724.4857   0.0743  0.030   0.0744 0.50  
2559: 41  9 33   40  9 32                   266732.2325  -0.0047  0.030               
2560: 41  9 32   40  9 31                   266733.4937  -0.0791  0.030               
2561: 41 33  8   40 33  7                   266799.4344   0.0197  0.030   0.0198 0.50  
2562: 41 33  9   40 33  8                   266799.4344   0.0197  0.030   0.0198 0.50  
2563: 28  5 24   27  4 23                   266808.0980   0.0301  0.030               
2564: 42  3 40   41  3 39                   266862.9000  -0.0274  0.030               
2565: 42  2 40   41  2 39                   266988.6500  -0.0238  0.030               
2566: 41  8 34   40  8 33                   267065.9416   0.0171  0.030               
2567: 41  8 33   40  8 32                   267087.4315  -0.0322  0.030               
2568: 40  4 37   39  3 36                   267300.3390   0.0185  0.030               
2569: 41 39  2   40 39  1                   267319.3841   6.4137  0.030   0.0202 0.03  
2570: 41 39  3   40 39  2                   267319.3841   6.4137  0.030   0.0202 0.03  
2571: 27  4 23   26  3 24                   267319.3841  -0.3263  0.030   0.0202 0.95  
2572: 42  3 40   41  2 39                   267414.0707  -0.0121  0.030               
2573: 20  7 14   19  6 13                   267523.7415  -0.0047  0.030  -0.0052 0.99  
2574: 20  7 13   19  6 13                   267523.7415  -0.0528  0.030  -0.0052 0.01  
2575: 20  7 13   19  6 14                   267524.9678  -0.0075  0.030  -0.0071 0.99  
2576: 20  7 14   19  6 14                   267524.9678   0.0405  0.030  -0.0071 0.01  
2577: 41  7 34   40  7 33                   267758.8081  -0.0131  0.030               
2578: 41  6 36   40  6 35                   267780.0299   0.0174  0.030               
2579: 43  1 42   42  2 41                   269014.0386   0.0049  0.030               
2580: 43  1 42   42  1 41                   269033.1992  -0.0055  0.030               
2581: 43  2 42   42  1 41                   269047.4700   0.0088  0.030               
2582: 17  8  9   16  7 10                   269420.9389   0.0443  0.030   0.0454 0.50  
2583: 17  8 10   16  7 10                   269420.9389   0.0444  0.030   0.0454 0.00  
2584: 17  8  9   16  7  9                   269420.9389   0.0463  0.030   0.0454 0.00  
2585: 17  8 10   16  7  9                   269420.9389   0.0464  0.030   0.0454 0.50  
2586: 41  6 35   40  6 34                   269497.0778   0.0058  0.030               
2587: 42  4 39   41  4 38                   270597.0221  -0.0168  0.030               
2588: 41  4 37   40  4 36                   270976.6427  -0.0183  0.030               
2589: 29  5 25   28  4 24                   270983.8208  -0.0187  0.030               
2590: 14  9  5   13  8  6                   271177.3290   0.0010  0.030   0.0011 0.50  
2591: 14  9  6   13  8  6                   271177.3290   0.0010  0.030   0.0011 0.00  
2592: 14  9  5   13  8  5                   271177.3290   0.0010  0.030   0.0011 0.00  
2593: 14  9  6   13  8  5                   271177.3290   0.0010  0.030   0.0011 0.50  
2594: 79  3 76   79  2 77                   271194.2390   0.0817  0.030  -0.0688 0.49  
2595: 79  3 76   79  3 77                   271194.2390   0.0919  0.030  -0.0688 0.01  
2596: 79  4 76   79  3 77                   271194.2390  -0.2193  0.030  -0.0688 0.49  
2597: 79  4 76   79  2 77                   271194.2390  -0.2294  0.030  -0.0688 0.01  
2598: 44  1 44   43  1 43                   271223.0596   0.0342  0.030  -0.0027 0.19  
2599: 44  0 44   43  0 43                   271223.0596  -0.0395  0.030  -0.0027 0.19  
2600: 44  0 44   43  1 43                   271223.0596   0.2263  0.030  -0.0027 0.31  
2601: 44  1 44   43  0 43                   271223.0596  -0.2316  0.030  -0.0027 0.31  
2602: 24  6 19   23  5 18                   271335.4878   0.0070  0.030               
2603: 27  5 22   26  4 23                   271454.3939   0.0235  0.030               
2604/ 24  6 18   23  5 19                   271611.2033   0.0911  0.030               
2605: 41  5 36   41  2 39                   271777.1597   0.0491  0.030  -0.0471 0.11  
2606: 58  7 51   57  8 50                   271777.1597  -0.0585  0.030  -0.0471 0.89  
2607: 41  4 38   40  3 37                   271894.9317  -0.0077  0.030               
2608: 41  5 36   40  5 35                   272096.7286  -0.0029  0.030               
2609: 42 17 25   41 17 24                   272540.1881   0.0047  0.030   0.0047 0.50  
2610: 42 17 26   41 17 25                   272540.1881   0.0047  0.030   0.0047 0.50  
2611: 42 18 24   41 18 23                   272543.7708  -0.0125  0.030  -0.0125 0.50  
2612: 42 18 25   41 18 24                   272543.7708  -0.0125  0.030  -0.0125 0.50  
2613: 42 16 27   41 16 26                   272546.9915  -0.0093  0.030  -0.0094 0.50  
2614: 42 16 26   41 16 25                   272546.9915  -0.0093  0.030  -0.0094 0.50  
2615: 42 19 23   41 19 22                   272556.1604  -0.0086  0.030  -0.0087 0.50  
2616: 42 19 24   41 19 23                   272556.1604  -0.0086  0.030  -0.0087 0.50  
2617: 42 15 28   41 15 27                   272566.4491   0.0012  0.030   0.0013 0.50  
2618: 42 15 27   41 15 26                   272566.4491   0.0012  0.030   0.0013 0.50  
2619: 42 20 22   41 20 21                   272576.1406   0.0254  0.030   0.0255 0.50  
2620: 42 20 23   41 20 22                   272576.1406   0.0254  0.030   0.0255 0.50  
2621: 42 14 29   41 14 28                   272601.5890   0.0017  0.030   0.0018 0.50  
2622: 42 14 28   41 14 27                   272601.5890   0.0017  0.030   0.0018 0.50  
2623: 42 21 22   41 21 21                   272602.7181   0.0314  0.030   0.0315 0.50  
2624: 42 21 21   41 21 20                   272602.7181   0.0314  0.030   0.0315 0.50  
2625: 43  2 41   42  3 40                   272635.1890  -0.0286  0.030  -0.0076 0.63  
2626: 42 22 20   41 22 19                   272635.1890   0.0287  0.030  -0.0076 0.18  
2627: 42 22 21   41 22 20                   272635.1890   0.0287  0.030  -0.0076 0.18  
2628: 42 13 29   41 13 28                   272656.7991   0.0324  0.030   0.0324 0.50  
2629: 42 13 30   41 13 29                   272656.7991   0.0324  0.030   0.0324 0.50  
2630: 42 23 20   41 23 19                   272672.9515  -0.0181  0.030  -0.0181 0.50  
2631: 42 23 19   41 23 18                   272672.9515  -0.0181  0.030  -0.0181 0.50  
2632: 42 24 19   41 24 18                   272715.6789   0.0123  0.030   0.0123 0.50  
2633: 42 24 18   41 24 17                   272715.6789   0.0123  0.030   0.0123 0.50  
2634: 42 12 30   41 12 29                   272738.3409  -0.0045  0.030  -0.0045 0.50  
2635: 42 12 31   41 12 30                   272738.3409  -0.0044  0.030  -0.0045 0.50  
2636: 42 25 17   41 25 16                   272762.8886  -0.0042  0.030  -0.0043 0.50  
2637: 42 25 18   41 25 17                   272762.8886  -0.0042  0.030  -0.0043 0.50  
2638: 42 26 16   41 26 15                   272814.3503  -0.0095  0.030  -0.0096 0.50  
2639: 42 26 17   41 26 16                   272814.3503  -0.0095  0.030  -0.0096 0.50  
2640: 87  5 82   87  5 83                   272814.3503  -0.0556  0.030  -0.0096 0.00  
2641: 42 11 31   41 11 30                   272855.9791  -0.0004  0.030   0.0014 0.50  
2642: 42 11 32   41 11 31                   272855.9791   0.0033  0.030   0.0014 0.50  
2643: 42 27 15   41 27 14                   272869.8499   0.0169  0.030   0.0169 0.50  
2644: 42 27 16   41 27 15                   272869.8499   0.0169  0.030   0.0169 0.50  
2645: 11 10  2   10  9  1                   272882.6885  -0.0119  0.030  -0.0120 0.50  
2646: 11 10  2   10  9  2                   272882.6885  -0.0119  0.030  -0.0120 0.00  
2647: 11 10  1   10  9  2                   272882.6885  -0.0119  0.030  -0.0120 0.50  
2648: 11 10  1   10  9  1                   272882.6885  -0.0119  0.030  -0.0120 0.00  
2649: 42 28 14   41 28 13                   272929.1192  -0.0016  0.030  -0.0016 0.50  
2650: 42 28 15   41 28 14                   272929.1192  -0.0016  0.030  -0.0016 0.50  
2651: 43  3 41   42  3 40                   272962.6192   0.0067  0.030               
2652: 42 29 13   41 29 12                   272992.0816   0.0157  0.030   0.0158 0.50  
2653: 42 29 14   41 29 13                   272992.0816   0.0157  0.030   0.0158 0.50  
2654: 42 10 33   41 10 32                   273025.0425   0.0460  0.030  -0.0031 0.50  
2655: 42 10 32   41 10 31                   273025.0425  -0.0522  0.030  -0.0031 0.50  
2656: 42 30 13   41 30 12                   273058.5436   0.0056  0.030   0.0056 0.50  
2657: 42 30 12   41 30 11                   273058.5436   0.0056  0.030   0.0056 0.50  
2658: 43  2 41   42  2 40                   273060.6275   0.0009  0.030               
2659: 42 31 12   41 31 11                   273128.4497   0.0204  0.030   0.0205 0.50  
2660: 42 31 11   41 31 10                   273128.4497   0.0204  0.030   0.0205 0.50  
2661: 42 32 10   41 32  9                   273201.6555   0.0055  0.030   0.0056 0.50  
2662: 42 32 11   41 32 10                   273201.6555   0.0055  0.030   0.0056 0.50  
2663: 42  9 34   41  9 33                   273270.7698   0.0162  0.030               
2664: 42  9 33   41  9 32                   273272.7614   0.0154  0.030               
2665: 42 33  9   41 33  8                   273278.1392   0.0140  0.030   0.0141 0.50  
2666: 42 33 10   41 33  9                   273278.1392   0.0140  0.030   0.0141 0.50  
2667: 43  3 41   42  2 40                   273388.0116  -0.0097  0.030               
2668: 42  8 35   41  8 34                   273630.3607  -0.0067  0.030               
2669: 42  8 34   41  8 33                   273660.7005  -0.0605  0.030               
2670: 45  4 41   44  5 40                   273872.8614  -0.0090  0.030               
2671: 21  7 15   20  6 14                   273955.1105   0.0032  0.030   0.0024 0.99  
2672: 21  7 14   20  6 14                   273955.1105  -0.0925  0.030   0.0024 0.01  
2673: 21  7 14   20  6 15                   273957.3893   0.0040  0.030   0.0049 0.99  
2674: 21  7 15   20  6 15                   273957.3893   0.0998  0.030   0.0049 0.01  
2675: 42  6 37   41  6 36                   274304.5594  -0.0138  0.030               
2676: 42  7 35   41  7 34                   274421.4591  -0.0197  0.030               
2677: 30  5 26   29  4 25                   274840.2088  -0.0133  0.030               
2678: 44  1 43   43  2 42                   275112.1916   0.0052  0.030               
2679: 44  1 43   43  1 42                   275126.4307  -0.0119  0.030               
2680/ 44  2 43   43  1 42                   275136.9108  -0.1184  0.030               
2681: 18  8 10   17  7 11                   275895.2992   0.0130  0.030   0.0155 0.50  
2682: 18  8 11   17  7 11                   275895.2992   0.0132  0.030   0.0155 0.00  
2683: 18  8 10   17  7 10                   275895.2992   0.0178  0.030   0.0155 0.00  
2684: 18  8 11   17  7 10                   275895.2992   0.0179  0.030   0.0155 0.50  
2685: 42  4 39   41  3 38                   276707.2794  -0.0115  0.030               
2686: 77  3 75   77  2 76                   276714.5976  -0.0348  0.030  -0.0257 0.50  
2687: 77  2 75   77  1 76                   276714.5976  -0.0167  0.030  -0.0257 0.50  
2688: 77  2 75   77  2 76                   276714.5976  -0.0163  0.030  -0.0257 0.01  
2689: 43  4 40   42  4 39                   276752.0218  -0.0047  0.030               
2690: 42  4 38   41  4 37                   277137.9201  -0.0130  0.030               
2691: 45  1 45   44  1 44                   277318.0606   0.0302  0.030   0.0036 0.19  
2692: 45  0 45   44  0 44                   277318.0606  -0.0231  0.030   0.0036 0.19  
2693: 45  0 45   44  1 44                   277318.0606   0.1690  0.030   0.0036 0.31  
2694: 45  1 45   44  0 44                   277318.0606  -0.1618  0.030   0.0036 0.31  
2695: 25  6 20   24  5 19                   277537.0869  -0.0199  0.030               
2696: 15  9  6   14  8  7                   277666.9283   0.0118  0.030   0.0119 0.50  
2697: 15  9  7   14  8  6                   277666.9283   0.0118  0.030   0.0119 0.50  
2698: 15  9  7   14  8  7                   277666.9283   0.0118  0.030   0.0119 0.00  
2699: 15  9  6   14  8  6                   277666.9283   0.0118  0.030   0.0119 0.00  
2700: 43  3 40   42  3 39                   277706.9277   0.0206  0.030               
2701: 49  5 44   48  6 43                   277884.6226   0.0677  0.030               
2702/ 25  6 20   24  5 20                   277923.4785   0.0999  0.030               
2703: 25  6 19   24  5 20                   277954.1391   0.0130  0.030               
2704: 31  5 27   30  4 26                   278383.6986   0.0677  0.030               
2705: 28  5 23   27  4 24                   278667.9197   0.0084  0.030               
2706: 44  2 42   43  3 41                   278807.4611  -0.0143  0.030               
2707: 42  5 37   41  5 36                   278851.0405  -0.0061  0.030               
2708: 43 17 26   42 17 25                   279013.3054  -0.0003  0.030  -0.0003 0.50  
2709: 43 17 27   42 17 26                   279013.3054  -0.0003  0.030  -0.0003 0.50  
2710: 43 18 26   42 18 25                   279015.0185   0.0134  0.030   0.0134 0.50  
2711: 43 18 25   42 18 24                   279015.0185   0.0134  0.030   0.0134 0.50  
2712: 43 16 28   42 16 27                   279022.7111   0.0550  0.030   0.0550 0.50  
2713: 43 16 27   42 16 26                   279022.7111   0.0550  0.030   0.0550 0.50  
2714: 43 19 25   42 19 24                   279025.9869  -0.0148  0.030  -0.0149 0.50  
2715: 43 19 24   42 19 23                   279025.9869  -0.0148  0.030  -0.0149 0.50  
2716: 43 15 29   42 15 28                   279045.3106  -0.1225  0.030   0.0581 0.15  
2717: 43 15 28   42 15 27                   279045.3106  -0.1225  0.030   0.0581 0.15  
2718: 43 20 23   42 20 22                   279045.3106   0.3304  0.030   0.0581 0.10  
2719: 43 20 24   42 20 23                   279045.3106   0.3304  0.030   0.0581 0.10  
2720: 43 15 29   42 15 28                   279045.3106  -0.1225  0.030   0.0581 0.15  
2721: 43 15 28   42 15 27                   279045.3106  -0.1225  0.030   0.0581 0.15  
2722: 43 20 23   42 20 22                   279045.3106   0.3304  0.030   0.0581 0.10  
2723: 43 20 24   42 20 23                   279045.3106   0.3304  0.030   0.0581 0.10  
2724: 44  3 42   43  3 41                   279058.7329  -0.0261  0.030               
2725: 43 21 23   42 21 22                   279070.8845  -0.0523  0.030  -0.0523 0.50  
2726: 43 21 22   42 21 21                   279070.8845  -0.0523  0.030  -0.0523 0.50  
2727: 43 14 30   42 14 29                   279084.9388   0.0083  0.030   0.0083 0.50  
2728: 43 14 29   42 14 28                   279084.9388   0.0083  0.030   0.0083 0.50  
2729: 43 22 22   42 22 21                   279103.1330   0.0375  0.030   0.0375 0.50  
2730: 43 22 21   42 22 20                   279103.1330   0.0375  0.030   0.0375 0.50  
2731: 44  2 42   43  2 41                   279134.8775   0.0072  0.030               
2732: 43 23 21   42 23 20                   279140.8569   0.0085  0.030   0.0085 0.50  
2733: 43 23 20   42 23 19                   279140.8569   0.0085  0.030   0.0085 0.50  
2734: 43 13 31   42 13 30                   279145.8094  -0.0190  0.030  -0.0191 0.50  
2735: 43 13 30   42 13 29                   279145.8094  -0.0190  0.030  -0.0191 0.50  
2736: 43 24 20   42 24 19                   279183.7109  -0.0036  0.030  -0.0036 0.50  
2737: 43 24 19   42 24 18                   279183.7109  -0.0036  0.030  -0.0036 0.50  
2738: 43 25 18   42 25 17                   279231.3260   0.0166  0.030   0.0166 0.50  
2739: 43 25 19   42 25 18                   279231.3260   0.0166  0.030   0.0166 0.50  
2740: 43 12 31   42 12 30                   279234.9985   0.0146  0.030   0.0147 0.50  
2741: 43 12 32   42 12 31                   279234.9985   0.0148  0.030   0.0147 0.50  
2742: 43 26 18   42 26 17                   279283.3085  -0.0146  0.030  -0.0146 0.50  
2743: 43 26 17   42 26 16                   279283.3085  -0.0146  0.030  -0.0146 0.50  
2744: 43 11 33   42 11 32                   279362.8188  -0.0097  0.030  -0.0129 0.50  
2745: 43 11 32   42 11 31                   279362.8188  -0.0160  0.030  -0.0129 0.50  
2746: 12 10  3   11  9  2                   279377.4100  -0.0047  0.030  -0.0048 0.50  
2747: 12 10  2   11  9  2                   279377.4100  -0.0047  0.030  -0.0048 0.00  
2748: 12 10  2   11  9  3                   279377.4100  -0.0047  0.030  -0.0048 0.50  
2749: 12 10  3   11  9  3                   279377.4100  -0.0047  0.030  -0.0048 0.00  
2750: 44  3 42   43  2 41                   279386.1448  -0.0090  0.030               
2751: 43 30 14   42 30 13                   279531.1726   0.0045  0.030   0.0046 0.50  
2752: 43 30 13   42 30 12                   279531.1726   0.0045  0.030   0.0046 0.50  
2753: 43 10 33   42 10 32                   279546.0676  -0.0731  0.030   0.0033 0.50  
2754: 43 10 34   42 10 33                   279546.0676   0.0797  0.030   0.0033 0.50  
2755: 43 31 13   42 31 12                   279602.3025   0.0112  0.030   0.0112 0.50  
2756: 43 31 12   42 31 11                   279602.3025   0.0112  0.030   0.0112 0.50  
2757: 44  3 41   43  4 40                   279672.2101   0.0020  0.030               
2758: 43 32 11   42 32 10                   279676.8294  -0.0248  0.030  -0.0248 0.50  
2759: 43 32 12   42 32 11                   279676.8294  -0.0248  0.030  -0.0248 0.50  
2760: 43  9 35   42  9 34                   279811.8411   0.0030  0.030               
2761: 43  9 34   42  9 33                   279814.7609  -0.0168  0.030               
2762: 26  3 23   25  2 24                   279892.6597   0.0613  0.030               
2763: 43  8 36   42  8 35                   280198.1272   0.0079  0.030               
2764: 43  8 35   42  8 34                   280240.5810   0.0136  0.030               
2765: 22  7 16   21  6 15                   280374.3688  -0.0037  0.030  -0.0054 0.99  
2766: 22  7 15   21  6 15                   280374.3688  -0.1879  0.030  -0.0054 0.01  
2767: 22  7 15   21  6 16                   280378.4093  -0.0531  0.030  -0.0515 0.99  
2768: 22  7 16   21  6 16                   280378.4093   0.1310  0.030  -0.0515 0.01  
2769: 78  3 76   78  2 77                   280544.2292  -0.0268  0.030  -0.0201 0.50  
2770: 78  2 76   78  1 77                   280544.2292  -0.0134  0.030  -0.0201 0.50  
2771: 78  2 76   78  2 77                   280544.2292  -0.0131  0.030  -0.0201 0.01  
2772: 43  6 38   42  6 37                   280813.5877   0.0049  0.030               
2773: 43  7 36   42  7 35                   281104.7994   0.0152  0.030               
2774: 45  1 44   44  2 43                   281207.7306  -0.0119  0.030               
2775: 45  1 44   44  1 43                   281218.3401   0.0109  0.030               
2776: 45  2 44   44  1 43                   281226.1892   0.0089  0.030               
2777: 32  5 28   31  4 27                   281630.0993   0.0104  0.030               
2778: 43  4 40   42  3 39                   281717.8505  -0.0182  0.030               
2779: 19  8 11   18  7 12                   282364.9015   0.0190  0.030   0.0246 0.50  
2780: 19  8 12   18  7 12                   282364.9015   0.0193  0.030   0.0246 0.00  
2781: 19  8 11   18  7 11                   282364.9015   0.0298  0.030   0.0246 0.00  
2782: 19  8 12   18  7 11                   282364.9015   0.0301  0.030   0.0246 0.50  
2783: 82  4 79   82  3 80                   282721.7675  -0.0261  0.030   0.0379 0.49  
2784: 82  4 79   82  2 80                   282721.7675  -0.0303  0.030   0.0379 0.01  
2785: 82  3 79   82  2 80                   282721.7675   0.1020  0.030   0.0379 0.49  
2786: 82  3 79   82  3 80                   282721.7675   0.1061  0.030   0.0379 0.01  
2787: 46  4 42   45  5 41                   282881.4288  -0.0649  0.030               
2788: 44  4 41   43  4 40                   282893.8320  -0.0033  0.030               
2789: 43  4 39   42  4 38                   283234.1306   0.0007  0.030               
2790: 43  6 37   42  6 36                   283307.2372  -0.0007  0.030               
2791: 46  0 46   45  1 45                   283411.4007   0.0947  0.030  -0.0247 0.31  
2792: 46  1 46   45  1 45                   283411.4007  -0.0054  0.030  -0.0247 0.19  
2793: 46  0 46   45  0 45                   283411.4007  -0.0440  0.030  -0.0247 0.19  
2794: 46  1 46   45  0 45                   283411.4007  -0.1441  0.030  -0.0247 0.31  
2795: 54  6 48   53  7 47                   283547.3939   0.0680  0.030               
2796: 26  6 21   25  5 20                   283672.8225  -0.0019  0.030               
2797: 16  9  7   15  8  7                   284154.6777  -0.0117  0.030  -0.0118 0.00  
2798: 16  9  7   15  8  8                   284154.6777  -0.0117  0.030  -0.0118 0.50  
2799: 16  9  8   15  8  7                   284154.6777  -0.0117  0.030  -0.0118 0.50  
2800: 16  9  8   15  8  8                   284154.6777  -0.0117  0.030  -0.0118 0.00  
2801: 26  6 20   25  5 21                   284291.8425  -0.0138  0.030               
2802: 79  3 77   79  2 78                   284370.7846   0.0023  0.030   0.0074 0.50  
2803: 79  2 77   79  1 78                   284370.7846   0.0123  0.030   0.0074 0.50  
2804: 79  2 77   79  2 78                   284370.7846   0.0125  0.030   0.0074 0.01  
2805: 33  5 29   32  4 28                   284603.9627   0.0085  0.030               
2806: 45  2 43   44  3 42                   284959.3991   0.0086  0.030               
2807: 45  3 43   44  3 42                   285151.7722  -0.0017  0.030               
2808: 45  2 43   44  2 42                   285210.6601  -0.0139  0.030               
2809: 45  3 43   44  2 42                   285403.0508  -0.0066  0.030               
2810: 44 17 28   43 17 27                   285485.1294  -0.1541  0.030   0.0083 0.26  
2811: 44 17 27   43 17 26                   285485.1294  -0.1541  0.030   0.0083 0.26  
2812: 44 18 27   43 18 26                   285485.1294   0.1844  0.030   0.0083 0.24  
2813: 44 18 26   43 18 25                   285485.1294   0.1844  0.030   0.0083 0.24  
2814: 44 19 25   43 19 24                   285494.4394   0.0027  0.030   0.0027 0.50  
2815: 44 19 26   43 19 25                   285494.4394   0.0027  0.030   0.0027 0.50  
2816: 44 16 29   43 16 28                   285497.3386   0.0071  0.030   0.0072 0.50  
2817: 44 16 28   43 16 27                   285497.3386   0.0071  0.030   0.0072 0.50  
2818: 44 20 24   43 20 23                   285512.3676   0.0191  0.030   0.0192 0.50  
2819: 44 20 25   43 20 24                   285512.3676   0.0191  0.030   0.0192 0.50  
2820: 44 15 30   43 15 29                   285523.6488   0.0096  0.030   0.0097 0.50  
2821: 44 15 29   43 15 28                   285523.6488   0.0096  0.030   0.0097 0.50  
2822: 43  5 38   42  5 37                   285545.1516  -0.0024  0.030               
2823: 44 14 30   43 14 29                   285567.7769   0.0335  0.030   0.0335 0.50  
2824: 44 14 31   43 14 30                   285567.7769   0.0335  0.030   0.0335 0.50  
2825: 44 22 22   43 22 21                   285569.3695  -0.0045  0.030  -0.0045 0.50  
2826: 44 22 23   43 22 22                   285569.3695  -0.0045  0.030  -0.0045 0.50  
2827: 44 23 22   43 23 21                   285607.0203   0.0152  0.030   0.0153 0.50  
2828: 44 23 21   43 23 20                   285607.0203   0.0152  0.030   0.0153 0.50  
2829: 44 13 32   43 13 31                   285634.6816   0.0057  0.030   0.0057 0.50  
2830: 44 13 31   43 13 30                   285634.6816   0.0057  0.030   0.0057 0.50  
2831: 44 24 21   43 24 20                   285650.0194   0.0369  0.030   0.0370 0.50  
2832: 44 24 20   43 24 19                   285650.0194   0.0369  0.030   0.0370 0.50  
2833: 44 25 19   43 25 18                   285697.8701  -0.0241  0.030  -0.0241 0.50  
2834: 44 25 20   43 25 19                   285697.8701  -0.0241  0.030  -0.0241 0.50  
2835: 44 12 33   43 12 32                   285731.8073  -0.0133  0.030  -0.0135 0.50  
2836: 44 12 32   43 12 31                   285731.8073  -0.0136  0.030  -0.0135 0.50  
2837: 44 26 19   43 26 18                   285750.4180   0.0095  0.030   0.0096 0.50  
2838: 44 26 18   43 26 17                   285750.4180   0.0095  0.030   0.0096 0.50  
2839: 44 27 17   43 27 16                   285807.2006  -0.0546  0.030  -0.0546 0.50  
2840: 44 27 18   43 27 17                   285807.2006  -0.0546  0.030  -0.0546 0.50  
2841: 41 14 28   41 13 28                   285811.1682  -0.0029  0.030  -0.0030 0.00  
2842: 41 14 28   41 13 29                   285811.1682  -0.0029  0.030  -0.0030 0.50  
2843: 41 14 27   41 13 28                   285811.1682  -0.0029  0.030  -0.0030 0.50  
2844: 44 28 16   43 28 15                   285868.2211   0.0070  0.030   0.0070 0.50  
2845: 44 28 17   43 28 16                   285868.2211   0.0070  0.030   0.0070 0.50  
2846: 44 11 34   43 11 33                   285870.4412   0.0000  0.030  -0.0049 0.50  
2847: 44 11 33   43 11 32                   285870.4412  -0.0099  0.030  -0.0049 0.50  
2848: 13 10  3   12  9  4                   285871.7010   0.0044  0.030   0.0044 0.50  
2849: 13 10  3   12  9  3                   285871.7010   0.0044  0.030   0.0044 0.00  
2850: 13 10  4   12  9  4                   285871.7010   0.0044  0.030   0.0044 0.00  
2851: 13 10  4   12  9  3                   285871.7010   0.0044  0.030   0.0044 0.50  
2852: 39 14 25   39 13 26                   285905.6081   0.0127  0.030   0.0127 0.50  
2853: 39 14 26   39 13 27                   285905.6081   0.0127  0.030   0.0127 0.50  
2854: 39 14 26   39 13 26                   285905.6081   0.0127  0.030   0.0127 0.00  
2855: 38 14 25   38 13 26                   285945.4380   0.0082  0.030   0.0083 0.50  
2856: 38 14 24   38 13 25                   285945.4380   0.0082  0.030   0.0083 0.50  
2857: 38 14 25   38 13 25                   285945.4380   0.0082  0.030   0.0083 0.00  
2858: 37 14 24   37 13 24                   285980.7304   0.0053  0.030   0.0053 0.00  
2859: 37 14 23   37 13 24                   285980.7304   0.0053  0.030   0.0053 0.50  
2860: 37 14 24   37 13 25                   285980.7304   0.0053  0.030   0.0053 0.50  
2861: 44 30 15   43 30 14                   286001.7793   0.0060  0.030   0.0060 0.50  
2862: 44 30 14   43 30 13                   286001.7793   0.0060  0.030   0.0060 0.50  
2863: 36 14 23   36 13 23                   286011.7767   0.0204  0.030   0.0205 0.00  
2864: 36 14 22   36 13 23                   286011.7767   0.0204  0.030   0.0205 0.50  
2865: 36 14 23   36 13 24                   286011.7767   0.0204  0.030   0.0205 0.50  
2866/ 35 14 21   35 13 22                   286038.8951   0.1049  0.030   0.1050 0.50  
2867: 35 14 22   35 13 22                   286038.8951   0.1049  0.030   0.1050 0.00  
2868: 35 14 22   35 13 23                   286038.8951   0.1049  0.030   0.1050 0.50  
2869: 34 14 21   34 13 21                   286062.0873   0.0011  0.030   0.0011 0.00  
2870: 34 14 21   34 13 22                   286062.0873   0.0011  0.030   0.0011 0.50  
2871: 34 14 20   34 13 21                   286062.0873   0.0011  0.030   0.0011 0.50  
2872: 44 10 35   43 10 34                   286068.6308   0.0953  0.030  -0.0221 0.50  
2873: 44 10 34   43 10 33                   286068.6308  -0.1395  0.030  -0.0221 0.50  
2874: 44 31 14   43 31 13                   286074.1388   0.0398  0.030   0.0398 0.50  
2875: 44 31 13   43 31 12                   286074.1388   0.0398  0.030   0.0398 0.50  
2876: 14 14  1   14 13  2                   286078.0572   0.0178  0.030   0.0179 0.50  
2877: 14 14  0   14 13  1                   286078.0572   0.0178  0.030   0.0179 0.50  
2878: 14 14  1   14 13  1                   286078.0572   0.0178  0.030   0.0179 0.00  
2879/ 33 14 20   33 13 21                   286081.7998  -0.0964  0.030  -0.0964 0.50  
2880: 33 14 20   33 13 20                   286081.7998  -0.0964  0.030  -0.0964 0.00  
2881: 33 14 19   33 13 20                   286081.7998  -0.0964  0.030  -0.0964 0.50  
2882: 15 14  2   15 13  3                   286086.1817  -0.0050  0.030  -0.0051 0.50  
2883: 15 14  2   15 13  2                   286086.1817  -0.0050  0.030  -0.0051 0.00  
2884: 15 14  1   15 13  2                   286086.1817  -0.0050  0.030  -0.0051 0.50  
2885: 16 14  3   16 13  3                   286094.3274   0.0550  0.030   0.0551 0.00  
2886: 16 14  2   16 13  3                   286094.3274   0.0550  0.030   0.0551 0.50  
2887: 16 14  3   16 13  4                   286094.3274   0.0550  0.030   0.0551 0.50  
2888: 32 14 19   32 13 20                   286098.4609  -0.0038  0.030  -0.0038 0.50  
2889: 32 14 18   32 13 19                   286098.4609  -0.0038  0.030  -0.0038 0.50  
2890: 32 14 19   32 13 19                   286098.4609  -0.0038  0.030  -0.0038 0.00  
2891: 17 14  3   17 13  4                   286102.2212   0.0417  0.030   0.0418 0.50  
2892: 17 14  4   17 13  5                   286102.2212   0.0417  0.030   0.0418 0.50  
2893: 17 14  4   17 13  4                   286102.2212   0.0417  0.030   0.0418 0.00  
2894: 18 14  4   18 13  5                   286109.8523   0.0679  0.030   0.0679 0.50  
2895: 18 14  5   18 13  5                   286109.8523   0.0679  0.030   0.0679 0.00  
2896: 18 14  5   18 13  6                   286109.8523   0.0679  0.030   0.0679 0.50  
2897: 31 14 17   31 13 18                   286112.0104  -0.0183  0.030  -0.0183 0.50  
2898: 31 14 18   31 13 18                   286112.0104  -0.0183  0.030  -0.0183 0.00  
2899: 31 14 18   31 13 19                   286112.0104  -0.0183  0.030  -0.0183 0.50  
2900: 19 14  5   19 13  6                   286116.9602   0.0037  0.030   0.0037 0.50  
2901: 19 14  6   19 13  7                   286116.9602   0.0037  0.030   0.0037 0.50  
2902: 19 14  6   19 13  6                   286116.9602   0.0037  0.030   0.0037 0.00  
2903: 30 14 17   30 13 17                   286122.8115  -0.0065  0.030  -0.0065 0.00  
2904: 30 14 17   30 13 18                   286122.8115  -0.0065  0.030  -0.0065 0.50  
2905: 30 14 16   30 13 17                   286122.8115  -0.0065  0.030  -0.0065 0.50  
2906: 20 14  7   20 13  7                   286123.6202   0.0623  0.030   0.0623 0.00  
2907: 20 14  7   20 13  8                   286123.6202   0.0623  0.030   0.0623 0.50  
2908: 20 14  6   20 13  7                   286123.6202   0.0623  0.030   0.0623 0.50  
2909: 21 14  7   21 13  8                   286129.4324  -0.0112  0.030  -0.0112 0.50  
2910: 21 14  8   21 13  8                   286129.4324  -0.0112  0.030  -0.0112 0.00  
2911: 21 14  8   21 13  9                   286129.4324  -0.0112  0.030  -0.0112 0.50  
2912: 29 14 16   29 13 16                   286131.0535  -0.0017  0.030  -0.0018 0.00  
2913: 29 14 16   29 13 17                   286131.0535  -0.0017  0.030  -0.0018 0.50  
2914: 29 14 15   29 13 16                   286131.0535  -0.0017  0.030  -0.0018 0.50  
2915: 29  5 24   28  4 25                   286134.4871  -0.0283  0.030   0.0072 0.34  
2916: 22 14  9   22 13  9                   286134.4871   0.0252  0.030   0.0072 0.00  
2917: 22 14  8   22 13  9                   286134.4871   0.0252  0.030   0.0072 0.33  
2918: 22 14  9   22 13 10                   286134.4871   0.0252  0.030   0.0072 0.33  
2919: 28 14 14   28 13 15                   286136.9508  -0.0050  0.030  -0.0051 0.50  
2920: 28 14 15   28 13 15                   286136.9508  -0.0050  0.030  -0.0051 0.00  
2921: 28 14 15   28 13 16                   286136.9508  -0.0050  0.030  -0.0051 0.50  
2922: 23 14 10   23 13 10                   286138.4491  -0.0043  0.030  -0.0044 0.00  
2923: 23 14  9   23 13 10                   286138.4491  -0.0043  0.030  -0.0044 0.50  
2924: 23 14 10   23 13 11                   286138.4491  -0.0043  0.030  -0.0044 0.50  
2925: 27 14 14   27 13 15                   286140.7307   0.0024  0.030   0.0025 0.98  
2926: 27 14 13   27 13 15                   286140.7307   0.0024  0.030   0.0025 0.01  
2927: 27 14 14   27 13 14                   286140.7307   0.0024  0.030   0.0025 0.01  
2928: 24 14 10   24 13 11                   286141.2281  -0.0244  0.030  -0.0244 0.50  
2929: 24 14 11   24 13 11                   286141.2281  -0.0244  0.030  -0.0244 0.00  
2930: 24 14 11   24 13 12                   286141.2281  -0.0244  0.030  -0.0244 0.50  
2931: 26 14 13   26 13 13                   286142.6207   0.0472  0.030  -0.0078 0.00  
2932: 26 14 12   26 13 13                   286142.6207   0.0472  0.030  -0.0078 0.25  
2933: 26 14 13   26 13 14                   286142.6207   0.0472  0.030  -0.0078 0.25  
2934: 25 14 11   25 13 12                   286142.6207  -0.0651  0.030  -0.0078 0.24  
2935: 25 14 12   25 13 13                   286142.6207  -0.0651  0.030  -0.0078 0.24  
2936: 25 14 12   25 13 12                   286142.6207  -0.0651  0.030  -0.0078 0.00  
2937: 44 32 13   43 32 12                   286149.9714  -0.0052  0.030  -0.0053 0.50  
2938: 44 32 12   43 32 11                   286149.9714  -0.0052  0.030  -0.0053 0.50  
2939: 44  9 36   43  9 35                   286355.5631  -0.0061  0.030               
2940: 44  9 35   43  9 34                   286359.8403  -0.0208  0.030               
2941: 45  3 42   44  4 41                   286449.3430  -0.0156  0.030               
2942: 83  3 80   83  2 81                   286555.9862   0.0483  0.030   0.0005 0.50  
2943: 83  3 80   83  3 81                   286555.9862   0.0513  0.030   0.0005 0.01  
2944: 83  4 80   83  3 81                   286555.9862  -0.0480  0.030   0.0005 0.50  
2945: 44  8 37   43  8 36                   286769.0203   0.0011  0.030               
2946: 23  7 16   22  6 17                   286786.9890   0.0044  0.030   0.0077 0.99  
2947: 23  7 17   22  6 17                   286786.9890   0.3481  0.030   0.0077 0.01  
2948: 44  8 36   43  8 35                   286827.7079  -0.0047  0.030               
2949: 44  4 41   43  3 40                   286904.8030   0.0058  0.030               
2950: 46  1 45   45  2 44                   287300.9007  -0.0260  0.030               
2951: 44  6 39   43  6 38                   287305.0357  -0.0450  0.030               
2952: 46  1 45   45  1 44                   287308.7596  -0.0182  0.030               
2953: 46  2 45   45  1 44                   287314.6013   0.0082  0.030               
2954: 34  5 30   33  4 29                   287336.2732  -0.0468  0.030               
2955: 44  7 37   43  7 36                   287811.6176   0.0230  0.030               
2956: 50  5 45   49  6 44                   288824.3621   0.0017  0.030               
2957: 20  8 13   19  7 13                   288828.9676   0.0060  0.030   0.0173 0.00  
2958: 20  8 12   19  7 13                   288828.9676   0.0052  0.030   0.0173 0.50  
2959: 20  8 12   19  7 12                   288828.9676   0.0285  0.030   0.0173 0.00  
2960: 20  8 13   19  7 12                   288828.9676   0.0292  0.030   0.0173 0.50  
2961: 45  4 42   44  4 41                   289023.8876  -0.0064  0.030               
2962: 44  4 40   43  4 39                   289272.2395   0.0046  0.030               
2963/ 29  4 25   28  3 26                   289328.3422  -0.1180  0.030               
2964: 47  1 47   46  1 46                   289503.1473   0.0291  0.030   0.0152 0.19  
2965: 47  0 47   46  0 46                   289503.1473   0.0012  0.030   0.0152 0.19  
2966: 47  0 47   46  1 46                   289503.1473   0.1013  0.030   0.0152 0.31  
2967: 47  1 47   46  0 46                   289503.1473  -0.0709  0.030   0.0152 0.31  
2968: 45  3 42   44  3 41                   289671.0236   0.0376  0.030               
2969: 35  5 31   34  4 30                   289863.4181  -0.0349  0.030               
2970: 44  6 38   43  6 37                   290243.7796   0.0092  0.030               
2971: 27  6 21   26  5 22                   290630.2924  -0.0059  0.030               
2972: 17  9  8   16  8  8                   290640.2207  -0.0307  0.030  -0.0308 0.00  
2973: 17  9  8   16  8  9                   290640.2207  -0.0307  0.030  -0.0308 0.50  
2974: 17  9  9   16  8  8                   290640.2207  -0.0307  0.030  -0.0308 0.50  
2975: 17  9  9   16  8  9                   290640.2207  -0.0307  0.030  -0.0308 0.00  
2976: 46  2 44   45  3 43                   291094.9705  -0.0654  0.030               
2977: 46  3 44   45  3 43                   291241.9787  -0.0036  0.030               
2978: 46  2 44   45  2 43                   291287.4228   0.0034  0.030               
2979: 46  3 44   45  2 43                   291434.4358   0.0700  0.030               
2980: 47  4 43   46  5 42                   291563.4586   0.0172  0.030               
2981: 45 18 28   44 18 27                   291953.5789   0.0071  0.030   0.0072 0.50  
2982: 45 18 27   44 18 26                   291953.5789   0.0071  0.030   0.0072 0.50  
2983: 45 17 29   44 17 28                   291956.1313   0.0429  0.030   0.0429 0.50  
2984: 45 17 28   44 17 27                   291956.1313   0.0429  0.030   0.0429 0.50  
2985: 45 19 27   44 19 26                   291961.4529   0.0127  0.030   0.0128 0.50  
2986: 45 19 26   44 19 25                   291961.4529   0.0127  0.030   0.0128 0.50  
2987: 45 16 29   44 16 28                   291971.0432   0.0409  0.030   0.0409 0.50  
2988: 45 16 30   44 16 29                   291971.0432   0.0409  0.030   0.0409 0.50  
2989: 45 20 26   44 20 25                   291978.2604   0.0763  0.030   0.0763 0.50  
2990: 45 20 25   44 20 24                   291978.2604   0.0763  0.030   0.0763 0.50  
2991: 45 15 31   44 15 30                   292001.0755   0.0294  0.030   0.0295 0.50  
2992: 45 15 30   44 15 29                   292001.0755   0.0294  0.030   0.0295 0.50  
2993/ 45 21 24   44 21 23                   292002.7577   0.1048  0.030   0.1048 0.50  
2994: 45 21 25   44 21 24                   292002.7577   0.1048  0.030   0.1048 0.50  
2995: 45 22 24   44 22 23                   292033.9194  -0.0373  0.030  -0.0374 0.50  
2996: 45 22 23   44 22 22                   292033.9194  -0.0373  0.030  -0.0374 0.50  
2997: 45 23 22   44 23 21                   292071.3508  -0.0483  0.030  -0.0483 0.50  
2998: 45 23 23   44 23 22                   292071.3508  -0.0483  0.030  -0.0483 0.50  
2999: 45 24 21   44 24 20                   292114.4701   0.0413  0.030   0.0414 0.50  
3000: 45 24 22   44 24 21                   292114.4701   0.0413  0.030   0.0414 0.50  
3001: 45 13 32   44 13 31                   292123.3191   0.0148  0.030   0.0148 0.50  
3002: 45 13 33   44 13 32                   292123.3191   0.0148  0.030   0.0148 0.50  
3003: 45 25 20   44 25 19                   292162.6786   0.0737  0.030   0.0738 0.50  
3004: 45 25 21   44 25 20                   292162.6786   0.0737  0.030   0.0738 0.50  
3005: 44  5 39   43  5 38                   292173.3482  -0.0321  0.030               
3006: 45 26 19   44 26 18                   292215.5790   0.0067  0.030   0.0068 0.50  
3007: 45 26 20   44 26 19                   292215.5790   0.0067  0.030   0.0068 0.50  
3008: 36  5 32   35  4 31                   292225.4761  -0.0237  0.030               
3009: 45 12 33   44 12 32                   292228.8817   0.0164  0.030   0.0168 0.50  
3010: 45 12 34   44 12 33                   292228.8817   0.0170  0.030   0.0168 0.50  
3011: 45  4 42   44  3 41                   292245.5215   0.0000  0.030               
3012: 45 27 19   44 27 18                   292273.0420  -0.0002  0.030  -0.0002 0.50  
3013: 45 27 18   44 27 17                   292273.0420  -0.0002  0.030  -0.0002 0.50  
3014: 45 28 18   44 28 17                   292334.8179   0.0392  0.030   0.0392 0.50  
3015: 45 28 17   44 28 16                   292334.8179   0.0392  0.030   0.0392 0.50  
3016: 14 10  4   13  9  4                   292365.3391   0.0157  0.030   0.0157 0.00  
3017: 14 10  4   13  9  5                   292365.3391   0.0157  0.030   0.0157 0.50  
3018: 14 10  5   13  9  5                   292365.3391   0.0157  0.030   0.0157 0.00  
3019: 14 10  5   13  9  4                   292365.3391   0.0157  0.030   0.0157 0.50  
3020: 45 11 34   44 11 33                   292378.8777   0.0191  0.030   0.0272 0.50  
3021: 45 11 35   44 11 34                   292378.8777   0.0352  0.030   0.0272 0.50  
3022: 45 29 16   44 29 15                   292400.5700  -0.0172  0.030  -0.0173 0.50  
3023: 45 29 17   44 29 16                   292400.5700  -0.0172  0.030  -0.0173 0.50  
3024: 45 30 16   44 30 15                   292470.3617   0.0543  0.030   0.0544 0.50  
3025: 45 30 15   44 30 14                   292470.3617   0.0543  0.030   0.0544 0.50  
3026: 45 31 14   44 31 13                   292543.8183   0.0130  0.030   0.0130 0.50  
3027: 45 31 15   44 31 14                   292543.8183   0.0130  0.030   0.0130 0.50  
3028: 45 10 35   44 10 34                   292592.8884  -0.1689  0.030   0.0096 0.50  
3029: 45 10 36   44 10 35                   292592.8884   0.1881  0.030   0.0096 0.50  
3030: 45 33 13   44 33 12                   292701.6947  -0.0127  0.030  -0.0127 0.50  
3031: 45 33 12   44 33 11                   292701.6947  -0.0127  0.030  -0.0127 0.50  
3032: 45  9 37   44  9 36                   292902.0299   0.0113  0.030               
3033: 45  9 36   44  9 35                   292908.2295   0.0084  0.030               
3034: 46  3 43   45  4 42                   293095.6435   0.0402  0.030               
3035: 24  7 18   23  6 17                   293169.6753   0.0639  0.030   0.0580 0.99  
3036: 24  7 17   23  6 17                   293169.6753  -0.5592  0.030   0.0580 0.01  
3037: 24  7 17   23  6 18                   293181.7292  -0.0072  0.030  -0.0013 0.99  
3038: 24  7 18   23  6 18                   293181.7292   0.6160  0.030  -0.0013 0.01  
3039: 45  8 38   44  8 37                   293342.8377   0.0138  0.030               
3040: 47  1 46   46  2 45                   293391.9176   0.0195  0.030               
3041: 47  1 46   46  1 45                   293397.6931  -0.0201  0.030               
3042: 47  2 46   46  1 45                   293402.0095  -0.0060  0.030               
3043: 45  8 37   44  8 36                   293423.1939   0.0000  0.030               
3044: 45  6 40   44  6 39                   293777.2400  -0.0059  0.030               
3045: 30  5 25   29  4 26                   293904.8753   0.0303  0.030               
3046: 11 11  0   10 10  1                   294052.1407   0.0115  0.030   0.0116 0.50  
3047: 11 11  0   10 10  0                   294052.1407   0.0115  0.030   0.0116 0.00  
3048: 11 11  1   10 10  1                   294052.1407   0.0115  0.030   0.0116 0.00  
3049: 11 11  1   10 10  0                   294052.1407   0.0115  0.030   0.0116 0.50  
3050: 37  5 33   36  4 32                   294465.5487   0.0089  0.030               
3051: 45  7 38   44  7 37                   294544.8419  -0.0094  0.030               
3052: 46  4 43   45  4 42                   295143.5605   0.0026  0.030               
3053: 45  4 41   44  4 40                   295261.3491   0.0087  0.030               
3054: 21  8 13   20  7 13                   295286.7329   0.0248  0.030   0.0016 0.00  
3055: 21  8 14   20  7 13                   295286.7329   0.0265  0.030   0.0016 0.50  
3056: 21  8 14   20  7 14                   295286.7329  -0.0215  0.030   0.0016 0.00  
3057: 21  8 13   20  7 14                   295286.7329  -0.0232  0.030   0.0016 0.50  
3058: 48  1 48   47  1 47                   295593.1716   0.0398  0.030   0.0298 0.19  
3059: 48  0 48   47  0 47                   295593.1716   0.0196  0.030   0.0298 0.19  
3060: 48  0 48   47  1 47                   295593.1716   0.0919  0.030   0.0298 0.31  
3061: 48  1 48   47  0 47                   295593.1716  -0.0323  0.030   0.0298 0.31  
3062: 55  6 49   54  7 48                   295621.0131   0.0324  0.030               
3063: 46  3 43   45  3 42                   295670.1237  -0.0149  0.030               
3064: 28  6 23   27  5 22                   295683.5385   0.0165  0.030               
3065: 60  7 53   59  8 52                   296346.3209  -0.0011  0.030               
3066: 34  5 29   33  4 29                   296471.9247  -0.0670  0.030               
3067: 38  5 34   37  4 33                   296628.9078  -0.0136  0.030               
3068: 28  6 23   27  5 23                   296862.2238   0.0758  0.030               
3069: 28  6 22   27  5 23                   296977.7106   0.0270  0.030               
3070: 18  9 10   17  8  9                   297123.1682  -0.0079  0.030  -0.0079 0.50  
3071: 18  9  9   17  8  9                   297123.1682  -0.0079  0.030  -0.0079 0.00  
3072: 18  9  9   17  8 10                   297123.1682  -0.0079  0.030  -0.0079 0.50  
3073: 18  9 10   17  8 10                   297123.1682  -0.0079  0.030  -0.0079 0.00  
3074: 45  6 39   44  6 38                   297188.6774  -0.0286  0.030               
3075: 47  2 45   46  3 44                   297217.6499   0.0076  0.030               
3076: 47  3 45   46  3 44                   297329.6779   0.0386  0.030               
3077: 47  2 45   46  2 44                   297364.6218   0.0331  0.030               
3078: 47  3 45   46  2 44                   297476.6105   0.0248  0.030               
3079: 46  4 43   45  3 42                   297718.0890  -0.0043  0.030               
3080: 46 17 29   45 17 28                   298425.6593  -0.0327  0.030  -0.0327 0.50  
3081: 46 17 30   45 17 29                   298425.6593  -0.0327  0.030  -0.0327 0.50  
3082: 46 19 27   45 19 26                   298426.9795   0.0013  0.030   0.0014 0.50  
3083: 46 19 28   45 19 27                   298426.9795   0.0013  0.030   0.0014 0.50  
3084: 46 20 26   45 20 25                   298442.4600   0.0088  0.030   0.0088 0.50  
3085: 46 20 27   45 20 26                   298442.4600   0.0088  0.030   0.0088 0.50  
3086: 46 16 30   45 16 29                   298443.6712   0.0271  0.030   0.0272 0.50  
3087: 46 16 31   45 16 30                   298443.6712   0.0271  0.030   0.0272 0.50  
3088: 46 21 26   45 21 25                   298466.0496   0.0061  0.030   0.0061 0.50  
3089: 46 21 25   45 21 24                   298466.0496   0.0061  0.030   0.0061 0.50  
3090: 46 15 31   45 15 30                   298477.6330  -0.0010  0.030  -0.0011 0.50  
3091: 46 15 32   45 15 31                   298477.6330  -0.0010  0.030  -0.0011 0.50  
3092: 46 22 24   45 22 23                   298496.8173   0.0127  0.030   0.0127 0.50  
3093: 46 22 25   45 22 24                   298496.8173   0.0127  0.030   0.0127 0.50  
3094: 46 14 32   45 14 31                   298531.7506   0.0261  0.030   0.0261 0.50  
3095: 46 14 33   45 14 32                   298531.7506   0.0261  0.030   0.0261 0.50  
3096: 46 23 24   45 23 23                   298534.0106   0.0202  0.030   0.0203 0.50  
3097: 46 23 23   45 23 22                   298534.0106   0.0202  0.030   0.0203 0.50  
3098: 46 24 22   45 24 21                   298577.0102  -0.0017  0.030  -0.0017 0.50  
3099: 46 24 23   45 24 22                   298577.0102  -0.0017  0.030  -0.0017 0.50  
3100: 46 13 34   45 13 33                   298611.6998  -0.0097  0.030  -0.0097 0.50  
3101: 46 13 33   45 13 32                   298611.6998  -0.0097  0.030  -0.0097 0.50  
3102: 46 25 21   45 25 20                   298625.4198   0.0211  0.030   0.0231 0.50  
3103: 46 25 22   45 25 21                   298625.4198   0.0211  0.030   0.0231 0.50  
3104: 82 15 68   82 14 68                   298625.4198   1.4872  0.030   0.0231 0.00  
3105: 46 26 20   45 26 19                   298678.7890   0.0179  0.030   0.0179 0.50  
3106: 46 26 21   45 26 20                   298678.7890   0.0179  0.030   0.0179 0.50  
3107: 46 12 35   45 12 34                   298726.1121  -0.0131  0.030  -0.0137 0.50  
3108: 46 12 34   45 12 33                   298726.1121  -0.0141  0.030  -0.0137 0.50  
3109: 45  5 40   44  5 39                   298731.2695  -0.0086  0.030               
3110: 46 27 19   45 27 18                   298736.8242   0.0035  0.030   0.0035 0.50  
3111: 46 27 20   45 27 19                   298736.8242   0.0035  0.030   0.0035 0.50  
3112: 39  5 35   38  4 34                   298762.7315  -0.0047  0.030               
3113: 46 28 19   45 28 18                   298799.3077   0.0124  0.030   0.0125 0.50  
3114: 46 28 18   45 28 17                   298799.3077   0.0124  0.030   0.0125 0.50  
3115: 15 10  6   14  9  5                   298858.0614   0.0098  0.030   0.0098 0.50  
3116: 15 10  6   14  9  6                   298858.0614   0.0098  0.030   0.0098 0.00  
3117: 15 10  5   14  9  6                   298858.0614   0.0098  0.030   0.0098 0.50  
3118: 15 10  5   14  9  5                   298858.0614   0.0098  0.030   0.0098 0.00  
3119: 46 11 36   45 11 35                   298888.0732   0.0092  0.030  -0.0034 0.50  
3120: 46 11 35   45 11 34                   298888.0732  -0.0160  0.030  -0.0034 0.50  
3121: 46 30 16   45 30 15                   298936.7491   0.0251  0.030   0.0251 0.50  
3122: 46 30 17   45 30 16                   298936.7491   0.0251  0.030   0.0251 0.50  
3123: 46 10 37   45 10 36                   299118.5409  -0.0049  0.030               
3124: 46 10 36   45 10 35                   299119.0275  -0.0556  0.030               
3125: 46 33 14   45 33 13                   299171.9009   0.0090  0.030   0.0091 0.50  
3126: 46 33 13   45 33 12                   299171.9009   0.0090  0.030   0.0091 0.50  
3127: 46  9 38   45  9 37                   299451.2521   0.0059  0.030               
3128: 46  9 37   45  9 36                   299460.1309   0.0087  0.030               
3129: 48  1 47   47  2 46                   299480.7775   0.0108  0.030               
3130: 48  1 47   47  1 46                   299485.0684  -0.0005  0.030               
3131: 48  2 47   47  1 46                   299488.3286   0.0801  0.030               
3132: 51  5 46   50  6 45                   299512.7055   0.0613  0.030               
3133: 25  7 19   24  6 18                   299541.4393   0.0063  0.030               
3134: 25  7 18   24  6 19                   299561.5613   0.0116  0.030               
3135: 47  3 44   46  4 43                   299631.8478   0.0103  0.030               
3136: 46  8 39   45  8 38                   299919.1985   0.0062  0.030               
3137: 48  4 44   47  5 43                   299924.5595  -0.0122  0.030               
3138: 46  8 38   45  8 37                   300028.2107   0.0087  0.030               
3139: 46  6 41   45  6 40                   300228.4574   0.0191  0.030               
3140: 12 11  2   11 10  1                   300548.3894   0.0382  0.030   0.0383 0.50  
3141: 12 11  2   11 10  2                   300548.3894   0.0382  0.030   0.0383 0.00  
3142: 12 11  1   11 10  2                   300548.3894   0.0382  0.030   0.0383 0.50  
3143: 12 11  1   11 10  1                   300548.3894   0.0382  0.030   0.0383 0.00  
3144: 40  5 36   39  4 35                   300915.2420   0.0070  0.030               
3145: 46  4 42   45  4 41                   301212.0618   0.0242  0.030               
3146/ 30  4 26   29  3 27                   301246.8443   0.1023  0.030               
3147: 47  4 44   46  4 43                   301254.1153   0.0294  0.030               
3148: 46  7 39   45  7 38                   301307.3915   0.0095  0.030               
3149: 29  6 24   28  5 23                   301518.9316   0.0214  0.030               
3150: 47  3 44   46  3 43                   301679.8204   0.0283  0.030               
3151: 49  0 49   48  1 48                   301681.4204   0.0455  0.030   0.0007 0.31  
3152: 49  1 49   48  1 48                   301681.4204   0.0079  0.030   0.0007 0.19  
3153: 49  0 49   48  0 48                   301681.4204  -0.0065  0.030   0.0007 0.19  
3154: 49  1 49   48  0 48                   301681.4204  -0.0441  0.030   0.0007 0.31  
3155: 22  8 15   21  7 15                   301737.4368  -0.0048  0.030   0.0412 0.00  
3156: 22  8 14   21  7 15                   301737.4368  -0.0084  0.030   0.0412 0.50  
3157: 22  8 14   21  7 14                   301737.4368   0.0873  0.030   0.0412 0.00  
3158: 22  8 15   21  7 14                   301737.4368   0.0908  0.030   0.0412 0.50  
3159: 31  5 26   30  4 27                   302032.9738   0.0092  0.030               
3160: 29  6 24   28  5 24                   303171.5496   0.0833  0.030               
3161: 47  4 44   46  3 43                   303302.0197  -0.0207  0.030               
3162: 48  2 46   47  3 45                   303329.7504  -0.0036  0.030               
3163: 29  6 23   28  5 24                   303344.9126   0.0214  0.030               
3164: 48  3 46   47  3 45                   303414.9320  -0.0088  0.030               
3165: 48  2 46   47  2 45                   303441.7495  -0.0015  0.030               
3166: 48  3 46   47  2 45                   303526.9323  -0.0055  0.030               
3167: 19  9 10   18  8 10                   303602.9997  -0.0066  0.030  -0.0067 0.00  
3168: 19  9 11   18  8 10                   303602.9997  -0.0066  0.030  -0.0067 0.50  
3169: 19  9 10   18  8 11                   303602.9997  -0.0067  0.030  -0.0067 0.50  
3170: 19  9 11   18  8 11                   303602.9997  -0.0067  0.030  -0.0067 0.00  
3171: 46  6 40   45  6 39                   304130.2009  -0.0106  0.030               
3172: 47 18 29   46 18 28                   304886.7671   0.0069  0.030   0.0069 0.50  
3173: 47 18 30   46 18 29                   304886.7671   0.0069  0.030   0.0069 0.50  
3174: 47 19 28   46 19 27                   304890.9505  -0.0663  0.030  -0.0664 0.50  
3175: 47 19 29   46 19 28                   304890.9505  -0.0663  0.030  -0.0664 0.50  
3176: 47 17 31   46 17 30                   304894.0531  -0.0127  0.030  -0.0128 0.50  
3177: 47 17 30   46 17 29                   304894.0531  -0.0127  0.030  -0.0128 0.50  
3178: 47 20 27   46 20 26                   304905.0913  -0.0225  0.030  -0.0226 0.50  
3179: 47 20 28   46 20 27                   304905.0913  -0.0225  0.030  -0.0226 0.50  
3180: 47 16 31   46 16 30                   304915.2026  -0.0294  0.030  -0.0294 0.50  
3181: 47 16 32   46 16 31                   304915.2026  -0.0294  0.030  -0.0294 0.50  
3182: 47 21 27   46 21 26                   304927.6991  -0.0399  0.030  -0.0399 0.50  
3183: 47 21 26   46 21 25                   304927.6991  -0.0399  0.030  -0.0399 0.50  
3184: 47 22 25   46 22 24                   304957.8807   0.0023  0.030   0.0024 0.50  
3185: 47 22 26   46 22 25                   304957.8807   0.0023  0.030   0.0024 0.50  
3186: 47 23 25   46 23 24                   304994.7133  -0.0249  0.030  -0.0249 0.50  
3187: 47 23 24   46 23 23                   304994.7133  -0.0249  0.030  -0.0249 0.50  
3188: 47 14 33   46 14 32                   305012.8607  -0.0055  0.030  -0.0056 0.50  
3189: 47 14 34   46 14 33                   305012.8607  -0.0055  0.030  -0.0056 0.50  
3190: 47 24 24   46 24 23                   305037.6024  -0.0881  0.030  -0.0881 0.50  
3191: 47 24 23   46 24 22                   305037.6024  -0.0881  0.030  -0.0881 0.50  
3192: 47 25 22   46 25 21                   305086.2293  -0.0039  0.030  -0.0040 0.50  
3193: 47 25 23   46 25 22                   305086.2293  -0.0039  0.030  -0.0040 0.50  
3194: 47 13 35   46 13 34                   305099.8790  -0.0090  0.030  -0.0090 0.50  
3195: 47 13 34   46 13 33                   305099.8790  -0.0090  0.030  -0.0090 0.50  
3196: 47 26 21   46 26 20                   305139.9757   0.0141  0.030   0.0141 0.50  
3197: 47 26 22   46 26 21                   305139.9757   0.0141  0.030   0.0141 0.50  
3198: 47 27 20   46 27 19                   305198.5987   0.0521  0.030   0.0522 0.50  
3199: 47 27 21   46 27 20                   305198.5987   0.0521  0.030   0.0522 0.50  
3200: 46  5 41   45  5 40                   305215.4003  -0.0280  0.030               
3201: 47 12 36   46 12 35                   305223.6030  -0.0100  0.030  -0.0109 0.50  
3202: 47 12 35   46 12 34                   305223.6030  -0.0116  0.030  -0.0109 0.50  
3203: 47 29 18   46 29 17                   305329.2430  -0.0138  0.030  -0.0138 0.50  
3204: 47 29 19   46 29 18                   305329.2430  -0.0138  0.030  -0.0138 0.50  
3205: 16 10  7   15  9  7                   305349.6285   0.0125  0.030   0.0126 0.00  
3206: 16 10  6   15  9  7                   305349.6285   0.0125  0.030   0.0126 0.50  
3207: 16 10  7   15  9  6                   305349.6285   0.0125  0.030   0.0126 0.50  
3208: 16 10  6   15  9  6                   305349.6285   0.0125  0.030   0.0126 0.00  
3209: 47 11 37   46 11 36                   305398.1573   0.0184  0.030  -0.0013 0.50  
3210: 47 11 36   46 11 35                   305398.1573  -0.0211  0.030  -0.0013 0.50  
3211: 47 30 17   46 30 16                   305400.9576  -0.0193  0.030  -0.0193 0.50  
3212: 47 30 18   46 30 17                   305400.9576  -0.0193  0.030  -0.0193 0.50  
3213: 42  5 38   41  4 37                   305469.7604  -0.0047  0.030               
3214: 47 32 15   46 32 14                   305556.3798   0.0017  0.030   0.0017 0.50  
3215: 47 32 16   46 32 15                   305556.3798   0.0017  0.030   0.0017 0.50  
3216: 49  1 48   48  2 47                   305567.6099   0.0044  0.030               
3217: 49  1 48   48  1 47                   305570.8178   0.0328  0.030               
3218: 49  2 48   48  1 47                   305573.1313  -0.0010  0.030               
3219: 47 33 15   46 33 14                   305639.8369   0.0120  0.030   0.0120 0.50  
3220: 47 33 14   46 33 13                   305639.8369   0.0120  0.030   0.0120 0.50  
3221: 47 10 38   46 10 37                   305646.1011  -0.0372  0.030               
3222: 47 10 37   46 10 36                   305646.9755   0.0372  0.030               
3223: 26  7 20   25  6 19                   305892.6502  -0.0596  0.030               
3224: 26  7 19   25  6 20                   305925.3791   0.0228  0.030               
3225: 47  9 39   46  9 38                   306003.2996   0.0033  0.030               
3226: 47  9 38   46  9 37                   306015.8879   0.0099  0.030               
3227: 48  3 45   47  4 44                   306076.5189   0.0009  0.030               
3228: 47  8 40   46  8 39                   306497.6616  -0.0074  0.030               
3229: 66  8 58   65  9 57                   306593.2037   0.0362  0.030               
3230: 47  8 39   46  8 38                   306644.1367  -0.0139  0.030               
3231: 47  6 42   46  6 41                   306657.2106  -0.0251  0.030               
3232: 13 11  2   12 10  3                   307044.3793  -0.0043  0.030  -0.0043 0.50  
3233: 13 11  2   12 10  2                   307044.3793  -0.0043  0.030  -0.0043 0.00  
3234: 13 11  3   12 10  3                   307044.3793  -0.0043  0.030  -0.0043 0.00  
3235: 13 11  3   12 10  2                   307044.3793  -0.0043  0.030  -0.0043 0.50  
3236: 42 15 28   42 14 28                   307099.6785   0.0071  0.030   0.0072 0.00  
3237: 42 15 28   42 14 29                   307099.6785   0.0071  0.030   0.0072 0.50  
3238: 42 15 27   42 14 28                   307099.6785   0.0071  0.030   0.0072 0.50  
3239: 41 15 27   41 14 28                   307134.7808  -0.0299  0.030  -0.0299 0.50  
3240: 41 15 26   41 14 27                   307134.7808  -0.0299  0.030  -0.0299 0.50  
3241: 41 15 27   41 14 27                   307134.7808  -0.0299  0.030  -0.0299 0.00  
3242: 47  4 43   46  4 42                   307135.5814   0.0495  0.030               
3243: 40 15 26   40 14 26                   307165.8203  -0.0144  0.030  -0.0144 0.00  
3244: 40 15 25   40 14 26                   307165.8203  -0.0144  0.030  -0.0144 0.50  
3245: 40 15 26   40 14 27                   307165.8203  -0.0144  0.030  -0.0144 0.50  
3246: 39 15 25   39 14 25                   307192.9901   0.0101  0.030   0.0101 0.00  
3247: 39 15 25   39 14 26                   307192.9901   0.0101  0.030   0.0101 0.50  
3248: 39 15 24   39 14 25                   307192.9901   0.0101  0.030   0.0101 0.50  
3249: 16 15  2   16 14  2                   307203.7090   0.0214  0.030   0.0215 0.00  
3250: 16 15  2   16 14  3                   307203.7090   0.0214  0.030   0.0215 0.50  
3251: 16 15  1   16 14  2                   307203.7090   0.0214  0.030   0.0215 0.50  
3252: 30  6 25   29  5 24                   307208.8098  -0.0165  0.030               
3253: 17 15  3   17 14  4                   307213.7247  -0.0676  0.030  -0.0676 0.50  
3254: 17 15  3   17 14  3                   307213.7247  -0.0676  0.030  -0.0676 0.00  
3255: 17 15  2   17 14  3                   307213.7247  -0.0676  0.030  -0.0676 0.50  
3256: 38 15 24   38 14 24                   307216.4792   0.0024  0.030   0.0024 0.00  
3257: 38 15 23   38 14 24                   307216.4792   0.0024  0.030   0.0024 0.50  
3258: 38 15 24   38 14 25                   307216.4792   0.0024  0.030   0.0024 0.50  
3259: 18 15  3   18 14  4                   307223.8335  -0.0387  0.030  -0.0388 0.50  
3260: 18 15  4   18 14  4                   307223.8335  -0.0387  0.030  -0.0388 0.00  
3261: 18 15  4   18 14  5                   307223.8335  -0.0387  0.030  -0.0388 0.50  
3262: 19 15  5   19 14  5                   307233.7847  -0.0371  0.030  -0.0371 0.00  
3263: 19 15  4   19 14  5                   307233.7847  -0.0371  0.030  -0.0371 0.50  
3264: 19 15  5   19 14  6                   307233.7847  -0.0371  0.030  -0.0371 0.50  
3265: 37 15 23   37 14 23                   307236.5279  -0.0218  0.030  -0.0218 0.00  
3266: 37 15 23   37 14 24                   307236.5279  -0.0218  0.030  -0.0218 0.50  
3267: 37 15 22   37 14 23                   307236.5279  -0.0218  0.030  -0.0218 0.50  
3268: 20 15  6   20 14  6                   307243.5237  -0.0060  0.030  -0.0061 0.00  
3269: 20 15  5   20 14  6                   307243.5237  -0.0060  0.030  -0.0061 0.50  
3270: 20 15  6   20 14  7                   307243.5237  -0.0060  0.030  -0.0061 0.50  
3271: 35 15 21   35 14 22                   307267.2895  -0.0026  0.030  -0.0026 0.50  
3272: 35 15 20   35 14 21                   307267.2895  -0.0026  0.030  -0.0026 0.50  
3273: 35 15 21   35 14 21                   307267.2895  -0.0026  0.030  -0.0026 0.00  
3274: 24 15 10   24 14 11                   307277.4946  -0.0288  0.030  -0.0288 0.50  
3275: 24 15  9   24 14 10                   307277.4946  -0.0288  0.030  -0.0288 0.50  
3276: 24 15 10   24 14 10                   307277.4946  -0.0288  0.030  -0.0288 0.00  
3277: 25 15 10   25 14 11                   307284.1516  -0.0057  0.030  -0.0058 0.50  
3278: 25 15 11   25 14 11                   307284.1516  -0.0057  0.030  -0.0058 0.00  
3279: 25 15 11   25 14 12                   307284.1516  -0.0057  0.030  -0.0058 0.50  
3280: 26 15 12   26 14 13                   307289.7613  -0.0026  0.030  -0.0026 0.50  
3281: 26 15 12   26 14 12                   307289.7613  -0.0026  0.030  -0.0026 0.00  
3282: 26 15 11   26 14 12                   307289.7613  -0.0026  0.030  -0.0026 0.50  
3283: 27 15 13   27 14 13                   307294.2168   0.0243  0.030   0.0244 0.00  
3284: 27 15 12   27 14 13                   307294.2168   0.0243  0.030   0.0244 0.50  
3285: 27 15 13   27 14 14                   307294.2168   0.0243  0.030   0.0244 0.50  
3286: 31 15 16   31 14 17                   307297.0971   0.1788  0.030   0.0012 0.26  
3287: 31 15 16   31 14 18                   307297.0971   0.1788  0.030   0.0012 0.00  
3288: 31 15 17   31 14 18                   307297.0971   0.1788  0.030   0.0012 0.26  
3289: 31 15 17   31 14 17                   307297.0971   0.1788  0.030   0.0012 0.00  
3290: 28 15 13   28 14 14                   307297.0971  -0.1895  0.030   0.0012 0.24  
3291: 28 15 14   28 14 15                   307297.0971  -0.1895  0.030   0.0012 0.24  
3292: 28 15 14   28 14 14                   307297.0971  -0.1895  0.030   0.0012 0.00  
3293: 28 15 13   28 14 15                   307297.0971  -0.1895  0.030   0.0012 0.00  
3294: 30 15 15   30 14 16                   307298.8472   0.0274  0.030  -0.0048 0.25  
3295: 30 15 16   30 14 17                   307298.8472   0.0274  0.030  -0.0048 0.25  
3296: 30 15 16   30 14 16                   307298.8472   0.0274  0.030  -0.0048 0.00  
3297: 29 15 14   29 14 15                   307298.8472  -0.0377  0.030  -0.0048 0.25  
3298: 29 15 15   29 14 15                   307298.8472  -0.0377  0.030  -0.0048 0.00  
3299: 29 15 15   29 14 16                   307298.8472  -0.0377  0.030  -0.0048 0.25  
3300: 48  4 45   47  4 44                   307356.6281   0.0034  0.030               
3301: 56  6 50   55  7 49                   307625.5645  -0.0446  0.030               
3302: 48  3 45   47  3 44                   307698.7597  -0.0065  0.030               
3303: 50  0 50   49  1 49                   307767.9292   0.0306  0.030  -0.0016 0.31  
3304: 50  1 50   49  1 49                   307767.9292   0.0036  0.030  -0.0016 0.19  
3305: 50  0 50   49  0 49                   307767.9292  -0.0068  0.030  -0.0016 0.19  
3306: 50  1 50   49  0 49                   307767.9292  -0.0338  0.030  -0.0016 0.31  
3307: 43  5 39   42  4 38                   307964.7321  -0.0106  0.030               
3308: 49  4 45   48  5 44                   307979.2301  -0.0083  0.030               
3309: 47  7 40   46  7 39                   308101.5684  -0.0414  0.030               
3310: 23  8 15   22  7 15                   308180.0612   0.0842  0.030  -0.0042 0.00  
3311: 23  8 16   22  7 15                   308180.0612   0.0915  0.030  -0.0042 0.50  
3312: 23  8 16   22  7 16                   308180.0612  -0.0927  0.030  -0.0042 0.00  
3313: 23  8 15   22  7 16                   308180.0612  -0.0999  0.030  -0.0042 0.50  
3314: 28  3 25   27  2 26                   308852.4385  -0.0179  0.030               
3315: 61  7 54   60  8 53                   308894.6067   0.0305  0.030               
3316: 48  4 45   47  3 44                   308978.8706  -0.0024  0.030               
3317: 49  2 47   48  3 46                   309433.3496  -0.0125  0.030               
3318: 89  4 86   89  3 87                   309477.7905  -0.0169  0.030  -0.0083 0.50  
3319: 89  3 86   89  2 87                   309477.7905   0.0002  0.030  -0.0083 0.50  
3320: 89  3 86   89  3 87                   309477.7905   0.0008  0.030  -0.0083 0.01  
3321: 49  3 47   48  3 46                   309498.0335  -0.0004  0.030               
3322: 49  2 47   48  2 46                   309518.5325  -0.0165  0.030               
3323: 49  3 47   48  2 46                   309583.2106  -0.0102  0.030               
3324: 30  6 24   29  5 25                   309745.8794   0.0021  0.030               
3325: 20  9 12   19  8 11                   310079.2314  -0.0225  0.030  -0.0227 0.50  
3326: 20  9 11   19  8 11                   310079.2314  -0.0225  0.030  -0.0227 0.00  
3327: 20  9 11   19  8 12                   310079.2314  -0.0229  0.030  -0.0227 0.50  
3328: 20  9 12   19  8 12                   310079.2314  -0.0229  0.030  -0.0227 0.00  
3329: 32  5 27   31  4 28                   310574.7787   0.0416  0.030               
3330: 44  5 40   43  4 39                   310660.7406   0.0357  0.030               
3331: 47  6 41   46  6 40                   311055.4990  -0.0104  0.030               
3332: 48 18 30   47 18 29                   311351.2584  -0.0005  0.030  -0.0006 0.50  
3333: 48 18 31   47 18 30                   311351.2584  -0.0005  0.030  -0.0006 0.50  
3334: 48 19 29   47 19 28                   311353.5203  -0.0022  0.030  -0.0022 0.50  
3335: 48 19 30   47 19 29                   311353.5203  -0.0022  0.030  -0.0022 0.50  
3336: 48 17 31   47 17 30                   311361.2074   0.0257  0.030   0.0257 0.50  
3337: 48 17 32   47 17 31                   311361.2074   0.0257  0.030   0.0257 0.50  
3338: 48 20 28   47 20 27                   311366.1821   0.0459  0.030   0.0459 0.50  
3339: 48 20 29   47 20 28                   311366.1821   0.0459  0.030   0.0459 0.50  
3340: 48 16 32   47 16 31                   311385.7228  -0.0188  0.030  -0.0188 0.50  
3341: 48 16 33   47 16 32                   311385.7228  -0.0188  0.030  -0.0188 0.50  
3342: 48 21 27   47 21 26                   311387.7279   0.0260  0.030   0.0261 0.50  
3343: 48 21 28   47 21 27                   311387.7279   0.0260  0.030   0.0261 0.50  
3344: 48 22 27   47 22 26                   311417.1306  -0.0084  0.030  -0.0084 0.50  
3345: 48 22 26   47 22 25                   311417.1306  -0.0084  0.030  -0.0084 0.50  
3346: 48 15 34   47 15 33                   311428.2795   0.0047  0.030   0.0047 0.50  
3347: 48 15 33   47 15 32                   311428.2795   0.0047  0.030   0.0047 0.50  
3348: 48 23 25   47 23 24                   311453.5893  -0.0131  0.030  -0.0131 0.50  
3349: 48 23 26   47 23 25                   311453.5893  -0.0131  0.030  -0.0131 0.50  
3350: 48 14 34   47 14 33                   311493.4483   0.0231  0.030   0.0232 0.50  
3351: 48 14 35   47 14 34                   311493.4483   0.0231  0.030   0.0232 0.50  
3352: 48 24 24   47 24 23                   311496.4200  -0.0030  0.030  -0.0030 0.50  
3353: 48 24 25   47 24 24                   311496.4200  -0.0030  0.030  -0.0030 0.50  
3354: 48 25 23   47 25 22                   311545.0603  -0.0058  0.030  -0.0058 0.50  
3355: 48 25 24   47 25 23                   311545.0603  -0.0058  0.030  -0.0058 0.50  
3356: 48 13 36   47 13 35                   311587.7945  -0.0421  0.030  -0.0422 0.50  
3357: 48 13 35   47 13 34                   311587.7945  -0.0422  0.030  -0.0422 0.50  
3358: 48 26 23   47 26 22                   311599.1411   0.0406  0.030   0.0406 0.50  
3359: 48 26 22   47 26 21                   311599.1411   0.0406  0.030   0.0406 0.50  
3360: 47  5 42   46  5 41                   311623.3617  -0.0137  0.030               
3361: 50  1 49   49  2 48                   311652.4503  -0.0090  0.030               
3362: 50  1 49   49  1 48                   311654.8071   0.0003  0.030               
3363: 50  2 49   49  1 48                   311656.5294  -0.0088  0.030               
3364: 48 27 22   47 27 21                   311658.1602  -0.0154  0.030  -0.0154 0.50  
3365: 48 27 21   47 27 20                   311658.1602  -0.0154  0.030  -0.0154 0.50  
3366: 48 12 37   47 12 36                   311721.3302  -0.0096  0.030  -0.0109 0.50  
3367: 48 12 36   47 12 35                   311721.3302  -0.0122  0.030  -0.0109 0.50  
3368: 48 29 20   47 29 19                   311790.3586   0.0072  0.030   0.0072 0.50  
3369: 48 29 19   47 29 18                   311790.3586   0.0072  0.030   0.0072 0.50  
3370: 48 30 19   47 30 18                   311863.0620   0.0419  0.030   0.0420 0.50  
3371: 48 30 18   47 30 17                   311863.0620   0.0419  0.030   0.0420 0.50  
3372: 48 11 38   47 11 37                   311909.1377   0.0346  0.030   0.0042 0.50  
3373: 48 11 37   47 11 36                   311909.1377  -0.0263  0.030   0.0042 0.50  
3374: 48 31 18   47 31 17                   311939.8092  -0.0386  0.030  -0.0386 0.50  
3375: 48 31 17   47 31 16                   311939.8092  -0.0386  0.030  -0.0386 0.50  
3376: 48 32 17   47 32 16                   312020.7297   0.0308  0.030   0.0309 0.50  
3377: 48 32 16   47 32 15                   312020.7297   0.0308  0.030   0.0309 0.50  
3378: 48 33 16   47 33 15                   312105.4438  -0.0151  0.030  -0.0151 0.50  
3379: 48 33 15   47 33 14                   312105.4438  -0.0151  0.030  -0.0151 0.50  
3380: 48 10 39   47 10 38                   312175.5482   0.0027  0.030               
3381: 48 10 38   47 10 37                   312176.7398   0.0148  0.030               
3382: 27  7 21   26  6 20                   312220.3491  -0.0022  0.030               
3383: 27  7 20   26  6 21                   312272.2654   0.0050  0.030               
3384: 49  3 46   48  4 45                   312445.6407   0.0112  0.030               
3385: 48  9 40   47  9 39                   312558.1995   0.0088  0.030               
3386: 48  9 39   47  9 38                   312575.8118  -0.0500  0.030               
3387: 31  6 26   30  5 25                   312724.9392  -0.0335  0.030               
3388: 48  4 44   47  4 43                   313042.6488  -0.0192  0.030               
3389: 48  6 43   47  6 42                   313062.4508  -0.0138  0.030               
3390: 48  8 41   47  8 40                   313077.6674  -0.0021  0.030               
3391: 48  8 40   47  8 39                   313272.7192   0.0171  0.030               
3392: 49  4 46   48  4 45                   313452.1901  -0.0101  0.030               
3393: 14 11  4   13 10  3                   313540.0502  -0.0056  0.030  -0.0056 0.50  
3394: 14 11  3   13 10  4                   313540.0502  -0.0056  0.030  -0.0056 0.50  
3395: 14 11  3   13 10  3                   313540.0502  -0.0056  0.030  -0.0056 0.00  
3396: 14 11  4   13 10  4                   313540.0502  -0.0056  0.030  -0.0056 0.00  
3397: 45  5 41   44  4 40                   313591.8790  -0.0051  0.030               
3398: 49  3 46   48  3 45                   313725.7278  -0.0084  0.030               
3399: 31  4 27   30  3 28                   313769.9032   0.0173  0.030               
3400: 51  0 51   50  1 50                   313852.6293   0.0120  0.030  -0.0112 0.31  
3401: 51  1 51   50  1 50                   313852.6293  -0.0074  0.030  -0.0112 0.19  
3402: 51  0 51   50  0 50                   313852.6293  -0.0149  0.030  -0.0112 0.19  
3403: 51  1 51   50  0 50                   313852.6293  -0.0344  0.030  -0.0112 0.31  
3404: 49  4 46   48  3 45                   314732.3183   0.0112  0.030               
3405: 48  7 41   47  7 40                   314929.1388  -0.0315  0.030               
3406: 50  2 48   49  3 47                   315530.0111  -0.0038  0.030               
3407: 50  3 48   49  3 47                   315579.0032  -0.0218  0.030               
3408: 50  2 48   49  2 47                   315594.6797  -0.0070  0.030               
3409: 50  3 48   49  2 47                   315643.6893  -0.0075  0.030               
3410: 50  4 46   49  5 45                   315748.3394   0.0074  0.030               
3411: 31  6 25   30  5 26                   316198.1090  -0.0024  0.030               
3412: 21  9 13   20  8 12                   316551.3837  -0.0153  0.030  -0.0157 0.50  
3413: 21  9 12   20  8 12                   316551.3837  -0.0153  0.030  -0.0157 0.00  
3414: 21  9 13   20  8 13                   316551.3837  -0.0161  0.030  -0.0157 0.00  
3415: 21  9 12   20  8 13                   316551.3837  -0.0161  0.030  -0.0157 0.50  
3416: 51  1 50   50  2 49                   317735.3310  -0.0216  0.030               
3417: 51  1 50   50  1 49                   317736.8502  -0.2338  0.030  -0.0061 0.50  
3418: 51  2 50   50  2 49                   317736.8502   0.2216  0.030  -0.0061 0.50  
3419: 51  2 50   50  1 49                   317738.4077   0.0476  0.030               
3420: 49 18 31   48 18 30                   317814.3733   0.0543  0.030  -0.0138 0.26  
3421: 49 18 32   48 18 31                   317814.3733   0.0543  0.030  -0.0138 0.26  
3422: 49 19 30   48 19 29                   317814.3733  -0.0877  0.030  -0.0138 0.24  
3423: 49 19 31   48 19 30                   317814.3733  -0.0877  0.030  -0.0138 0.24  
3424: 49 20 29   48 20 28                   317825.4615  -0.0207  0.030  -0.0207 0.50  
3425: 49 20 30   48 20 29                   317825.4615  -0.0207  0.030  -0.0207 0.50  
3426: 49 17 33   48 17 32                   317827.0009  -0.0099  0.030  -0.0100 0.50  
3427: 49 17 32   48 17 31                   317827.0009  -0.0099  0.030  -0.0100 0.50  
3428: 49 21 28   48 21 27                   317845.8919  -0.0023  0.030  -0.0023 0.50  
3429: 49 21 29   48 21 28                   317845.8919  -0.0023  0.030  -0.0023 0.50  
3430: 49 16 33   48 16 32                   317855.1306  -0.0177  0.030  -0.0177 0.50  
3431: 49 16 34   48 16 33                   317855.1306  -0.0177  0.030  -0.0177 0.50  
3432: 49 22 27   48 22 26                   317874.5496   0.0021  0.030   0.0021 0.50  
3433: 49 22 28   48 22 27                   317874.5496   0.0021  0.030   0.0021 0.50  
3434: 49 15 35   48 15 34                   317902.2611  -0.0272  0.030  -0.0273 0.50  
3435: 49 15 34   48 15 33                   317902.2611  -0.0272  0.030  -0.0273 0.50  
3436: 49 23 27   48 23 26                   317910.4883  -0.0543  0.030  -0.0543 0.50  
3437: 49 23 26   48 23 25                   317910.4883  -0.0543  0.030  -0.0543 0.50  
3438: 48  6 42   47  6 41                   317951.8783   0.0390  0.030               
3439: 48  5 43   47  5 42                   317953.6754  -0.0534  0.030               
3440: 49 14 35   48 14 34                   317973.3800  -0.0085  0.030  -0.0086 0.50  
3441: 49 14 36   48 14 35                   317973.3800  -0.0085  0.030  -0.0086 0.50  
3442: 49 25 25   48 25 24                   318001.8506  -0.0041  0.030  -0.0042 0.50  
3443: 49 25 24   48 25 23                   318001.8506  -0.0041  0.030  -0.0042 0.50  
3444: 32  6 27   31  5 26                   318036.3967   0.0186  0.030               
3445: 49 26 23   48 26 22                   318056.1432  -0.0011  0.030  -0.0011 0.50  
3446: 49 26 24   48 26 23                   318056.1432  -0.0011  0.030  -0.0011 0.50  
3447: 49 13 36   48 13 35                   318075.5513  -0.0019  0.030  -0.0019 0.50  
3448: 49 13 37   48 13 36                   318075.5513  -0.0018  0.030  -0.0019 0.50  
3449: 49 27 22   48 27 21                   318115.6781   0.0143  0.030   0.0144 0.50  
3450: 49 27 23   48 27 22                   318115.6781   0.0143  0.030   0.0144 0.50  
3451: 49 28 21   48 28 20                   318180.1005  -0.0073  0.030  -0.0073 0.50  
3452: 49 28 22   48 28 21                   318180.1005  -0.0073  0.030  -0.0073 0.50  
3453: 49 12 37   48 12 36                   318219.3295   0.0065  0.030   0.0086 0.50  
3454: 49 12 38   48 12 37                   318219.3295   0.0106  0.030   0.0086 0.50  
3455: 49 29 20   48 29 19                   318249.1779  -0.0471  0.030  -0.0472 0.50  
3456: 49 29 21   48 29 20                   318249.1779  -0.0471  0.030  -0.0472 0.50  
3457: 49 30 20   48 30 19                   318322.7521  -0.0551  0.030  -0.0551 0.50  
3458: 49 30 19   48 30 18                   318322.7521  -0.0551  0.030  -0.0551 0.50  
3459: 18 10  9   17  9  8                   318328.0924   0.0058  0.030   0.0059 0.50  
3460: 18 10  8   17  9  8                   318328.0924   0.0058  0.030   0.0059 0.00  
3461: 18 10  9   17  9  9                   318328.0924   0.0058  0.030   0.0059 0.00  
3462: 18 10  8   17  9  9                   318328.0924   0.0058  0.030   0.0059 0.50  
3463: 49 31 19   48 31 18                   318400.6768  -0.0040  0.030  -0.0040 0.50  
3464: 49 31 18   48 31 17                   318400.6768  -0.0040  0.030  -0.0040 0.50  
3465: 49 11 38   48 11 37                   318421.0558  -0.0322  0.030   0.0144 0.50  
3466: 49 11 39   48 11 38                   318421.0558   0.0611  0.030   0.0144 0.50  
3467: 49 32 18   48 32 17                   318482.6711  -0.0299  0.030  -0.0299 0.50  
3468: 49 32 17   48 32 16                   318482.6711  -0.0299  0.030  -0.0299 0.50  
3469: 28  7 22   27  6 21                   318520.6514   0.0056  0.030               
3470/ 28  7 21   27  6 22                   318601.5311  -0.0985  0.030               
3471: 49 10 40   48 10 39                   318706.8385   0.0024  0.030               
3472: 49 10 39   48 10 38                   318708.6081   0.0494  0.030               
3473: 50  3 47   49  4 46                   318752.7198  -0.0745  0.030               
3474: 49  4 45   48  4 44                   318943.0699  -0.0017  0.030               
3475: 49  9 41   48  9 40                   319115.8497  -0.0721  0.030               
3476: 49  9 40   48  9 39                   319140.4891  -0.0310  0.030               
3477: 49  6 44   48  6 43                   319443.2209  -0.0008  0.030               
3478: 57  6 51   56  7 50                   319502.4304   0.0159  0.030               
3479: 50  4 47   49  4 46                   319541.6365  -0.0776  0.030               
3480: 33  5 28   32  4 29                   319585.5449  -0.0755  0.030               
3481: 49  8 42   48  8 41                   319658.4581  -0.0075  0.030               
3482: 50  3 47   49  3 46                   319759.3795   0.0143  0.030               
3483: 49  8 41   48  8 40                   319915.7796  -0.0074  0.030               
3484: 52  0 52   51  1 51                   319935.5098   0.0123  0.030  -0.0044 0.31  
3485: 52  1 52   51  1 51                   319935.5098  -0.0017  0.030  -0.0044 0.19  
3486: 52  0 52   51  0 51                   319935.5098  -0.0071  0.030  -0.0044 0.19  
3487: 52  1 52   51  0 51                   319935.5098  -0.0211  0.030  -0.0044 0.31  
3488: 53  5 48   52  6 47                   319978.0283   0.0783  0.030               
3489: 15 11  4   14 10  5                   320035.1653  -0.0157  0.030  -0.0158 0.50  
3490: 15 11  4   14 10  4                   320035.1653  -0.0157  0.030  -0.0158 0.00  
3491: 15 11  5   14 10  5                   320035.1653  -0.0157  0.030  -0.0158 0.00  
3492: 15 11  5   14 10  4                   320035.1653  -0.0157  0.030  -0.0158 0.50  
3493: 38  4 34   37  3 34                   320213.9865  -0.0054  0.030               
3494: 47  5 43   46  4 42                   320253.6298   0.0016  0.030               
3495: 50  4 47   49  3 46                   320548.2876   0.0026  0.030               
3496: 25  8 17   24  7 17                   321037.3423   0.0128  0.030   0.0406 0.01  
3497: 25  8 18   24  7 17                   321037.3423   0.0408  0.030   0.0406 0.99  
3498: 25  8 18   24  7 18                   321037.9350   0.0103  0.030  -0.0174 0.01  
3499: 25  8 17   24  7 18                   321037.9350  -0.0176  0.030  -0.0174 0.99  
3500: 51  2 49   50  3 48                   321620.9119   0.0035  0.030               
3501: 51  3 49   50  3 48                   321657.9998   0.0119  0.030               
3502: 51  2 49   50  2 48                   321669.8802  -0.0382  0.030               
3503: 12 12  0   11 11  1                   321706.0186   0.0100  0.030   0.0101 0.50  
3504: 12 12  0   11 11  0                   321706.0186   0.0100  0.030   0.0101 0.00  
3505: 12 12  1   11 11  1                   321706.0186   0.0100  0.030   0.0101 0.00  
3506: 12 12  1   11 11  0                   321706.0186   0.0100  0.030   0.0101 0.50  
3507: 51  3 49   50  2 48                   321707.0377   0.0397  0.030               
3508: 49  7 42   48  7 41                   321790.4313  -0.0159  0.030               
3509: 32  6 26   31  5 27                   322722.9620  -0.0437  0.030               
3510: 22  9 14   21  8 13                   323018.8813  -0.0081  0.030  -0.0090 0.50  
3511: 22  9 13   21  8 13                   323018.8813  -0.0082  0.030  -0.0090 0.00  
3512: 22  9 14   21  8 14                   323018.8813  -0.0098  0.030  -0.0090 0.00  
3513: 22  9 13   21  8 14                   323018.8813  -0.0098  0.030  -0.0090 0.50  
3514: 33  6 28   32  5 27                   323110.5367  -0.0120  0.030               
3515: 51  4 47   50  5 46                   323257.0925  -0.0239  0.030               
3516: 52  1 51   51  2 50                   323816.2462  -0.0475  0.030               
3517: 52  1 51   51  1 50                   323817.3890  -0.1806  0.030  -0.0125 0.50  
3518: 52  2 51   51  2 50                   323817.3890   0.1557  0.030  -0.0125 0.50  
3519: 52  2 51   51  1 50                   323818.5417   0.0325  0.030               
3520: 48  5 44   47  4 43                   324006.4705  -0.0307  0.030               
3521: 49  5 44   48  5 43                   324206.4202   0.0050  0.030               
3522: 50 19 31   49 19 30                   324273.8316   0.0330  0.030   0.0330 0.50  
3523: 50 19 32   49 19 31                   324273.8316   0.0330  0.030   0.0330 0.50  
3524: 50 18 32   49 18 31                   324275.9185   0.0099  0.030   0.0100 0.50  
3525: 50 18 33   49 18 32                   324275.9185   0.0099  0.030   0.0100 0.50  
3526: 50 20 30   49 20 29                   324283.1195   0.0034  0.030   0.0035 0.50  
3527: 50 20 31   49 20 30                   324283.1195   0.0034  0.030   0.0035 0.50  
3528: 50 17 34   49 17 33                   324291.5312   0.0061  0.030   0.0061 0.50  
3529: 50 17 33   49 17 32                   324291.5312   0.0061  0.030   0.0061 0.50  
3530: 50 16 35   49 16 34                   324323.4370   0.0093  0.030   0.0093 0.50  
3531: 50 16 34   49 16 33                   324323.4370   0.0093  0.030   0.0093 0.50  
3532: 50 22 29   49 22 28                   324330.0434  -0.0212  0.030  -0.0212 0.50  
3533: 50 22 28   49 22 27                   324330.0434  -0.0212  0.030  -0.0212 0.50  
3534: 50 23 28   49 23 27                   324365.5110  -0.0074  0.030  -0.0074 0.50  
3535: 50 23 27   49 23 26                   324365.5110  -0.0074  0.030  -0.0074 0.50  
3536: 50 15 36   49 15 35                   324375.3883  -0.0167  0.030  -0.0167 0.50  
3537: 50 15 35   49 15 34                   324375.3883  -0.0167  0.030  -0.0167 0.50  
3538: 50 24 26   49 24 25                   324407.8595  -0.0244  0.030  -0.0244 0.50  
3539: 50 24 27   49 24 26                   324407.8595  -0.0244  0.030  -0.0244 0.50  
3540: 50 14 37   49 14 36                   324452.7299  -0.0145  0.030  -0.0145 0.50  
3541: 50 14 36   49 14 35                   324452.7299  -0.0145  0.030  -0.0145 0.50  
3542: 50 25 26   49 25 25                   324456.5601   0.0032  0.030   0.0033 0.50  
3543: 50 25 25   49 25 24                   324456.5601   0.0032  0.030   0.0033 0.50  
3544: 50 26 24   49 26 23                   324511.0400  -0.0098  0.030  -0.0099 0.50  
3545: 50 26 25   49 26 24                   324511.0400  -0.0098  0.030  -0.0099 0.50  
3546: 50 13 38   49 13 37                   324563.0038  -0.0319  0.030  -0.0320 0.50  
3547: 50 13 37   49 13 36                   324563.0038  -0.0321  0.030  -0.0320 0.50  
3548: 50 27 24   49 27 23                   324570.9695   0.0025  0.030   0.0026 0.50  
3549: 50 27 23   49 27 22                   324570.9695   0.0025  0.030   0.0026 0.50  
3550: 50 29 22   49 29 21                   324705.8014  -0.0311  0.030  -0.0312 0.50  
3551: 50 29 21   49 29 20                   324705.8014  -0.0311  0.030  -0.0312 0.50  
3552: 50 12 39   49 12 38                   324717.5428  -0.0219  0.030  -0.0251 0.50  
3553: 50 12 38   49 12 37                   324717.5428  -0.0283  0.030  -0.0251 0.50  
3554: 50 30 20   49 30 19                   324780.3360   0.0435  0.030   0.0435 0.50  
3555: 50 30 21   49 30 20                   324780.3360   0.0435  0.030   0.0435 0.50  
3556: 29  7 23   28  6 22                   324789.0709  -0.0200  0.030               
3557: 49  6 43   48  6 42                   324807.3233   0.0167  0.030               
3558: 19 10  9   18  9  9                   324814.3388  -0.0168  0.030  -0.0168 0.00  
3559: 19 10 10   18  9  9                   324814.3388  -0.0168  0.030  -0.0168 0.50  
3560: 19 10 10   18  9 10                   324814.3388  -0.0168  0.030  -0.0168 0.00  
3561: 19 10  9   18  9 10                   324814.3388  -0.0168  0.030  -0.0168 0.50  
3562: 50  4 46   49  4 45                   324844.5615  -0.0044  0.030               
3563: 50 31 19   49 31 18                   324859.1707  -0.0082  0.030  -0.0082 0.50  
3564: 50 31 20   49 31 19                   324859.1707  -0.0082  0.030  -0.0082 0.50  
3565: 29  7 22   28  6 23                   324913.2593   0.0454  0.030               
3566: 50 11 40   49 11 39                   324933.8792   0.0244  0.030  -0.0462 0.50  
3567: 50 11 39   49 11 38                   324933.8792  -0.1169  0.030  -0.0462 0.50  
3568: 50 32 18   49 32 17                   324942.3056  -0.0320  0.030  -0.0320 0.50  
3569: 50 32 19   49 32 18                   324942.3056  -0.0320  0.030  -0.0320 0.50  
3570: 51  3 48   50  4 47                   325009.4298  -0.0362  0.030               
3571: 50 33 18   49 33 17                   325029.6591   0.0199  0.030   0.0199 0.50  
3572: 50 33 17   49 33 16                   325029.6591   0.0199  0.030   0.0199 0.50  
3573: 50 10 41   49 10 40                   325240.0576  -0.0212  0.030               
3574: 50 10 40   49 10 39                   325242.5500  -0.0216  0.030               
3575: 51  4 48   50  4 47                   325625.9310  -0.0147  0.030               
3576: 50  9 41   49  9 40                   325710.4003   0.0123  0.030               
3577: 50  6 45   49  6 44                   325798.6244  -0.2648  0.030  -0.0110 0.50  
3578: 51  3 48   50  3 47                   325798.6244   0.2385  0.030  -0.0110 0.50  
3579: 53  0 53   52  1 52                   326016.5133   0.0077  0.030  -0.0043 0.31  
3580: 53  1 53   52  1 52                   326016.5133  -0.0023  0.030  -0.0043 0.19  
3581: 53  0 53   52  0 52                   326016.5133  -0.0063  0.030  -0.0043 0.19  
3582: 53  1 53   52  0 52                   326016.5133  -0.0164  0.030  -0.0043 0.31  
3583: 50  8 43   49  8 42                   326239.2199   0.0465  0.030               
3584: 51  4 48   50  3 47                   326414.8418  -0.0237  0.030               
3585: 16 11  5   15 10  5                   326529.5675   0.0102  0.030   0.0103 0.00  
3586: 16 11  6   15 10  5                   326529.5675   0.0102  0.030   0.0103 0.50  
3587: 16 11  6   15 10  6                   326529.5675   0.0102  0.030   0.0103 0.00  
3588: 16 11  5   15 10  6                   326529.5675   0.0102  0.030   0.0103 0.50  
3589: 50  8 42   49  8 41                   326575.6275   0.0142  0.030               
3590: 32  4 28   31  3 29                   326879.7212  -0.0181  0.030               
3591: 26  8 19   25  7 18                   327449.8624  -0.0308  0.030  -0.0313 0.99  
3592: 26  8 18   25  7 18                   327449.8624  -0.0834  0.030  -0.0313 0.01  
3593: 26  8 19   25  7 19                   327451.0182   0.0239  0.030  -0.0282 0.01  
3594: 26  8 18   25  7 19                   327451.0182  -0.0286  0.030  -0.0282 0.99  
3595: 52  2 50   51  3 49                   327706.9009  -0.0596  0.030               
3596: 52  3 50   51  3 49                   327734.9837   0.0138  0.030               
3597: 52  2 50   51  2 49                   327744.0429   0.0029  0.030               
3598: 52  3 50   51  2 49                   327772.0587   0.0094  0.030               
3599: 34  6 29   33  5 28                   327915.1993   0.0101  0.030               
3600: 49  5 45   48  4 44                   328039.2980  -0.0077  0.030               
3601: 13 12  2   12 11  2                   328203.6104  -0.0175  0.030  -0.0176 0.00  
3602: 13 12  2   12 11  1                   328203.6104  -0.0175  0.030  -0.0176 0.50  
3603: 13 12  1   12 11  1                   328203.6104  -0.0175  0.030  -0.0176 0.00  
3604: 13 12  1   12 11  2                   328203.6104  -0.0175  0.030  -0.0176 0.50  
3605: 16 16  0   16 15  1                   328292.9804  -0.0423  0.030  -0.0423 0.50  
3606: 16 16  1   16 15  1                   328292.9804  -0.0423  0.030  -0.0423 0.00  
3607: 16 16  1   16 15  2                   328292.9804  -0.0423  0.030  -0.0423 0.50  
3608: 17 16  1   17 15  2                   328304.9873  -0.0567  0.030  -0.0567 0.50  
3609: 17 16  2   17 15  3                   328304.9873  -0.0567  0.030  -0.0567 0.50  
3610: 17 16  2   17 15  2                   328304.9873  -0.0567  0.030  -0.0567 0.00  
3611: 18 16  3   18 15  3                   328317.2570  -0.0079  0.030  -0.0079 0.00  
3612: 18 16  2   18 15  3                   328317.2570  -0.0079  0.030  -0.0079 0.50  
3613: 18 16  3   18 15  4                   328317.2570  -0.0079  0.030  -0.0079 0.50  
3614: 19 16  3   19 15  4                   328329.5962  -0.0027  0.030  -0.0027 0.50  
3615: 19 16  4   19 15  4                   328329.5962  -0.0027  0.030  -0.0027 0.00  
3616: 19 16  4   19 15  5                   328329.5962  -0.0027  0.030  -0.0027 0.50  
3617/ 20 16  5   20 15  6                   328342.0669   0.1119  0.030   0.1119 0.50  
3618: 20 16  4   20 15  5                   328342.0669   0.1119  0.030   0.1119 0.50  
3619: 20 16  5   20 15  5                   328342.0669   0.1119  0.030   0.1119 0.00  
3620: 43 16 27   43 15 28                   328354.2716  -0.0539  0.030  -0.0223 0.32  
3621: 43 16 28   43 15 28                   328354.2716  -0.0539  0.030  -0.0223 0.00  
3622: 43 16 28   43 15 29                   328354.2716  -0.0539  0.030  -0.0223 0.32  
3623: 21 16  6   21 15  7                   328354.2716   0.0342  0.030  -0.0223 0.18  
3624: 21 16  6   21 15  6                   328354.2716   0.0342  0.030  -0.0223 0.00  
3625: 21 16  5   21 15  6                   328354.2716   0.0342  0.030  -0.0223 0.18  
3626: 22 16  7   22 15  8                   328366.3821   0.0365  0.030   0.0365 0.50  
3627: 22 16  7   22 15  7                   328366.3821   0.0365  0.030   0.0365 0.00  
3628: 22 16  6   22 15  7                   328366.3821   0.0365  0.030   0.0365 0.50  
3629: 42 16 27   42 15 28                   328377.0729  -0.0296  0.030  -0.0297 0.50  
3630: 42 16 27   42 15 27                   328377.0729  -0.0296  0.030  -0.0297 0.00  
3631: 42 16 26   42 15 27                   328377.0729  -0.0296  0.030  -0.0297 0.50  
3632: 23 16  8   23 15  9                   328378.1778   0.0029  0.030   0.0029 0.50  
3633: 23 16  8   23 15  8                   328378.1778   0.0029  0.030   0.0029 0.00  
3634: 23 16  7   23 15  8                   328378.1778   0.0029  0.030   0.0029 0.50  
3635: 24 16  9   24 15 10                   328389.5998  -0.0158  0.030  -0.0158 0.50  
3636: 24 16  9   24 15  9                   328389.5998  -0.0158  0.030  -0.0158 0.00  
3637: 24 16  8   24 15  9                   328389.5998  -0.0158  0.030  -0.0158 0.50  
3638: 41 16 25   41 15 26                   328396.5343  -0.0152  0.030  -0.0152 0.50  
3639: 41 16 26   41 15 27                   328396.5343  -0.0152  0.030  -0.0152 0.50  
3640: 41 16 26   41 15 26                   328396.5343  -0.0152  0.030  -0.0152 0.00  
3641: 26 16 11   26 15 11                   328410.8805   0.0101  0.030   0.0101 0.00  
3642: 26 16 10   26 15 11                   328410.8805   0.0101  0.030   0.0101 0.50  
3643: 26 16 11   26 15 12                   328410.8805   0.0101  0.030   0.0101 0.50  
3644: 40 16 24   40 15 25                   328412.8685   0.0061  0.030   0.0062 0.50  
3645: 40 16 25   40 15 26                   328412.8685   0.0061  0.030   0.0062 0.50  
3646: 40 16 25   40 15 25                   328412.8685   0.0061  0.030   0.0062 0.00  
3647: 27 16 12   27 15 12                   328420.4303  -0.0122  0.030  -0.0123 0.00  
3648: 27 16 12   27 15 13                   328420.4303  -0.0122  0.030  -0.0123 0.50  
3649: 27 16 11   27 15 12                   328420.4303  -0.0122  0.030  -0.0123 0.50  
3650: 39 16 23   39 15 24                   328426.1700  -0.0620  0.030  -0.0621 0.50  
3651: 39 16 24   39 15 25                   328426.1700  -0.0620  0.030  -0.0621 0.50  
3652: 39 16 24   39 15 24                   328426.1700  -0.0620  0.030  -0.0621 0.00  
3653: 28 16 12   28 15 13                   328429.0620  -0.0804  0.030  -0.0804 0.50  
3654: 28 16 13   28 15 14                   328429.0620  -0.0804  0.030  -0.0804 0.50  
3655: 28 16 13   28 15 13                   328429.0620  -0.0804  0.030  -0.0804 0.00  
3656: 29 16 14   29 15 15                   328436.8169  -0.0209  0.030  -0.0249 0.24  
3657: 29 16 13   29 15 14                   328436.8169  -0.0209  0.030  -0.0249 0.24  
3658: 29 16 14   29 15 14                   328436.8169  -0.0209  0.030  -0.0249 0.00  
3659: 38 16 23   38 15 23                   328436.8169  -0.0284  0.030  -0.0249 0.00  
3660: 38 16 22   38 15 23                   328436.8169  -0.0284  0.030  -0.0249 0.26  
3661: 38 16 23   38 15 24                   328436.8169  -0.0284  0.030  -0.0249 0.26  
3662: 30 16 14   30 15 15                   328443.4162   0.0242  0.030   0.0242 0.50  
3663: 30 16 15   30 15 16                   328443.4162   0.0242  0.030   0.0242 0.50  
3664: 30 16 15   30 15 15                   328443.4162   0.0242  0.030   0.0242 0.00  
3665: 37 16 22   37 15 23                   328444.8646  -0.0194  0.030  -0.0194 0.50  
3666: 37 16 22   37 15 22                   328444.8646  -0.0194  0.030  -0.0194 0.00  
3667: 37 16 21   37 15 22                   328444.8646  -0.0194  0.030  -0.0194 0.50  
3668: 31 16 15   31 15 16                   328448.6720   0.0084  0.030   0.0084 0.50  
3669: 31 16 16   31 15 16                   328448.6720   0.0084  0.030   0.0084 0.00  
3670: 31 16 16   31 15 17                   328448.6720   0.0084  0.030   0.0084 0.50  
3671: 36 16 21   36 15 21                   328450.5371   0.0116  0.030   0.0116 0.00  
3672: 36 16 20   36 15 21                   328450.5371   0.0116  0.030   0.0116 0.50  
3673: 36 16 21   36 15 22                   328450.5371   0.0116  0.030   0.0116 0.50  
3674: 32 16 17   32 15 17                   328452.4905  -0.0164  0.030  -0.0164 0.00  
3675: 32 16 16   32 15 17                   328452.4905  -0.0164  0.030  -0.0164 0.50  
3676: 32 16 17   32 15 18                   328452.4905  -0.0164  0.030  -0.0164 0.50  
3677: 50  7 43   49  7 42                   328684.0444  -0.0313  0.030               
3678: 34  5 29   33  4 30                   329117.9794   0.0292  0.030               
3679: 33  6 27   32  5 28                   329346.3658   0.0504  0.030               
3680: 23  9 15   22  8 14                   329481.1112  -0.0288  0.030  -0.0307 0.50  
3681: 23  9 14   22  8 14                   329481.1112  -0.0289  0.030  -0.0307 0.00  
3682: 23  9 15   22  8 15                   329481.1112  -0.0324  0.030  -0.0307 0.00  
3683: 23  9 14   22  8 15                   329481.1112  -0.0325  0.030  -0.0307 0.50  
3684: 54  5 49   53  6 48                   329698.4888  -0.0090  0.030               
3685: 53  1 52   52  2 51                   329895.2206  -0.0590  0.030               
3686: 53  1 52   52  1 51                   329896.1086  -0.1105  0.030   0.0136 0.50  
3687: 53  2 52   52  2 51                   329896.1086   0.1377  0.030   0.0136 0.50  
3688: 53  2 52   52  1 51                   329896.9486   0.0382  0.030               
3689: 68 13 56   67 13 55                   441302.7804   0.0976  0.060  -0.1129 0.50  
3690: 68 13 55   67 13 54                   441302.7804  -0.3235  0.060  -0.1129 0.50  
3691: 68 12 57   67 12 56                   441760.5512  -0.0095  0.060               
3692: 24 14 10   23 13 10                   441964.9366  -0.0014  0.060  -0.0014 0.00  
3693: 24 14 10   23 13 11                   441964.9366  -0.0014  0.060  -0.0014 0.50  
3694: 24 14 11   23 13 10                   441964.9366  -0.0014  0.060  -0.0014 0.50  
3695: 24 14 11   23 13 11                   441964.9366  -0.0014  0.060  -0.0014 0.00  
3696: 68 11 57   67 11 56                   442447.7984   0.0381  0.060               
3697: 69  6 64   68  6 63                   442642.6726   0.1377  0.060               
3698: 71  3 69   70  2 68                   442805.9002  -0.1360  0.060  -0.0057 0.29  
3699: 71  2 69   70  2 68                   442805.9002  -0.0249  0.060  -0.0057 0.21  
3700: 71  3 69   70  3 68                   442805.9002   0.0135  0.060  -0.0057 0.21  
3701: 71  2 69   70  3 68                   442805.9002   0.1246  0.060  -0.0057 0.29  
3702: 68  8 61   67  8 60                   442932.9838  -0.0316  0.060               
3703: 34 11 24   33 10 23                   442975.0488  -0.0082  0.060  -0.0094 0.50  
3704: 34 11 23   33 10 23                   442975.0488  -0.0083  0.060  -0.0094 0.00  
3705: 34 11 24   33 10 24                   442975.0488  -0.0103  0.060  -0.0094 0.00  
3706: 34 11 23   33 10 24                   442975.0488  -0.0104  0.060  -0.0094 0.50  
3707: 21 15  7   20 14  7                   443606.3075   0.1044  0.060   0.1045 0.00  
3708: 21 15  7   20 14  6                   443606.3075   0.1044  0.060   0.1045 0.50  
3709: 21 15  6   20 14  7                   443606.3075   0.1044  0.060   0.1045 0.50  
3710: 21 15  6   20 14  6                   443606.3075   0.1044  0.060   0.1045 0.00  
3711: 28 13 16   27 12 15                   446748.3259  -0.0174  0.060  -0.0174 0.50  
3712: 28 13 16   27 12 16                   446748.3259  -0.0174  0.060  -0.0174 0.00  
3713: 28 13 15   27 12 16                   446748.3259  -0.0174  0.060  -0.0174 0.50  
3714: 28 13 15   27 12 15                   446748.3259  -0.0174  0.060  -0.0174 0.00  
3715: 69 17 53   68 17 52                   446830.2712   0.0490  0.060   0.0490 0.50  
3716: 69 17 52   68 17 51                   446830.2712   0.0490  0.060   0.0490 0.50  
3717: 69 15 55   68 15 54                   447170.6085  -0.1291  0.060  -0.1301 0.50  
3718: 69 15 54   68 15 53                   447170.6085  -0.1310  0.060  -0.1301 0.50  
3719: 73  0 73   72  1 72                   447192.1775   0.0347  0.060   0.0347 0.31  
3720: 73  0 73   72  0 72                   447192.1775   0.0347  0.060   0.0347 0.19  
3721: 73  1 73   72  1 72                   447192.1775   0.0347  0.060   0.0347 0.19  
3722: 73  1 73   72  0 72                   447192.1775   0.0346  0.060   0.0347 0.31  
3723: 69 14 55   68 14 54                   447433.3241  -0.0069  0.060   0.0116 0.50  
3724: 69 14 56   68 14 55                   447433.3241   0.0301  0.060   0.0116 0.50  
3725/ 69 13 56   68 13 55                   447787.5743  -0.1111  0.060   0.1860 0.50  
3726: 69 13 57   68 13 56                   447787.5743   0.4832  0.060   0.1860 0.50  
3727: 70  5 65   69  6 64                   447815.4047  -0.0918  0.060               
3728: 69 12 58   68 12 57                   448269.3886  -0.0247  0.060               
3729: 69 12 57   68 12 56                   448277.2203  -0.0150  0.060               
3730: 25 14 12   24 13 12                   448458.2187  -0.0467  0.060  -0.0468 0.00  
3731: 25 14 12   24 13 11                   448458.2187  -0.0467  0.060  -0.0468 0.50  
3732: 25 14 11   24 13 12                   448458.2187  -0.0467  0.060  -0.0468 0.50  
3733: 25 14 11   24 13 11                   448458.2187  -0.0467  0.060  -0.0468 0.00  
3734: 68  7 61   67  7 60                   448560.9922   0.0526  0.060               
3735: 70  6 65   69  6 64                   448669.6498  -0.0414  0.060               
3736: 72  3 70   71  2 69                   448839.4963  -0.0515  0.060   0.0453 0.29  
3737: 72  2 70   71  2 69                   448839.4963   0.0309  0.060   0.0453 0.21  
3738: 72  3 70   71  3 69                   448839.4963   0.0596  0.060   0.0453 0.21  
3739: 72  2 70   71  3 69                   448839.4963   0.1420  0.060   0.0453 0.29  
3740: 70  5 65   69  5 64                   448890.0065   0.0510  0.060               
3741: 69 11 59   68 11 58                   448924.3277   0.0656  0.060               
3742: 69 11 58   68 11 57                   449006.0076  -0.1798  0.060               
3743: 69  8 62   68  8 61                   449218.3607   0.0707  0.060               
3744: 67  7 61   66  6 60                   449224.7162   0.1117  0.060               
3745: 35 11 25   34 10 24                   449395.5868   0.0081  0.060   0.0061 0.50  
3746: 35 11 24   34 10 24                   449395.5868   0.0079  0.060   0.0061 0.00  
3747: 35 11 25   34 10 25                   449395.5868   0.0042  0.060   0.0061 0.00  
3748: 35 11 24   34 10 25                   449395.5868   0.0040  0.060   0.0061 0.50  
3749: 69 10 60   68 10 59                   449705.3674   0.0855  0.060               
3750: 70  6 65   69  5 64                   449744.2241   0.0739  0.060               
3751: 22 15  7   21 14  8                   450106.3878   0.0127  0.060   0.0128 0.50  
3752: 22 15  8   21 14  8                   450106.3878   0.0127  0.060   0.0128 0.00  
3753: 22 15  7   21 14  7                   450106.3878   0.0127  0.060   0.0128 0.00  
3754: 22 15  8   21 14  7                   450106.3878   0.0127  0.060   0.0128 0.50  
3755: 42  9 34   41  8 33                   450161.4208   0.0695  0.060               
3756: 73  2 72   72  1 71                   451025.2450  -0.0249  0.060  -0.0234 0.30  
3757: 73  1 72   72  1 71                   451025.2450  -0.0236  0.060  -0.0234 0.20  
3758: 73  2 72   72  2 71                   451025.2450  -0.0231  0.060  -0.0234 0.20  
3759: 73  1 72   72  2 71                   451025.2450  -0.0217  0.060  -0.0234 0.30  
3760: 70 18 52   69 18 51                   453150.9562   0.1335  0.060   0.1335 0.50  
3761: 70 18 53   69 18 52                   453150.9562   0.1335  0.060   0.1335 0.50  
3762: 74  0 74   73  0 73                   453226.1117  -0.0701  0.060  -0.0701 0.19  
3763: 74  0 74   73  1 73                   453226.1117  -0.0700  0.060  -0.0701 0.31  
3764: 74  1 74   73  1 73                   453226.1117  -0.0701  0.060  -0.0701 0.19  
3765: 74  1 74   73  0 73                   453226.1117  -0.0701  0.060  -0.0701 0.31  
3766: 29 13 16   28 12 17                   453227.4707   0.1453  0.060   0.1453 0.50  
3767: 29 13 17   28 12 17                   453227.4707   0.1453  0.060   0.1453 0.00  
3768: 29 13 16   28 12 16                   453227.4707   0.1453  0.060   0.1453 0.00  
3769: 29 13 17   28 12 16                   453227.4707   0.1453  0.060   0.1453 0.50  
3770: 70 17 54   69 17 53                   453262.7861   0.1680  0.060   0.1681 0.50  
3771: 70 17 53   69 17 52                   453262.7861   0.1680  0.060   0.1681 0.50  
3772/ 39 10 30   38  9 29                   453391.3473  -0.2062  0.060  -0.2069 0.99  
3773: 39 10 29   38  9 29                   453391.3473  -0.2665  0.060  -0.2069 0.01  
3774: 39 10 29   38  9 30                   453392.6845   0.0752  0.060   0.0758 0.99  
3775: 39 10 30   38  9 30                   453392.6845   0.1355  0.060   0.0758 0.01  
3776: 70 15 55   69 15 54                   453622.3896  -0.0141  0.060  -0.0127 0.50  
3777: 70 15 56   69 15 55                   453622.3896  -0.0112  0.060  -0.0127 0.50  
3778: 70 13 57   69 13 56                   454272.0871  -0.2870  0.060   0.1297 0.50  
3779: 70 13 58   69 13 57                   454272.0871   0.5464  0.060   0.1297 0.50  
3780: 69  7 62   68  7 61                   454557.8536  -0.0570  0.060               
3781: 25 22  4   25 21  5                   454566.9196   0.0000  0.060   0.0001 0.50  
3782: 25 22  3   25 21  4                   454566.9196   0.0000  0.060   0.0001 0.50  
3783: 25 22  4   25 21  4                   454566.9196   0.0000  0.060   0.0001 0.00  
3784: 27 22  6   27 21  7                   454624.9436   0.0584  0.060   0.0585 0.50  
3785: 27 22  6   27 21  6                   454624.9436   0.0584  0.060   0.0585 0.00  
3786: 27 22  5   27 21  6                   454624.9436   0.0584  0.060   0.0585 0.50  
3787: 28 22  6   28 21  7                   454654.8219   0.0075  0.060   0.0076 0.50  
3788: 28 22  7   28 21  8                   454654.8219   0.0075  0.060   0.0076 0.50  
3789: 28 22  7   28 21  7                   454654.8219   0.0075  0.060   0.0076 0.00  
3790: 29 22  7   29 21  8                   454685.2902  -0.0172  0.060  -0.0173 0.50  
3791: 29 22  8   29 21  8                   454685.2902  -0.0172  0.060  -0.0173 0.00  
3792: 29 22  8   29 21  9                   454685.2902  -0.0172  0.060  -0.0173 0.50  
3793: 71  6 66   70  6 65                   454691.9000  -0.0208  0.060               
3794: 30 22  8   30 21  9                   454716.3787   0.0663  0.060   0.0664 0.50  
3795: 30 22  9   30 21  9                   454716.3787   0.0663  0.060   0.0664 0.00  
3796: 30 22  9   30 21 10                   454716.3787   0.0663  0.060   0.0664 0.50  
3797: 31 22  9   31 21 10                   454747.8089   0.0339  0.060   0.0340 0.50  
3798: 31 22 10   31 21 10                   454747.8089   0.0339  0.060   0.0340 0.00  
3799: 31 22 10   31 21 11                   454747.8089   0.0339  0.060   0.0340 0.50  
3800: 32 22 11   32 21 11                   454779.5554  -0.0843  0.060   0.0521 0.00  
3801: 32 22 10   32 21 11                   454779.5554  -0.0843  0.060   0.0521 0.34  
3802: 32 22 11   32 21 12                   454779.5554  -0.0843  0.060   0.0521 0.34  
3803: 70 12 59   69 12 58                   454779.5554   0.3340  0.060   0.0521 0.33  
3804: 70 12 58   69 12 57                   454789.9163   0.0915  0.060               
3805: 33 22 12   33 21 13                   454811.8460  -0.0033  0.060  -0.0034 0.50  
3806: 33 22 12   33 21 12                   454811.8460  -0.0033  0.060  -0.0034 0.00  
3807: 33 22 11   33 21 12                   454811.8460  -0.0033  0.060  -0.0034 0.50  
3808: 34 22 13   34 21 14                   454844.1840  -0.1610  0.060  -0.1611 0.50  
3809: 34 22 12   34 21 13                   454844.1840  -0.1610  0.060  -0.1611 0.50  
3810: 34 22 13   34 21 13                   454844.1840  -0.1610  0.060  -0.1611 0.00  
3811: 71  5 66   70  5 65                   454868.4859  -0.1204  0.060               
3812: 73  3 71   72  2 70                   454870.4565  -0.0832  0.060  -0.0114 0.29  
3813: 73  2 71   72  2 70                   454870.4565  -0.0220  0.060  -0.0114 0.21  
3814: 73  3 71   72  3 70                   454870.4565  -0.0007  0.060  -0.0114 0.21  
3815: 73  2 71   72  3 70                   454870.4565   0.0604  0.060  -0.0114 0.29  
3816: 35 22 13   35 21 14                   454877.0582  -0.0081  0.060  -0.0081 0.50  
3817: 35 22 14   35 21 14                   454877.0582  -0.0081  0.060  -0.0081 0.00  
3818: 35 22 14   35 21 15                   454877.0582  -0.0081  0.060  -0.0081 0.50  
3819: 36 22 15   36 21 16                   454909.8950  -0.0560  0.060  -0.0561 0.50  
3820: 36 22 14   36 21 15                   454909.8950  -0.0560  0.060  -0.0561 0.50  
3821: 36 22 15   36 21 15                   454909.8950  -0.0560  0.060  -0.0561 0.00  
3822: 37 22 15   37 21 16                   454942.8807  -0.0549  0.060  -0.0549 0.50  
3823: 37 22 16   37 21 16                   454942.8807  -0.0549  0.060  -0.0549 0.00  
3824: 37 22 16   37 21 17                   454942.8807  -0.0549  0.060  -0.0549 0.50  
3825: 26 14 13   25 13 12                   454949.9469   0.0035  0.060   0.0036 0.50  
3826: 26 14 12   25 13 13                   454949.9469   0.0035  0.060   0.0036 0.50  
3827: 26 14 13   25 13 13                   454949.9469   0.0035  0.060   0.0036 0.00  
3828: 26 14 12   25 13 12                   454949.9469   0.0035  0.060   0.0036 0.00  
3829: 38 22 16   38 21 17                   454975.9860   0.0313  0.060   0.0313 0.50  
3830: 38 22 17   38 21 18                   454975.9860   0.0313  0.060   0.0313 0.50  
3831: 38 22 17   38 21 17                   454975.9860   0.0313  0.060   0.0313 0.00  
3832: 39 22 18   39 21 18                   455008.9325  -0.0089  0.060  -0.0090 0.00  
3833: 39 22 18   39 21 19                   455008.9325  -0.0089  0.060  -0.0090 0.50  
3834: 39 22 17   39 21 18                   455008.9325  -0.0089  0.060  -0.0090 0.50  
3835: 40 22 18   40 21 19                   455041.8722   0.0445  0.060   0.0446 0.50  
3836: 40 22 19   40 21 19                   455041.8722   0.0445  0.060   0.0446 0.00  
3837: 40 22 19   40 21 20                   455041.8722   0.0445  0.060   0.0446 0.50  
3838: 41 22 20   41 21 21                   455074.5386  -0.0046  0.060  -0.0046 0.98  
3839: 41 22 19   41 21 21                   455074.5386  -0.0046  0.060  -0.0046 0.01  
3840: 41 22 20   41 21 20                   455074.5386  -0.0046  0.060  -0.0046 0.01  
3841: 42 22 21   42 21 22                   455106.9857  -0.0311  0.060  -0.0311 0.50  
3842: 42 22 21   42 21 21                   455106.9857  -0.0311  0.060  -0.0311 0.00  
3843: 42 22 20   42 21 21                   455106.9857  -0.0311  0.060  -0.0311 0.50  
3844: 43 22 21   43 21 22                   455139.1859   0.0104  0.060   0.0104 0.50  
3845: 43 22 22   43 21 23                   455139.1859   0.0104  0.060   0.0104 0.50  
3846: 43 22 22   43 21 22                   455139.1859   0.0104  0.060   0.0104 0.00  
3847: 44 22 22   44 21 23                   455170.8898  -0.0549  0.060  -0.0549 0.50  
3848: 44 22 23   44 21 24                   455170.8898  -0.0549  0.060  -0.0549 0.50  
3849: 44 22 23   44 21 23                   455170.8898  -0.0549  0.060  -0.0549 0.00  
3850: 45 22 23   45 21 24                   455202.2078  -0.0407  0.060  -0.0408 0.50  
3851: 45 22 24   45 21 24                   455202.2078  -0.0407  0.060  -0.0408 0.00  
3852: 45 22 24   45 21 25                   455202.2078  -0.0407  0.060  -0.0408 0.50  
3853: 46 22 24   46 21 25                   455233.0501   0.0404  0.060   0.0404 0.50  
3854: 46 22 25   46 21 25                   455233.0501   0.0404  0.060   0.0404 0.00  
3855: 46 22 25   46 21 26                   455233.0501   0.0404  0.060   0.0404 0.50  
3856: 47 22 25   47 21 26                   455263.0841  -0.0648  0.060  -0.0649 0.50  
3857: 47 22 26   47 21 27                   455263.0841  -0.0648  0.060  -0.0649 0.50  
3858: 47 22 26   47 21 26                   455263.0841  -0.0648  0.060  -0.0649 0.00  
3859: 48 22 27   48 21 28                   455292.5560  -0.0301  0.060  -0.0302 0.50  
3860: 48 22 27   48 21 27                   455292.5560  -0.0301  0.060  -0.0302 0.00  
3861: 48 22 26   48 21 27                   455292.5560  -0.0301  0.060  -0.0302 0.50  
3862: 49 22 28   49 21 28                   455321.2317  -0.0077  0.060  -0.0077 0.00  
3863: 49 22 28   49 21 29                   455321.2317  -0.0077  0.060  -0.0077 0.50  
3864: 49 22 27   49 21 28                   455321.2317  -0.0077  0.060  -0.0077 0.50  
3865: 70 11 60   69 11 59                   455464.0929   0.0266  0.060               
3866: 70  8 63   69  8 62                   455476.8594  -0.0010  0.060               
3867: 70 11 59   69 11 58                   455571.0220  -0.0450  0.060               
3868: 70 10 61   69 10 60                   456252.1925   0.0645  0.060               
3869: 43  9 35   42  8 34                   456312.5032   0.0749  0.060               
3870: 43  9 34   42  8 35                   456419.8351  -0.0055  0.060               
3871: 23 15  8   22 14  8                   456605.7172   0.0250  0.060   0.0251 0.00  
3872: 23 15  8   22 14  9                   456605.7172   0.0250  0.060   0.0251 0.50  
3873: 23 15  9   22 14  8                   456605.7172   0.0250  0.060   0.0251 0.50  
3874: 23 15  9   22 14  9                   456605.7172   0.0250  0.060   0.0251 0.00  
3875: 69  8 61   68  8 60                   456615.8693   0.0492  0.060               
3876: 72  5 68   71  5 67                   456670.1704   0.0121  0.060               
3877: 72  4 68   71  4 67                   456682.3414  -0.0440  0.060               
3878: 72  5 68   71  4 67                   456723.8587   0.0932  0.060               
3879: 70 10 60   69 10 59                   457053.9169  -0.0473  0.060               
3880: 74  2 73   73  1 72                   457056.8534  -0.0030  0.060  -0.0018 0.30  
3881: 74  1 73   73  1 72                   457056.8534  -0.0020  0.060  -0.0018 0.20  
3882: 74  2 73   73  2 72                   457056.8534  -0.0016  0.060  -0.0018 0.20  
3883: 74  1 73   73  2 72                   457056.8534  -0.0006  0.060  -0.0018 0.30  
3884: 33 12 21   32 11 22                   457853.4036   0.0258  0.060   0.0259 0.50  
3885: 33 12 21   32 11 21                   457853.4036   0.0258  0.060   0.0259 0.00  
3886: 33 12 22   32 11 21                   457853.4036   0.0258  0.060   0.0259 0.50  
3887: 33 12 22   32 11 22                   457853.4036   0.0258  0.060   0.0259 0.00  
3888: 20 16  4   19 15  4                   458213.4654   0.0154  0.060   0.0155 0.00  
3889: 20 16  5   19 15  5                   458213.4654   0.0154  0.060   0.0155 0.00  
3890: 20 16  4   19 15  5                   458213.4654   0.0154  0.060   0.0155 0.50  
3891: 20 16  5   19 15  4                   458213.4654   0.0154  0.060   0.0155 0.50  
3892: 71 22 49   70 22 48                   459390.2807   0.1711  0.060   0.1712 0.50  
3893: 71 22 50   70 22 49                   459390.2807   0.1711  0.060   0.1712 0.50  
3894: 17 17  0   16 16  1                   459783.0685   0.0264  0.060   0.0264 0.50  
3895: 17 17  1   16 16  0                   459783.0685   0.0264  0.060   0.0264 0.50  
3896: 17 17  0   16 16  0                   459783.0685   0.0264  0.060   0.0264 0.00  
3897: 17 17  1   16 16  1                   459783.0685   0.0264  0.060   0.0264 0.00  
3898: 71 14 57   70 14 56                   460364.1618   0.0596  0.060   0.0983 0.50  
3899: 71 14 58   70 14 57                   460364.1618   0.1370  0.060   0.0983 0.50  
3900: 70  7 63   69  7 62                   460485.7976  -0.0818  0.060               
3901: 72  6 67   71  6 66                   460709.8404   0.0886  0.060               
3902: 72  5 67   71  5 66                   460851.1431   0.0859  0.060               
3903: 72  6 67   71  5 66                   461387.4165   0.1556  0.060               
3904: 27 14 13   26 13 14                   461439.7907   0.0122  0.060   0.0122 0.50  
3905: 27 14 14   26 13 13                   461439.7907   0.0122  0.060   0.0122 0.50  
3906: 27 14 13   26 13 13                   461439.7907   0.0122  0.060   0.0122 0.00  
3907: 27 14 14   26 13 14                   461439.7907   0.0122  0.060   0.0122 0.00  
3908: 71  8 64   70  8 63                   461709.1330   0.0646  0.060               
3909: 71 11 61   70 11 60                   462004.4642  -0.0578  0.060               
3910: 71 11 60   70 11 59                   462143.4127  -0.0104  0.060               
3911: 37 11 26   36 10 27                   462211.4666   0.0106  0.060   0.0171 0.50  
3912: 37 11 27   36 10 27                   462211.4666   0.0112  0.060   0.0171 0.00  
3913: 37 11 26   36 10 26                   462211.4666   0.0229  0.060   0.0171 0.00  
3914: 37 11 27   36 10 26                   462211.4666   0.0235  0.060   0.0171 0.50  
3915/ 44  9 36   43  8 35                   462427.2198  -0.2103  0.060               
3916: 44  9 35   43  8 36                   462581.4854  -0.0971  0.060               
3917: 73  5 69   72  5 68                   462689.2208  -0.0191  0.060               
3918: 73  4 69   72  4 68                   462698.7228   0.0045  0.060               
3919: 73  5 69   72  4 68                   462730.6952   0.0751  0.060               
3920: 71 10 62   70 10 61                   462792.8108  -0.0038  0.060               
3921: 75  2 74   74  1 73                   463085.8439   0.0094  0.060   0.0103 0.30  
3922: 75  1 74   74  1 73                   463085.8439   0.0101  0.060   0.0103 0.20  
3923: 75  2 74   74  2 73                   463085.8439   0.0104  0.060   0.0103 0.20  
3924: 75  1 74   74  2 73                   463085.8439   0.0111  0.060   0.0103 0.30  
3925: 24 15 10   23 14  9                   463103.9660  -0.0419  0.060  -0.0419 0.50  
3926: 24 15 10   23 14 10                   463103.9660  -0.0419  0.060  -0.0419 0.00  
3927: 24 15  9   23 14  9                   463103.9660  -0.0419  0.060  -0.0419 0.00  
3928: 24 15  9   23 14 10                   463103.9660  -0.0419  0.060  -0.0419 0.50  
3929: 70  8 62   69  8 61                   463247.9017   0.1533  0.060               
3930: 71 10 61   70 10 60                   463785.3274  -0.0537  0.060               
3931: 49  8 42   48  7 41                   464086.2892  -0.0699  0.060               
3932: 34 12 22   33 11 23                   464300.5407   0.0110  0.060   0.0111 0.50  
3933: 34 12 22   33 11 22                   464300.5407   0.0110  0.060   0.0111 0.00  
3934: 34 12 23   33 11 22                   464300.5407   0.0110  0.060   0.0111 0.50  
3935: 34 12 23   33 11 23                   464300.5407   0.0110  0.060   0.0111 0.00  
3936: 72  7 66   71  7 65                   464689.5953   0.0474  0.060               
3937: 21 16  6   20 15  6                   464716.8889  -0.0216  0.060  -0.0217 0.00  
3938: 21 16  6   20 15  5                   464716.8889  -0.0216  0.060  -0.0217 0.50  
3939: 21 16  5   20 15  5                   464716.8889  -0.0216  0.060  -0.0217 0.00  
3940: 21 16  5   20 15  6                   464716.8889  -0.0216  0.060  -0.0217 0.50  
3941/ 74  3 71   73  4 70                   464770.2259  -0.1863  0.060               
3942: 74  3 71   73  3 70                   464771.8501  -0.2591  0.060  -0.0512 0.50  
3943: 74  4 71   73  4 70                   464771.8501   0.1566  0.060  -0.0512 0.50  
3944: 74  4 71   73  3 70                   464773.4595   0.0690  0.060               
3945: 48  8 40   47  7 41                   465051.2699  -0.0065  0.060               
3946: 76  1 76   75  0 75                   465286.4140  -0.0445  0.060  -0.0446 0.31  
3947: 76  0 76   75  1 75                   465286.4140  -0.0445  0.060  -0.0446 0.31  
3948: 76  0 76   75  0 75                   465286.4140  -0.0445  0.060  -0.0446 0.19  
3949: 76  1 76   75  1 75                   465286.4140  -0.0445  0.060  -0.0446 0.19  
3950: 72 22 51   71 22 50                   465794.2262   0.0252  0.060   0.0253 0.50  
3951: 72 22 50   71 22 49                   465794.2262   0.0252  0.060   0.0253 0.50  
3952: 72 23 50   71 23 49                   465796.8169  -0.0147  0.060  -0.0148 0.50  
3953: 72 23 49   71 23 48                   465796.8169  -0.0147  0.060  -0.0148 0.50  
3954: 72 21 52   71 21 51                   465809.4829   0.0672  0.060   0.0672 0.50  
3955: 72 21 51   71 21 50                   465809.4829   0.0672  0.060   0.0672 0.50  
3956: 72 20 52   71 20 51                   465845.2130  -0.1672  0.060  -0.1672 0.50  
3957: 72 20 53   71 20 52                   465845.2130  -0.1672  0.060  -0.1672 0.50  
3958: 72 19 54   71 19 53                   465905.8202  -0.0296  0.060  -0.0296 0.50  
3959: 72 19 53   71 19 52                   465905.8202  -0.0296  0.060  -0.0296 0.50  
3960: 72 18 54   71 18 53                   465995.7192  -0.0430  0.060  -0.0431 0.50  
3961: 72 18 55   71 18 54                   465995.7192  -0.0430  0.060  -0.0431 0.50  
3962: 41 10 32   40  9 31                   466024.2238  -0.0375  0.060  -0.0392 0.99  
3963: 41 10 31   40  9 31                   466024.2238  -0.1995  0.060  -0.0392 0.01  
3964: 41 10 31   40  9 32                   466026.8646  -0.0186  0.060  -0.0170 0.99  
3965: 41 10 32   40  9 32                   466026.8646   0.1433  0.060  -0.0170 0.01  
3966: 72 17 55   71 17 54                   466121.7775   0.0356  0.060   0.0356 0.50  
3967: 72 17 56   71 17 55                   466121.7775   0.0356  0.060   0.0356 0.50  
3968: 31 13 18   30 12 19                   466175.7707   0.0316  0.060   0.0317 0.50  
3969: 31 13 19   30 12 19                   466175.7707   0.0316  0.060   0.0317 0.00  
3970: 31 13 19   30 12 18                   466175.7707   0.0316  0.060   0.0317 0.50  
3971: 31 13 18   30 12 18                   466175.7707   0.0316  0.060   0.0317 0.00  
3972: 18 17  1   17 16  2                   466289.4953  -0.0094  0.060  -0.0094 0.50  
3973: 18 17  2   17 16  1                   466289.4953  -0.0094  0.060  -0.0094 0.50  
3974: 18 17  1   17 16  1                   466289.4953  -0.0094  0.060  -0.0094 0.00  
3975: 18 17  2   17 16  2                   466289.4953  -0.0094  0.060  -0.0094 0.00  
3976/ 73  5 68   72  6 67                   466299.9221  -0.1931  0.060               
3977: 71  7 64   70  7 63                   466354.0427  -0.0561  0.060               
3978: 72 15 57   71 15 56                   466522.1597   0.0350  0.060   0.0382 0.50  
3979: 72 15 58   71 15 57                   466522.1597   0.0413  0.060   0.0382 0.50  
3980: 73  6 67   72  7 66                   466781.8490  -0.1091  0.060               
3981: 72 14 58   71 14 57                   466828.4559  -0.0513  0.060   0.0040 0.50  
3982: 72 14 59   71 14 58                   466828.4559   0.0593  0.060   0.0040 0.50  
3983: 73  5 68   72  5 67                   466836.2082  -0.1107  0.060               
3984: 75  3 73   74  2 72                   466924.7715  -0.0468  0.060  -0.0073 0.29  
3985: 75  2 73   74  2 72                   466924.7715  -0.0131  0.060  -0.0073 0.21  
3986: 75  3 73   74  3 72                   466924.7715  -0.0013  0.060  -0.0073 0.21  
3987: 75  2 73   74  3 72                   466924.7715   0.0322  0.060  -0.0073 0.29  
3988: 72 13 60   71 13 59                   467240.6107  -0.0990  0.060               
3989: 72 13 59   71 13 58                   467242.4398   0.1203  0.060               
3990: 73  6 68   72  5 67                   467259.7963  -0.0288  0.060               
3991: 71  9 62   70  9 61                   467278.8154   0.0003  0.060               
3992: 72 12 61   71 12 60                   467801.7321  -0.0512  0.060               
3993: 72 12 60   71 12 59                   467820.8569  -0.0695  0.060               
3994: 72  8 65   71  8 64                   467915.5397   0.0409  0.060               
3995: 28 14 15   27 13 15                   467927.5408  -0.0298  0.060  -0.0299 0.00  
3996: 28 14 15   27 13 14                   467927.5408  -0.0298  0.060  -0.0299 0.50  
3997: 28 14 14   27 13 15                   467927.5408  -0.0298  0.060  -0.0299 0.50  
3998: 28 14 14   27 13 14                   467927.5408  -0.0298  0.060  -0.0299 0.00  
3999: 45  9 37   44  8 36                   468501.7432   0.0071  0.060               
4000: 50  8 43   49  7 42                   468535.0854   0.0001  0.060               
4001: 38 11 28   37 10 27                   468605.6076  -0.0282  0.060  -0.0394 0.50  
4002: 38 11 27   37 10 27                   468605.6076  -0.0293  0.060  -0.0394 0.00  
4003: 38 11 28   37 10 28                   468605.6076  -0.0494  0.060  -0.0394 0.00  
4004: 38 11 27   37 10 28                   468605.6076  -0.0505  0.060  -0.0394 0.50  
4005: 74  5 70   73  5 69                   468705.9814   0.0517  0.060               
4006: 45  9 36   44  8 37                   468720.7425  -0.0419  0.060               
4007: 72 11 61   71 11 60                   468724.4565   0.0027  0.060               
4008: 74  5 70   73  4 69                   468737.7152  -0.1162  0.060               
4009: 76  2 75   75  1 74                   469112.1842   0.0115  0.060   0.0121 0.30  
4010: 76  1 75   75  1 74                   469112.1842   0.0120  0.060   0.0121 0.20  
4011: 76  2 75   75  2 74                   469112.1842   0.0122  0.060   0.0121 0.20  
4012: 76  1 75   75  2 74                   469112.1842   0.0127  0.060   0.0121 0.30  
4013: 25 15 11   24 14 10                   469601.1803   0.0099  0.060   0.0100 0.50  
4014: 25 15 10   24 14 10                   469601.1803   0.0099  0.060   0.0100 0.00  
4015: 25 15 10   24 14 11                   469601.1803   0.0099  0.060   0.0100 0.50  
4016: 25 15 11   24 14 11                   469601.1803   0.0099  0.060   0.0100 0.00  
4017: 71  8 63   70  8 62                   469797.8520  -0.0700  0.060               
4018: 72 10 62   71 10 61                   470544.9752   0.0607  0.060               
4019: 72  7 66   71  6 65                   470605.7485  -0.0704  0.060               
4020: 73  7 67   72  7 66                   470735.0660  -0.0255  0.060               
4021: 35 12 24   34 11 24                   470741.8583  -0.0174  0.060  -0.0174 0.00  
4022: 35 12 23   34 11 23                   470741.8583  -0.0174  0.060  -0.0174 0.00  
4023: 35 12 23   34 11 24                   470741.8583  -0.0174  0.060  -0.0174 0.50  
4024: 35 12 24   34 11 23                   470741.8583  -0.0174  0.060  -0.0174 0.50  
4025: 75  3 72   74  4 71                   470791.9378  -0.1129  0.060               
4026: 75  3 72   74  3 71                   470793.1508  -0.1810  0.060  -0.0238 0.50  
4027: 75  4 72   74  4 71                   470793.1508   0.1335  0.060  -0.0238 0.50  
4028: 75  4 72   74  3 71                   470794.4136   0.1151  0.060               
4029: 22 16  7   21 15  7                   471219.8566   0.0152  0.060   0.0152 0.00  
4030: 22 16  6   21 15  6                   471219.8566   0.0152  0.060   0.0152 0.00  
4031: 22 16  7   21 15  6                   471219.8566   0.0152  0.060   0.0152 0.50  
4032: 22 16  6   21 15  7                   471219.8566   0.0152  0.060   0.0152 0.50  
4033: 77  1 77   76  1 76                   471312.6203  -0.0142  0.060  -0.0143 0.19  
4034: 77  0 77   76  0 76                   471312.6203  -0.0142  0.060  -0.0143 0.19  
4035: 77  0 77   76  1 76                   471312.6203  -0.0142  0.060  -0.0143 0.31  
4036: 77  1 77   76  0 76                   471312.6203  -0.0142  0.060  -0.0143 0.31  
4037: 49  8 41   48  7 42                   471448.2088   0.0433  0.060               
4038: 72  7 65   71  7 64                   472173.3369  -0.0490  0.060               
4039: 73 22 52   72 22 51                   472195.5278   0.0124  0.060  -0.0262 0.26  
4040: 73 22 51   72 22 50                   472195.5278   0.0124  0.060  -0.0262 0.26  
4041: 73 23 51   72 23 50                   472195.5278  -0.0683  0.060  -0.0262 0.24  
4042: 73 23 50   72 23 49                   472195.5278  -0.0683  0.060  -0.0262 0.24  
4043: 73 21 52   72 21 51                   472213.8907  -0.0098  0.060  -0.0099 0.50  
4044: 73 21 53   72 21 52                   472213.8907  -0.0098  0.060  -0.0099 0.50  
4045: 73 20 54   72 20 53                   472253.7779  -0.0067  0.060  -0.0067 0.50  
4046: 73 20 53   72 20 52                   472253.7779  -0.0067  0.060  -0.0067 0.50  
4047: 42 10 33   41  9 32                   472315.6834  -0.0016  0.060  -0.0043 0.99  
4048: 42 10 32   41  9 32                   472315.6834  -0.2618  0.060  -0.0043 0.01  
4049: 42 10 33   41  9 33                   472319.4787  -0.0017  0.060  -0.0306 0.01  
4050: 73 19 54   72 19 53                   472319.4787   0.3863  0.060  -0.0306 0.18  
4051: 73 19 55   72 19 54                   472319.4787   0.3863  0.060  -0.0306 0.18  
4052: 42 10 32   41  9 33                   472319.4787  -0.2620  0.060  -0.0306 0.64  
4053/ 74  5 69   73  6 68                   472400.2277   0.1965  0.060               
4054: 73 18 56   72 18 55                   472415.0495   0.0585  0.060   0.0585 0.50  
4055: 73 18 55   72 18 54                   472415.0495   0.0585  0.060   0.0585 0.50  
4056: 73 17 57   72 17 56                   472548.4368   0.0140  0.060   0.0140 0.50  
4057: 73 17 56   72 17 55                   472548.4368   0.0139  0.060   0.0140 0.50  
4058: 32 13 20   31 12 19                   472644.6154  -0.0040  0.060  -0.0041 0.50  
4059: 32 13 19   31 12 19                   472644.6154  -0.0040  0.060  -0.0041 0.00  
4060: 32 13 19   31 12 20                   472644.6154  -0.0040  0.060  -0.0041 0.50  
4061: 32 13 20   31 12 20                   472644.6154  -0.0040  0.060  -0.0041 0.00  
4062: 51  8 44   50  7 43                   472669.6978  -0.0565  0.060               
4063: 73 16 57   72 16 56                   472729.0344   0.0831  0.060   0.0834 0.50  
4064: 73 16 58   72 16 57                   472729.0344   0.0836  0.060   0.0834 0.50  
4065: 74  6 69   73  6 68                   472733.8357  -0.0511  0.060               
4066: 19 17  3   18 16  3                   472795.8923  -0.0010  0.060  -0.0010 0.00  
4067: 19 17  2   18 16  2                   472795.8923  -0.0010  0.060  -0.0010 0.00  
4068: 19 17  3   18 16  2                   472795.8923  -0.0010  0.060  -0.0010 0.50  
4069: 19 17  2   18 16  3                   472795.8923  -0.0010  0.060  -0.0010 0.50  
4070: 48  1 47   47  0 47                   472837.9397  -0.0815  0.060               
4071: 76  3 74   75  2 73                   472948.0361   0.0020  0.060   0.0314 0.29  
4072: 76  2 74   75  2 73                   472948.0361   0.0270  0.060   0.0314 0.21  
4073: 76  3 74   75  3 73                   472948.0361   0.0357  0.060   0.0314 0.21  
4074: 76  2 74   75  3 73                   472948.0361   0.0607  0.060   0.0314 0.29  
4075: 73 15 58   72 15 57                   472970.2254   0.0525  0.060   0.0572 0.50  
4076: 73 15 59   72 15 58                   472970.2254   0.0618  0.060   0.0572 0.50  
4077: 74  6 69   73  5 68                   473157.4408   0.0478  0.060               
4078: 73 14 59   72 14 58                   473292.2118  -0.0714  0.060   0.0072 0.50  
4079: 73 14 60   72 14 59                   473292.2118   0.0859  0.060   0.0072 0.50  
4080/ 74  6 68   73  7 67                   473555.7383   0.2022  0.060               
4081: 73 13 60   72 13 59                   473727.7615   0.0377  0.060               
4082: 73  8 66   72  8 65                   474096.9795   0.0208  0.060               
4083: 73 12 62   72 12 61                   474314.5415   0.0027  0.060               
4084/ 73 12 61   72 12 60                   474339.8030  -0.2351  0.060               
4085: 29 14 16   28 13 16                   474413.1172   0.0047  0.060   0.0048 0.00  
4086: 29 14 15   28 13 16                   474413.1172   0.0047  0.060   0.0048 0.50  
4087: 29 14 16   28 13 15                   474413.1172   0.0047  0.060   0.0048 0.50  
4088: 29 14 15   28 13 15                   474413.1172   0.0047  0.060   0.0048 0.00  
4089: 51  8 43   50  7 43                   474430.2890   0.1450  0.060               
4090: 46  9 38   45  8 37                   474529.6276  -0.1608  0.060               
4091: 75  4 71   74  4 70                   474725.9478   0.0639  0.060               
4092: 75  5 71   74  4 70                   474744.7361  -0.0425  0.060               
4093: 46  9 37   45  8 38                   474838.1612   0.0785  0.060               
4094: 39 11 29   38 10 28                   474989.8477  -0.0157  0.060  -0.0347 0.50  
4095: 39 11 28   38 10 28                   474989.8477  -0.0176  0.060  -0.0347 0.00  
4096: 39 11 29   38 10 29                   474989.8477  -0.0518  0.060  -0.0347 0.00  
4097: 39 11 28   38 10 29                   474989.8477  -0.0536  0.060  -0.0347 0.50  
4098: 73 11 63   72 11 62                   475085.7171  -0.0023  0.060               
4099: 77  2 76   76  1 75                   475135.8218  -0.0181  0.060  -0.0177 0.30  
4100: 77  1 76   76  1 75                   475135.8218  -0.0177  0.060  -0.0177 0.20  
4101: 77  2 76   76  2 75                   475135.8218  -0.0175  0.060  -0.0177 0.20  
4102: 77  1 76   76  2 75                   475135.8218  -0.0172  0.060  -0.0177 0.30  
4103: 73 11 62   72 11 61                   475315.5738   0.0223  0.060               
4104: 23 23  1   23 22  1                   475439.8454   0.0435  0.060   0.0435 0.00  
4105: 23 23  1   23 22  2                   475439.8454   0.0435  0.060   0.0435 0.50  
4106: 23 23  0   23 22  1                   475439.8454   0.0435  0.060   0.0435 0.50  
4107: 24 23  2   24 22  2                   475468.9457  -0.0493  0.060  -0.0494 0.00  
4108: 24 23  1   24 22  2                   475468.9457  -0.0493  0.060  -0.0494 0.50  
4109: 24 23  2   24 22  3                   475468.9457  -0.0493  0.060  -0.0494 0.50  
4110: 25 23  2   25 22  3                   475499.1019   0.0283  0.060   0.0283 0.50  
4111: 25 23  3   25 22  4                   475499.1019   0.0283  0.060   0.0283 0.50  
4112: 25 23  3   25 22  3                   475499.1019   0.0283  0.060   0.0283 0.00  
4113: 26 23  4   26 22  4                   475529.9211  -0.0762  0.060  -0.0762 0.00  
4114: 26 23  3   26 22  4                   475529.9211  -0.0762  0.060  -0.0762 0.50  
4115: 26 23  4   26 22  5                   475529.9211  -0.0762  0.060  -0.0762 0.50  
4116: 73  7 67   72  6 66                   475580.4185   0.1057  0.060               
4117: 28 23  6   28 22  7                   475594.2806   0.0674  0.060   0.0675 0.50  
4118: 28 23  6   28 22  6                   475594.2806   0.0674  0.060   0.0675 0.00  
4119: 28 23  5   28 22  6                   475594.2806   0.0674  0.060   0.0675 0.50  
4120: 29 23  7   29 22  7                   475627.4042  -0.0133  0.060  -0.0134 0.00  
4121: 29 23  6   29 22  7                   475627.4042  -0.0133  0.060  -0.0134 0.50  
4122: 29 23  7   29 22  8                   475627.4042  -0.0133  0.060  -0.0134 0.50  
4123: 31 23  8   31 22  9                   475695.7936   0.0040  0.060   0.0040 0.50  
4124: 31 23  9   31 22  9                   475695.7936   0.0040  0.060   0.0040 0.00  
4125: 31 23  9   31 22 10                   475695.7936   0.0040  0.060   0.0040 0.50  
4126: 32 23  9   32 22 10                   475730.7791  -0.0817  0.060  -0.0818 0.50  
4127: 32 23 10   32 22 10                   475730.7791  -0.0817  0.060  -0.0818 0.00  
4128: 32 23 10   32 22 11                   475730.7791  -0.0817  0.060  -0.0818 0.50  
4129: 33 23 11   33 22 12                   475766.4308  -0.0248  0.060  -0.0249 0.50  
4130: 33 23 11   33 22 11                   475766.4308  -0.0248  0.060  -0.0249 0.00  
4131: 33 23 10   33 22 11                   475766.4308  -0.0248  0.060  -0.0249 0.50  
4132: 34 23 12   34 22 13                   475802.4865  -0.0356  0.060  -0.0357 0.50  
4133: 34 23 12   34 22 12                   475802.4865  -0.0356  0.060  -0.0357 0.00  
4134: 34 23 11   34 22 12                   475802.4865  -0.0356  0.060  -0.0357 0.50  
4135: 73  9 65   72  9 64                   475836.1010  -0.0110  0.060               
4136: 35 23 13   35 22 14                   475838.9677  -0.0395  0.060  -0.0396 0.50  
4137: 35 23 12   35 22 13                   475838.9677  -0.0395  0.060  -0.0396 0.50  
4138: 35 23 13   35 22 13                   475838.9677  -0.0395  0.060  -0.0396 0.00  
4139: 73 10 64   72 10 63                   475849.5035  -0.0358  0.060               
4140: 36 23 14   36 22 15                   475875.7909  -0.0654  0.060  -0.0655 0.50  
4141: 36 23 13   36 22 14                   475875.7909  -0.0654  0.060  -0.0655 0.50  
4142: 36 23 14   36 22 14                   475875.7909  -0.0654  0.060  -0.0655 0.00  
4143: 37 23 15   37 22 15                   475912.9908  -0.0226  0.060  -0.0227 0.00  
4144: 37 23 15   37 22 16                   475912.9908  -0.0226  0.060  -0.0227 0.50  
4145: 37 23 14   37 22 15                   475912.9908  -0.0226  0.060  -0.0227 0.50  
4146: 38 23 16   38 22 16                   475950.4233   0.0021  0.060   0.0021 0.00  
4147: 38 23 15   38 22 16                   475950.4233   0.0021  0.060   0.0021 0.50  
4148: 38 23 16   38 22 17                   475950.4233   0.0021  0.060   0.0021 0.50  
4149: 39 23 16   39 22 17                   475988.0581   0.0372  0.060   0.0373 0.50  
4150: 39 23 17   39 22 17                   475988.0581   0.0372  0.060   0.0373 0.00  
4151: 39 23 17   39 22 18                   475988.0581   0.0372  0.060   0.0373 0.50  
4152: 40 23 17   40 22 18                   476025.6972  -0.0550  0.060  -0.0551 0.50  
4153: 40 23 18   40 22 18                   476025.6972  -0.0550  0.060  -0.0551 0.00  
4154: 40 23 18   40 22 19                   476025.6972  -0.0550  0.060  -0.0551 0.50  
4155: 41 23 19   41 22 19                   476063.5342  -0.0198  0.060  -0.0199 0.00  
4156: 41 23 19   41 22 20                   476063.5342  -0.0198  0.060  -0.0199 0.50  
4157: 41 23 18   41 22 19                   476063.5342  -0.0198  0.060  -0.0199 0.50  
4158: 26 15 12   25 14 11                   476097.0202  -0.0011  0.060  -0.0012 0.50  
4159: 26 15 11   25 14 11                   476097.0202  -0.0011  0.060  -0.0012 0.00  
4160: 26 15 12   25 14 12                   476097.0202  -0.0011  0.060  -0.0012 0.00  
4161: 26 15 11   25 14 12                   476097.0202  -0.0011  0.060  -0.0012 0.50  
4162: 42 23 19   42 22 20                   476101.3469  -0.0165  0.060  -0.0166 0.50  
4163: 42 23 20   42 22 20                   476101.3469  -0.0165  0.060  -0.0166 0.00  
4164: 42 23 20   42 22 21                   476101.3469  -0.0165  0.060  -0.0166 0.50  
4165: 43 23 21   43 22 21                   476139.0854  -0.0309  0.060  -0.0310 0.00  
4166: 43 23 20   43 22 21                   476139.0854  -0.0309  0.060  -0.0310 0.50  
4167: 43 23 21   43 22 22                   476139.0854  -0.0309  0.060  -0.0310 0.50  
4168: 44 23 22   44 22 22                   476176.7019  -0.0455  0.060  -0.0455 0.00  
4169: 44 23 22   44 22 23                   476176.7019  -0.0455  0.060  -0.0455 0.50  
4170: 44 23 21   44 22 22                   476176.7019  -0.0455  0.060  -0.0455 0.50  
4171: 45 23 22   45 22 23                   476214.0913  -0.0984  0.060  -0.0985 0.50  
4172: 45 23 23   45 22 24                   476214.0913  -0.0984  0.060  -0.0985 0.50  
4173: 45 23 23   45 22 23                   476214.0913  -0.0984  0.060  -0.0985 0.00  
4174: 46 23 24   46 22 25                   476251.3364  -0.0391  0.060  -0.0392 0.50  
4175: 46 23 23   46 22 24                   476251.3364  -0.0391  0.060  -0.0392 0.50  
4176: 46 23 24   46 22 24                   476251.3364  -0.0391  0.060  -0.0392 0.00  
4177: 72  8 64   71  8 63                   476262.5677  -0.0288  0.060               
4178: 47 23 25   47 22 25                   476288.2355   0.0000  0.060   0.0001 0.00  
4179: 47 23 25   47 22 26                   476288.2355   0.0000  0.060   0.0001 0.50  
4180: 47 23 24   47 22 25                   476288.2355   0.0000  0.060   0.0001 0.50  
4181: 48 23 26   48 22 26                   476324.7187   0.0198  0.060   0.0199 0.00  
4182: 48 23 26   48 22 27                   476324.7187   0.0198  0.060   0.0199 0.50  
4183: 48 23 25   48 22 26                   476324.7187   0.0198  0.060   0.0199 0.50  
4184: 49 23 27   49 22 28                   476360.6689  -0.0250  0.060  -0.0250 0.50  
4185: 49 23 26   49 22 27                   476360.6689  -0.0250  0.060  -0.0250 0.50  
4186: 49 23 27   49 22 27                   476360.6689  -0.0250  0.060  -0.0250 0.00  
4187: 50 23 28   50 22 29                   476396.1342  -0.0135  0.060  -0.0135 0.50  
4188: 50 23 28   50 22 28                   476396.1342  -0.0135  0.060  -0.0135 0.00  
4189: 50 23 27   50 22 28                   476396.1342  -0.0135  0.060  -0.0135 0.50  
4190: 52  8 45   51  7 44                   476459.2949   0.0711  0.060               
4191: 74  7 68   73  7 67                   476769.6751  -0.0077  0.060               
4192: 76  3 73   75  3 72                   476811.9728  -0.0497  0.060   0.0692 0.22  
4193: 76  4 73   75  4 72                   476811.9728   0.1880  0.060   0.0692 0.22  
4194: 76  4 73   75  3 72                   476811.9728  -0.7784  0.060   0.0692 0.28  
4195: 76  3 73   75  4 72                   476811.9728   0.9167  0.060   0.0692 0.28  
4196: 36 12 25   35 11 24                   477177.0193   0.0103  0.060   0.0103 0.50  
4197: 36 12 24   35 11 24                   477177.0193   0.0103  0.060   0.0103 0.00  
4198: 36 12 24   35 11 25                   477177.0193   0.0101  0.060   0.0103 0.50  
4199: 36 12 25   35 11 25                   477177.0193   0.0101  0.060   0.0103 0.00  
4200: 23 16  8   22 15  8                   477722.1186  -0.0006  0.060  -0.0007 0.00  
4201: 23 16  8   22 15  7                   477722.1186  -0.0006  0.060  -0.0007 0.50  
4202: 23 16  7   22 15  8                   477722.1186  -0.0006  0.060  -0.0007 0.50  
4203: 23 16  7   22 15  7                   477722.1186  -0.0006  0.060  -0.0007 0.00  
4204: 73  7 66   72  7 65                   477955.4686  -0.0079  0.060               
4205: 50  8 42   49  7 43                   477962.0917   0.0510  0.060               
4206: 75  5 70   74  6 69                   478478.1282   0.0037  0.060               
4207: 43 10 34   42  9 33                   478588.9418   0.0148  0.060   0.0107 0.99  
4208: 43 10 33   42  9 33                   478588.9418  -0.3982  0.060   0.0107 0.01  
4209: 74 23 51   73 23 50                   478591.5225   0.0773  0.060   0.0773 0.50  
4210: 74 23 52   73 23 51                   478591.5225   0.0773  0.060   0.0773 0.50  
4211: 74 22 52   73 22 51                   478593.8626  -0.1529  0.060  -0.1530 0.50  
4212: 74 22 53   73 22 52                   478593.8626  -0.1529  0.060  -0.1530 0.50  
4213: 38  6 33   37  3 34                   478615.8177   0.1440  0.060   0.1312 0.12  
4214: 74 21 53   73 21 52                   478615.8177   0.1293  0.060   0.1312 0.44  
4215: 74 21 54   73 21 53                   478615.8177   0.1293  0.060   0.1312 0.44  
4216: 74 20 54   73 20 53                   478659.6225  -0.0066  0.060  -0.0066 0.50  
4217: 74 20 55   73 20 54                   478659.6225  -0.0066  0.060  -0.0066 0.50  
4218: 74 19 56   73 19 55                   478729.7640  -0.1745  0.060  -0.1745 0.50  
4219: 74 19 55   73 19 54                   478729.7640  -0.1745  0.060  -0.1745 0.50  
4220: 75  5 70   74  5 69                   478811.9673  -0.0128  0.060               
4221: 74 18 56   73 18 55                   478832.0051  -0.0165  0.060  -0.0165 0.50  
4222: 74 18 57   73 18 56                   478832.0051  -0.0165  0.060  -0.0165 0.50  
4223: 77  3 75   76  2 74                   478968.5702  -0.0179  0.060   0.0038 0.29  
4224: 77  2 75   76  2 74                   478968.5702   0.0005  0.060   0.0038 0.21  
4225: 77  3 75   76  3 74                   478968.5702   0.0070  0.060   0.0038 0.21  
4226: 77  2 75   76  3 74                   478968.5702   0.0255  0.060   0.0038 0.29  
4227: 33 13 20   32 12 20                   479109.5591  -0.0066  0.060  -0.0067 0.00  
4228: 33 13 21   32 12 20                   479109.5591  -0.0066  0.060  -0.0067 0.50  
4229: 33 13 21   32 12 21                   479109.5591  -0.0066  0.060  -0.0067 0.00  
4230: 33 13 20   32 12 21                   479109.5591  -0.0066  0.060  -0.0067 0.50  
4231: 74 14 60   73 14 59                   479755.3909  -0.0623  0.060   0.0489 0.50  
4232: 74 14 61   73 14 60                   479755.3909   0.1600  0.060   0.0489 0.50  
4233: 53  8 46   52  7 45                   479877.0579   0.0399  0.060               
4234: 75  6 69   74  7 68                   480189.5652   0.0182  0.060               
4235: 74 13 62   73 13 61                   480210.6635   0.1661  0.060               
4236: 74 13 61   73 13 60                   480213.5450   0.0106  0.060               
4237: 74  8 67   73  8 66                   480254.4235  -0.0273  0.060               
4238: 47  9 39   46  8 38                   480504.8720  -0.0107  0.060               
4239: 76  5 72   75  5 71                   480732.0912   0.0226  0.060               
4240: 76  5 72   75  4 71                   480750.8801  -0.0832  0.060               
4241: 74 12 63   73 12 62                   480828.2706   0.0272  0.060               
4242: 30 14 16   29 13 16                   480896.2234   0.0343  0.060   0.0343 0.00  
4243: 30 14 17   29 13 17                   480896.2234   0.0343  0.060   0.0343 0.00  
4244: 30 14 17   29 13 16                   480896.2234   0.0343  0.060   0.0343 0.50  
4245: 30 14 16   29 13 17                   480896.2234   0.0343  0.060   0.0343 0.50  
4246: 47  9 38   46  8 39                   480934.8078   0.0394  0.060               
4247: 78  2 77   77  1 76                   481156.7763  -0.0288  0.060  -0.0285 0.30  
4248: 78  1 77   77  1 76                   481156.7763  -0.0286  0.060  -0.0285 0.20  
4249: 78  2 77   77  2 76                   481156.7763  -0.0285  0.060  -0.0285 0.20  
4250: 78  1 77   77  2 76                   481156.7763  -0.0282  0.060  -0.0285 0.30  
4251: 73  9 64   72  9 63                   481193.8452   0.0403  0.060               
4252: 40 11 29   39 10 29                   481363.5302   0.0364  0.060   0.0078 0.00  
4253: 40 11 30   39 10 30                   481363.5302  -0.0207  0.060   0.0078 0.00  
4254: 40 11 30   39 10 29                   481363.5302   0.0395  0.060   0.0078 0.50  
4255: 40 11 29   39 10 30                   481363.5302  -0.0239  0.060   0.0078 0.50  
4256: 74 11 64   73 11 63                   481625.3647  -0.0116  0.060               
4257: 74 11 63   73 11 62                   481918.4813   0.1612  0.060               
4258: 74  9 66   73  9 65                   482200.9010  -0.1494  0.060               
4259: 73  8 65   72  8 64                   482639.3045  -0.0408  0.060               
4260: 77  3 74   76  3 73                   482827.9928  -0.1441  0.060  -0.0543 0.22  
4261: 77  4 74   76  3 73                   482827.9928  -0.6932  0.060  -0.0543 0.28  
4262: 77  4 74   76  4 73                   482827.9928   0.0354  0.060  -0.0543 0.22  
4263: 77  3 74   76  4 73                   482827.9928   0.5845  0.060  -0.0543 0.28  
4264: 54  8 47   53  7 46                   482903.7737   0.0903  0.060               
4265: 79  0 79   78  0 78                   483356.8560  -0.0527  0.060  -0.0528 0.19  
4266: 79  0 79   78  1 78                   483356.8560  -0.0527  0.060  -0.0528 0.31  
4267: 79  1 79   78  1 78                   483356.8560  -0.0527  0.060  -0.0528 0.19  
4268: 79  1 79   78  0 78                   483356.8560  -0.0527  0.060  -0.0528 0.31  
4269: 37 12 26   36 11 25                   483605.4195  -0.0887  0.060  -0.0889 0.50  
4270: 37 12 25   36 11 25                   483605.4195  -0.0887  0.060  -0.0889 0.00  
4271: 37 12 26   36 11 26                   483605.4195  -0.0890  0.060  -0.0889 0.00  
4272: 37 12 25   36 11 26                   483605.4195  -0.0890  0.060  -0.0889 0.50  
4273: 24 16  9   23 15  9                   484223.5954  -0.0210  0.060  -0.0211 0.00  
4274: 24 16  8   23 15  9                   484223.5954  -0.0210  0.060  -0.0211 0.50  
4275: 24 16  8   23 15  8                   484223.5954  -0.0210  0.060  -0.0211 0.00  
4276: 24 16  9   23 15  8                   484223.5954  -0.0210  0.060  -0.0211 0.50  
4277: 76  5 71   75  6 70                   484538.3505   0.0370  0.060               
4278: 51  8 43   50  7 44                   484625.2407  -0.0223  0.060               
4279: 76  6 71   75  6 70                   484744.6858  -0.0028  0.060               
4280: 76  5 71   75  5 70                   484801.0390   0.0157  0.060               
4281: 44 10 35   43  9 34                   484842.7328   0.0482  0.060   0.0415 0.99  
4282: 44 10 34   43  9 34                   484842.7328  -0.5998  0.060   0.0415 0.01  
4283: 44 10 34   43  9 35                   484852.0342  -0.0260  0.060  -0.0193 0.99  
4284: 44 10 35   43  9 35                   484852.0342   0.6220  0.060  -0.0193 0.01  
4285: 78  3 76   77  2 75                   484986.4332  -0.0137  0.060   0.0024 0.29  
4286: 78  2 76   77  2 75                   484986.4332   0.0000  0.060   0.0024 0.21  
4287: 78  3 76   77  3 75                   484986.4332   0.0048  0.060   0.0024 0.21  
4288: 78  2 76   77  3 75                   484986.4332   0.0185  0.060   0.0024 0.29  
4289: 75 22 53   74 22 52                   484989.7364   0.0719  0.060   0.0719 0.50  
4290: 75 22 54   74 22 53                   484989.7364   0.0719  0.060   0.0719 0.50  
4291: 76  6 71   75  5 70                   485007.3289  -0.0695  0.060               
4292: 75 21 55   74 21 54                   485014.5823  -0.1610  0.060  -0.1610 0.50  
4293: 75 21 54   74 21 53                   485014.5823  -0.1610  0.060  -0.1610 0.50  
4294: 75 19 56   74 19 55                   485138.3569  -0.0001  0.060  -0.0002 0.50  
4295: 75 19 57   74 19 56                   485138.3569  -0.0001  0.060  -0.0002 0.50  
4296: 75 18 57   74 18 56                   485246.6627  -0.1641  0.060  -0.1641 0.50  
4297: 75 18 58   74 18 57                   485246.6627  -0.1641  0.060  -0.1641 0.50  
4298: 75 17 59   74 17 58                   485395.8959  -0.0129  0.060  -0.0130 0.50  
4299: 75 17 58   74 17 57                   485395.8959  -0.0130  0.060  -0.0130 0.50  
4300: 55  8 48   54  7 47                   485528.6762  -0.1712  0.060               
4301: 34 13 21   33 12 22                   485570.2503  -0.0282  0.060  -0.0283 0.50  
4302: 34 13 22   33 12 21                   485570.2503  -0.0282  0.060  -0.0283 0.50  
4303: 34 13 21   33 12 21                   485570.2503  -0.0282  0.060  -0.0283 0.00  
4304: 34 13 22   33 12 22                   485570.2503  -0.0282  0.060  -0.0283 0.00  
4305: 75 16 59   74 16 58                   485596.1588   0.0110  0.060   0.0115 0.50  
4306: 75 16 60   74 16 59                   485596.1588   0.0120  0.060   0.0115 0.50  
4307: 21 17  4   20 16  4                   485808.0194  -0.0330  0.060  -0.0330 0.00  
4308: 21 17  4   20 16  5                   485808.0194  -0.0330  0.060  -0.0330 0.50  
4309: 21 17  5   20 16  4                   485808.0194  -0.0330  0.060  -0.0330 0.50  
4310: 21 17  5   20 16  5                   485808.0194  -0.0330  0.060  -0.0330 0.00  
4311: 75 15 60   74 15 59                   485862.6211  -0.0136  0.060  -0.0038 0.50  
4312: 75 15 61   74 15 60                   485862.6211   0.0060  0.060  -0.0038 0.50  
4313: 75  7 69   74  6 68                   486008.6128  -0.0688  0.060               
4314: 75 14 61   74 14 60                   486217.8788  -0.1653  0.060  -0.0091 0.50  
4315: 75 14 62   74 14 61                   486217.8788   0.1470  0.060  -0.0091 0.50  
4316: 75  8 68   74  8 67                   486389.1215  -0.0215  0.060               
4317: 75 13 63   74 13 62                   486695.7688   0.0467  0.060               
4318: 75 13 62   74 13 61                   486699.8791   0.0208  0.060               
4319: 76  6 70   75  7 69                   486705.6896   0.0119  0.060               
4320/ 77  5 73   76  5 72                   486741.6824   0.2156  0.060               
4321: 77  4 73   76  4 72                   486744.8025  -0.0385  0.060               
4322: 77  5 73   76  4 72                   486755.8598  -0.1248  0.060               
4323/ 48  9 39   47  8 40                   487012.7791  -0.1820  0.060               
4324: 79  2 78   78  1 77                   487175.0493   0.0116  0.060   0.0118 0.30  
4325: 79  1 78   78  1 77                   487175.0493   0.0118  0.060   0.0118 0.20  
4326: 79  2 78   78  2 77                   487175.0493   0.0118  0.060   0.0118 0.20  
4327: 79  1 78   78  2 77                   487175.0493   0.0120  0.060   0.0118 0.30  
4328: 75 12 64   74 12 63                   487342.8771   0.0405  0.060               
4329: 18 18  0   17 17  0                   487352.9749  -0.0363  0.060  -0.0363 0.00  
4330: 18 18  0   17 17  1                   487352.9749  -0.0363  0.060  -0.0363 0.50  
4331: 18 18  1   17 17  1                   487352.9749  -0.0363  0.060  -0.0363 0.00  
4332: 18 18  1   17 17  0                   487352.9749  -0.0363  0.060  -0.0363 0.50  
4333: 31 14 17   30 13 17                   487376.5596  -0.0191  0.060  -0.0192 0.00  
4334: 31 14 17   30 13 18                   487376.5596  -0.0191  0.060  -0.0192 0.50  
4335: 31 14 18   30 13 18                   487376.5596  -0.0191  0.060  -0.0192 0.00  
4336: 31 14 18   30 13 17                   487376.5596  -0.0191  0.060  -0.0192 0.50  
4337: 41 11 30   40 10 30                   487725.9123   0.0518  0.060   0.0049 0.00  
4338: 41 11 31   40 10 31                   487725.9123  -0.0421  0.060   0.0049 0.00  
4339: 41 11 31   40 10 30                   487725.9123   0.0573  0.060   0.0049 0.50  
4340: 41 11 30   40 10 31                   487725.9123  -0.0476  0.060   0.0049 0.50  
4341: 56  8 49   55  7 48                   487752.6721   0.0069  0.060               
4342: 74  9 65   73  9 64                   488114.2429  -0.0098  0.060               
4343: 75 11 65   74 11 64                   488163.6063   0.1113  0.060               
4344: 75  9 67   74  9 66                   488540.1163   0.0488  0.060               
4345: 76  7 70   75  7 69                   488810.7741   0.0214  0.060               
4346: 78  4 75   77  3 74                   488841.5566  -0.4894  0.060  -0.0081 0.28  
4347: 78  3 75   77  3 74                   488841.5566  -0.0759  0.060  -0.0081 0.22  
4348: 78  4 75   77  4 74                   488841.5566   0.0596  0.060  -0.0081 0.22  
4349: 78  3 75   77  4 74                   488841.5566   0.4731  0.060  -0.0081 0.28  
4350: 75 10 66   74 10 65                   488862.1461   0.0029  0.060               
4351: 74  8 66   73  8 65                   488926.9936  -0.0365  0.060               
4352: 28 15 13   27 14 13                   489084.1306   0.0014  0.060   0.0014 0.00  
4353: 28 15 14   27 14 14                   489084.1306   0.0014  0.060   0.0014 0.00  
4354: 28 15 13   27 14 14                   489084.1306   0.0014  0.060   0.0014 0.50  
4355: 28 15 14   27 14 13                   489084.1306   0.0014  0.060   0.0014 0.50  
4356: 52  8 45   51  7 45                   489154.9849   0.1004  0.060               
4357: 80  0 80   79  0 79                   489374.9614   0.0151  0.060   0.0151 0.19  
4358: 80  1 80   79  1 79                   489374.9614   0.0151  0.060   0.0151 0.19  
4359: 80  0 80   79  1 79                   489374.9614   0.0151  0.060   0.0151 0.31  
4360: 80  1 80   79  0 79                   489374.9614   0.0151  0.060   0.0151 0.31  
4361: 75  7 68   74  7 67                   489454.8679   0.0451  0.060               
4362: 38 12 26   37 11 26                   490026.9209  -0.0170  0.060  -0.0174 0.00  
4363: 38 12 27   37 11 26                   490026.9209  -0.0170  0.060  -0.0174 0.50  
4364: 38 12 27   37 11 27                   490026.9209  -0.0176  0.060  -0.0174 0.00  
4365: 38 12 26   37 11 27                   490026.9209  -0.0176  0.060  -0.0174 0.50  
4366: 25 16  9   24 15  9                   490724.1809  -0.0196  0.060  -0.0197 0.00  
4367: 25 16 10   24 15  9                   490724.1809  -0.0196  0.060  -0.0197 0.50  
4368: 25 16  9   24 15 10                   490724.1809  -0.0196  0.060  -0.0197 0.50  
4369: 25 16 10   24 15 10                   490724.1809  -0.0196  0.060  -0.0197 0.00  
4370: 77  5 72   76  5 71                   490790.1168  -0.0196  0.060               
4371: 77  6 72   76  5 71                   490952.0689   0.0706  0.060               
4372: 79  3 77   78  2 76                   491001.6198   0.0425  0.060   0.0544 0.29  
4373: 79  2 77   78  2 76                   491001.6198   0.0526  0.060   0.0544 0.21  
4374: 79  3 77   78  3 76                   491001.6198   0.0562  0.060   0.0544 0.21  
4375: 79  2 77   78  3 76                   491001.6198   0.0663  0.060   0.0544 0.29  
4376: 58  8 51   57  7 50                   491052.2689  -0.0827  0.060               
4377: 45 10 36   44  9 35                   491075.5397   0.0160  0.060               
4378: 45 10 35   44  9 36                   491089.4200  -0.1283  0.060               
4379: 76 23 53   75 23 52                   491374.2778   0.0337  0.060   0.0338 0.50  
4380: 76 23 54   75 23 53                   491374.2778   0.0337  0.060   0.0338 0.50  
4381: 76 22 55   75 22 54                   491382.3288  -0.0964  0.060  -0.0964 0.50  
4382: 76 22 54   75 22 53                   491382.3288  -0.0964  0.060  -0.0964 0.50  
4383: 76 21 55   75 21 54                   491411.1148   0.0846  0.060   0.0846 0.50  
4384: 76 21 56   75 21 55                   491411.1148   0.0846  0.060   0.0846 0.50  
4385: 76  7 70   75  6 69                   491415.7325  -0.0080  0.060               
4386: 76 20 57   75 20 56                   491463.5030  -0.0007  0.060  -0.0008 0.50  
4387: 76 20 56   75 20 55                   491463.5030  -0.0007  0.060  -0.0008 0.50  
4388: 76 19 57   75 19 56                   491544.3213   0.0040  0.060   0.0041 0.50  
4389: 76 19 58   75 19 57                   491544.3213   0.0040  0.060   0.0041 0.50  
4390: 76 18 59   75 18 58                   491659.3441  -0.0353  0.060  -0.0353 0.50  
4391: 76 18 58   75 18 57                   491659.3441  -0.0353  0.060  -0.0353 0.50  
4392: 76 17 59   75 17 58                   491816.6641  -0.0062  0.060  -0.0062 0.50  
4393: 76 17 60   75 17 59                   491816.6641  -0.0061  0.060  -0.0062 0.50  
4394: 35 13 23   34 12 23                   492026.5210   0.0722  0.060   0.0722 0.00  
4395: 35 13 22   34 12 22                   492026.5210   0.0722  0.060   0.0722 0.00  
4396: 35 13 23   34 12 22                   492026.5210   0.0722  0.060   0.0722 0.50  
4397: 35 13 22   34 12 23                   492026.5210   0.0722  0.060   0.0722 0.50  
4398: 59  8 52   58  7 51                   492182.4723  -0.0221  0.060               
4399: 49  9 41   48  8 40                   492262.2157   0.0730  0.060               
4400: 76 15 61   75 15 60                   492307.0389  -0.0108  0.060   0.0033 0.50  
4401: 76 15 62   75 15 61                   492307.0389   0.0174  0.060   0.0033 0.50  
4402: 22 17  6   21 16  5                   492313.6304   0.0153  0.060   0.0154 0.50  
4403: 22 17  5   21 16  6                   492313.6304   0.0153  0.060   0.0154 0.50  
4404: 22 17  5   21 16  5                   492313.6304   0.0153  0.060   0.0154 0.00  
4405: 22 17  6   21 16  6                   492313.6304   0.0153  0.060   0.0154 0.00  
4406: 76  8 69   75  8 68                   492502.3456   0.0106  0.060               
4407: 76 14 62   75 14 61                   492679.8258  -0.2619  0.060  -0.0437 0.50  
4408: 76 14 63   75 14 62                   492679.8258   0.1745  0.060  -0.0437 0.50  
4409: 78  5 74   77  5 73                   492748.3945   0.0195  0.060               
4410: 78  4 74   77  4 73                   492750.8202  -0.1528  0.060               
4411: 78  5 74   77  4 73                   492759.3827  -0.1359  0.060               
4412: 60  8 53   59  7 52                   493017.3828   0.0196  0.060               
4413: 49  9 40   48  8 41                   493075.8734   0.0616  0.060               
4414: 77  6 71   76  7 70                   493122.9111   0.0515  0.060               
4415: 76 13 63   75 13 62                   493186.8252   0.0048  0.060               
4416: 80  2 79   79  1 78                   493190.5319   0.0249  0.060   0.0251 0.30  
4417: 80  2 79   79  2 78                   493190.5319   0.0251  0.060   0.0251 0.20  
4418: 80  1 79   79  1 78                   493190.5319   0.0251  0.060   0.0251 0.20  
4419: 80  1 79   79  2 78                   493190.5319   0.0253  0.060   0.0251 0.30  
4420: 61  8 54   60  7 53                   493604.3017   0.1039  0.060               
4421: 32 14 18   31 13 18                   493854.1370   0.0845  0.060   0.0846 0.00  
4422: 32 14 19   31 13 19                   493854.1370   0.0845  0.060   0.0846 0.00  
4423: 32 14 19   31 13 18                   493854.1370   0.0845  0.060   0.0846 0.50  
4424: 32 14 18   31 13 19                   493854.1370   0.0845  0.060   0.0846 0.50  
4425: 19 18  1   18 17  2                   493861.6414   0.0242  0.060   0.0242 0.50  
4426: 19 18  1   18 17  1                   493861.6414   0.0242  0.060   0.0242 0.00  
4427: 19 18  2   18 17  2                   493861.6414   0.0242  0.060   0.0242 0.00  
4428: 19 18  2   18 17  1                   493861.6414   0.0242  0.060   0.0242 0.50  
4429: 62  8 55   61  7 54                   493995.3808   0.0242  0.060               
4430: 42 11 32   41 10 32                   494076.3690  -0.0583  0.060   0.0180 0.00  
4431: 42 11 31   41 10 32                   494076.3690  -0.0675  0.060   0.0180 0.50  
4432: 42 11 31   41 10 31                   494076.3690   0.0943  0.060   0.0180 0.00  
4433: 42 11 32   41 10 31                   494076.3690   0.1036  0.060   0.0180 0.50  
4434: 56  8 48   55  7 48                   494182.5052   0.1046  0.060               
4435: 63  8 56   62  7 55                   494246.9006   0.0121  0.060               
4436: 65  8 58   64  7 57                   494566.6989   0.0163  0.060               
4437: 76 11 66   75 11 65                   494699.2432   0.0034  0.060               
4438: 77  7 71   76  7 70                   494819.2923  -0.0353  0.060               
4439: 79  4 76   78  3 75                   494852.3085  -0.4710  0.060  -0.1224 0.23  
4440: 79  3 76   78  3 75                   494852.3085  -0.1598  0.060  -0.1224 0.18  
4441: 76  9 68   75  9 67                   494852.3085  -0.1844  0.060  -0.1224 0.18  
4442: 79  4 76   78  4 75                   494852.3085  -0.0575  0.060  -0.1224 0.18  
4443: 79  3 76   78  4 75                   494852.3085   0.2537  0.060  -0.1224 0.23  
4444: 75  9 66   74  9 65                   494992.7437  -0.1323  0.060               
4445/ 67  8 60   66  7 59                   495043.2273  -0.2003  0.060               
4446: 75  8 67   74  8 66                   495125.9012   0.0154  0.060               
4447: 76 11 65   75 11 64                   495166.3973   0.0003  0.060               
4448: 76  7 69   75  7 68                   495193.1051   0.0338  0.060               
4449: 76 10 67   75 10 66                   495347.4257  -0.0206  0.060               
4450: 81  0 81   80  1 80                   495390.1930  -0.0175  0.060  -0.0175 0.31  
4451: 81  1 81   80  1 80                   495390.1930  -0.0175  0.060  -0.0175 0.19  
4452: 81  0 81   80  0 80                   495390.1930  -0.0175  0.060  -0.0175 0.19  
4453: 81  1 81   80  0 80                   495390.1930  -0.0175  0.060  -0.0175 0.31  
4454: 29 15 14   28 14 14                   495575.0083  -0.0331  0.060  -0.0332 0.00  
4455: 29 15 14   28 14 15                   495575.0083  -0.0331  0.060  -0.0332 0.50  
4456: 29 15 15   28 14 14                   495575.0083  -0.0331  0.060  -0.0332 0.50  
4457: 29 15 15   28 14 15                   495575.0083  -0.0331  0.060  -0.0332 0.00  
4458: 69  8 62   68  7 61                   496146.1347   0.0205  0.060               
4459: 39 12 28   38 11 27                   496440.7429  -0.1046  0.060  -0.1052 0.50  
4460: 39 12 27   38 11 27                   496440.7429  -0.1046  0.060  -0.1052 0.00  
4461: 39 12 28   38 11 28                   496440.7429  -0.1056  0.060  -0.1052 0.00  
4462: 39 12 27   38 11 28                   496440.7429  -0.1057  0.060  -0.1052 0.50  
4463: 27 24  4   27 23  5                   496468.3580   0.0711  0.060   0.0711 0.50  
4464: 27 24  4   27 23  4                   496468.3580   0.0711  0.060   0.0711 0.00  
4465: 27 24  3   27 23  4                   496468.3580   0.0711  0.060   0.0711 0.50  
4466: 28 24  5   28 23  5                   496503.1808  -0.0217  0.060  -0.0217 0.00  
4467: 28 24  4   28 23  5                   496503.1808  -0.0217  0.060  -0.0217 0.50  
4468: 28 24  5   28 23  6                   496503.1808  -0.0217  0.060  -0.0217 0.50  
4469: 29 24  6   29 23  7                   496539.0122   0.0405  0.060   0.0405 0.50  
4470: 29 24  5   29 23  6                   496539.0122   0.0405  0.060   0.0405 0.50  
4471: 29 24  6   29 23  6                   496539.0122   0.0405  0.060   0.0405 0.00  
4472: 30 24  7   30 23  8                   496575.5643   0.0106  0.060   0.0107 0.50  
4473: 30 24  7   30 23  7                   496575.5643   0.0106  0.060   0.0107 0.00  
4474: 30 24  6   30 23  7                   496575.5643   0.0106  0.060   0.0107 0.50  
4475: 31 24  8   31 23  8                   496612.9345   0.0281  0.060   0.0281 0.00  
4476: 31 24  7   31 23  8                   496612.9345   0.0281  0.060   0.0281 0.50  
4477: 31 24  8   31 23  9                   496612.9345   0.0281  0.060   0.0281 0.50  
4478: 78  5 73   77  6 72                   496617.0137   0.0054  0.060               
4479: 32 24  9   32 23  9                   496651.0404   0.0538  0.060   0.0538 0.00  
4480: 32 24  9   32 23 10                   496651.0404   0.0538  0.060   0.0538 0.50  
4481: 32 24  8   32 23  9                   496651.0404   0.0538  0.060   0.0538 0.50  
4482: 33 24 10   33 23 10                   496689.7926   0.0429  0.060   0.0430 0.00  
4483: 33 24 10   33 23 11                   496689.7926   0.0429  0.060   0.0430 0.50  
4484: 33 24  9   33 23 10                   496689.7926   0.0429  0.060   0.0430 0.50  
4485: 34 24 11   34 23 11                   496729.0474  -0.1022  0.060  -0.1023 0.00  
4486: 34 24 11   34 23 12                   496729.0474  -0.1022  0.060  -0.1023 0.50  
4487: 34 24 10   34 23 11                   496729.0474  -0.1022  0.060  -0.1023 0.50  
4488: 78  6 73   77  6 72                   496743.7964   0.0298  0.060               
4489: 35 24 11   35 23 12                   496769.1412   0.0015  0.060   0.0016 0.50  
4490: 35 24 12   35 23 12                   496769.1412   0.0015  0.060   0.0016 0.00  
4491: 35 24 12   35 23 13                   496769.1412   0.0015  0.060   0.0016 0.50  
4492: 78  5 73   77  5 72                   496778.7854  -0.0846  0.060               
4493: 36 24 13   36 23 14                   496809.7861   0.1150  0.060   0.1150 0.50  
4494: 36 24 12   36 23 13                   496809.7861   0.1150  0.060   0.1150 0.50  
4495: 36 24 13   36 23 13                   496809.7861   0.1150  0.060   0.1150 0.00  
4496: 37 24 14   37 23 15                   496850.7039   0.0094  0.060   0.0094 0.50  
4497: 37 24 13   37 23 14                   496850.7039   0.0094  0.060   0.0094 0.50  
4498: 37 24 14   37 23 14                   496850.7039   0.0094  0.060   0.0094 0.00  
4499: 38 24 15   38 23 16                   496892.1179  -0.0410  0.060  -0.0411 0.50  
4500: 38 24 14   38 23 15                   496892.1179  -0.0410  0.060  -0.0411 0.50  
4501: 38 24 15   38 23 15                   496892.1179  -0.0410  0.060  -0.0411 0.00  
4502: 77  7 71   76  6 70                   496924.4450   0.0423  0.060               
4503: 39 24 16   39 23 17                   496933.9909  -0.0217  0.060  -0.0217 0.50  
4504: 39 24 15   39 23 16                   496933.9909  -0.0217  0.060  -0.0217 0.50  
4505: 39 24 16   39 23 16                   496933.9909  -0.0217  0.060  -0.0217 0.00  
4506: 40 24 17   40 23 18                   496976.1757  -0.0265  0.060  -0.0265 0.50  
4507: 40 24 17   40 23 17                   496976.1757  -0.0265  0.060  -0.0265 0.00  
4508: 40 24 16   40 23 17                   496976.1757  -0.0265  0.060  -0.0265 0.50  
4509: 80  3 78   79  2 77                   497013.9222  -0.0244  0.060  -0.0156 0.29  
4510: 80  2 78   79  2 77                   497013.9222  -0.0169  0.060  -0.0156 0.21  
4511: 80  3 78   79  3 77                   497013.9222  -0.0143  0.060  -0.0156 0.21  
4512: 80  2 78   79  3 77                   497013.9222  -0.0068  0.060  -0.0156 0.29  
4513: 41 24 18   41 23 18                   497018.7072   0.0339  0.060   0.0340 0.00  
4514: 41 24 18   41 23 19                   497018.7072   0.0339  0.060   0.0340 0.50  
4515: 41 24 17   41 23 18                   497018.7072   0.0339  0.060   0.0340 0.50  
4516: 42 24 18   42 23 19                   497061.4531   0.0829  0.060   0.0829 0.50  
4517: 42 24 19   42 23 19                   497061.4531   0.0829  0.060   0.0829 0.00  
4518: 42 24 19   42 23 20                   497061.4531   0.0829  0.060   0.0829 0.50  
4519: 43 24 19   43 23 20                   497104.2787   0.0423  0.060   0.0424 0.50  
4520: 43 24 20   43 23 21                   497104.2787   0.0423  0.060   0.0424 0.50  
4521: 43 24 20   43 23 20                   497104.2787   0.0423  0.060   0.0424 0.00  
4522: 44 24 20   44 23 21                   497147.2437   0.0300  0.060   0.0300 0.50  
4523: 44 24 21   44 23 21                   497147.2437   0.0300  0.060   0.0300 0.00  
4524: 44 24 21   44 23 22                   497147.2437   0.0300  0.060   0.0300 0.50  
4525: 26 16 11   25 15 11                   497223.7388   0.0044  0.060   0.0044 0.00  
4526: 26 16 11   25 15 10                   497223.7388   0.0044  0.060   0.0044 0.50  
4527: 26 16 10   25 15 10                   497223.7388   0.0044  0.060   0.0044 0.00  
4528: 26 16 10   25 15 11                   497223.7388   0.0044  0.060   0.0044 0.50  
4529: 46 24 23   46 23 23                   497233.3215   0.0566  0.060   0.0566 0.00  
4530: 46 24 22   46 23 23                   497233.3215   0.0566  0.060   0.0566 0.50  
4531: 46 24 23   46 23 24                   497233.3215   0.0566  0.060   0.0566 0.50  
4532: 47 24 23   47 23 24                   497276.2305   0.0133  0.060   0.0133 0.50  
4533: 47 24 24   47 23 24                   497276.2305   0.0133  0.060   0.0133 0.00  
4534: 47 24 24   47 23 25                   497276.2305   0.0133  0.060   0.0133 0.50  
4535: 46 10 37   45  9 36                   497285.8936   0.0451  0.060               
4536: 46 10 36   45  9 37                   497306.6625   0.0495  0.060               
4537: 49 24 25   49 23 26                   497361.6691   0.0059  0.060   0.0059 0.50  
4538: 49 24 26   49 23 27                   497361.6691   0.0059  0.060   0.0059 0.50  
4539: 49 24 26   49 23 26                   497361.6691   0.0059  0.060   0.0059 0.00  
4540: 50 24 26   50 23 27                   497404.1448   0.1161  0.060   0.1162 0.50  
4541: 50 24 27   50 23 27                   497404.1448   0.1161  0.060   0.1162 0.00  
4542: 50 24 27   50 23 28                   497404.1448   0.1161  0.060   0.1162 0.50  
4543: 77 23 54   76 23 53                   497760.9799  -0.1380  0.060  -0.1487 0.50  
4544: 77 23 55   76 23 54                   497760.9799  -0.1380  0.060  -0.1487 0.50  
4545: 59 24 35   59 23 37                   497760.9799  -1.4529  0.060  -0.1487 0.01  
4546: 50  9 42   49  8 41                   498022.6921  -0.1073  0.060               
4547: 77 17 60   76 17 59                   498235.4499   0.0339  0.060   0.0340 0.50  
4548: 77 17 61   76 17 60                   498235.4499   0.0340  0.060   0.0340 0.50  
4549: 71  8 64   70  7 63                   498288.4304   0.1775  0.060               
4550: 77 16 61   76 16 60                   498456.6901  -0.0088  0.060  -0.0077 0.50  
4551: 77 16 62   76 16 61                   498456.6901  -0.0065  0.060  -0.0077 0.50  
4552: 36 13 23   35 12 24                   498477.7403  -0.0171  0.060  -0.0172 0.50  
4553: 36 13 24   35 12 23                   498477.7403  -0.0171  0.060  -0.0172 0.50  
4554: 36 13 23   35 12 23                   498477.7403  -0.0171  0.060  -0.0172 0.00  
4555: 36 13 24   35 12 24                   498477.7403  -0.0171  0.060  -0.0172 0.00  
4556/ 53  8 45   52  7 46                   498552.6181  -0.2388  0.060
[truncated: 35,194 more chars]
