# Supplementary material for: Energetic and Spectroscopic Insights into the C3H6O2 Isomer Family for Astrochemical Purposes
Source: ACS Earth Space Chem. 2025 Dec 16;10(1):198–209. doi: 10.1021/acsearthspacechem.5c00291 (PMC12814775; doi:10.1021/acsearthspacechem.5c00291)
Supplement: Supplementary file 2 [file sp5c00291_si_002.zip › outer.var]

Glycidol                                                Thu Nov  6 11:16:25 2025
  21 4853    9    0     0.0000E+00     5.0000E+00     1.0000E+00 1.0000000000
s     1   1    0  70    0    1   1   1   0  99   0   8
        10000   1.385708637063371E+04 1.85291167E-04 /A
        20000   3.420498338416494E+03 4.93467952E-05 /B
        30000   3.065884256480562E+03 4.85494726E-05 /C
          200  -2.305911108614824E-03 2.98185848E-08 /-DJ
         1100   1.506869301184630E-02 2.05080049E-07 /-DJK
         2000  -5.475898263800259E-02 7.25609814E-07 /-DK
        40100  -4.032400848296692E-04 9.51310131E-09 /d1
        50000  -1.377202848819759E-05 2.54927979E-09 /d2
          300   5.497934825345911E-09 7.56647742E-12 /HJ
         1200  -7.388067671569853E-08 6.43526603E-11 /HJK
         2100   1.576135792038048E-07 4.23213668E-10 /HKJ
         3000   9.638521341195678E-08 7.71463511E-10 /HK
        40200   1.395162151334306E-09 2.91745640E-12 /h1
        50100  -1.681331412215653E-11 1.03569342E-12 /h2
        60000   1.154452090528485E-11 6.42644006E-14 /h3
          400   2.031972053221285E-14 6.08634193E-16 /LJ
         1300  -3.227568128838463E-13 6.58065674E-15 /LJJK
         2200  -1.524125933347627E-12 6.27327227E-14 /LJK
         3100  -3.779442723312878E-12 2.74372812E-13 /LKKJ
        40300   7.913650211738015E-15 2.70412377E-16 /l1
        50200   1.538565119186415E-15 1.10472099E-16 /l2
-0.2465988 0.0479229 0.0947741-0.0322286-0.1694806-0.2000987-0.0555630-0.2676683
-0.2747226 0.0945488-0.2545579-0.0756901-0.0821545-0.0007900 0.1208373-0.2762033
 0.0025704 0.0130895-0.0018053 0.0023805 0.2250890-0.0211877-0.0974797 0.0991341
 0.0052400-0.0084407 0.0148718 0.0765274-0.0058151 0.0686220-0.0067301-0.0044087
-0.0264109 0.0232399-0.0263461-0.1088296 0.0653022 0.5397642 0.5638543-0.4109718
 0.0201524 0.0117623 0.0070107 0.0075774 0.1596597 0.2181911 0.1230994 0.1209586
-0.0326231-0.3209085 0.0311162-0.0084823 0.0203741-0.0118597 0.2367157-0.3748924
-0.0119416-0.0094152 0.0162097 0.2472669 0.1545139 0.0029952 0.0220274-0.0057856
-0.0486070-0.1699137 0.4369800-0.0267485-0.0465091 0.0241846 0.0185966-0.7955248
-0.0035772 0.0157867-0.0093903 0.0042505-0.0198721 0.9129063-0.0245576 0.1512145
-0.1410057-0.0239411 0.0517997-0.0012094-0.3016805 0.0506954 0.0217722-0.0511660
 0.0076085-0.0104301 0.1472128 0.0374252-0.0754118 0.0317800 0.0099787 0.0403172
-0.0828633 0.0749518 0.3886000-0.0054112-0.0282552-0.0019237 0.0759169-0.0437625
-0.1991749-0.0339136 0.0433589-0.0109800-0.0182056 0.0081537 0.0438372-0.0475740
-0.1875241 0.0100523-0.0022697-0.0010647-0.0440256 0.0287478 0.0872824 0.9381076
 0.0553560 0.5941431 0.6550949-0.8684465 0.0712682 0.0330655 0.0551886 0.0071502
 0.9443594-0.0371039 0.0004697-0.0295105-0.0292698-0.0102569-0.0349109-0.9385766
-0.2898175-0.2286923-0.1810539 0.1578425 0.5867061-0.0573115 0.0756318-0.0254471
-0.0676224-0.8529021 0.0327094-0.0068535-0.0456157 0.0050467-0.0704381-0.0201145
 0.9600942 0.3487439-0.0407746-0.0306448 0.0728877-0.5637817-0.1293552 0.0073985
-0.0667734-0.0781957 0.4170955 0.5993600-0.1398907-0.0048083 0.0464838-0.0014577
 0.0577629 0.0036392-0.9942904 0.4392678 0.0050869-0.0144670-0.0120048-0.3839810
-0.5028736-0.0237275-0.0390235 0.0140096 0.1134764 0.7734611 0.3668941 0.0121047
 0.0053198 0.0484830-0.0067719-0.1127539-0.0640622-0.9973157 0.0416929 0.3105970
-0.2205457-0.1284742 0.0279045-0.0590563-0.9083290 0.3660733 0.2033888-0.1499216
 0.1084519 0.0124314 0.9331978-0.1833846-0.2125340-0.2675177 0.2510333-0.0765652
-0.0559301-0.9149388 0.0360427-0.1715990-0.0121754 0.1346104 0.0007226-0.0668063
 0.2448858 0.8108724-0.1719793-0.0047653 0.0191112 0.0594858-0.3187812-0.9574766
 0.2573916 0.2090962-0.0497471 0.0376882-0.0472568 0.4035926 1.0000000
