# Supplementary material for: Energetic and Spectroscopic Insights into the C3H6O2 Isomer Family for Astrochemical Purposes
Source: ACS Earth Space Chem. 2025 Dec 16;10(1):198–209. doi: 10.1021/acsearthspacechem.5c00291 (PMC12814775; doi:10.1021/acsearthspacechem.5c00291)
Supplement: Supplementary file 3 [file sp5c00291_si_003.zip]

Archive with 8 entries (8 files):
- inner.cat
- inner.fit
- inner.int
- inner.lin
- inner.out
- inner.par
- inner.pi
- inner.var
