# Supplementary material for: Energetic and Spectroscopic Insights into the C3H6O2 Isomer Family for Astrochemical Purposes
Source: ACS Earth Space Chem. 2025 Dec 16;10(1):198–209. doi: 10.1021/acsearthspacechem.5c00291 (PMC12814775; doi:10.1021/acsearthspacechem.5c00291)
Supplement: Supplementary file 3 [file sp5c00291_si_003.zip › inner.cat]

    5917.0418  0.0007 -7.9042 3   74.3084 47  74111 30323 321      23 221       
    5998.1753  0.0005 -7.9821 3   28.1559 29  74111 30314 213      14 113       
    6431.5697  0.0008 -7.8586 3  133.9039 63  74111 30331 428      31 328       
    6603.5840  0.0008 -7.9169 3  210.8564 79  74111 30339 535      39 435       
    6898.3931  0.0001 -7.7967 3    0.7886  5  74111 303 2 1 1       2 0 2       
    7223.5088  0.0005 -7.8749 3   24.4618 27  74111 30313 212      13 112       
    7319.6182  0.0008 -7.7534 3   68.2370 45  74111 30322 320      22 220       
    7419.3391  0.0001 -7.6062 3    1.5759  7  74111 303 3 1 2       3 0 3       
    7994.5381  0.0009 -7.6921 3  125.7126 61  74111 30330 427      30 327       
    8154.4170  0.0002 -7.4409 3    2.6239  9  74111 303 4 1 3       4 0 4       
    8201.6456  0.0009 -7.8634 3  292.7109 93  74111 30346 641      46 541       
    8237.9507  0.0009 -7.7380 3  200.5506 77  74111 30338 534      38 434       
    8526.3958  0.0005 -7.7889 3   21.0225 25  74111 30312 211      12 111       
    8905.8918  0.0009 -7.6202 3   62.4160 43  74111 30321 319      21 219       
    9135.1346  0.0002 -7.2886 3    3.9310 11  74111 303 5 1 4       5 0 5       
    9796.4798  0.0011 -7.5411 3  117.7693 59  74111 30329 426      29 326       
    9869.2867  0.0005 -7.7233 3   17.8399 23  74111 30311 210      11 110       
    9921.5066  0.0010 -7.8655 3  387.8714107  74111 30353 747      53 647       
   10146.9799  0.0010 -7.6860 3  280.5404 91  74111 30345 640      45 540       
   10149.7889  0.0011 -7.5726 3  190.4905 75  74111 30337 533      37 433       
   10395.0140  0.0003 -7.1448 3    5.4954 13  74111 303 6 1 5       6 0 6       
   10652.6424  0.0009 -7.5046 3   56.8470 41  74111 30320 318      20 218       
   11213.5035  0.0004 -7.6767 3   14.9161 21  74111 30310 2 9      10 1 9       
   11534.7338  0.0012 -7.9884 3   27.8340 25  74111 30312 6 7      11 7 4       
   11534.7634  0.0012 -7.9884 3   27.8340 25  74111 30312 6 6      11 7 5       
   11611.5610  0.0016 -7.9432 3  126.9791 51  74111 303251411      241510       
   11611.5610  0.0016 -7.9432 3  126.9791 51  74111 303251412      2415 9       
   11790.8627  0.0015 -7.9145 3  496.2986121  74111 30360 853      60 753       
   11825.7756  0.0012 -7.4055 3  110.0750 57  74111 30328 425      28 325       
   11963.8259  0.0004 -7.0085 3    7.3155 15  74111 303 7 1 6       7 0 7       
   12183.7405  0.0012 -7.6892 3  373.8397105  74111 30352 746      52 646       
   12340.1412  0.0013 -7.4212 3  180.6769 73  74111 30336 532      36 432       
   12406.5893  0.0012 -7.5213 3  268.6140 89  74111 30344 639      44 539       
   12522.8538  0.0004 -7.6483 3   12.2528 19  74111 303 9 2 8       9 1 8       
   12526.2936  0.0009 -7.4056 3   51.5317 39  74111 30319 317      19 217       
   12564.2693  0.0015 -7.8552 3   57.1445 35  74111 30317 9 8      1610 7       
   12564.2693  0.0015 -7.8552 3   57.1445 35  74111 30317 9 9      1610 6       
   12593.8387  0.0016 -7.9181 3  183.6197 61  74111 303301713      291812       
   12593.8387  0.0016 -7.9181 3  183.6197 61  74111 303301714      291811       
   13492.1620  0.0009 -7.8772 3   14.8138 19  74111 303 9 4 6       8 5 3       
   13499.1995  0.0009 -7.8768 3   14.8138 19  74111 303 9 4 5       8 5 4       
   13547.5677  0.0019 -7.9322 3  250.6623 71  74111 303352015      342114       
   13547.5677  0.0019 -7.9322 3  250.6623 71  74111 303352016      342113       
   13580.0539  0.0016 -7.7763 3   96.8721 45  74111 303221210      2113 9       
   13580.0539  0.0016 -7.7763 3   96.8721 45  74111 303221211      2113 8       
   13765.8830  0.0004 -7.6372 3    9.8518 17  74111 303 8 2 7       8 1 7       
   13860.8062  0.0005 -6.8798 3    9.3895 17  74111 303 8 1 7       8 0 8       
   13889.0780  0.0004 -7.9486 3    2.4326  9  74111 303 4 1 3       3 2 2       
   14046.6494  0.0018 -7.9888 3  140.1728 49  74111 3032417 7      251610       
   14046.6494  0.0018 -7.9888 3  140.1728 49  74111 3032417 8      2516 9       
   14057.5641  0.0013 -7.2852 3  102.6315 55  74111 30327 424      27 324       
   14129.7879  0.0001 -7.5593 3    0.0000  3  74111 303 1 1 1       0 0 0       
   14379.5488  0.0016 -7.7393 3  480.4099119  74111 30359 852      59 752       
   14467.8518  0.0023 -7.9821 3  328.0989 81  74111 303402317      392416       
   14467.8518  0.0023 -7.9821 3  328.0989 81  74111 303402318      392415       
   14486.4198  0.0010 -7.3222 3   46.4725 37  74111 30318 316      18 216       
   14521.3331  0.0013 -7.7298 3   37.6162 29  74111 30314 7 8      13 8 5       
   14521.3361  0.0013 -7.7298 3   37.6162 29  74111 30314 7 7      13 8 6       
   14575.4477  0.0016 -7.7419 3  147.0120 55  74111 303271512      261611       
   14575.4477  0.0016 -7.7419 3  147.0120 55  74111 303271513      261610       
   14794.1973  0.0014 -7.5249 3  360.0505103  74111 30351 745      51 645       
   14795.9300  0.0014 -7.2839 3  171.1109 71  74111 30335 531      35 431       
   14916.7831  0.0003 -7.6436 3    7.7145 15  74111 303 7 2 6       7 1 6       
   14980.2970  0.0014 -7.3696 3  256.9326 87  74111 30343 638      43 538       
   15063.7981  0.0017 -7.9635 3   91.3468 39  74111 3031914 5      2013 8       
   15063.7981  0.0017 -7.9635 3   91.3468 39  74111 3031914 6      2013 7       
   15108.3100  0.0006 -7.8139 3    5.8704 13  74111 303 6 2 5       5 3 2       
   15448.1171  0.0001 -7.8945 3    0.4713  5  74111 303 2 1 2       1 1 1       
   15543.9611  0.0015 -7.6382 3   70.8379 39  74111 3031910 9      1811 8       
   15543.9611  0.0015 -7.6382 3   70.8379 39  74111 303191010      1811 7       
   15545.1466  0.0017 -7.7464 3  207.5583 65  74111 303321814      311913       
   15545.1466  0.0017 -7.7464 3  207.5583 65  74111 303321815      311912       
   15756.5294  0.0001 -7.7521 3    0.2630  5  74111 303 2 0 2       1 0 1       
   15933.5230  0.0006 -7.7600 3    5.8702 13  74111 303 6 2 4       5 3 3       
   15955.3198  0.0003 -7.6686 3    5.8422 13  74111 303 6 2 5       6 1 5       
   16008.8702  0.0019 -7.9022 3  175.9928 55  74111 3032719 8      281811       
   16008.8702  0.0019 -7.9022 3  175.9928 55  74111 3032719 9      281810       
   16049.1014  0.0002 -6.6002 3   12.2528 19  74111 303 9 2 7       9 1 8       
   16088.7590  0.0007 -6.7591 3   11.7162 19  74111 303 9 1 8       9 0 9       
   16088.9925  0.0001 -7.8592 3    0.4820  5  74111 303 2 1 1       1 1 0       
   16096.7393  0.0002 -6.6594 3    9.8518 17  74111 303 8 2 6       8 1 7       
   16263.5929  0.0002 -6.5411 3   14.9161 21  74111 30310 2 8      10 1 9       
   16357.0462  0.0003 -6.7216 3    7.7145 15  74111 303 7 2 5       7 1 6       
   16455.7093  0.0014 -7.1792 3   95.4408 53  74111 30326 423      26 323       
   16482.6019  0.0011 -7.6297 3   22.1634 23  74111 30311 5 7      10 6 4       
   16483.3731  0.0011 -7.6297 3   22.1634 23  74111 30311 5 6      10 6 5       
   16484.1537  0.0020 -7.7861 3  278.5036 75  74111 303372116      362215       
   16484.1537  0.0020 -7.7861 3  278.5036 75  74111 303372117      362214       
   16489.6094  0.0009 -7.2529 3   41.6714 35  74111 30317 315      17 215       
   16550.4419  0.0016 -7.5920 3  114.4750 49  74111 303241311      231410       
   16550.4419  0.0016 -7.5920 3  114.4750 49  74111 303241312      2314 9       
   16772.4286  0.0025 -7.8307 3  600.2068133  74111 30366 958      66 858       
   16772.6529  0.0003 -6.7911 3    5.8422 13  74111 303 6 2 4       6 1 5       
   16781.7281  0.0003 -6.4797 3   17.8399 23  74111 30311 2 9      11 110       
   16866.2036  0.0003 -7.7152 3    4.2357 11  74111 303 5 2 4       5 1 4       
   17009.5262  0.0026 -7.9535 3  288.1070 71  74111 303352411      362314       
   17009.5262  0.0026 -7.9535 3  288.1070 71  74111 303352412      362313       
   17015.2646  0.0018 -7.8546 3  120.6655 45  74111 3032216 6      2315 9       
   17015.2646  0.0018 -7.8546 3  120.6655 45  74111 3032216 7      2315 8       
   17280.6866  0.0003 -6.8733 3    4.2357 11  74111 303 5 2 3       5 1 4       
   17347.7302  0.0018 -7.5754 3  464.7620117  74111 30358 851      58 751       
   17387.5477  0.0025 -7.8588 3  359.8396 85  74111 303422418      412517       
   17387.5477  0.0025 -7.8588 3  359.8396 85  74111 303422419      412516       
   17490.0463  0.0016 -7.1603 3  161.7945 69  74111 30334 530      34 430       
   17505.5271  0.0014 -7.5242 3   48.8778 33  74111 30316 8 9      15 9 6       
   17505.5274  0.0014 -7.5242 3   48.8778 33  74111 30316 8 8      15 9 7       
   17534.4011  0.0016 -7.5848 3  168.5222 59  74111 303291613      281712       
   17534.4011  0.0016 -7.5848 3  168.5222 59  74111 303291614      281711       
   17550.0530  0.0005 -7.6980 3    3.4902 11  74111 303 5 1 5       4 2 2       
   17638.0480  0.0004 -6.4148 3   21.0225 25  74111 30312 210      12 111       
   17638.2393  0.0003 -7.7904 3    2.8959  9  74111 303 4 2 3       4 1 3       
   17667.6448  0.0002 -7.3158 3    0.9866  7  74111 303 3 0 3       2 1 2       
   17750.8303  0.0015 -7.3729 3  346.5048101  74111 30350 744      50 644       
   17817.3885  0.0003 -6.9767 3    2.8959  9  74111 303 4 2 2       4 1 3       
   17852.9875  0.0016 -7.2308 3  245.4976 85  74111 30342 637      42 537       
   17977.6450  0.0022 -7.8417 3  215.8822 61  74111 3033021 9      312012       
   17977.6450  0.0022 -7.8417 3  215.8822 61  74111 303302110      312011       
   18040.0172  0.0017 -7.8748 3   75.7480 35  74111 3031713 4      1812 7       
   18040.0172  0.0017 -7.8748 3   75.7480 35  74111 3031713 5      1812 6       
   18250.4055  0.0031 -7.9626 3  451.5564 95  74111 303472720      462819       
   18250.4055  0.0031 -7.9626 3  451.5564 95  74111 303472721      462818       
   18263.4686  0.0003 -7.9115 3    1.8234  7  74111 303 3 2 2       3 1 2       
   18323.4515  0.0003 -7.1198 3    1.8234  7  74111 303 3 2 1       3 1 2       
   18413.5036  0.0008 -7.5500 3   10.7869 17  74111 303 8 3 6       7 4 3       
   18490.5424  0.0017 -7.6129 3  232.9731 69  74111 303341915      332014       
   18490.5424  0.0017 -7.6129 3  232.9731 69  74111 303341916      332013       
   18492.6829  0.0009 -7.1962 3   37.1307 33  74111 30316 314      16 214       
   18520.2054  0.0016 -7.4644 3   86.0100 43  74111 303211110      2012 9       
   18520.2054  0.0016 -7.4644 3   86.0100 43  74111 303211111      2012 8       
   18542.6309  0.0008 -7.5435 3   10.7868 17  74111 303 8 3 5       7 4 4       
   18631.0032  0.0008 -6.6463 3   14.2946 21  74111 30310 1 9      10 010       
   18748.4366  0.0003 -7.3633 3    1.0187  5  74111 303 2 2 0       2 1 1       
   18860.2540  0.0006 -6.3464 3   24.4618 27  74111 30313 211      13 112       
   18971.8891  0.0019 -7.7738 3  154.0560 51  74111 3032518 7      261710       
   18971.8891  0.0019 -7.7738 3  154.0560 51  74111 3032518 8      2617 9       
   18976.1075  0.0014 -7.0864 3   88.5051 51  74111 30325 422      25 322       
   19001.8044  0.0029 -7.9302 3  338.5551 77  74111 303382612      392515       
   19001.8044  0.0029 -7.9302 3  338.5551 77  74111 303382613      392514       
   19407.8999  0.0040 -7.9596 3  733.1808147  74111 303731064      73 964       
   19413.8465  0.0021 -7.6738 3  307.8199 79  74111 303392217      382316       
   19413.8465  0.0021 -7.6738 3  307.8199 79  74111 303392218      382315       
   19469.5002  0.0012 -7.4300 3   30.9926 27  74111 30313 6 8      12 7 5       
   19469.5805  0.0012 -7.4300 3   30.9926 27  74111 30313 6 7      12 7 6       
   19516.4152  0.0016 -7.4443 3  133.5558 53  74111 303261412      251511       
   19516.4152  0.0016 -7.4443 3  133.5558 53  74111 303261413      251510       
   19697.7376  0.0003 -7.3522 3    0.9866  5  74111 303 2 2 1       2 1 2       
   19953.7036  0.0025 -7.8037 3  259.8393 67  74111 303332310      342213       
   19953.7036  0.0025 -7.8037 3  259.8393 67  74111 303332311      342212       
   19987.2060  0.0017 -7.7627 3  102.6359 41  74111 3032015 5      2114 8       
   19987.2060  0.0017 -7.7627 3  102.6359 41  74111 3032015 6      2114 7       
   20108.7869  0.0027 -7.6672 3  582.7053131  74111 30365 957      65 857       
   20185.7824  0.0003 -7.0976 3    1.7593  7  74111 303 3 2 2       3 1 3       
   20245.7653  0.0003 -7.8902 3    1.7593  7  74111 303 3 2 1       3 1 3       
   20299.3647  0.0027 -7.7655 3  393.0536 89  74111 303442519      432618       
   20299.3647  0.0027 -7.7655 3  393.0536 89  74111 303442520      432617       
   20383.3151  0.0017 -7.0495 3  152.7298 67  74111 30333 529      33 429       
   20454.7574  0.0009 -7.1508 3   32.8525 31  74111 30315 313      15 213       
   20467.3984  0.0007 -6.2752 3   28.1559 29  74111 30314 212      14 113       
   20486.8132  0.0015 -7.3563 3   61.6184 37  74111 30318 910      1710 7       
   20486.8133  0.0015 -7.3563 3   61.6184 37  74111 30318 9 9      1710 8       
   20487.9726  0.0016 -7.4597 3  191.5093 63  74111 303311714      301813       
   20487.9726  0.0016 -7.4597 3  191.5093 63  74111 303311715      301812       
   20690.8043  0.0020 -7.4230 3  449.3562115  74111 30357 850      57 750       
   20840.4918  0.0003 -6.9401 3    2.7891  9  74111 303 4 2 3       4 1 4       
   20934.3985  0.0021 -7.7169 3  191.5171 57  74111 3032820 8      291911       
   20934.3985  0.0021 -7.7169 3  191.5171 57  74111 3032820 9      291910       
   20994.8277  0.0017 -7.1046 3  234.3108 83  74111 30341 636      41 536       
   21003.5183  0.0033 -7.9269 3  393.0656 83  74111 303412813      422716       
   21003.5183  0.0033 -7.9269 3  393.0656 83  74111 303412814      422715       
   21018.3283  0.0016 -7.8376 3   61.6279 31  74111 3031512 3      1611 6       
   21018.3283  0.0016 -7.8376 3   61.6279 31  74111 3031512 4      1611 5       
   21019.6410  0.0003 -7.7547 3    2.7891  9  74111 303 4 2 2       4 1 4       
   21035.9183  0.0017 -7.2329 3  333.2040 99  74111 30349 743      49 643       
   21142.1460  0.0033 -7.8869 3  488.6640 99  74111 303492821      482920       
   21142.1460  0.0033 -7.8869 3  488.6640 99  74111 303492822      482919       
   21429.5843  0.0018 -7.5078 3  259.8636 73  74111 303362016      352115       
   21429.5843  0.0018 -7.5078 3  259.8636 73  74111 303362017      352114       
   21444.0600  0.0009 -7.3510 3   17.1832 21  74111 30310 4 7       9 5 4       
   21452.0221  0.0010 -6.5413 3   17.1244 23  74111 30311 110      11 011       
   21460.4385  0.0009 -7.3503 3   17.1832 21  74111 30310 4 6       9 5 5       
   21492.5419  0.0016 -7.3223 3  102.6606 47  74111 303231211      221310       
   21492.5419  0.0016 -7.3223 3  102.6606 47  74111 303231212      2213 9       
   21570.3345  0.0015 -7.0055 3   81.8271 49  74111 30324 421      24 321       
   21664.4733  0.0003 -6.8194 3    4.0756 11  74111 303 5 2 4       5 1 5       
   21693.6019  0.0001 -7.0116 3    0.2630  5  74111 303 2 1 2       1 0 1       
   21937.7796  0.0028 -7.7856 3  307.8622 73  74111 303362511      372414       
   21937.7796  0.0028 -7.7856 3  307.8622 73  74111 303362512      372413       
   21938.8626  0.0018 -7.6794 3  133.5966 47  74111 3032317 6      2416 9       
   21938.8626  0.0018 -7.6794 3  133.5966 47  74111 3032317 7      2416 8       
   22078.9563  0.0004 -7.6615 3    4.0756 11  74111 303 5 2 3       5 1 5       
   22336.2074  0.0023 -7.5868 3  338.6104 83  74111 303412318      402417       
   22336.2074  0.0023 -7.5868 3  338.6104 83  74111 303412319      402416       
   22338.1801  0.0008 -7.1156 3   28.8387 29  74111 30314 312      14 212       
   22454.2256  0.0013 -7.2649 3   41.3012 31  74111 30315 7 9      14 8 6       
   22454.2337  0.0013 -7.2649 3   41.3012 31  74111 30315 7 8      14 8 7       
   22466.3803  0.0009 -6.2024 3   32.1031 31  74111 30315 213      15 114       
   22477.5255  0.0015 -7.3242 3  154.1141 57  74111 303281513      271612       
   22477.5255  0.0015 -7.3242 3  154.1141 57  74111 303281514      271611       
   22527.4720  0.0004 -7.3080 3    3.4843 11  74111 303 5 1 4       4 2 3       
   22654.9225  0.0001 -7.7172 3    0.2630  5  74111 303 2 1 1       1 0 1       
   22660.0378  0.0004 -6.7177 3    5.6185 13  74111 303 6 2 5       6 1 6       
   22823.8579  0.0006 -7.3121 3    7.4508 15  74111 303 7 2 6       6 3 3       
   22903.5191  0.0024 -7.6810 3  233.0470 63  74111 3033122 9      322112       
   22903.5191  0.0024 -7.6810 3  233.0470 63  74111 303312210      322111       
   22961.9354  0.0017 -7.7103 3   86.0846 37  74111 3031814 4      1913 7       
   22961.9354  0.0017 -7.7103 3   86.0846 37  74111 3031814 5      1913 6       
   23015.4205  0.0036 -7.9415 3  451.6361 89  74111 303443014      452917       
   23015.4205  0.0036 -7.9415 3  451.6361 89  74111 303443015      452916       
   23126.2548  0.0043 -7.7966 3  713.8316145  74111 303721063      72 963       
   23164.6701  0.0002 -7.2941 3    0.9866  7  74111 303 3 1 3       2 1 2       
   23202.8657  0.0029 -7.6954 3  427.7404 93  74111 303462620      452719       
   23202.8657  0.0029 -7.6954 3  427.7404 93  74111 303462621      452718       
   23427.7068  0.0018 -6.9505 3  143.9194 65  74111 30332 528      32 428       
   23435.7206  0.0016 -7.3590 3  215.9729 67  74111 303331815      321914       
   23435.7206  0.0016 -7.3590 3  215.9729 67  74111 303331816      321913       
   23464.7183  0.0015 -7.9774 3   75.8379 41  74111 303201010      1911 8       
   23464.7183  0.0015 -7.2170 3   75.8379 41  74111 303201010      1911 9       
   23464.7183  0.0015 -7.2170 3   75.8379 41  74111 303201011      1911 8       
   23464.7183  0.0015 -7.9774 3   75.8379 41  74111 303201011      1911 9       
   23477.3709  0.0004 -7.5928 3    5.6185 13  74111 303 6 2 4       6 1 6       
   23604.7173  0.0002 -7.2267 3    0.7886  7  74111 303 3 0 3       2 0 2       
   23652.7149  0.0002 -7.4814 3    1.6437  7  74111 303 3 2 2       2 2 1       
   23700.6782  0.0002 -7.4797 3    1.6441  7  74111 303 3 2 1       2 2 0       
   23828.6675  0.0004 -6.6278 3    7.4173 15  74111 303 7 2 6       7 1 7       
   23845.3125  0.0028 -7.5147 3  565.4444129  74111 30364 956      64 856       
   23895.7191  0.0020 -7.6202 3  168.6287 53  74111 3032619 7      271810       
   23895.7191  0.0020 -7.6202 3  168.6287 53  74111 3032619 8      2718 9       
   23930.6118  0.0031 -7.7856 3  359.9489 79  74111 303392712      402615       
   23930.6118  0.0031 -7.7856 3  359.9489 79  74111 303392713      402614       
   23998.1030  0.0016 -7.8599 3   48.9867 27  74111 3031311 2      1410 5       
   23998.1030  0.0016 -7.8599 3   48.9867 27  74111 3031311 3      1410 4       
   23998.1295  0.0003 -7.7582 3    1.8234  9  74111 303 4 0 4       3 1 2       
   24024.5785  0.0036 -7.8324 3  527.2427103  74111 303512922      503021       
   24024.5785  0.0036 -7.8324 3  527.2427103  74111 303512923      503020       
   24108.7105  0.0007 -7.0897 3   25.0909 27  74111 30313 311      13 211       
   24125.6633  0.0002 -7.2589 3    1.0187  7  74111 303 3 1 2       2 1 1       
   24175.2436  0.0005 -7.3348 3    4.8121 13  74111 303 6 1 6       5 2 3       
   24188.7585  0.0014 -6.9351 3   75.4091 47  74111 30323 420      23 320       
   24264.1210  0.0006 -7.9914 3    7.4508 15  74111 303 7 2 5       6 3 3       
   24287.6943  0.0006 -7.2435 3    7.4500 15  74111 303 7 2 5       6 3 4       
   24361.8343  0.0019 -7.4248 3  288.2293 77  74111 303382117      372216       
   24361.8343  0.0019 -7.4248 3  288.2293 77  74111 303382118      372215       
   24363.2772  0.0019 -6.9902 3  223.3747 81  74111 30340 635      40 535       
   24387.8557  0.0021 -7.2821 3  434.1940113  74111 30356 849      56 749       
   24409.2219  0.0003 -6.0328 3   41.6714 35  74111 30317 314      17 215       
   24417.2228  0.0003 -6.0587 3   37.1307 33  74111 30316 313      16 214       
   24432.3267  0.0011 -7.1869 3   25.0592 25  74111 30312 5 8      11 6 5       
   24432.3366  0.0011 -7.9442 3   25.0592 25  74111 30312 5 8      11 6 6       
   24434.1855  0.0011 -7.9441 3   25.0592 25  74111 30312 5 7      11 6 5       
   24434.1954  0.0011 -7.1868 3   25.0592 25  74111 30312 5 7      11 6 6       
   24460.5239  0.0015 -7.9658 3  120.7892 51  74111 303251312      241410       
   24460.5239  0.0015 -7.2049 3  120.7892 51  74111 303251312      241411       
   24460.5239  0.0015 -7.2049 3  120.7892 51  74111 303251313      241410       
   24460.5239  0.0015 -7.9658 3  120.7892 51  74111 303251313      241411       
   24501.3237  0.0011 -6.4437 3   20.2052 25  74111 30312 111      12 012       
   24616.4580  0.0019 -7.1046 3  320.1503 97  74111 30348 742      48 642       
   24746.8925  0.0004 -6.0812 3   32.8525 31  74111 30315 312      15 213       
   24770.4018  0.0004 -6.0025 3   46.4725 37  74111 30318 315      18 216       
   24848.1606  0.0011 -6.1292 3   36.3019 33  74111 30316 214      16 115       
   24879.9799  0.0027 -7.6639 3  278.6439 69  74111 303342410      352313       
   24879.9799  0.0027 -7.6639 3  278.6439 69  74111 303342411      352312       
   24909.2810  0.0018 -7.6167 3  114.6148 43  74111 3032116 5      2215 8       
   24909.2810  0.0018 -7.6167 3  114.6148 43  74111 3032116 6      2215 7       
   25038.2727  0.0041 -7.9726 3  514.2640 95  74111 303473215      483118       
   25038.2727  0.0041 -7.9726 3  514.2640 95  74111 303473216      483117       
   25170.4874  0.0005 -6.5461 3    9.4714 17  74111 303 8 2 7       8 1 8       
   25250.8005  0.0024 -7.5200 3  370.8747 87  74111 303432419      422518       
   25250.8005  0.0024 -7.5200 3  370.8747 87  74111 303432420      422517       
   25268.9306  0.0005 -7.5415 3    7.4173 15  74111 303 7 2 5       7 1 7       
   25339.9067  0.0004 -6.1019 3   28.8387 29  74111 30314 311      14 212       
   25433.3323  0.0015 -7.9871 3  176.1496 61  74111 303301614      291712       
   25433.3323  0.0015 -7.2260 3  176.1496 61  74111 303301614      291713       
   25433.3323  0.0015 -7.2260 3  176.1496 61  74111 303301615      291712       
   25433.3323  0.0015 -7.9871 3  176.1496 61  74111 303301615      291713       
   25436.3393  0.0014 -7.1264 3   53.0889 35  74111 30317 810      16 9 7       
   25436.3393  0.0014 -7.8859 3   53.0889 35  74111 30317 810      16 9 8       
   25436.3401  0.0014 -7.8859 3   53.0889 35  74111 30317 8 9      16 9 7       
   25436.3401  0.0014 -7.1264 3   53.0889 35  74111 30317 8 9      16 9 8       
   25537.6139  0.0006 -5.9672 3   51.5317 39  74111 30319 316      19 217       
   25735.4887  0.0007 -7.0728 3   21.6109 25  74111 30312 310      12 210       
   25858.5032  0.0022 -7.5820 3  207.7306 59  74111 3032921 8      302011       
   25858.5032  0.0022 -7.5820 3  207.7306 59  74111 3032921 9      302010       
   25920.4433  0.0002 -6.7857 3    1.7593  9  74111 303 4 0 4       3 1 3       
   25932.9465  0.0035 -7.8021 3  416.0971 85  74111 303422913      432816       
   25932.9465  0.0035 -7.8021 3  416.0971 85  74111 303422914      432815       
   25938.8851  0.0017 -7.7008 3   71.0118 33  74111 3031613 3      1712 6       
   25938.8851  0.0017 -7.7008 3   71.0118 33  74111 3031613 4      1712 5       
   26097.6145  0.0031 -7.6437 3  463.8992 97  74111 303482721      472820       
   26097.6145  0.0031 -7.6437 3  463.8992 97  74111 303482722      472819       
   26128.2313  0.0005 -6.1222 3   25.0909 27  74111 30313 310      13 211       
   26350.2838  0.0008 -7.1212 3   12.8935 19  74111 303 9 3 7       8 4 4       
   26352.9890  0.0008 -7.8723 3   12.8934 19  74111 303 9 3 7       8 4 5       
   26377.2083  0.0017 -7.2781 3  241.9124 71  74111 303351916      342015       
   26377.2083  0.0017 -7.2781 3  241.9124 71  74111 303351917      342014       
   26438.7905  0.0015 -7.8608 3   91.5359 45  74111 303221111      2112 9       
   26438.7905  0.0015 -7.1005 3   91.5359 45  74111 303221111      211210       
   26438.7905  0.0015 -7.1005 3   91.5359 45  74111 303221112      2112 9       
   26438.7905  0.0015 -7.8608 3   91.5359 45  74111 303221112      211210       
   26457.2705  0.0075 -7.9608 3  858.0860159  74111 303791169      791069       
   26569.8813  0.0018 -6.8621 3  135.3659 63  74111 30331 527      31 427       
   26604.2912  0.0008 -7.8631 3   12.8935 19  74111 303 9 3 6       8 4 4       
   26606.9964  0.0008 -7.1117 3   12.8934 19  74111 303 9 3 6       8 4 5       
   26683.7990  0.0005 -6.4704 3   11.7805 19  74111 303 9 2 8       9 1 9       
   26737.0721  0.0008 -5.9269 3   56.8470 41  74111 30320 317      20 218       
   26782.6769  0.0014 -6.8740 3   69.2536 45  74111 30322 419      22 319       
   26861.1163  0.0019 -7.5498 3  147.2173 49  74111 3032418 6      2517 9       
   26861.1163  0.0019 -7.5498 3  147.2173 49  74111 3032418 7      2517 8       
   26864.5152  0.0030 -7.6640 3  328.3059 75  74111 303372611      382514       
   26864.5152  0.0030 -7.6640 3  328.3059 75  74111 303372612      382513       
   26897.2657  0.0039 -7.7951 3  567.2916107  74111 303533023      523122       
   26897.2657  0.0039 -7.7951 3  567.2916107  74111 303533024      523121       
   26978.6497  0.0015 -7.9691 3   37.8246 23  74111 3031110 1      12 9 4       
   26978.6497  0.0015 -7.9691 3   37.8246 23  74111 3031110 2      12 9 3       
   27037.3350  0.0005 -6.1437 3   21.6109 25  74111 30312 3 9      12 210       
   27191.3580  0.0006 -7.0649 3   18.3997 23  74111 30311 3 9      11 2 9       
   27266.3345  0.0045 -7.6440 3  694.7214143  74111 303711062      71 962       
   27286.8575  0.0021 -7.3597 3  318.0696 81  74111 303402218      392317       
   27286.8575  0.0021 -7.3597 3  318.0696 81  74111 303402219      392316       
   27415.2220  0.0012 -7.0483 3   34.4148 29  74111 30314 6 9      13 7 6       
   27415.2230  0.0012 -7.8059 3   34.4148 29  74111 30314 6 9      13 7 7       
   27415.4212  0.0012 -7.8059 3   34.4148 29  74111 30314 6 8      13 7 6       
   27415.4222  0.0012 -7.0482 3   34.4148 29  74111 30314 6 8      13 7 7       
   27423.7139  0.0015 -7.8682 3  140.3955 55  74111 303271413      261511       
   27423.7139  0.0015 -7.1075 3  140.3955 55  74111 303271413      261512       
   27423.7139  0.0015 -7.1075 3  140.3955 55  74111 303271414      261511       
   27423.7139  0.0015 -7.8682 3  140.3955 55  74111 303271414      261512       
   27501.3437  0.0007 -7.5033 3    9.4714 17  74111 303 8 2 6       8 1 8       
   27585.4862  0.0013 -6.0569 3   40.7512 35  74111 30317 215      17 116       
   27644.7022  0.0052 -7.9734 3  681.0393117  74111 303583325      573424       
   27644.7022  0.0052 -7.9734 3  681.0393117  74111 303583326      573423       
   27719.3782  0.0012 -6.3531 3   23.5372 27  74111 30313 112      13 013       
   27827.9434  0.0026 -7.5625 3  250.9007 65  74111 3033223 9      332212       
   27827.9434  0.0026 -7.5625 3  250.9007 65  74111 303322310      332211       
   27882.6147  0.0018 -7.5870 3   97.1110 39  74111 3031915 4      2014 7       
   27882.6147  0.0018 -7.5870 3   97.1110 39  74111 3031915 5      2014 6       
   27906.2658  0.0020 -6.8865 3  212.6920 79  74111 30339 634      39 534       
   27945.5385  0.0039 -7.8340 3  476.3044 91  74111 303453114      463017       
   27945.5385  0.0039 -7.8340 3  476.3044 91  74111 303453115      463016       
   27957.2753  0.0030 -7.3728 3  548.4259127  74111 30363 955      63 855       
   27991.3775  0.0005 -6.1679 3   18.3997 23  74111 30311 3 8      11 2 9       
   28157.1910  0.0026 -7.4698 3  404.6121 91  74111 303452520      442619       
   28157.1910  0.0026 -7.4698 3  404.6121 91  74111 303452521      442618       
   28311.5562  0.0026 -7.9634 3  118.0961 59  74111 30329 425      29 426       
   28364.7345  0.0006 -6.3998 3   14.3440 21  74111 30310 2 9      10 110       
   28383.1956  0.0010 -5.8821 3   62.4160 43  74111 30321 318      21 219       
   28383.4009  0.0015 -7.9067 3  199.6617 65  74111 303321715      311813       
   28383.4009  0.0015 -7.1457 3  199.6617 65  74111 303321715      311814       
   28383.4009  0.0015 -7.1457 3  199.6617 65  74111 303321716      311813       
   28383.4009  0.0015 -7.9067 3  199.6617 65  74111 303321716      311814       
   28402.2608  0.0022 -7.1520 3  419.2777111  74111 30355 848      55 748       
   28415.3048  0.0015 -7.0094 3   66.3557 39  74111 30319 911      1810 8       
   28415.3048  0.0015 -7.7688 3   66.3557 39  74111 30319 911      1810 9       
   28415.3049  0.0015 -7.7688 3   66.3557 39  74111 30319 910      1810 8       
   28415.3049  0.0015 -7.0094 3   66.3557 39  74111 30319 910      1810 9       
   28434.6319  0.0028 -7.9763 3  171.6045 71  74111 30335 530      35 531       
   28446.2605  0.0020 -6.9872 3  307.3463 95  74111 30347 741      47 641       
   28454.0180  0.0005 -7.0665 3   15.4586 21  74111 30310 3 8      10 2 8       
   28818.1791  0.0022 -7.5052 3  183.8906 55  74111 3032720 7      281910       
   28818.1791  0.0022 -7.5052 3  183.8906 55  74111 3032720 8      2819 9       
   28857.8660  0.0034 -7.6798 3  382.0309 81  74111 303402812      412715       
   28857.8660  0.0034 -7.6798 3  382.0309 81  74111 303402813      412714       
   28917.4486  0.0016 -7.7456 3   57.4177 29  74111 3031412 2      1511 5       
   28917.4486  0.0016 -7.7456 3   57.4177 29  74111 3031412 3      1511 4       
   28919.5060  0.0005 -6.1966 3   15.4586 21  74111 30310 3 7      10 2 8       
   28983.1759  0.0034 -7.6075 3  501.5295101  74111 303502822      492921       
   28983.1759  0.0034 -7.6075 3  501.5295101  74111 303502823      492920       
   29101.7426  0.0002 -6.6275 3    0.7886  7  74111 303 3 1 3       2 0 2       
   29305.5107  0.0013 -6.8209 3   63.3628 43  74111 30321 418      21 318       
   29312.0021  0.0018 -7.9746 3  269.3274 75  74111 303372017      362115       
   29312.0021  0.0018 -7.2135 3  269.3274 75  74111 303372017      362116       
   29312.0021  0.0018 -7.2135 3  269.3274 75  74111 303372018      362115       
   29312.0021  0.0018 -7.9746 3  269.3274 75  74111 303372018      362116       
   29408.5910  0.0015 -7.7627 3  108.7122 49  74111 303241212      231310       
   29408.5910  0.0015 -7.0025 3  108.7122 49  74111 303241212      231311       
   29408.5910  0.0015 -7.0025 3  108.7122 49  74111 303241213      231310       
   29408.5910  0.0015 -7.7627 3  108.7122 49  74111 303241213      231311       
   29412.8750  0.0010 -6.9793 3   19.8163 23  74111 30311 4 8      10 5 5       
   29413.1640  0.0010 -7.7327 3   19.8163 23  74111 30311 4 8      10 5 6       
   29447.5551  0.0010 -7.7316 3   19.8163 23  74111 30311 4 7      10 5 5       
   29447.8441  0.0010 -6.9782 3   19.8163 23  74111 30311 4 7      10 5 6       
   29508.2114  0.0005 -7.0787 3   12.7882 19  74111 303 9 3 7       9 2 7       
   29754.2775  0.0019 -6.7829 3  127.0720 61  74111 30330 526      30 426       
   29759.7704  0.0043 -7.7722 3  608.8099111  74111 303553124      543223       
   29759.7704  0.0043 -7.7722 3  608.8099111  74111 303553125      543222       
   29762.2188  0.0005 -6.2316 3   12.7882 19  74111 303 9 3 6       9 2 7       
   29804.7717  0.0029 -7.5600 3  298.1372 71  74111 303352510      362413       
   29804.7717  0.0029 -7.5600 3  298.1372 71  74111 303352511      362412       
   29830.0858  0.0019 -7.5059 3  127.2833 45  74111 3032217 5      2316 8       
   29830.0858  0.0019 -7.5059 3  127.2833 45  74111 3032217 6      2316 7       
   29969.1527  0.0044 -7.8803 3  540.5681 97  74111 303483315      493218       
   29969.1527  0.0044 -7.8803 3  540.5681 97  74111 303483316      493217       
   30204.2208  0.0022 -7.3098 3  349.3840 85  74111 303422319      412418       
   30204.2208  0.0022 -7.3098 3  349.3840 85  74111 303422320      412417       
   30207.0799  0.0007 -6.3334 3   17.1615 23  74111 30311 210      11 111       
   30210.0466  0.0009 -7.4755 3   11.7805 19  74111 303 9 2 7       9 1 9       
   30348.5895  0.0005 -7.1034 3   10.3887 17  74111 303 8 3 6       8 2 6       
   30381.6805  0.0015 -7.7873 3  161.4792 59  74111 303291514      281612       
   30381.6805  0.0015 -7.0267 3  161.4792 59  74111 303291514      281613       
   30381.6805  0.0015 -7.0267 3  161.4792 59  74111 303291515      281612       
   30381.6805  0.0015 -7.7873 3  161.4792 59  74111 303291515      281613       
   30396.2262  0.0013 -6.9300 3   45.2496 33  74111 30316 710      15 8 7       
   30396.2263  0.0013 -7.6879 3   45.2496 33  74111 30316 710      15 8 8       
   30396.2466  0.0013 -7.6879 3   45.2496 33  74111 30316 7 9      15 8 7       
   30396.2467  0.0013 -6.9300 3   45.2496 33  74111 30316 7 9      15 8 8       
   30442.2058  0.0006 -6.9592 3    9.2956 17  74111 303 8 2 7       7 3 4       
   30447.6055  0.0007 -7.0973 3    6.4016 15  74111 303 7 1 7       6 2 4       
   30476.2004  0.0013 -5.8339 3   68.2370 45  74111 30322 319      22 220       
   30476.8129  0.0005 -6.2755 3   10.3887 17  74111 303 8 3 5       8 2 6       
   30481.8897  0.0058 -7.9632 3  726.4405121  74111 303603426      593525       
   30481.8897  0.0058 -7.9632 3  726.4405121  74111 303603427      593524       
   30500.8778  0.0006 -7.6929 3    9.2936 17  74111 303 8 2 7       7 3 5       
   30633.3590  0.0015 -5.9864 3   45.4506 37  74111 30318 216      18 117       
   30781.2025  0.0024 -7.4802 3  224.6331 61  74111 3033022 8      312111       
   30781.2025  0.0024 -7.4802 3  224.6331 61  74111 3033022 9      312110       
   30858.3089  0.0017 -7.5959 3   81.0856 35  74111 3031714 3      1813 6       
   30858.3089  0.0017 -7.5959 3   81.0856 35  74111 3031714 4      1813 5       
   30860.7816  0.0037 -7.7105 3  439.8164 87  74111 303433013      442916       
   30860.7816  0.0037 -7.7105 3  439.8164 87  74111 303433014      442915       
   30872.6078  0.0002 -6.8985 3    1.7593  9  74111 303 4 1 4       3 1 3       
   30879.9616  0.0004 -7.6086 3    4.8121 13  74111 303 6 1 5       5 2 3       
   30982.1637  0.0005 -7.1432 3    8.2601 15  74111 303 7 3 5       7 2 5       
   31013.6342  0.0078 -7.8082 3  837.1333157  74111 303781168      781068       
   31024.0563  0.0002 -7.3260 3    0.7886  7  74111 303 3 1 2       2 0 2       
   31030.5767  0.0003 -7.4511 3    2.8959 11  74111 303 5 0 5       4 1 3       
   31040.8357  0.0005 -6.3315 3    8.2601 15  74111 303 7 3 4       7 2 5       
   31044.5142  0.0013 -6.2695 3   27.1204 29  74111 30314 113      14 014       
   31054.9454  0.0029 -7.4337 3  439.8220 95  74111 303472621      462720       
   31054.9454  0.0029 -7.4337 3  439.8220 95  74111 303472622      462719       
   31208.6443  0.0023 -7.9333 3   80.7861 49  74111 30324 321      24 322       
   31264.9386  0.0006 -7.7177 3    6.3744 15  74111 303 7 1 7       6 2 5       
   31294.4446  0.0004 -6.8613 3    4.7983 13  74111 303 6 1 5       5 2 4       
   31327.3006  0.0016 -7.8414 3  224.6501 69  74111 303341816      331914       
   31327.3006  0.0016 -7.0805 3  224.6501 69  74111 303341816      331915       
   31327.3006  0.0016 -7.0805 3  224.6501 69  74111 303341817      331914       
   31327.3006  0.0016 -7.8414 3  224.6501 69  74111 303341817      331915       
   31390.6274  0.0015 -7.6694 3   81.1012 43  74111 303211011      2011 9       
   31390.6274  0.0015 -6.9100 3   81.1012 43  74111 303211011      201110       
   31390.6274  0.0015 -6.9100 3   81.1012 43  74111 303211012      2011 9       
   31390.6274  0.0015 -7.6694 3   81.1012 43  74111 303211012      201110       
   31417.4686  0.0002 -6.8557 3    1.5759  9  74111 303 4 0 4       3 0 3       
   31428.8418  0.0005 -7.2025 3    6.4016 13  74111 303 6 3 4       6 2 4       
   31452.4151  0.0005 -6.4043 3    6.4016 13  74111 303 6 3 3       6 2 4       
   31527.3172  0.0002 -6.9785 3    2.4326  9  74111 303 4 2 3       3 2 2       
   31559.9727  0.0002 -7.2138 3    3.5012  9  74111 303 4 3 2       3 3 1       
   31561.6638  0.0002 -7.2138 3    3.5012  9  74111 303 4 3 1       3 3 0       
   31565.6824  0.0021 -6.7925 3  202.2655 77  74111 30338 633      38 533       
   31646.4835  0.0002 -6.9752 3    2.4346  9  74111 303 4 2 2       3 2 1       
   31713.4257  0.0012 -6.7752 3   57.7388 41  74111 30320 417      20 317       
   31719.0915  0.0005 -7.2893 3    4.8121 11  74111 303 5 3 3       5 2 3       
   31726.9714  0.0005 -6.5024 3    4.8121 11  74111 303 5 3 2       5 2 3       
   31782.0596  0.0021 -7.4506 3  161.5274 51  74111 3032519 6      2618 9       
   31782.0596  0.0021 -7.4506 3  161.5274 51  74111 3032519 7      2618 8       
   31789.7259  0.0032 -7.5732 3  349.4379 77  74111 303382711      392614       
   31789.7259  0.0032 -7.5732 3  349.4379 77  74111 303382712      392613       
   31798.9451  0.0047 -7.5015 3  675.8524141  74111 303701061      70 961       
   31859.1147  0.0037 -7.5845 3  540.6303105  74111 303522923      513022       
   31859.1147  0.0037 -7.5845 3  540.6303105  74111 303522924      513021       
   31889.1853  0.0005 -7.4230 3    3.4902  9  74111 303 4 3 2       4 2 2       
   31891.1585  0.0005 -6.6453 3    3.4902  9  74111 303 4 3 1       4 2 2       
   31896.9695  0.0016 -7.8741 3   45.3027 25  74111 3031211 1      1310 4       
   31896.9695  0.0016 -7.8741 3   45.3027 25  74111 3031211 2      1310 3       
   31975.6962  0.0005 -7.6703 3    2.4346  7  74111 303 3 3 1       3 2 1       
   31975.9783  0.0005 -6.8999 3    2.4346  7  74111 303 3 3 0       3 2 1       
   32004.5647  0.0051 -7.9403 3  608.8856103  74111 303513516      523419       
   32004.5647  0.0051 -7.9403 3  608.8856103  74111 303513517      523418       
   32035.6791  0.0005 -6.8988 3    2.4326  7  74111 303 3 3 1       3 2 2       
   32035.9612  0.0005 -7.6692 3    2.4326  7  74111 303 3 3 0       3 2 2       
   32068.3345  0.0005 -6.6420 3    3.4843  9  74111 303 4 3 2       4 2 3       
   32070.3077  0.0005 -7.4197 3    3.4843  9  74111 303 4 3 1       4 2 3       
   32133.5745  0.0005 -6.4949 3    4.7983 11  74111 303 5 3 3       5 2 4       
   32141.4543  0.0005 -7.2816 3    4.7983 11  74111 303 5 3 2       5 2 4       
   32152.5466  0.0002 -6.8634 3    1.8234  9  74111 303 4 1 3       3 1 2       
   32190.1055  0.0004 -5.7340 3   81.8271 49  74111 30324 420      24 321       
   32202.2921  0.0008 -6.2709 3   20.2328 25  74111 30312 211      12 112       
   32239.6714  0.0019 -7.9238 3  298.2173 79  74111 303392118      382216       
   32239.6714  0.0019 -7.1628 3  298.2173 79  74111 303392118      382217       
   32239.6714  0.0019 -7.1628 3  298.2173 79  74111 303392119      382216       
   32239.6714  0.0019 -7.9238 3  298.2173 79  74111 303392119      382217       
   32246.1750  0.0005 -6.3898 3    6.3744 13  74111 303 6 3 4       6 2 5       
   32269.7482  0.0005 -7.1875 3    6.3744 13  74111 303 6 3 3       6 2 5       
   32373.6894  0.0015 -7.6804 3  127.3664 53  74111 303261313      251411       
   32373.6894  0.0015 -6.9203 3  127.3664 53  74111 303261313      251412       
   32373.6894  0.0015 -6.9203 3  127.3664 53  74111 303261314      251411       
   32373.6894  0.0015 -7.6804 3  127.3664 53  74111 303261314      251412       
   32394.2894  0.0004 -5.7428 3   75.4091 47  74111 30323 419      23 320       
   32397.3814  0.0011 -6.8598 3   28.2187 27  74111 30313 5 9      12 6 6       
   32397.4110  0.0011 -7.6145 3   28.2187 27  74111 30313 5 9      12 6 7       
   32401.5439  0.0011 -7.6144 3   28.2187 27  74111 30313 5 8      12 6 6       
   32401.5735  0.0011 -6.8597 3   28.2187 27  74111 30313 5 8      12 6 7       
   32403.9688  0.0031 -7.2412 3  531.6521125  74111 30362 954      62 854       
   32409.9691  0.0005 -5.7204 3   88.5051 51  74111 30325 421      25 322       
   32422.4269  0.0005 -6.3066 3    8.2121 15  74111 303 7 3 5       7 2 6       
   32459.7611  0.0030 -7.9583 3  246.0931 85  74111 30342 636      42 637       
   32469.1297  0.0021 -6.8797 3  294.7948 93  74111 30346 740      46 640       
   32481.0989  0.0005 -7.1172 3    8.2121 15  74111 303 7 3 4       7 2 6       
   32611.6552  0.0048 -7.7617 3  651.7969115  74111 303573225      563324       
   32611.6552  0.0048 -7.7617 3  651.7969115  74111 303573226      563323       
   32679.4458  0.0005 -6.2367 3   10.3110 17  74111 303 8 3 6       8 2 7       
   32683.9046  0.0024 -7.0320 3  404.6100109  74111 30354 847      54 747       
   32750.9204  0.0028 -7.4728 3  269.4432 67  74111 3033324 9      342312       
   32750.9204  0.0028 -7.4728 3  269.4432 67  74111 303332410      342311       
   32757.7615  0.0027 -7.8736 3  125.9793 61  74111 30330 426      30 427       
   32773.0621  0.0006 -7.6077 3    9.2956 17  74111 303 8 2 6       7 3 4       
   32802.1061  0.0018 -7.4916 3  108.8272 41  74111 3032016 4      2115 7       
   32802.1061  0.0018 -7.4916 3  108.8272 41  74111 3032016 5      2115 6       
   32807.6692  0.0005 -7.0622 3   10.3110 17  74111 303 8 3 5       8 2 7       
   32831.7341  0.0006 -6.8678 3    9.2936 17  74111 303 8 2 6       7 3 5       
   32874.0205  0.0042 -7.7552 3  501.6601 93  74111 303463214      473117       
   32874.0205  0.0042 -7.7552 3  501.6601 93  74111 303463215      473116       
   32925.3602  0.0018 -6.7120 3  119.0405 59  74111 30329 525      29 425       
   32970.3083  0.0006 -5.7477 3   69.2536 45  74111 30322 418      22 319       
   32999.3964  0.0015 -5.7835 3   74.3084 47  74111 30323 320      23 221       
   33034.4590  0.0005 -6.1757 3   12.6705 19  74111 303 9 3 7       9 2 8       
   33093.0317  0.0007 -5.7016 3   95.4408 53  74111 30326 422      26 323       
   33113.4927  0.0024 -7.2728 3  382.1718 89  74111 303442420      432519       
   33113.4927  0.0024 -7.2728 3  382.1718 89  74111 303442421      432518       
   33116.4949  0.0029 -7.8867 3  181.0885 73  74111 30336 531      36 532       
   33288.4664  0.0005 -7.0182 3   12.6705 19  74111 303 9 3 6       9 2 8       
   33307.4481  0.0067 -7.9648 3  773.3081125  74111 303623527      613626       
   33307.4481  0.0067 -7.9648 3  773.3081125  74111 303623528      613625       
   33333.9965  0.0015 -7.7206 3  184.0397 63  74111 303311615      301713       
   33333.9965  0.0015 -6.9601 3  184.0397 63  74111 303311615      301714       
   33333.9965  0.0015 -6.9601 3  184.0397 63  74111 303311616      301713       
   33333.9965  0.0015 -7.7206 3  184.0397 63  74111 303311616      301714       
   33374.8426  0.0014 -6.8287 3   57.5636 37  74111 30318 811      17 9 8       
   33374.8426  0.0014 -7.5867 3   57.5636 37  74111 30318 811      17 9 9       
   33374.8447  0.0014 -7.5867 3   57.5636 37  74111 30318 810      17 9 8       
   33374.8447  0.0014 -6.8287 3   57.5636 37  74111 30318 810      17 9 9       
   33414.8240  0.0011 -7.4559 3   14.3440 21  74111 30310 2 8      10 110       
   33504.1074  0.0005 -6.1207 3   15.2901 21  74111 30310 3 8      10 2 9       
   33739.2826  0.0023 -7.4169 3  199.8417 57  74111 3032821 7      292010       
   33739.2826  0.0023 -7.4169 3  199.8417 57  74111 3032821 8      2920 9       
   33783.5510  0.0036 -7.6010 3  404.8008 83  74111 303412912      422815       
   33783.5510  0.0036 -7.6010 3  404.8008 83  74111 303412913      422814       
   33835.7772  0.0017 -7.6563 3   66.5388 31  74111 3031513 2      1612 5       
   33835.7772  0.0017 -7.6563 3   66.5388 31  74111 3031513 3      1612 4       
   33853.2969  0.0007 -5.7499 3   63.3628 43  74111 30321 417      21 318       
   33932.4451  0.0016 -5.9185 3   50.3999 39  74111 30319 217      19 118       
   33943.6309  0.0031 -7.4097 3  476.5036 99  74111 303492722      482821       
   33943.6309  0.0031 -7.4097 3  476.5036 99  74111 303492723      482820       
   33965.9003  0.0011 -6.7363 3   52.3836 39  74111 30319 416      19 316       
   33969.5954  0.0005 -6.9824 3   15.2901 21  74111 30310 3 7      10 2 9       
   34103.7994  0.0005 -6.0700 3   18.1691 23  74111 30311 3 9      11 210       
   34232.8292  0.0003 -6.3967 3    2.7891 11  74111 303 5 0 5       4 1 4       
   34264.6034  0.0016 -7.7892 3  251.1142 73  74111 303361917      352015       
   34264.6034  0.0016 -7.0284 3  251.1142 73  74111 303361917      352016       
   34264.6034  0.0016 -7.0284 3  251.1142 73  74111 303361918      352015       
   34264.6034  0.0016 -7.7892 3  251.1142 73  74111 303361918      352016       
   34265.2082  0.0010 -5.6776 3  102.6315 55  74111 30327 423      27 324       
   34283.3894  0.0008 -6.8010 3   15.2641 21  74111 30310 3 8       9 4 5       
   34290.3992  0.0008 -7.5464 3   15.2639 21  74111 30310 3 8       9 4 6       
   34339.7131  0.0009 -6.2119 3   23.5573 27  74111 30313 212      13 113       
   34361.8440  0.0015 -7.5851 3   97.3251 47  74111 303231112      221210       
   34361.8440  0.0015 -6.8257 3   97.3251 47  74111 303231112      221211       
   34361.8440  0.0015 -6.8257 3   97.3251 47  74111 303231113      221210       
   34361.8440  0.0015 -7.5851 3   97.3251 47  74111 303231113      221211       
   34419.7145  0.0014 -6.1929 3   30.9550 31  74111 30315 114      15 015       
   34724.9957  0.0040 -7.5729 3  581.2011109  74111 303543024      533123       
   34724.9957  0.0040 -7.5729 3  581.2011109  74111 303543025      533122       
   34728.0699  0.0031 -7.4813 3  318.3189 73  74111 303362610      372513       
   34728.0699  0.0031 -7.4813 3  318.3189 73  74111 303362611      372512       
   34748.8774  0.0008 -7.5330 3   15.2641 21  74111 30310 3 7       9 4 5       
   34749.6460  0.0020 -7.4198 3  140.6414 47  74111 3032318 5      2417 8       
   34749.6460  0.0020 -7.4198 3  140.6414 47  74111 3032318 6      2417 7       
   34755.8873  0.0008 -6.7872 3   15.2639 21  74111 30310 3 7       9 4 6       
   34825.4094  0.0003 -6.6014 3    0.4820  5  74111 303 2 2 1       1 1 0       
   34837.4290  0.0003 -7.3337 3    0.4820  5  74111 303 2 2 0       1 1 0       
   34847.1409  0.0005 -6.0226 3   21.3069 25  74111 30312 310      12 211       
   34898.3517  0.0047 -7.8132 3  567.5593 99  74111 303493415      503318       
   34898.3517  0.0047 -7.8132 3  567.5593 99  74111 303493416      503317       
   34903.8189  0.0006 -6.9536 3   18.1691 23  74111 30311 3 8      11 210       
   34967.5174  0.0007 -5.7504 3   57.7388 41  74111 30320 416      20 317       
   35145.8547  0.0003 -7.3367 3    0.4713  5  74111 303 2 2 1       1 1 1       
   35157.8743  0.0003 -6.6043 3    0.4713  5  74111 303 2 2 0       1 1 1       
   35159.7870  0.0020 -7.8852 3  328.5815 83  74111 303412219      402317       
   35159.7870  0.0020 -7.1243 3  328.5815 83  74111 303412219      402318       
   35159.7870  0.0020 -7.1243 3  328.5815 83  74111 303412220      402317       
   35159.7870  0.0020 -7.8852 3  328.5815 83  74111 303412220      402318       
   35280.4663  0.0021 -6.7069 3  192.0983 75  74111 30337 632      37 532       
   35333.6606  0.0015 -7.6117 3  147.4982 57  74111 303281414      271512       
   35333.6606  0.0015 -6.8516 3  147.4982 57  74111 303281414      271513       
   35333.6606  0.0015 -6.8516 3  147.4982 57  74111 303281415      271512       
   35333.6606  0.0015 -7.6117 3  147.4982 57  74111 303281415      271513       
   35373.4206  0.0012 -6.7567 3   38.1006 31  74111 30315 610      14 7 7       
   35373.4236  0.0012 -7.5122 3   38.1006 31  74111 30315 610      14 7 8       
   35373.8835  0.0012 -7.5122 3   38.1006 31  74111 30315 6 9      14 7 7       
   35373.8864  0.0012 -6.7567 3   38.1006 31  74111 30315 6 9      14 7 8       
   35452.4819  0.0053 -7.7621 3  696.2516119  74111 303593326      583425       
   35452.4819  0.0053 -7.7621 3  696.2516119  74111 303593327      583424       
   35484.0819  0.0024 -7.8484 3   87.3215 51  74111 30325 322      25 323       
   35702.4954  0.0027 -7.4020 3  242.2246 63  74111 3033123 8      322211       
   35702.4954  0.0027 -7.4020 3  242.2246 63  74111 3033123 9      322210       
   35745.4557  0.0006 -5.9776 3   24.7028 27  74111 30313 311      13 212       
   35776.6350  0.0018 -7.5135 3   91.8492 37  74111 3031815 3      1914 6       
   35776.6350  0.0018 -7.5135 3   91.8492 37  74111 3031815 4      1914 5       
   35787.0006  0.0040 -7.6426 3  464.2233 89  74111 303443113      453016       
   35787.0006  0.0040 -7.6426 3  464.2233 89  74111 303443114      453015       
   35917.6338  0.0017 -5.7319 3   80.6290 49  74111 30324 321      24 222       
   35938.2730  0.0013 -5.6488 3  110.0750 57  74111 30328 424      28 325       
   35974.7799  0.0080 -7.6653 3  816.4204155  74111 303771167      771067       
   36014.2426  0.0026 -7.2472 3  416.4324 93  74111 303462521      452620       
   36014.2426  0.0026 -7.2472 3  416.4324 93  74111 303462522      452619       
   36026.7518  0.0010 -6.7039 3   47.2987 37  74111 30318 415      18 315       
   36029.0678  0.0018 -6.6482 3  111.2738 57  74111 30328 524      28 424       
   36064.4021  0.0019 -7.9227 3   55.6440 41  74111 30320 218      20 219       
   36120.9355  0.0078 -7.9768 3  821.6413129  74111 303643628      633727       
   36120.9355  0.0078 -7.9768 3  821.6413129  74111 303643629      633726       
   36148.9872  0.0007 -6.9306 3   21.3069 25  74111 30312 3 9      12 211       
   36230.1477  0.0008 -5.7504 3   52.3836 39  74111 30319 415      19 316       
   36280.2377  0.0015 -7.6663 3  208.0768 67  74111 303331716      321814       
   36280.2377  0.0015 -6.9059 3  208.0768 67  74111 303331716      321815       
   36280.2377  0.0015 -6.9059 3  208.0768 67  74111 303331717      321814       
   36280.2377  0.0015 -7.6663 3  208.0768 67  74111 303331717      321815       
   36312.5541  0.0008 -6.9428 3    8.2601 17  74111 303 8 1 8       7 2 5       
   36350.3626  0.0015 -6.7419 3   71.3564 41  74111 30320 912      1910 9       
   36350.3626  0.0015 -7.5001 3   71.3564 41  74111 30320 912      191010       
   36350.3628  0.0015 -7.5001 3   71.3564 41  74111 30320 911      1910 9       
   36350.3628  0.0015 -6.7419 3   71.3564 41  74111 30320 911      191010       
   36369.6331  0.0003 -6.3283 3    1.5759  9  74111 303 4 1 4       3 0 3       
   36606.9550  0.0010 -6.1564 3   27.1349 29  74111 30314 213      14 114       
   36622.3196  0.0022 -6.7811 3  282.4988 91  74111 30345 739      45 639       
   36678.8264  0.0047 -7.3686 3  657.2270139  74111 303691060      69 960       
   36701.7004  0.0022 -7.3734 3  176.5268 53  74111 3032620 6      2719 9       
   36701.7004  0.0022 -7.3734 3  176.5268 53  74111 3032620 7      2719 8       
   36713.3937  0.0035 -7.5047 3  371.2581 79  74111 303392811      402714       
   36713.3937  0.0035 -7.5047 3  371.2581 79  74111 303392812      402713       
   36733.2057  0.0018 -7.8516 3   25.8951 29  74111 30314 014      13 311       
   36807.4032  0.0006 -5.9344 3   28.3560 29  74111 30314 312      14 213       
   36814.3941  0.0017 -7.7989 3   53.4708 27  74111 3031312 1      1411 4       
   36814.3941  0.0017 -7.7989 3   53.4708 27  74111 3031312 2      1411 3       
   36822.8146  0.0034 -7.3964 3  514.6562103  74111 303512823      502922       
   36822.8146  0.0034 -7.3964 3  514.6562103  74111 303512824      502921       
   36934.5559  0.0057 -7.8839 3  637.5110105  74111 303523616      533519       
   36934.5559  0.0057 -7.8839 3  637.5110105  74111 303523617      533518       
   37119.5213  0.0013 -7.4423 3   17.1615 23  74111 30311 2 9      11 111       
   37131.0715  0.0032 -7.1191 3  515.1259123  74111 30361 953      61 853       
   37172.3814  0.0024 -6.9213 3  390.1940107  74111 30353 846      53 746       
   37194.8833  0.0017 -7.7484 3  279.0535 77  74111 303382018      372116       
   37194.8833  0.0017 -6.9878 3  279.0535 77  74111 303382018      372117       
   37194.8833  0.0017 -6.9878 3  279.0535 77  74111 303382019      372116       
   37194.8833  0.0017 -7.7484 3  279.0535 77  74111 303382019      372117       
   37328.5105  0.0015 -7.5138 3  115.0271 51  74111 303251213      241311       
   37328.5105  0.0015 -6.7544 3  115.0271 51  74111 303251213      241312       
   37328.5105  0.0015 -6.7544 3  115.0271 51  74111 303251214      241311       
   37328.5105  0.0015 -7.5138 3  115.0271 51  74111 303251214      241312       
   37398.2490  0.0028 -7.7916 3  134.1184 63  74111 30331 427      31 428       
   37399.4397  0.0010 -6.6918 3   22.7132 25  74111 30312 4 9      11 5 6       
   37400.2081  0.0010 -7.4413 3   22.7132 25  74111 30312 4 9      11 5 7       
   37414.7562  0.0018 -5.8538 3   55.5989 41  74111 30320 218      20 119       
   37468.2596  0.0010 -7.4396 3   22.7132 25  74111 30312 4 8      11 5 6       
   37469.0279  0.0010 -6.6901 3   22.7132 25  74111 30312 4 8      11 5 7       
   37556.8969  0.0008 -5.7510 3   47.2987 37  74111 30318 414      18 315       
   37580.3836  0.0044 -7.5716 3  623.2409113  74111 303563125      553224       
   37580.3836  0.0044 -7.5716 3  623.2409113  74111 303563126      553223       
   37591.6115  0.0031 -7.8762 3  257.4323 87  74111 30343 637      43 638       
   37672.4383  0.0030 -7.4040 3  288.6743 69  74111 3033425 9      352412       
   37672.4383  0.0030 -7.4040 3  288.6743 69  74111 303342510      352411       
   37720.4250  0.0019 -7.4165 3  121.2330 43  74111 3032117 4      2216 7       
   37720.4250  0.0019 -7.4165 3  121.2330 43  74111 3032117 5      2216 6       
   37752.8173  0.0007 -7.4953 3    8.2121 17  74111 303 8 1 8       7 2 6       
   37764.9765  0.0008 -6.9131 3   24.7028 27  74111 30313 310      13 212       
   37765.6341  0.0004 -7.2330 3    4.2357 13  74111 303 6 0 6       5 1 4       
   37798.1245  0.0015 -6.1232 3   35.0410 33  74111 30316 115      16 016       
   37800.8380  0.0045 -7.6974 3  527.7030 95  74111 303473314      483217       
   37800.8380  0.0045 -7.6974 3  527.7030 95  74111 303473315      483216       
   37857.0597  0.0014 -7.8043 3   35.0391 33  74111 30316 115      15 412       
   37865.9462  0.0009 -6.6781 3   42.4856 35  74111 30317 414      17 314       
   37929.4200  0.0007 -6.6933 3   11.4053 19  74111 303 9 2 8       8 3 5       
   38038.6976  0.0007 -5.8928 3   32.2660 31  74111 30315 313      15 214       
   38049.4258  0.0030 -7.8054 3  190.8291 75  74111 30337 532      37 533       
   38057.6434  0.0007 -7.4123 3   11.4011 19  74111 303 9 2 8       8 3 6       
   38071.9208  0.0022 -7.8574 3  360.4196 87  74111 303432320      422418       
   38071.9208  0.0022 -7.0966 3  360.4196 87  74111 303432320      422419       
   38071.9208  0.0022 -7.0966 3  360.4196 87  74111 303432321      422418       
   38071.9208  0.0022 -7.8574 3  360.4196 87  74111 303432321      422419       
   38108.0360  0.0015 -5.6160 3  117.7693 59  74111 30329 425      29 326       
   38281.8117  0.0060 -7.7722 3  742.1733123  74111 303613427      603526       
   38281.8117  0.0060 -7.7722 3  742.1733123  74111 303613428      603525       
   38288.0826  0.0014 -7.5548 3  169.1071 61  74111 303301515      291613       
   38288.0826  0.0014 -6.7948 3  169.1071 61  74111 303301515      291614       
   38288.0826  0.0014 -6.7948 3  169.1071 61  74111 303301516      291613       
   38288.0826  0.0014 -7.5548 3  169.1071 61  74111 303301516      291614       
   38348.4545  0.0013 -6.6674 3   49.4617 35  74111 30317 711      16 8 8       
   38348.4548  0.0013 -7.4236 3   49.4617 35  74111 30317 711      16 8 9       
   38348.5035  0.0013 -7.4236 3   49.4617 35  74111 30317 710      16 8 8       
   38348.5038  0.0013 -6.6674 3   49.4617 35  74111 30317 710      16 8 9       
   38569.6940  0.0003 -6.6004 3    2.7891 11  74111 303 5 1 5       4 1 4       
   38659.0245  0.0025 -7.3482 3  216.4818 59  74111 3032922 7      302110       
   38659.0245  0.0025 -7.3482 3  216.4818 59  74111 3032922 8      3021 9       
   38707.6421  0.0038 -7.5420 3  428.2584 85  74111 303423012      432915       
   38707.6421  0.0038 -7.5420 3  428.2584 85  74111 303423013      432914       
   38753.1042  0.0018 -7.5854 3   76.3497 33  74111 3031614 2      1713 5       
   38753.1042  0.0018 -7.5854 3   76.3497 33  74111 3031614 3      1713 4       
   38868.6284  0.0008 -5.7533 3   42.4856 35  74111 30317 413      17 314       
   38906.0403  0.0029 -7.9926 3  452.1651 97  74111 303482622      472720       
   38906.0403  0.0029 -7.2318 3  452.1651 97  74111 303482622      472721       
   38906.0403  0.0029 -7.2318 3  452.1651 97  74111 303482623      472720       
   38906.0403  0.0029 -7.9926 3  452.1651 97  74111 303482623      472721       
   38983.4265  0.0072 -7.9668 3  711.5124111  74111 303553817      563720       
   38983.4265  0.0072 -7.9668 3  711.5124111  74111 303553818      563719       
   38988.9595  0.0021 -6.6288 3  182.1931 73  74111 30336 631      36 531       
   38990.4095  0.0011 -6.1041 3   30.9654 31  74111 30315 214      15 115       
   39013.8132  0.0017 -6.5909 3  103.7745 55  74111 30327 523      27 423       
   39178.0698  0.0019 -5.6802 3   87.1983 51  74111 30325 322      25 223       
   39184.9937  0.0003 -6.5699 3    2.6239 11  74111 303 5 0 5       4 0 4       
   39219.9815  0.0015 -7.6230 3  233.5899 71  74111 303351817      341915       
   39219.9815  0.0015 -6.8627 3  233.5899 71  74111 303351817      341916       
   39219.9815  0.0015 -6.8627 3  233.5899 71  74111 303351818      341915       
   39219.9815  0.0015 -7.6230 3  233.5899 71  74111 303351818      341916       
   39322.1793  0.0015 -6.6677 3   86.6278 45  74111 303221013      211110       
   39322.1793  0.0015 -7.4260 3   86.6278 45  74111 303221013      211111       
   39322.1794  0.0015 -7.4260 3   86.6278 45  74111 303221012      211110       
   39322.1794  0.0015 -6.6677 3   86.6278 45  74111 303221012      211111       
   39359.4899  0.0004 -7.2637 3    6.4016 15  74111 303 7 1 6       6 2 4       
   39393.6756  0.0003 -6.6414 3    3.4843 11  74111 303 5 2 4       4 2 3       
   39441.9322  0.0008 -5.8525 3   36.4319 33  74111 30316 314      16 215       
   39447.3537  0.0003 -7.0134 3    6.0489 11  74111 303 5 4 2       4 4 1       
   39447.3976  0.0003 -7.0134 3    6.0489 11  74111 303 5 4 1       4 4 0       
   39458.9155  0.0003 -6.7602 3    4.5540 11  74111 303 5 3 3       4 3 2       
   39462.1382  0.0008 -6.6592 3   37.9452 33  74111 30316 413      16 313       
   39464.8222  0.0003 -6.7600 3    4.5540 11  74111 303 5 3 2       4 3 1       
   39571.8856  0.0002 -7.0308 3    1.5759  9  74111 303 4 1 3       3 0 3       
   39629.0093  0.0003 -6.6362 3    3.4902 11  74111 303 5 2 3       4 2 2       
   39649.8544  0.0034 -7.4214 3  339.1889 75  74111 303372710      382613       
   39649.8544  0.0034 -7.4214 3  339.1889 75  74111 303372711      382612       
   39667.9625  0.0021 -7.3519 3  154.6889 49  74111 3032419 5      2518 8       
   39667.9625  0.0021 -7.3519 3  154.6889 49  74111 3032419 6      2518 7       
   39692.0636  0.0037 -7.3929 3  554.2791107  74111 303532924      523023       
   39692.0636  0.0037 -7.3929 3  554.2791107  74111 303532925      523022       
   39738.0228  0.0005 -5.5556 3  135.3659 63  74111 30331 526      31 427       
   39809.1298  0.0010 -6.9005 3   28.3560 29  74111 30314 311      14 213       
   39819.3009  0.0006 -5.5535 3  143.9194 65  74111 30332 527      32 428       
   39825.8374  0.0052 -7.7649 3  595.2372101  74111 303503515      513418       
   39825.8374  0.0052 -7.7649 3  595.2372101  74111 303503516      513417       
   39853.2908  0.0024 -7.7702 3   94.1114 53  74111 30326 323      26 324       
   40006.6168  0.0020 -7.8461 3   61.0816 43  74111 30321 219      21 220       
   40097.9053  0.0007 -5.7585 3   37.9452 33  74111 30316 412      16 313       
   40117.7151  0.0019 -7.7180 3  308.4674 81  74111 303402119      392217       
   40117.7151  0.0019 -6.9575 3  308.4674 81  74111 303402119      392218       
   40117.7151  0.0019 -6.9575 3  308.4674 81  74111 303402120      392217       
   40117.7151  0.0019 -7.7180 3  308.4674 81  74111 303402120      392218       
   40127.9917  0.0006 -5.5530 3  127.0720 61  74111 30330 525      30 426       
   40165.7113  0.0003 -6.5656 3    2.8959 11  74111 303 5 1 4       4 1 3       
   40176.8230  0.0005 -6.5144 3    6.3744 15  74111 303 7 1 6       6 2 5       
   40290.1937  0.0015 -7.4540 3  134.2068 55  74111 303271314      261412       
   40290.1937  0.0015 -6.6946 3  134.2068 55  74111 303271314      261413       
   40290.1937  0.0015 -6.6946 3  134.2068 55  74111 303271315      261412       
   40290.1937  0.0015 -7.4540 3  134.2068 55  74111 303271315      261413       
   40379.7554  0.0011 -6.6004 3   31.6420 29  74111 30314 510      13 6 7       
   40379.8354  0.0011 -7.3521 3   31.6420 29  74111 30314 510      13 6 8       
   40388.4914  0.0011 -7.3519 3   31.6420 29  74111 30314 5 9      13 6 7       
   40388.5713  0.0011 -6.6002 3   31.6420 29  74111 30314 5 9      13 6 8       
   40413.5362  0.0009 -5.5463 3  152.7298 67  74111 30333 528      33 429       
   40424.8423  0.0049 -7.5794 3  666.7489117  74111 303583226      573325       
   40424.8423  0.0049 -7.5794 3  666.7489117  74111 303583227      573324       
   40554.6218  0.0142 -7.8621 3  970.0712169  74111 303841273      841173       
   40622.3668  0.0029 -7.3414 3  260.5049 65  74111 3033224 8      332311       
   40622.3668  0.0029 -7.3414 3  260.5049 65  74111 3033224 9      332310       
   40693.8655  0.0019 -7.4479 3  103.3026 39  74111 3031916 3      2015 6       
   40693.8655  0.0019 -7.4479 3  103.3026 39  74111 3031916 4      2015 5       
   40711.5737  0.0043 -7.5926 3  489.3176 91  74111 303453213      463116       
   40711.5737  0.0043 -7.5926 3  489.3176 91  74111 303453214      463115       
   40752.2996  0.0018 -5.5801 3  125.7126 61  74111 30330 426      30 327       
   40805.3498  0.0007 -6.6475 3   33.6780 31  74111 30315 412      15 312       
   40839.6313  0.0023 -6.6904 3  270.4616 89  74111 30344 738      44 638       
   40932.5840  0.0007 -5.5465 3  119.0405 59  74111 30329 524      29 425       
   40975.6455  0.0024 -7.8393 3  393.7307 91  74111 303452421      442519       
   40975.6455  0.0024 -7.0786 3  393.7307 91  74111 303452421      442520       
   40975.6455  0.0024 -7.0786 3  393.7307 91  74111 303452422      442519       
   40975.6455  0.0024 -7.8393 3  393.7307 91  74111 303452422      442520       
   41010.5334  0.0018 -5.7928 3   61.0481 43  74111 30321 219      21 120       
   41016.5186  0.0009 -5.8134 3   40.8532 35  74111 30317 315      17 216       
   41099.2048  0.0069 -7.7912 3  789.5610127  74111 303633528      623627       
   41099.2048  0.0069 -7.7912 3  789.5610127  74111 303633529      623626       
   41107.2209  0.0019 -7.7324 3   29.5838 31  74111 30315 015      14 312       
   41146.1757  0.0015 -6.0603 3   39.3787 35  74111 30317 116      17 017       
   41194.3158  0.0007 -5.7675 3   33.6780 31  74111 30315 411      15 312       
   41236.5358  0.0014 -7.5086 3  192.1927 65  74111 303321616      311714       
   41236.5358  0.0014 -6.7486 3  192.1927 65  74111 303321616      311715       
   41236.5358  0.0014 -6.7486 3  192.1927 65  74111 303321617      311714       
   41236.5358  0.0014 -7.5086 3  192.1927 65  74111 303321617      311715       
   41290.4331  0.0080 -7.5313 3  795.9503153  74111 303761166      761066       
   41313.9443  0.0016 -7.4328 3   20.2328 25  74111 30312 210      12 112       
   41321.8805  0.0014 -6.5904 3   62.3018 39  74111 30319 812      18 9 9       
   41321.8805  0.0014 -7.3469 3   62.3018 39  74111 30319 812      18 910       
   41321.8855  0.0014 -7.3469 3   62.3018 39  74111 30319 811      18 9 9       
   41321.8855  0.0014 -6.5904 3   62.3018 39  74111 30319 811      18 910       
   41455.6676  0.0007 -7.3015 3   11.4053 19  74111 303 9 2 7       8 3 5       
   41475.8253  0.0011 -6.0549 3   35.0484 33  74111 30316 215      16 116       
   41547.1612  0.0012 -5.5338 3  161.7945 69  74111 30334 529      34 430       
   41583.8910  0.0007 -6.5707 3   11.4011 19  74111 303 9 2 7       8 3 6       
   41620.0283  0.0024 -7.3127 3  192.2154 55  74111 3032721 6      2820 9       
   41620.0283  0.0024 -7.3127 3  192.2154 55  74111 3032721 7      2820 8       
   41635.4924  0.0037 -7.4532 3  393.7662 81  74111 303402911      412814       
   41635.4924  0.0037 -7.4532 3  393.7662 81  74111 303402912      412813       
   41722.4339  0.0010 -6.8489 3   10.3887 19  74111 303 9 1 9       8 2 6       
   41730.9141  0.0017 -7.7386 3   62.3290 29  74111 3031413 1      1512 4       
   41730.9141  0.0017 -7.7386 3   62.3290 29  74111 3031413 2      1512 3       
   41732.4821  0.0034 -7.9212 3  347.0969101  74111 30350 743      50 744       
   41788.4556  0.0032 -7.9863 3  489.3693101  74111 303502723      492821       
   41788.4556  0.0032 -7.2256 3  489.3693101  74111 303502723      492822       
   41788.4556  0.0032 -7.2256 3  489.3693101  74111 303502724      492821       
   41788.4556  0.0032 -7.9863 3  489.3693101  74111 303502724      492822       
   41800.4305  0.0025 -6.8189 3  376.0329105  74111 30352 845      52 745       
   41831.5206  0.0016 -6.5395 3   96.5446 53  74111 30326 522      26 422       
   41847.1761  0.0048 -7.2446 3  638.8484137  74111 303681059      68 959       
   41862.7851  0.0063 -7.8444 3  666.8228107  74111 303533716      543619       
   41862.7851  0.0063 -7.8444 3  666.8228107  74111 303533717      543618       
   41898.7362  0.0007 -6.6435 3   29.6839 29  74111 30314 411      14 311       
   42073.8839  0.0032 -7.0057 3  498.8506121  74111 30360 952      60 852       
   42081.1141  0.0008 -5.5370 3  111.2738 57  74111 30328 523      28 424       
   42127.4975  0.0007 -5.7815 3   29.6839 29  74111 30314 410      14 311       
   42152.8067  0.0016 -7.5897 3  260.5784 75  74111 303371918      362016       
   42152.8067  0.0016 -6.8294 3  260.5784 75  74111 303371918      362017       
   42152.8067  0.0016 -6.8294 3  260.5784 75  74111 303371919      362016       
   42152.8067  0.0016 -7.5897 3  260.5784 75  74111 303371919      362017       
   42175.3809  0.0028 -7.7162 3  142.5126 65  74111 30332 428      32 429       
   42201.2997  0.0008 -6.5474 3   17.8990 23  74111 30311 3 9      10 4 6       
   42217.5816  0.0008 -7.2858 3   17.8985 23  74111 30311 3 9      10 4 7       
   42289.7619  0.0015 -7.3630 3  103.3775 49  74111 303241113      231211       
   42289.7619  0.0015 -6.6047 3  103.3775 49  74111 303241113      231212       
   42289.7619  0.0015 -6.6047 3  103.3775 49  74111 303241114      231211       
   42289.7619  0.0015 -7.3630 3  103.3775 49  74111 303241114      231212       
   42330.8327  0.0012 -6.8926 3   32.2660 31  74111 30315 312      15 214       
   42389.1319  0.0003 -6.3863 3    1.0187  7  74111 303 3 2 2       2 1 1       
   42449.1148  0.0003 -7.0974 3    1.0187  7  74111 303 3 2 1       2 1 1       
   42550.9447  0.0041 -7.3981 3  595.3714111  74111 303553025      543124       
   42550.9447  0.0041 -7.3981 3  595.3714111  74111 303553026      543123       
   42563.9039  0.0003 -6.0881 3    4.0756 13  74111 303 6 0 6       5 1 5       
   42592.4743  0.0032 -7.3512 3  308.5940 71  74111 3033526 9      362512       
   42592.4743  0.0032 -7.3512 3  308.5940 71  74111 303352610      362511       
   42630.5767  0.0021 -6.5573 3  172.5529 71  74111 30335 630      35 530       
   42637.5630  0.0021 -7.3568 3  134.3284 45  74111 3032218 4      2317 7       
   42637.5630  0.0021 -7.3568 3  134.3284 45  74111 3032218 5      2317 6       
   42713.6232  0.0021 -5.6294 3   94.0160 53  74111 30326 323      26 224       
   42725.9575  0.0048 -7.6558 3  554.4329 97  74111 303483414      493317       
   42725.9575  0.0048 -7.6558 3  554.4329 97  74111 303483415      493316       
   42758.3986  0.0006 -6.6476 3   25.9625 27  74111 30313 410      13 310       
   42758.7506  0.0010 -5.7755 3   45.5294 37  74111 30318 316      18 217       
   42887.0996  0.0006 -5.8011 3   25.9625 27  74111 30313 4 9      13 310       
   42981.2440  0.0032 -7.8021 3  269.0279 89  74111 30344 638      44 639       
   43001.3192  0.0008 -7.2666 3   17.8990 23  74111 30311 3 8      10 4 6       
   43017.6011  0.0008 -6.5271 3   17.8985 23  74111 30311 3 8      10 4 7       
   43032.6748  0.0020 -7.6969 3  339.3555 85  74111 303422220      412318       
   43032.6748  0.0020 -6.9365 3  339.3555 85  74111 303422220      412319       
   43032.6748  0.0020 -6.9365 3  339.3555 85  74111 303422221      412318       
   43032.6748  0.0020 -7.6969 3  339.3555 85  74111 303422221      412319       
   43109.6314  0.0017 -7.8121 3   55.4090 41  74111 30320 218      19 515       
   43174.4399  0.0030 -7.7314 3  200.8254 77  74111 30338 533      38 534       
   43230.5618  0.0014 -5.5166 3  171.1109 71  74111 30335 530      35 431       
   43246.4672  0.0014 -7.4045 3  154.8639 59  74111 303291415      281513       
   43246.4672  0.0014 -6.6451 3  154.8639 59  74111 303291415      281514       
   43246.4672  0.0014 -6.6451 3  154.8639 59  74111 303291416      281513       
   43246.4672  0.0014 -7.4045 3  154.8639 59  74111 303291416      281514       
   43257.9348  0.0055 -7.5957 3  711.7243121  74111 303603327      593426       
   43257.9348  0.0055 -7.5957 3  711.7243121  74111 303603328      593425       
   43345.7097  0.0012 -6.5209 3   42.0501 33  74111 30316 611      15 7 8       
   43345.7177  0.0012 -7.2741 3   42.0501 33  74111 30316 611      15 7 9       
   43346.7229  0.0012 -7.2741 3   42.0501 33  74111 30316 610      15 7 8       
   43346.7309  0.0012 -6.5209 3   42.0501 33  74111 30316 610      15 7 9       
   43350.4525  0.0003 -7.1100 3    0.9866  7  74111 303 3 2 2       2 1 2       
   43410.4354  0.0003 -6.3998 3    0.9866  7  74111 303 3 2 1       2 1 2       
   43410.8868  0.0006 -6.6599 3   22.5127 25  74111 30312 4 9      12 3 9       
   43479.7066  0.0006 -5.8271 3   22.5127 25  74111 30312 4 8      12 3 9       
   43491.1485  0.0010 -5.5255 3  103.7745 55  74111 30327 522      27 423       
   43521.8585  0.0003 -6.0808 3    2.6239 11  74111 303 5 1 5       4 0 4       
   43577.3858  0.0027 -7.2946 3  233.8110 61  74111 3033023 7      312210       
   43577.3858  0.0027 -7.2946 3  233.8110 61  74111 3033023 8      3122 9       
   43630.1080  0.0041 -7.4985 3  452.4038 87  74111 303433112      443015       
   43630.1080  0.0041 -7.4985 3  452.4038 87  74111 303433113      443014       
   43669.4155  0.0018 -7.5285 3   86.8505 35  74111 3031715 2      1814 5       
   43669.4155  0.0018 -7.5285 3   86.8505 35  74111 3031715 3      1814 4       
   43829.8188  0.0020 -5.5424 3  133.9039 63  74111 30331 427      31 328       
   43870.5336  0.0027 -7.8300 3  428.5143 95  74111 303472522      462620       
   43870.5336  0.0027 -7.0694 3  428.5143 95  74111 303472522      462621       
   43870.5336  0.0027 -7.0694 3  428.5143 95  74111 303472523      462620       
   43870.5336  0.0027 -7.8300 3  428.5143 95  74111 303472523      462621       
   43889.0338  0.0006 -6.6809 3   19.3334 23  74111 30311 4 8      11 3 8       
   43904.2200  0.0080 -7.8183 3  838.4138131  74111 303653629      643728       
   43904.2200  0.0080 -7.8183 3  838.4138131  74111 303653630      643727       
   43912.4804  0.0083 -7.9357 3  742.4569113  74111 303563917      573820       
   43912.4804  0.0083 -7.9357 3  742.4569113  74111 303563918      573819       
   43915.7826  0.0020 -7.7763 3   66.7721 45  74111 30322 220      22 221       
   43923.7139  0.0006 -5.8601 3   19.3334 23  74111 30311 4 7      11 3 8       
   44048.8878  0.0012 -6.0088 3   39.3839 35  74111 30317 216      17 117       
   44053.2902  0.0008 -7.3192 3   10.3110 19  74111 303 9 1 9       8 2 7       
   44075.0956  0.0007 -7.9332 3   40.7512 35  74111 30317 315      17 116       
   44168.3169  0.0006 -7.0752 3    5.8422 15  74111 303 7 0 7       6 1 5       
   44178.6016  0.0014 -7.4719 3  216.7546 69  74111 303341717      331815       
   44178.6016  0.0014 -6.7120 3  216.7546 69  74111 303341717      331816       
   44178.6016  0.0014 -6.7120 3  216.7546 69  74111 303341718      331815       
   44178.6016  0.0014 -7.4719 3  216.7546 69  74111 303341718      331816       
   44204.7527  0.0012 -7.9801 3   39.3787 35  74111 30317 216      17 017       
   44227.4133  0.0006 -6.7111 3   16.4232 21  74111 30310 4 7      10 3 7       
   44243.6952  0.0006 -5.9010 3   16.4232 21  74111 30310 4 6      10 3 7       
   44259.3424  0.0025 -7.6982 3  101.1552 55  74111 30327 324      27 325       
   44292.6388  0.0014 -6.5241 3   76.6206 43  74111 30321 913      201010       
   44292.6388  0.0014 -7.2810 3   76.6206 43  74111 30321 913      201011       
   44292.6393  0.0014 -7.2810 3   76.6206 43  74111 30321 912      201010       
   44292.6393  0.0014 -6.5241 3   76.6206 43  74111 30321 912      201011       
   44334.7214  0.0015 -7.9690 3   43.9718 37  74111 30318 117      18 118       
   44439.1406  0.0015 -6.4938 3   89.5862 51  74111 30325 521      25 421       
   44443.8748  0.0015 -6.0037 3   43.9681 37  74111 30318 117      18 018       
   44458.6098  0.0006 -6.7516 3   13.7809 19  74111 303 9 4 6       9 3 6       
   44465.6197  0.0006 -5.9510 3   13.7809 19  74111 303 9 4 5       9 3 6       
   44570.0966  0.0036 -7.3761 3  360.7472 77  74111 303382810      392713       
   44570.0966  0.0036 -7.3761 3  360.7472 77  74111 303382811      392712       
   44585.0182  0.0023 -7.2983 3  169.4257 51  74111 3032520 5      2619 8       
   44585.0182  0.0023 -7.2983 3  169.4257 51  74111 3032520 6      2619 7       
   44610.8900  0.0006 -6.8047 3   11.4053 17  74111 303 8 4 5       8 3 5       
   44613.5952  0.0006 -6.0124 3   11.4053 17  74111 303 8 4 4       8 3 5       
   44655.1343  0.0019 -5.7362 3   66.7475 45  74111 30322 220      22 121       
   44661.0580  0.0035 -7.9884 3  528.0441105  74111 303522824      512922       
   44661.0580  0.0035 -7.2278 3  528.0441105  74111 303522824      512923       
   44661.0580  0.0035 -7.2278 3  528.0441105  74111 303522825      512922       
   44661.0580  0.0035 -7.9884 3  528.0441105  74111 303522825      512923       
   44661.3120  0.0015 -7.5603 3   39.2615 35  74111 30317 116      16 413       
   44662.0003  0.0010 -5.7388 3   50.4598 39  74111 30319 317      19 218       
   44689.0533  0.0006 -5.8482 3   19.3067 23  74111 30311 4 8      11 3 9       
   44692.9013  0.0006 -5.8940 3   16.4077 21  74111 30310 4 7      10 3 8       
   44707.2441  0.0006 -6.8744 3    9.2956 15  74111 303 7 4 4       7 3 4       
   44708.1480  0.0006 -6.0895 3    9.2956 15  74111 303 7 4 3       7 3 4       
   44709.1833  0.0006 -6.7037 3   16.4077 21  74111 30310 4 6      10 3 8       
   44712.6173  0.0006 -5.9471 3   13.7724 19  74111 303 9 4 6       9 3 7       
   44712.7331  0.0006 -5.8080 3   22.4693 25  74111 30312 4 9      12 310       
   44719.6271  0.0006 -6.7476 3   13.7724 19  74111 303 9 4 5       9 3 7       
   44723.7334  0.0006 -6.6683 3   19.3067 23  74111 30311 4 7      11 3 9       
   44739.1134  0.0006 -6.0104 3   11.4011 17  74111 303 8 4 5       8 3 6       
   44741.8186  0.0006 -6.8026 3   11.4011 17  74111 303 8 4 4       8 3 6       
   44751.5733  0.0057 -7.7312 3  623.6016103  74111 303513615      523518       
   44751.5733  0.0057 -7.7312 3  623.6016103  74111 303513616      523517       
   44765.4286  0.0006 -6.9696 3    7.4508 13  74111 303 6 4 3       6 3 3       
   44765.6755  0.0006 -6.1911 3    7.4508 13  74111 303 6 4 2       6 3 3       
   44765.9161  0.0006 -6.0886 3    9.2936 15  74111 303 7 4 4       7 3 5       
   44766.8200  0.0006 -6.8735 3    9.2936 15  74111 303 7 4 3       7 3 5       
   44777.9194  0.0006 -5.7721 3   25.8951 27  74111 30313 410      13 311       
   44781.5529  0.0006 -6.6394 3   22.4693 25  74111 30312 4 8      12 310       
   44789.0018  0.0006 -6.1907 3    7.4500 13  74111 303 6 4 3       6 3 4       
   44789.2488  0.0006 -6.9693 3    7.4500 13  74111 303 6 4 2       6 3 4       
   44798.5783  0.0006 -7.1111 3    5.8704 11  74111 303 5 4 2       5 3 2       
   44798.6277  0.0006 -6.3380 3    5.8704 11  74111 303 5 4 1       5 3 2       
   44806.4582  0.0006 -6.3379 3    5.8702 11  74111 303 5 4 2       5 3 3       
   44806.5076  0.0006 -7.1110 3    5.8702 11  74111 303 5 4 1       5 3 3       
   44816.0468  0.0006 -7.3690 3    4.5540  9  74111 303 4 4 1       4 3 1       
   44816.0523  0.0006 -6.6004 3    4.5540  9  74111 303 4 4 0       4 3 1       
   44818.0200  0.0006 -6.6004 3    4.5540  9  74111 303 4 4 1       4 3 2       
   44818.0255  0.0006 -7.3689 3    4.5540  9  74111 303 4 4 0       4 3 2       
   44900.4628  0.0006 -5.7396 3   29.5838 29  74111 30314 411      14 312       
   44906.6204  0.0006 -6.6160 3   25.8951 27  74111 30313 4 9      13 311       
   45053.8538  0.0023 -6.6067 3  258.6862 87  74111 30343 737      43 637       
   45072.7758  0.0010 -5.5130 3   96.5446 53  74111 30326 521      26 422       
   45078.2923  0.0017 -7.5653 3  289.0419 79  74111 303392019      382117       
   45078.2923  0.0017 -6.8051 3  289.0419 79  74111 303392019      382118       
   45078.2923  0.0017 -6.8051 3  289.0419 79  74111 303392020      382117       
   45078.2923  0.0017 -7.5653 3  289.0419 79  74111 303392020      382118       
   45097.4850  0.0006 -5.7096 3   33.5348 31  74111 30315 412      15 313       
   45119.7788  0.0008 -7.8703 3   45.4506 37  74111 30318 316      18 117       
   45129.2241  0.0006 -6.5970 3   29.5838 29  74111 30314 410      14 312       
   45156.4202  0.0021 -7.6426 3   33.5348 33  74111 30316 016      15 313       
   45244.9017  0.0007 -6.4868 3   13.7809 21  74111 30310 2 9       9 3 6       
   45252.6234  0.0015 -7.3101 3  121.6051 53  74111 303261214      251312       
   45252.6234  0.0015 -6.5517 3  121.6051 53  74111 303261214      251313       
   45252.6234  0.0015 -6.5517 3  121.6051 53  74111 303261215      251312       
   45252.6234  0.0015 -7.3101 3  121.6051 53  74111 303261215      251313       
   45366.4720  0.0015 -6.8888 3   36.4319 33  74111 30316 313      16 215       
   45386.6780  0.0006 -5.6816 3   37.7475 33  74111 30316 413      16 314       
   45399.0241  0.0045 -7.4113 3  637.9325115  74111 303573126      563225       
   45399.0241  0.0045 -7.4113 3  637.9325115  74111 303573127      563224       
   45403.3873  0.0010 -6.4583 3   25.8743 27  74111 30313 410      12 5 7       
   45405.2461  0.0010 -7.2033 3   25.8742 27  74111 30313 410      12 5 8       
   45456.6362  0.0017 -5.4952 3  180.6769 73  74111 30336 531      36 432       
   45486.4510  0.0006 -6.5819 3   33.5348 31  74111 30315 411      15 313       
   45498.9091  0.0007 -7.1865 3   13.7724 21  74111 30310 2 9       9 3 7       
   45532.0883  0.0010 -7.2006 3   25.8743 27  74111 30313 4 9      12 5 7       
   45533.9471  0.0010 -6.4555 3   25.8742 27  74111 30313 4 9      12 5 8       
   45540.7907  0.0031 -7.2948 3  279.4738 67  74111 3033325 8      342411       
   45540.7907  0.0031 -7.2948 3  279.4738 67  74111 3033325 9      342410       
   45609.9812  0.0020 -7.3955 3  115.4457 41  74111 3032017 3      2116 6       
   45609.9812  0.0020 -7.3955 3  115.4457 41  74111 3032017 4      2116 5       
   45634.4660  0.0046 -7.5566 3  515.0992 93  74111 303463313      473216       
   45634.4660  0.0046 -7.5566 3  515.0992 93  74111 303463314      473215       
   45785.5587  0.0006 -5.6551 3   42.2214 35  74111 30317 414      17 315       
   45939.3381  0.0022 -7.6843 3  371.7170 89  74111 303442321      432419       
   45939.3381  0.0022 -6.9240 3  371.7170 89  74111 303442321      432420       
   45939.3381  0.0022 -6.9240 3  371.7170 89  74111 303442322      432419       
   45939.3381  0.0022 -7.6843 3  371.7170 89  74111 303442322      432420       
   45976.4583  0.0018 -7.4255 3   23.5573 27  74111 30313 211      13 113       
   46022.4451  0.0006 -6.5702 3   37.7475 33  74111 30316 412      16 314       
   46079.2233  0.0061 -7.6198 3  758.1662125  74111 303623428      613527       
   46079.2233  0.0061 -7.6198 3  758.1662125  74111 303623429      613526       
   46147.1291  0.0020 -6.4918 3  163.1804 69  74111 30334 629      34 529       
   46196.9084  0.0014 -7.3643 3  176.9979 63  74111 303311516      301614       
   46196.9084  0.0014 -6.6050 3  176.9979 63  74111 303311516      301615       
   46196.9084  0.0014 -6.6050 3  176.9979 63  74111 303311517      301614       
   46196.9084  0.0014 -7.3643 3  176.9979 63  74111 303311517      301615       
   46254.1999  0.0003 -6.3610 3    4.0756 13  74111 303 6 1 6       5 1 5       
   46309.4039  0.0142 -7.7273 3  947.7640167  74111 303831272      831172       
   46310.7338  0.0006 -5.6298 3   46.9557 37  74111 30318 415      18 316       
   46312.1033  0.0013 -6.4518 3   53.9374 37  74111 30318 712      17 8 9       
   46312.1041  0.0013 -7.2059 3   53.9374 37  74111 30318 712      17 810       
   46312.2141  0.0013 -7.2059 3   53.9374 37  74111 30318 711      17 8 9       
   46312.2148  0.0013 -6.4518 3   53.9374 37  74111 30318 711      17 810       
   46448.6635  0.0021 -5.5803 3  101.0821 55  74111 30327 324      27 225       
   46458.7387  0.0009 -7.8134 3   50.3999 39  74111 30319 317      19 118       
   46497.0309  0.0025 -6.7239 3  362.1301103  74111 30351 844      51 744       
   46537.0191  0.0026 -7.2653 3  208.5931 57  74111 3032822 6      2921 9       
   46537.0191  0.0026 -7.2653 3  208.5931 57  74111 3032822 7      2921 8       
   46555.9886  0.0040 -7.4151 3  416.9622 83  74111 303413011      422914       
   46555.9886  0.0040 -7.4151 3  416.9622 83  74111 303413012      422913       
   46642.3860  0.0012 -6.8010 3   12.7882 21  74111 30310 110       9 2 7       
   46646.4973  0.0018 -7.6900 3   71.8770 31  74111 3031514 1      1613 4       
   46646.4973  0.0018 -7.6900 3   71.8770 31  74111 3031514 2      1613 3       
   46695.7495  0.0013 -5.9655 3   43.9718 37  74111 30318 217      18 118       
   46696.4150  0.0095 -7.8529 3  888.7307135  74111 303673730      663829       
   46696.4150  0.0095 -7.8529 3  888.7307135  74111 303673731      663828       
   46717.0445  0.0011 -5.7034 3   55.6440 41  74111 30320 318      20 219       
   46734.5950  0.0011 -5.5005 3   89.5862 51  74111 30325 520      25 421       
   46756.1578  0.0029 -7.8288 3  464.7698 99  74111 303492623      482721       
   46756.1578  0.0029 -7.0683 3  464.7698 99  74111 303492623      482722       
   46756.1578  0.0029 -7.0683 3  464.7698 99  74111 303492624      482721       
   46756.1578  0.0029 -7.8288 3  464.7698 99  74111 303492624      482722       
   46788.2409  0.0007 -6.5615 3   42.2214 35  74111 30317 413      17 315       
   46789.2135  0.0072 -7.8184 3  696.8207109  74111 303543816      553719       
   46789.2135  0.0072 -7.8184 3  696.8207109  74111 303543817      553718       
   46800.8537  0.0013 -6.4539 3   82.9008 49  74111 30324 520      24 420       
   46804.9029  0.0013 -7.9314 3   43.9681 37  74111 30318 217      18 018       
   46897.0594  0.0079 -7.4058 3  775.7261151  74111 303751165      751065       
   46900.7687  0.0003 -6.3382 3    3.9310 13  74111 303 6 0 6       5 0 5       
   46977.2206  0.0007 -5.6053 3   51.9496 39  74111 30319 416      19 317       
   47028.3617  0.0028 -7.6471 3  151.1611 67  74111 30333 429      33 430       
   47065.2908  0.0008 -5.4681 3  212.6920 79  74111 30339 633      39 534       
   47113.8620  0.0015 -7.4440 3  242.7922 73  74111 303361818      351916       
   47113.8620  0.0015 -6.6842 3  242.7922 73  74111 303361818      351917       
   47113.8620  0.0015 -6.6842 3  242.7922 73  74111 303361819      351916       
   47113.8620  0.0015 -7.4440 3  242.7922 73  74111 303361819      351917       
   47127.2540  0.0007 -5.4612 3  202.2655 77  74111 30338 632      38 533       
   47160.7405  0.0032 -6.9000 3  482.8296119  74111 30359 951      59 851       
   47234.9248  0.0047 -7.1288 3  620.7199135  74111 303671058      67 958       
   47249.7643  0.0003 -6.3828 3    4.7983 13  74111 303 6 2 5       5 2 4       
   47259.8896  0.0015 -7.2247 3   92.4178 47  74111 303231013      221111       
   47259.8896  0.0015 -6.4676 3   92.4178 47  74111 303231013      221112       
   47259.8896  0.0015 -6.4676 3   92.4178 47  74111 303231014      221111       
   47259.8896  0.0015 -7.2247 3   92.4178 47  74111 303231014      221112       
   47281.3415  0.0022 -5.5038 3  142.3422 65  74111 30332 428      32 329       
   47334.4144  0.0003 -6.8541 3    9.2869 13  74111 303 6 5 2       5 5 1       
   47334.4154  0.0003 -6.8541 3    9.2869 13  74111 303 6 5 1       5 5 0       
   47344.9086  0.0003 -6.5903 3    7.3647 13  74111 303 6 4 3       5 4 2       
   47345.1060  0.0003 -6.5903 3    7.3647 13  74111 303 6 4 2       5 4 1       
   47362.3649  0.0003 -6.4565 3    5.8702 13  74111 303 6 3 4       5 3 3       
   47378.0582  0.0003 -6.4563 3    5.8704 13  74111 303 6 3 3       5 3 2       
   47510.9972  0.0035 -7.3112 3  329.2020 73  74111 3033627 9      372612       
   47510.9972  0.0035 -7.3112 3  329.2020 73  74111 303362710      372611       
   47523.4166  0.0038 -7.2378 3  568.1888109  74111 303542925      533024       
   47523.4166  0.0038 -7.2378 3  568.1888109  74111 303542926      533023       
   47550.6445  0.0035 -7.8533 3  360.5440103  74111 30351 744      51 745       
   47553.4952  0.0022 -7.3093 3  148.1133 47  74111 3032319 4      2418 7       
   47553.4952  0.0022 -7.3093 3  148.1133 47  74111 3032319 5      2418 6       
   47560.0501  0.0011 -5.4700 3  223.3747 81  74111 30340 634      40 535       
   47606.7263  0.0015 -7.9140 3   48.8119 39  74111 30319 118      19 119       
   47649.3410  0.0053 -7.6271 3  581.8497 99  74111 303493514      503417       
   47649.3410  0.0053 -7.6271 3  581.8497 99  74111 303493515      503416       
   47652.6145  0.0003 -6.3754 3    4.8121 13  74111 303 6 2 4       5 2 3       
   47682.7602  0.0015 -5.9530 3   48.8093 39  74111 30319 118      19 019       
   47701.3188  0.0007 -5.4498 3  192.0983 75  74111 30337 631      37 532       
   47717.1585  0.0005 -6.9878 3    8.2601 17  74111 303 8 1 7       7 2 5       
   47754.6566  0.0020 -7.7132 3   72.7154 47  74111 30323 221      23 222       
   47797.8554  0.0007 -5.5813 3   57.2023 41  74111 30320 417      20 318       
   47840.8789  0.0008 -6.5557 3   46.9557 37  74111 30318 414      18 316       
   47996.0177  0.0018 -7.5492 3  318.9798 83  74111 303412120      402218       
   47996.0177  0.0018 -6.7891 3  318.9798 83  74111 303412120      402219       
   47996.0177  0.0018 -6.7891 3  318.9798 83  74111 303412121      402218       
   47996.0177  0.0018 -7.5492 3  318.9798 83  74111 303412121      402219       
   48067.3986  0.0010 -7.7615 3   55.5989 41  74111 30320 318      20 119       
   48160.6481  0.0003 -6.3264 3    4.2357 13  74111 303 6 1 5       5 1 4       
   48199.2148  0.0020 -5.4704 3  190.4905 75  74111 30337 532      37 433       
   48210.3027  0.0014 -7.2663 3  141.3103 57  74111 303281315      271413       
   48210.3027  0.0014 -6.5079 3  141.3103 57  74111 303281315      271414       
   48210.3027  0.0014 -6.5079 3  141.3103 57  74111 303281316      271413       
   48210.3027  0.0014 -7.2663 3  141.3103 57  74111 303281316      271414       
   48235.8667  0.0050 -7.4321 3  681.9614119  74111 303593227      583326       
   48235.8667  0.0050 -7.4321 3  681.9614119  74111 303593228      583325       
   48294.7022  0.0019 -5.6842 3   72.6974 47  74111 30323 221      23 122       
   48320.1283  0.0003 -6.7978 3    2.6239 11  74111 303 5 1 4       4 0 4       
   48381.3304  0.0011 -6.3861 3   35.3292 31  74111 30315 511      14 6 8       
   48381.5296  0.0011 -7.1345 3   35.3292 31  74111 30315 511      14 6 9       
   48390.6042  0.0010 -5.4890 3   82.9008 49  74111 30324 519      24 420       
   48398.6774  0.0011 -7.1342 3   35.3292 31  74111 30315 510      14 6 8       
   48398.8766  0.0011 -6.3857 3   35.3292 31  74111 30315 510      14 6 9       
   48428.1813  0.0030 -7.6638 3  211.0766 79  74111 30339 534      39 535       
   48494.3366  0.0030 -7.2532 3  251.8289 63  74111 3033124 7      322310       
   48494.3366  0.0030 -7.2532 3  251.8289 63  74111 3033124 8      3223 9       
   48550.9121  0.0044 -7.4673 3  477.2366 89  74111 303443212      453115       
   48550.9121  0.0044 -7.4673 3  477.2366 89  74111 303443213      453114       
   48564.2512  0.0032 -7.7349 3  280.8789 91  74111 30345 639      45 640       
   48584.6790  0.0019 -7.4828 3   98.0411 37  74111 3031816 2      1915 5       
   48584.6790  0.0019 -7.4828 3   98.0411 37  74111 3031816 3      1915 4       
   48639.1974  0.0013 -5.4669 3  234.3108 83  74111 30341 635      41 536       
   48647.2987  0.0024 -7.6323 3  108.4523 57  74111 30328 325      28 326       
   48726.4574  0.0008 -5.4345 3  182.1931 73  74111 30336 630      36 531       
   48782.8145  0.0008 -5.5578 3   62.7131 43  74111 30321 418      21 319       
   48837.2810  0.0024 -7.6796 3  405.5514 93  74111 303462422      452520       
   48837.2810  0.0024 -6.9194 3  405.5514 93  74111 303462422      452521       
   48837.2810  0.0024 -6.9194 3  405.5514 93  74111 303462423      452520       
   48837.2810  0.0024 -7.6796 3  405.5514 93  74111 303462423      452521       
   48839.6839  0.0097 -7.9169 3  774.0871115  74111 303574017      583920       
   48839.6839  0.0097 -7.9169 3  774.0871115  74111 303574018      583919       
   48888.2687  0.0070 -7.6511 3  806.0737129  74111 303643529      633628       
   48888.2687  0.0070 -7.6511 3  806.0737129  74111 303643530      633627       
   48890.7805  0.0012 -6.4198 3   76.4897 47  74111 30323 519      23 419       
   48901.8143  0.0023 -7.5757 3   37.7475 35  74111 30317 017      16 314       
   48912.5086  0.0012 -5.6693 3   61.0816 43  74111 30321 319      21 220       
   48936.1311  0.0018 -6.8883 3   40.8532 35  74111 30317 314      17 216       
   49141.0973  0.0014 -7.3327 3  200.6085 67  74111 303331617      321715       
   49141.0973  0.0014 -6.5734 3  200.6085 67  74111 303331617      321716       
   49141.0973  0.0014 -6.5734 3  200.6085 67  74111 303331618      321715       
   49141.0973  0.0014 -7.3327 3  200.6085 67  74111 303331618      321716       
   49157.4216  0.0005 -6.2283 3    8.2121 17  74111 303 8 1 7       7 2 6       
   49198.6261  0.0023 -6.5291 3  247.1758 85  74111 30342 736      42 636       
   49241.4681  0.0010 -6.5527 3   51.9496 39  74111 30319 415      19 317       
   49278.3466  0.0014 -6.3920 3   67.3035 41  74111 30320 813      19 910       
   49278.3467  0.0014 -7.1469 3   67.3035 41  74111 30320 813      19 911       
   49278.3582  0.0014 -7.1469 3   67.3035 41  74111 30320 812      19 910       
   49278.3583  0.0014 -6.3920 3   67.3035 41  74111 30320 812      19 911       
   49403.4646  0.0013 -5.9252 3   48.8119 39  74111 30319 218      19 119       
   49475.3458  0.0116 -7.8945 3  940.5107139  74111 303693831      683930       
   49475.3458  0.0116 -7.8945 3  940.5107139  74111 303693832      683929       
   49479.4985  0.0013 -7.8865 3   48.8093 39  74111 30319 218      19 019       
   49484.2486  0.0019 -6.4317 3  154.0779 67  74111 30333 628      33 528       
   49488.7611  0.0039 -7.3426 3  382.9935 79  74111 303392910      402813       
   49488.7611  0.0039 -7.3426 3  382.9935 79  74111 303392911      402812       
   49500.7832  0.0025 -7.2561 3  184.8518 53  74111 3032621 5      2720 8       
   49500.7832  0.0025 -7.2561 3  184.8518 53  74111 3032621 6      2720 7       
   49632.0904  0.0032 -7.8351 3  502.4962103  74111 303512724      502822       
   49632.0904  0.0032 -7.0748 3  502.4962103  74111 303512724      502823       
   49632.0904  0.0032 -7.0748 3  502.4962103  74111 303512725      502822       
   49632.0904  0.0032 -7.8351 3  502.4962103  74111 303512725      502823       
   49675.5192  0.0064 -7.7095 3  652.6525105  74111 303523715      533618       
   49675.5192  0.0064 -7.7095 3  652.6525105  74111 303523716      533617       
   49790.7858  0.0003 -6.1945 3    1.8234  9  74111 303 4 2 3       3 1 2       
   49916.4252  0.0011 -7.7139 3   61.0481 43  74111 30321 319      21 120       
   49939.2591  0.0009 -5.5347 3   68.4812 45  74111 30322 419      22 320       
   49966.8795  0.0010 -5.4794 3   76.4897 47  74111 30323 518      23 419       
   49969.9351  0.0003 -6.8805 3    1.8234  9  74111 303 4 2 2       3 1 2       
   50041.8995  0.0016 -7.4242 3  270.3051 77  74111 303381919      372017       
   50041.8995  0.0016 -6.6644 3  270.3051 77  74111 303381919      372018       
   50041.8995  0.0016 -6.6644 3  270.3051 77  74111 303381920      372017       
   50041.8995  0.0016 -7.4242 3  270.3051 77  74111 303381920      372018       
   50087.9207  0.0009 -6.3394 3   20.7985 25  74111 30312 310      11 4 7       
   50122.6009  0.0009 -7.0696 3   20.7974 25  74111 30312 310      11 4 8       
   50126.4791  0.0010 -5.4163 3  172.5529 71  74111 30335 629      35 530       
   50168.6336  0.0009 -7.1764 3   12.6705 21  74111 30310 110       9 2 8       
   50213.3985  0.0007 -6.9607 3    7.7145 17  74111 303 8 0 8       7 1 6       
   50222.9582  0.0015 -7.1774 3  109.6932 51  74111 303251114      241212       
   50222.9582  0.0015 -6.4201 3  109.6932 51  74111 303251114      241213       
   50222.9582  0.0015 -6.4201 3  109.6932 51  74111 303251115      241212       
   50222.9582  0.0015 -7.1774 3  109.6932 51  74111 303251115      241213       
   50294.9911  0.0007 -7.0444 3   13.7809 21  74111 30310 2 8       9 3 6       
   50305.9631  0.0022 -5.5337 3  108.3970 57  74111 30328 325      28 226       
   50312.7487  0.0016 -5.4590 3  245.4976 85  74111 30342 636      42 537       
   50375.0997  0.0042 -7.2550 3  609.8026113  74111 303563026      553125       
   50375.0997  0.0042 -7.2550 3  609.8026113  74111 303563027      553124       
   50457.7330  0.0034 -7.2594 3  299.1313 69  74111 3033426 8      352511       
   50457.7330  0.0034 -7.2594 3  299.1313 69  74111 3033426 9      352510       
   50524.9480  0.0021 -7.3537 3  128.2784 43  74111 3032118 3      2217 6       
   50524.9480  0.0021 -7.3537 3  128.2784 43  74111 3032118 4      2217 5       
   50548.9985  0.0007 -6.3230 3   13.7724 21  74111 30310 2 8       9 3 7       
   50555.6379  0.0050 -7.5321 3  541.5678 95  74111 303473413      483316       
   50555.6379  0.0050 -7.5321 3  541.5678 95  74111 303473414      483315       
   50591.0647  0.0004 -5.8678 3    3.9310 13  74111 303 6 1 6       5 0 5       
   50695.5420  0.0011 -6.3918 3   70.3534 45  74111 30322 518      22 418       
   50809.9513  0.0016 -7.8649 3   53.9041 41  74111 30320 119      20 120       
   50862.6663  0.0015 -5.9076 3   53.9024 41  74111 30320 119      20 020       
   50873.0349  0.0004 -5.8331 3    5.6185 15  74111 303 7 0 7       6 1 6       
   50905.5622  0.0020 -7.5408 3  350.3915 87  74111 303432221      422319       
   50905.5622  0.0020 -6.7807 3  350.3915 87  74111 303432221      422320       
   50905.5622  0.0020 -6.7807 3  350.3915 87  74111 303432222      422319       
   50905.5622  0.0020 -7.5408 3  350.3915 87  74111 303432222      422320       
   51024.0766  0.0016 -7.3668 3   43.7487 37  74111 30318 117      17 414       
   51033.1668  0.0023 -5.4651 3  151.0275 67  74111 30333 429      33 330       
   51051.9471  0.0012 -6.5524 3   57.2023 41  74111 30320 416      20 318       
   51053.6216  0.0014 -6.7881 3   15.4586 23  74111 30311 111      10 2 8       
   51061.0369  0.0056 -7.4599 3  727.4572123  74111 303613328      603427       
   51061.0369  0.0056 -7.4599 3  727.4572123  74111 303613329      603426       
   51076.1780  0.0021 -7.4191 3   27.1349 29  74111 30314 212      14 114       
   51162.3538  0.0014 -7.2309 3  162.4926 61  74111 303301416      291514       
   51162.3538  0.0014 -6.4724 3  162.4926 61  74111 303301416      291515       
   51162.3538  0.0014 -6.4724 3  162.4926 61  74111 303301417      291514       
   51162.3538  0.0014 -7.2309 3  162.4926 61  74111 303301417      291515       
   51189.9145  0.0025 -6.6354 3  348.4889101  74111 30350 843      50 743       
   51235.4008  0.0013 -5.6367 3   66.7721 45  74111 30322 320      22 221       
   51271.1132  0.0009 -5.5118 3   74.5057 47  74111 30323 420      23 321       
   51333.7821  0.0012 -6.3236 3   46.2635 35  74111 30317 612      16 7 9       
   51333.8026  0.0012 -7.0741 3   46.2635 35  74111 30317 612      16 710       
   51335.8880  0.0012 -7.0740 3   46.2635 35  74111 30317 611      16 7 9       
   51335.9085  0.0012 -6.3235 3   46.2635 35  74111 30317 611      16 710       
   51389.7670  0.0009 -7.0424 3   20.7985 25  74111 30312 3 9      11 4 7       
   51406.8853  0.0009 -5.4726 3   70.3534 45  74111 30322 517      22 418       
   51412.3906  0.0022 -5.4433 3  200.5506 77  74111 30338 533      38 434       
   51424.4472  0.0009 -6.3102 3   20.7974 25  74111 30312 3 9      11 4 8       
   51452.6389  0.0028 -7.2285 3  225.6599 59  74111 3032923 6      3022 9       
   51452.6389  0.0028 -7.2285 3  225.6599 59  74111 3032923 7      3022 8       
   51474.8437  0.0043 -7.3879 3  440.8458 85  74111 303423111      433014       
   51474.8437  0.0043 -7.3879 3  440.8458 85  74111 303423112      433013       
   51497.9508  0.0019 -7.6567 3   78.9112 49  74111 30324 222      24 223       
   51561.0975  0.0019 -7.6508 3   82.1149 33  74111 3031615 1      1714 4       
   51561.0975  0.0019 -7.6508 3   82.1149 33  74111 3031615 2      1714 3       
   51684.6305  0.0082 -7.6892 3  855.4458133  74111 303663630      653729       
   51684.6305  0.0082 -7.6892 3  855.4458133  74111 303663631      653728       
   51713.0996  0.0003 -6.9102 3    1.7593  9  74111 303 4 2 3       3 1 3       
   51713.7994  0.0083 -7.8033 3  727.5046111  74111 303553916      563819       
   51713.7994  0.0083 -7.8033 3  727.5046111  74111 303553917      563818       
   51726.0788  0.0027 -7.6823 3  440.8579 97  74111 303482523      472621       
   51726.0788  0.0027 -6.9221 3  440.8579 97  74111 303482523      472622       
   51726.0788  0.0027 -6.9221 3  440.8579 97  74111 303482524      472621       
   51726.0788  0.0027 -7.6823 3  440.8579 97  74111 303482524      472622       
   51738.5628  0.0041 -7.9530 3  465.3407117  74111 30358 850      58 851       
   51786.4175  0.0016 -7.5267 3   60.6886 43  74111 30321 219      20 516       
   51812.8172  0.0011 -5.3960 3  163.1804 69  74111 30334 628      34 529       
   51813.8223  0.0250 -7.9549 3 1112.6042181  74111 303901378      901278       
   51889.5779  0.0019 -5.6371 3   78.8982 49  74111 30324 222      24 123       
   51892.2488  0.0003 -6.2287 3    1.7593  9  74111 303 4 2 2       3 1 3       
   51895.7821  0.0027 -7.5837 3  160.0634 69  74111 30334 430      34 431       
   51974.7526  0.0012 -7.6701 3   66.7475 45  74111 30322 320      22 121       
   52078.6152  0.0014 -7.3090 3  225.6950 71  74111 303351718      341816       
   52078.6152  0.0014 -6.5498 3  225.6950 71  74111 303351718      341817       
   52078.6152  0.0014 -6.5498 3  225.6950 71  74111 303351719      341816       
   52078.6152  0.0014 -7.3090 3  225.6950 71  74111 303351719      341817       
   52160.3054  0.0014 -5.8875 3   53.9041 41  74111 30320 219      20 120       
   52213.0204  0.0014 -7.8450 3   53.9024 41  74111 30320 219      20 020       
   52215.7128  0.0009 -6.3699 3   64.4920 43  74111 30321 517      21 417       
   52240.5668  0.0143 -7.9427 3  993.7527143  74111 303713932      704031       
   52240.5668  0.0143 -7.9427 3  993.7527143  74111 303713933      704030       
   52242.8210  0.0014 -6.3409 3   82.1483 45  74111 30322 914      211011       
   52242.8210  0.0014 -7.0962 3   82.1483 45  74111 30322 914      211012       
   52242.8221  0.0014 -7.0962 3   82.1483 45  74111 30322 913      211011       
   52242.8222  0.0014 -6.3409 3   82.1483 45  74111 30322 913      211012       
   52316.0926  0.0032 -6.8012 3  467.0665117  74111 30358 950      58 850       
   52341.1955  0.0008 -6.3253 3   16.4232 23  74111 30311 210      10 3 7       
   52351.5564  0.0139 -7.6004 3  925.7020165  74111 303821271      821171       
   52365.7605  0.0025 -7.5266 3   42.2214 37  74111 30318 018      17 315       
   52427.9691  0.0037 -7.2818 3  350.4983 75  74111 3033728 9      382712       
   52427.9691  0.0037 -7.2818 3  350.4983 75  74111 303372810      382711       
   52468.1851  0.0024 -7.2719 3  162.5875 49  74111 3032420 4      2519 7       
   52468.1851  0.0024 -7.2719 3  162.5875 49  74111 3032420 5      2519 6       
   52497.9027  0.0035 -7.8486 3  541.6930107  74111 303532825      522923       
   52497.9027  0.0035 -7.0883 3  541.6930107  74111 303532825      522924       
   52497.9027  0.0035 -7.0883 3  541.6930107  74111 303532826      522923       
   52497.9027  0.0035 -7.8486 3  541.6930107  74111 303532826      522924       
   52570.9470  0.0059 -7.6090 3  609.9531101  74111 303503614      513517       
   52570.9470  0.0059 -7.6090 3  609.9531101  74111 303503615      513516       
   52571.9085  0.0019 -5.4469 3  256.9326 87  74111 30343 637      43 538       
   52589.7898  0.0022 -7.7141 3   86.7509 51  74111 30325 322      24 619       
   52593.2851  0.0018 -6.3770 3  145.2476 65  74111 30332 627      32 527       
   52674.3919  0.0009 -5.4692 3   64.4920 43  74111 30321 516      21 417       
   52721.1689  0.0078 -7.2878 3  755.7514149  74111 303741164      741064       
   52766.1171  0.0046 -7.0202 3  602.8452133  74111 303661057      66 957       
   52778.9788  0.0010 -5.4892 3   80.7861 49  74111 30324 421      24 322       
   52806.6835  0.0008 -7.0002 3   16.4077 23  74111 30311 210      10 3 8       
   52962.2961  0.0017 -7.4119 3  299.2927 81  74111 303402020      392118       
   52962.2961  0.0017 -6.6522 3  299.2927 81  74111 303402020      392119       
   52962.2961  0.0017 -6.6522 3  299.2927 81  74111 303402021      392118       
   52962.2961  0.0017 -7.4119 3  299.2927 81  74111 303402021      392119       
   52968.3769  0.0024 -7.5725 3  116.0025 59  74111 30329 326      29 327       
   53042.7326  0.0021 -6.8903 3   45.5294 37  74111 30318 315      18 217       
   53181.2665  0.0014 -7.1382 3  128.4463 55  74111 303271215      261313       
   53181.2665  0.0014 -6.3807 3  128.4463 55  74111 303271215      261314       
   53181.2665  0.0014 -6.3807 3  128.4463 55  74111 303271216      261313       
   53181.2665  0.0014 -7.1382 3  128.4463 55  74111 303271216      261314       
   53210.0413  0.0022 -6.4571 3  235.9332 83  74111 30341 735      41 635       
   53215.6748  0.0046 -7.2790 3  652.8847117  74111 303583127      573226       
   53215.6748  0.0046 -7.2790 3  652.8847117  74111 303583128      573225       
   53330.6007  0.0015 -6.5547 3   62.7131 43  74111 30321 417      21 319       
   53409.8392  0.0032 -7.9859 3  270.5357 65  74111 3033225 7      3324 9       
   53409.8392  0.0032 -7.2219 3  270.5357 65  74111 3033225 7      332410       
   53409.8392  0.0032 -7.2219 3  270.5357 65  74111 3033225 8      3324 9       
   53409.8392  0.0032 -7.9859 3  270.5357 65  74111 3033225 8      332410       
   53422.6579  0.0010 -6.2625 3   29.2995 29  74111 30314 411      13 5 8       
   53426.8204  0.0010 -7.0024 3   29.2994 29  74111 30314 411      13 5 9       
   53465.3601  0.0009 -6.3543 3   58.9052 41  74111 30320 516      20 416       
   53470.0131  0.0048 -7.4463 3  502.7567 91  74111 303453312      463215       
   53470.0131  0.0048 -7.4463 3  502.7567 91  74111 303453313      463214       
   53498.8505  0.0020 -7.4463 3  109.9214 39  74111 3031917 2      2016 5       
   53498.8505  0.0020 -7.4463 3  109.9214 39  74111 3031917 3      2016 4       
   53566.8690  0.0035 -7.7922 3  374.2461105  74111 30352 745      52 746       
   53651.4193  0.0010 -6.9983 3   29.2995 29  74111 30314 410      13 5 8       
   53655.5817  0.0010 -6.2582 3   29.2994 29  74111 30314 410      13 5 9       
   53671.6983  0.0013 -5.6057 3   72.7154 47  74111 30323 321      23 222       
   53689.2347  0.0012 -5.3746 3  154.0779 67  74111 30333 627      33 528       
   53744.7389  0.0029 -7.6020 3  221.5820 81  74111 30340 535      40 536       
   53753.4163  0.0008 -5.4698 3   58.9052 41  74111 30320 515      20 416       
   53764.9942  0.0115 -7.9084 3  806.4027117  74111 303584117      594020       
   53764.9942  0.0115 -7.9084 3  806.4027117  74111 303584118      594019       
   53806.5046  0.0022 -7.5395 3  383.2764 91  74111 303452322      442420       
   53806.5046  0.0022 -6.7796 3  383.2764 91  74111 303452322      442421       
   53806.5046  0.0022 -6.7796 3  383.2764 91  74111 303452323      442420       
   53806.5046  0.0022 -7.5395 3  383.2764 91  74111 303452323      442421       
   53874.0975  0.0063 -7.4942 3  774.4192127  74111 303633429      623528       
   53874.0975  0.0063 -7.4942 3  774.4192127  74111 303633430      623527       
   53924.9764  0.0004 -6.1611 3    5.6185 15  74111 303 7 1 7       6 1 6       
   53952.0352  0.0016 -7.8208 3   59.2484 43  74111 30321 120      21 121       
   53988.4308  0.0016 -5.8668 3   59.2472 43  74111 30321 120      21 021       
   54108.3408  0.0014 -7.2033 3  185.1516 65  74111 303321517      311615       
   54108.3408  0.0014 -6.4447 3  185.1516 65  74111 303321517      311616       
   54108.3408  0.0014 -6.4447 3  185.1516 65  74111 303321518      311615       
   54108.3408  0.0014 -7.2033 3  185.1516 65  74111 303321518      311616       
   54193.3988  0.0011 -5.4468 3  294.7948 93  74111 30346 739      46 640       
   54211.7439  0.0013 -7.6295 3   72.6974 47  74111 30323 321      23 122       
   54213.7178  0.0022 -5.4901 3  115.9609 59  74111 30329 326      29 227       
   54272.0916  0.0032 -7.6739 3  292.9845 93  74111 30346 640      46 641       
   54288.4397  0.0013 -6.2693 3   58.6769 39  74111 30319 713      18 810       
   54288.4418  0.0013 -7.0212 3   58.6769 39  74111 30319 713      18 811       
   54288.6784  0.0013 -7.0212 3   58.6769 39  74111 30319 712      18 810       
   54288.6805  0.0013 -6.2693 3   58.6769 39  74111 30319 712      18 811       
   54405.8072  0.0041 -7.3190 3  405.9277 81  74111 303403010      412913       
   54405.8072  0.0041 -7.3190 3  405.9277 81  74111 303403011      412912       
   54408.8147  0.0010 -5.4323 3  282.4988 91  74111 30345 738      45 639       
   54415.2183  0.0027 -7.2234 3  200.9671 55  74111 3032722 5      2821 8       
   54415.2183  0.0027 -7.2234 3  200.9671 55  74111 3032722 6      2821 7       
   54460.1894  0.0011 -5.4670 3   87.3215 51  74111 30325 422      25 323       
   54467.8666  0.0098 -7.7336 3  906.2816137  74111 303683731      673830       
   54467.8666  0.0098 -7.7336 3  906.2816137  74111 303683732      673829       
   54469.5078  0.0008 -6.3448 3   53.5921 39  74111 30319 515      19 415       
   54563.3309  0.0004 -6.1439 3    5.4954 15  74111 303 7 0 7       6 0 6       
   54573.1318  0.0013 -5.4566 3  307.3463 95  74111 30347 740      47 641       
   54597.6321  0.0073 -7.6976 3  682.3896107  74111 303533815      543718       
   54597.6321  0.0073 -7.6976 3  682.3896107  74111 303533816      543717       
   54605.3064  0.0030 -7.6918 3  477.6358101  74111 303502624      492722       
   54605.3064  0.0030 -6.9317 3  477.6358101  74111 303502624      492723       
   54605.3064  0.0030 -6.9317 3  477.6358101  74111 303502625      492722       
   54605.3064  0.0030 -7.6918 3  477.6358101  74111 303502625      492723       
   54645.3547  0.0008 -5.4746 3   53.5921 39  74111 30319 514      19 415       
   54847.5181  0.0032 -7.9488 3  167.3895 71  74111 30335 432      34 727       
   54953.5791  0.0017 -6.8012 3   18.3997 25  74111 30312 112      11 2 9       
   54955.9518  0.0014 -5.8525 3   59.2484 43  74111 30321 220      21 121       
   54992.3474  0.0014 -7.8067 3   59.2472 43  74111 30321 220      21 021       
   55002.8886  0.0023 -5.4274 3  159.9598 69  74111 30334 430      34 331       
   55009.0443  0.0014 -7.2927 3  252.2571 75  74111 303371819      361917       
   55009.0443  0.0014 -6.5335 3  252.2571 75  74111 303371819      361918       
   55009.0443  0.0014 -6.5335 3  252.2571 75  74111 303371820      361917       
   55009.0443  0.0014 -7.2927 3  252.2571 75  74111 303371820      361918       
   55031.7653  0.0023 -5.4148 3  210.8564 79  74111 30339 534      39 435       
   55093.6061  0.0004 -6.1720 3    6.3744 15  74111 303 7 2 6       6 2 5       
   55132.7974  0.0019 -7.6064 3   85.3593 51  74111 30325 223      25 224       
   55171.4177  0.0009 -5.4134 3  270.4616 89  74111 30344 737      44 638       
   55204.2988  0.0014 -6.2977 3   98.4713 49  74111 303241015      231112       
   55204.2988  0.0014 -7.0535 3   98.4713 49  74111 303241015      231113       
   55204.2989  0.0014 -7.0535 3   98.4713 49  74111 303241014      231112       
   55204.2989  0.0014 -6.2977 3   98.4713 49  74111 303241014      231113       
   55221.4982  0.0004 -6.7231 3   13.2152 15  74111 303 7 6 2       6 6 1       
   55221.4983  0.0004 -6.7231 3   13.2152 15  74111 303 7 6 1       6 6 0       
   55230.1613  0.0004 -6.4518 3   10.8658 15  74111 303 7 5 3       6 5 2       
   55230.1666  0.0004 -6.4518 3   10.8658 15  74111 303 7 5 2       6 5 1       
   55246.7722  0.0004 -6.3092 3    8.9440 15  74111 303 7 4 4       6 4 3       
   55247.4292  0.0004 -6.3092 3    8.9440 15  74111 303 7 4 3       6 4 2       
   55260.1694  0.0007 -6.3411 3   48.5515 37  74111 30318 514      18 414       
   55269.8580  0.0004 -6.2223 3    7.4500 15  74111 303 7 3 5       6 3 4       
   55304.9567  0.0004 -6.2217 3    7.4508 15  74111 303 7 3 4       6 3 3       
   55353.1654  0.0039 -7.8687 3  582.3594111  74111 303552926      543024       
   55353.1654  0.0039 -7.1084 3  582.3594111  74111 303552926      543025       
   55353.1654  0.0039 -7.1084 3  582.3594111  74111 303552927      543024       
   55353.1654  0.0039 -7.8687 3  582.3594111  74111 303552927      543025       
   55364.2616  0.0007 -5.4836 3   48.5515 37  74111 30318 513      18 414       
   55373.1529  0.0036 -7.2334 3  319.4773 71  74111 3033527 8      362611       
   55373.1529  0.0036 -7.2334 3  319.4773 71  74111 3033527 9      362610       
   55387.8333  0.0021 -5.4313 3  268.6140 89  74111 30344 638      44 539       
   55396.5346  0.0029 -7.9655 3  198.9776 77  74111 30338 534      37 829       
   55414.9879  0.0019 -5.5948 3   85.3498 51  74111 30325 223      25 124       
   55433.8002  0.0017 -6.3277 3  136.6914 63  74111 30331 626      31 526       
   55438.7218  0.0023 -7.3207 3  141.8005 45  74111 3032219 3      2318 6       
   55438.7218  0.0023 -7.3207 3  141.8005 45  74111 3032219 4      2318 5       
   55475.0464  0.0055 -7.5171 3  568.7233 97  74111 303483513      493416       
   55475.0464  0.0055 -7.5171 3  568.7233 97  74111 303483514      493415       
   55571.5758  0.0026 -7.4916 3   46.9557 39  74111 30319 019      18 316       
   55577.6232  0.0016 -5.4615 3  320.1503 97  74111 30348 741      48 642       
   55658.1549  0.0012 -5.3530 3  145.2476 65  74111 30332 626      32 527       
   55676.3744  0.0005 -5.9779 3    1.6441  7  74111 303 3 3 1       2 2 0       
   55676.6565  0.0005 -6.7157 3    1.6441  7  74111 303 3 3 0       2 2 0       
   55688.3940  0.0005 -6.7156 3    1.6437  7  74111 303 3 3 1       2 2 1       
   55688.6761  0.0005 -5.9778 3    1.6437  7  74111 303 3 3 0       2 2 1       
   55716.5361  0.0004 -6.1620 3    6.4016 15  74111 303 7 2 5       6 2 4       
   55807.5921  0.0025 -6.5528 3  335.1126 99  74111 30349 842      49 742       
   55872.0512  0.0007 -6.3430 3   43.7821 35  74111 30317 513      17 413       
   55874.6334  0.0018 -7.4066 3  329.7543 85  74111 303422121      412219       
   55874.6334  0.0018 -6.6470 3  329.7543 85  74111 303422121      412220       
   55874.6334  0.0018 -6.6470 3  329.7543 85  74111 303422122      412219       
   55874.6334  0.0018 -7.4066 3  329.7543 85  74111 303422122      412220       
   55883.3791  0.0005 -6.7635 3   10.3887 19  74111 303 9 1 8       8 2 6       
   55891.3594  0.0008 -6.8778 3    9.8518 19  74111 303 9 0 9       8 1 7       
   55931.6188  0.0007 -5.4970 3   43.7821 35  74111 30317 512      17 413       
   56044.7080  0.0051 -7.3095 3  697.4342121  74111 303603228      593327       
   56044.7080  0.0051 -7.3095 3  697.4342121  74111 303603229      593326       
   56103.7110  0.0010 -7.0587 3   15.2901 23  74111 30311 111      10 2 9       
   56126.8905  0.0018 -6.5597 3   68.4812 45  74111 30322 418      22 320       
   56132.1428  0.0004 -6.1270 3    5.8422 15  74111 303 7 1 6       6 1 5       
   56134.2927  0.0014 -7.1066 3  148.6768 59  74111 303291316      281414       
   56134.2927  0.0014 -6.3490 3  148.6768 59  74111 303291316      281415       
   56134.2927  0.0014 -6.3490 3  148.6768 59  74111 303291317      281414       
   56134.2927  0.0014 -7.1066 3  148.6768 59  74111 303291317      281415       
   56206.9403  0.0014 -5.5762 3   78.9112 49  74111 30324 322      24 223       
   56309.0001  0.0012 -5.4451 3   94.1114 53  74111 30326 423      26 324       
   56338.9232  0.0007 -6.3501 3   39.2827 33  74111 30316 512      16 412       
   56366.8458  0.0031 -7.9648 3  243.4155 61  74111 3033024 6      3123 8       
   56366.8458  0.0031 -7.2006 3  243.4155 61  74111 3033024 6      3123 9       
   56366.8458  0.0031 -7.2006 3  243.4155 61  74111 3033024 7      3123 8       
   56366.8458  0.0031 -7.9648 3  243.4155 61  74111 3033024 7      3123 9       
   56371.7543  0.0007 -5.5145 3   39.2827 33  74111 30316 511      16 412       
   56392.0148  0.0046 -7.3700 3  465.4170 87  74111 303433211      443114       
   56392.0148  0.0046 -7.3700 3  465.4170 87  74111 303433212      443113       
   56403.7329  0.0011 -6.2041 3   39.2805 33  74111 30316 512      15 6 9       
   56404.1957  0.0011 -6.9488 3   39.2805 33  74111 30316 512      15 610       
   56415.6362  0.0009 -5.3909 3  258.6862 87  74111 30343 736      43 637       
   56436.5639  0.0011 -6.9483 3   39.2805 33  74111 30316 511      15 6 9       
   56437.0267  0.0011 -6.2035 3   39.2805 33  74111 30316 511      15 610       
   56474.6599  0.0019 -7.6194 3   93.0426 35  74111 3031716 1      1815 4       
   56474.6599  0.0019 -7.6194 3   93.0426 35  74111 3031716 2      1815 3       
   56574.3498  0.0024 -7.4123 3   30.9654 31  74111 30315 213      15 115       
   56598.5674  0.0013 -7.5920 3   78.8982 49  74111 30324 322      24 123       
   56636.4988  0.0097 -7.7975 3  758.8742113  74111 303564016      573919       
   56636.4988  0.0097 -7.7975 3  758.8742113  74111 303564017      573918       
   56674.6100  0.0072 -7.5348 3  822.8462131  74111 303653530      643629       
   56674.6100  0.0072 -7.5348 3  822.8462131  74111 303653531      643628       
   56691.1849  0.0007 -6.3625 3   35.0521 31  74111 30315 511      15 411       
   56698.4229  0.0025 -7.5451 3  417.6337 95  74111 303472423      462521       
   56698.4229  0.0025 -6.7852 3  417.6337 95  74111 303472423      462522       
   56698.4229  0.0025 -6.7852 3  417.6337 95  74111 303472424      462521       
   56698.4229  0.0025 -7.5451 3  417.6337 95  74111 303472424      462522       
   56708.5319  0.0007 -5.5364 3   35.0521 31  74111 30315 510      15 411       
   56719.1149  0.0026 -7.5261 3  169.2190 71  74111 30335 431      35 432       
   56719.4518  0.0007 -5.4317 3   58.7967 41  74111 30320 516      20 417       
   56733.7552  0.0007 -5.4475 3   53.5166 39  74111 30319 515      19 416       
   56763.4990  0.0007 -5.4172 3   64.3403 43  74111 30321 517      21 418       
   56790.3145  0.0007 -5.4651 3   48.5004 37  74111 30318 514      18 415       
   56874.7334  0.0007 -5.4846 3   43.7487 35  74111 30317 513      17 414       
   56883.1734  0.0007 -5.4038 3   70.1470 45  74111 30322 518      22 419       
   56894.4067  0.0007 -6.3206 3   48.5004 37  74111 30318 513      18 415       
   56909.6022  0.0007 -6.3144 3   53.5166 39  74111 30319 514      19 416       
   56934.3011  0.0007 -6.3295 3   43.7487 35  74111 30317 512      17 414       
   56943.6022  0.0018 -7.2137 3   48.5004 39  74111 30319 118      18 415       
   56954.6550  0.0007 -6.3801 3   31.0891 29  74111 30314 510      14 410       
   56963.3910  0.0007 -5.5626 3   31.0891 29  74111 30314 5 9      14 410       
   56974.6904  0.0007 -5.5066 3   39.2615 33  74111 30316 512      16 413       
   57007.5081  0.0007 -6.3108 3   58.7967 41  74111 30320 515      20 417       
   57007.5214  0.0007 -6.3416 3   39.2615 33  74111 30316 511      16 413       
   57028.4012  0.0021 -6.3904 3  224.9612 81  74111 30340 734      40 634       
   57031.9148  0.0004 -6.0241 3    2.8959 11  74111 303 5 2 4       4 1 3       
   57042.2116  0.0016 -7.7813 3   64.8448 45  74111 30322 121      22 122       
   57047.8336  0.0013 -7.1829 3  209.2870 69  74111 303341618      331716       
   57047.8336  0.0013 -6.4243 3  209.2870 69  74111 303341618      331717       
   57047.8336  0.0013 -6.4243 3  209.2870 69  74111 303341619      331716       
   57047.8336  0.0013 -7.1829 3  209.2870 69  74111 303341619      331717       
   57067.2464  0.0016 -5.8301 3   64.8439 45  74111 30322 121      22 022       
   57080.1509  0.0007 -5.5315 3   35.0391 31  74111 30315 511      15 412       
   57096.3114  0.0007 -5.3913 3   76.2160 47  74111 30323 519      23 420       
   57097.4979  0.0007 -6.3573 3   35.0391 31  74111 30315 510      15 412       
   57150.3203  0.0007 -6.4031 3   27.3930 27  74111 30313 5 9      13 4 9       
   57154.4828  0.0007 -5.5936 3   27.3930 27  74111 30313 5 8      13 4 9       
   57183.4164  0.0007 -5.5597 3   31.0815 29  74111 30314 510      14 411       
   57183.8248  0.0023 -7.5188 3  123.8052 61  74111 30330 327      30 328       
   57188.1549  0.0007 -7.6855 3   74.3084 47  74111 30323 420      23 221       
   57192.1523  0.0007 -6.3770 3   31.0815 29  74111 30314 5 9      14 411       
   57217.4719  0.0019 -5.4617 3  333.2040 99  74111 30349 742      49 643       
   57222.1781  0.0007 -6.3094 3   64.3403 43  74111 30321 516      21 418       
   57237.5335  0.0119 -7.7842 3  958.5800141  74111 303703832      693931       
   57237.5335  0.0119 -7.7842 3  958.5800141  74111 303703833      693930       
   57245.1873  0.0014 -6.2226 3   72.5689 43  74111 30321 814      20 911       
   57245.1875  0.0014 -6.9756 3   72.5689 43  74111 30321 814      20 912       
   57245.2131  0.0014 -6.9756 3   72.5689 43  74111 30321 813      20 911       
   57245.2133  0.0014 -6.2226 3   72.5689 43  74111 30321 813      20 912       
   57258.8773  0.0007 -7.7390 3   68.2370 45  74111 30322 419      22 220       
   57279.0213  0.0007 -5.5920 3   27.3888 27  74111 30313 5 9      13 410       
   57283.1838  0.0007 -6.4014 3   27.3888 27  74111 30313 5 8      13 410       
   57294.6893  0.0007 -6.4323 3   23.9631 25  74111 30312 5 8      12 4 8       
   57295.7827  0.0004 -6.6092 3    3.9310 13  74111 303 6 1 5       5 0 5       
   57296.5481  0.0007 -5.6300 3   23.9631 25  74111 30312 5 7      12 4 8       
   57343.3469  0.0040 -7.2612 3  372.4827 77  74111 3033829 9      392812       
   57343.3469  0.0040 -7.2612 3  372.4827 77  74111 303382910      392811       
   57363.5091  0.0007 -5.6292 3   23.9608 25  74111 30312 5 8      12 4 9       
   57365.3680  0.0007 -6.4313 3   23.9608 25  74111 30312 5 7      12 4 9       
   57381.5877  0.0026 -7.2429 3  177.7510 51  74111 3032521 4      2620 7       
   57381.5877  0.0026 -7.2429 3  177.7510 51  74111 3032521 5      2620 6       
   57400.4458  0.0007 -6.4684 3   20.7985 23  74111 30311 5 7      11 4 7       
   57401.2141  0.0007 -5.6729 3   20.7985 23  74111 30311 5 6      11 4 7       
   57420.6247  0.0007 -5.3793 3   82.5466 49  74111 30324 520      24 421       
   57435.1259  0.0007 -5.6724 3   20.7974 23  74111 30311 5 7      11 4 8       
   57435.8942  0.0007 -6.4680 3   20.7974 23  74111 30311 5 6      11 4 8       
   57446.3978  0.0004 -6.6829 3    2.8959 11  74111 303 5 2 3       4 1 3       
   57463.0755  0.0031 -6.7086 3  451.5647115  74111 30357 949      57 849       
   57474.5377  0.0033 -7.7079 3  515.8844105  74111 303522725      512823       
   57474.5377  0.0033 -6.9479 3  515.8844105  74111 303522725      512824       
   57474.5377  0.0033 -6.9479 3  515.8844105  74111 303522726      512823       
   57474.5377  0.0033 -7.7079 3  515.8844105  74111 303522726      512824       
   57477.1890  0.0008 -6.5133 3   17.8990 21  74111 30310 5 6      10 4 6       
   57477.4780  0.0008 -5.7238 3   17.8990 21  74111 30310 5 5      10 4 6       
   57487.9683  0.0007 -7.6369 3   80.6290 49  74111 30324 421      24 222       
   57490.7312  0.0066 -7.5999 3  638.7430103  74111 303513714      523617       
   57490.7312  0.0066 -7.5999 3  638.7430103  74111 303513715      523616       
   57493.4709  0.0008 -5.7236 3   17.8985 21  74111 30310 5 6      10 4 7       
   57493.7599  0.0008 -6.5131 3   17.8985 21  74111 30310 5 5      10 4 7       
   57532.1341  0.0008 -6.5695 3   15.2641 19  74111 303 9 5 5       9 4 5       
   57532.2307  0.0008 -5.7855 3   15.2641 19  74111 303 9 5 4       9 4 5       
   57539.1440  0.0008 -5.7854 3   15.2639 19  74111 303 9 5 5       9 4 6       
   57539.2405  0.0008 -6.5694 3   15.2639 19  74111 303 9 5 4       9 4 6       
   57570.7114  0.0008 -6.6419 3   12.8935 17  74111 303 8 5 4       8 4 4       
   57570.7391  0.0008 -5.8628 3   12.8935 17  74111 303 8 5 3       8 4 4       
   57573.4166  0.0008 -5.8627 3   12.8934 17  74111 303 8 5 4       8 4 5       
   57573.4443  0.0008 -6.6418 3   12.8934 17  74111 303 8 5 3       8 4 5       
   57594.5168  0.0007 -6.3101 3   70.1470 45  74111 30322 517      22 419       
   57597.0450  0.0008 -6.7397 3   10.7869 15  74111 303 7 5 3       7 4 3       
   57597.0514  0.0008 -5.9650 3   10.7869 15  74111 303 7 5 2       7 4 3       
   57597.9489  0.0008 -5.9650 3   10.7868 15  74111 303 7 5 3       7 4 4       
   57597.9553  0.0008 -6.7397 3   10.7868 15  74111 303 7 5 2       7 4 4       
   57614.3129  0.0008 -6.8847 3    8.9440 13  74111 303 6 5 2       6 4 2       
   57614.3139  0.0008 -6.1138 3    8.9440 13  74111 303 6 5 1       6 4 2       
   57614.5598  0.0008 -6.1138 3    8.9440 13  74111 303 6 5 2       6 4 3       
   57614.5608  0.0008 -6.8847 3    8.9440 13  74111 303 6 5 1       6 4 3       
   57615.2724  0.0004 -5.6799 3    5.4954 15  74111 303 7 1 7       6 0 6       
   57625.0045  0.0008 -7.1485 3    7.3647 11  74111 303 5 5 1       5 4 1       
   57625.0046  0.0008 -6.3808 3    7.3647 11  74111 303 5 5 0       5 4 1       
   57625.0539  0.0008 -6.3808 3    7.3647 11  74111 303 5 5 1       5 4 2       
   57625.0540  0.0008 -7.1485 3    7.3647 11  74111 303 5 5 0       5 4 2       
   57627.7754  0.0012 -5.3321 3  136.6914 63  74111 30331 625      31 526       
   57673.3206  0.0024 -6.8937 3   50.4598 39  74111 30319 316      19 218       
   57688.7063  0.0008 -7.7975 3   62.4160 43  74111 30321 418      21 219       
   57781.5633  0.0015 -5.8201 3   64.8448 45  74111 30322 221      22 122       
   57806.5982  0.0015 -7.7713 3   64.8439 45  74111 30322 221      22 022       
   57873.0022  0.0007 -5.3677 3   89.1381 51  74111 30325 521      25 422       
   57922.0160  0.0009 -6.1655 3   23.9631 27  74111 30313 311      12 4 8       
   57931.9666  0.0015 -7.2833 3  280.2942 79  74111 303391920      382018       
   57931.9666  0.0015 -6.5241 3  280.2942 79  74111 303391920      382019       
   57931.9666  0.0015 -6.5241 3  280.2942 79  74111 303391921      382018       
   57931.9666  0.0015 -7.2833 3  280.2942 79  74111 303391921      382019       
   57976.3911  0.0015 -6.2837 3  128.4105 61  74111 30330 625      30 525       
   57990.8358  0.0009 -6.8858 3   23.9608 27  74111 30313 311      12 4 9       
   58059.9068  0.0011 -5.3654 3  247.1758 85  74111 30342 735      42 636       
   58111.4124  0.0021 -5.4501 3  123.7743 61  74111 30330 327      30 228       
   58154.1773  0.0008 -7.5927 3   87.1983 51  74111 30325 422      25 223       
   58161.8656  0.0014 -7.0181 3  116.2722 53  74111 303261115      251213       
   58161.8656  0.0014 -6.2620 3  116.2722 53  74111 303261115      251214       
   58161.8656  0.0014 -6.2620 3  116.2722 53  74111 303261116      251213       
   58161.8656  0.0014 -7.0181 3  116.2722 53  74111 303261116      251214       
   58163.8656  0.0043 -7.8973 3  480.8895119  74111 30359 851      59 852       
   58172.4105  0.0008 -6.3127 3   76.2160 47  74111 30323 518      23 420       
   58197.4481  0.0043 -7.8950 3  624.4944115  74111 303573027      563125       
   58197.4481  0.0043 -7.1349 3  624.4944115  74111 303573027      563126       
   58197.4481  0.0043 -7.1349 3  624.4944115  74111 303573028      563125       
   58197.4481  0.0043 -7.8950 3  624.4944115  74111 303573028      563126       
   58214.2354  0.0006 -5.9832 3   10.3110 19  74111 303 9 1 8       8 2 7       
   58287.7724  0.0245 -7.8268 3 1088.7131179  74111 303891377      891277       
   58316.9065  0.0013 -5.4238 3  101.1552 55  74111 30327 424      27 325       
   58323.8497  0.0035 -7.9630 3  289.9310 67  74111 3033326 7      3425 9       
   58323.8497  0.0035 -7.1989 3  289.9310 67  74111 3033326 7      342510       
   58323.8497  0.0035 -7.1989 3  289.9310 67  74111 3033326 8      3425 9       
   58323.8497  0.0035 -7.9630 3  289.9310 67  74111 3033326 8      342510       
   58353.8889  0.0019 -6.8330 3   21.6109 27  74111 30313 113      12 210       
   58360.9696  0.0045 -6.9181 3  585.2279131  74111 303651056      65 956       
   58387.3664  0.0052 -7.4340 3  528.9639 93  74111 303463412      473315       
   58387.3664  0.0052 -7.4340 3  528.9639 93  74111 303463413      473314       
   58411.8777  0.0022 -7.4175 3  122.4912 41  74111 3032018 2      2117 5       
   58411.8777  0.0022 -7.4175 3  122.4912 41  74111 3032018 3      2117 4       
   58450.4978  0.0008 -7.8613 3   56.8470 41  74111 30320 417      20 218       
   58468.8431  0.0008 -5.3564 3   95.9897 53  74111 30326 522      26 423       
   58543.1847  0.0028 -7.4676 3   51.9496 41  74111 30320 020      19 317       
   58603.1692  0.0135 -7.4806 3  903.8890163  74111 303811270      811170       
   58657.1607  0.0018 -7.5618 3   92.0594 53  74111 30326 224      26 225       
   58682.6552  0.0075 -7.1767 3  736.0300147  74111 303731163      731063       
   58688.3669  0.0136 -7.9084 3  839.4035119  74111 303594217      604120       
   58688.3669  0.0136 -7.9084 3  839.4035119  74111 303594218      604119       
   58711.2311  0.0023 -5.4131 3  280.5404 91  74111 30345 639      45 540       
   58778.4925  0.0020 -7.4080 3  361.6895 89  74111 303442222      432320       
   58778.4925  0.0020 -6.6485 3  361.6895 89  74111 303442222      432321       
   58778.4925  0.0020 -6.6485 3  361.6895 89  74111 303442223      432320       
   58778.4925  0.0020 -7.4080 3  361.6895 89  74111 303442223      432321       
   58826.7854  0.0014 -5.5484 3   85.3593 51  74111 30325 323      25 224       
   58859.3434  0.0018 -5.5571 3   92.0526 53  74111 30326 224      26 125       
   58861.7643  0.0057 -7.3461 3  743.4503125  74111 303623329      613428       
   58861.7643  0.0057 -7.3461 3  743.4503125  74111 303623330      613427       
   58978.0801  0.0024 -5.3859 3  221.4074 81  74111 30340 535      40 436       
   59010.3752  0.0009 -6.3170 3   82.5466 49  74111 30324 519      24 421       
   59058.1058  0.0026 -7.7204 3  125.1020 61  74111 30330 426      29 723       
   59058.2723  0.0028 -7.5458 3  232.3408 83  74111 30341 536      41 537       
   59081.5491  0.0014 -7.0821 3  170.3843 63  74111 303311417      301515       
   59081.5491  0.0014 -6.3244 3  170.3843 63  74111 303311417      301516       
   59081.5491  0.0014 -6.3244 3  170.3843 63  74111 303311418      301515       
   59081.5491  0.0014 -7.0821 3  170.3843 63  74111 303311418      301516       
   59106.4368  0.0023 -5.3914 3  169.1394 71  74111 30335 431      35 332       
   59108.9758  0.0014 -7.5572 3   85.3498 51  74111 30325 323      25 124       
   59125.2829  0.0004 -5.6173 3    7.4173 17  74111 303 8 0 8       7 1 7       
   59164.4937  0.0009 -6.2006 3   19.3334 25  74111 30312 211      11 3 8       
   59169.3326  0.0009 -7.5524 3   94.0160 53  74111 30326 423      26 224       
   59221.4572  0.0008 -5.3451 3  103.1004 55  74111 30327 523      27 424       
   59238.1338  0.0034 -7.8825 3  176.6513 73  74111 30336 433      35 728       
   59253.6369  0.0007 -6.8212 3   16.4232 23  74111 30311 2 9      10 3 7       
   59321.1898  0.0044 -7.3037 3  429.5496 83  74111 303413110      423013       
   59321.1898  0.0044 -7.3037 3  429.5496 83  74111 303413111      423012       
   59328.2774  0.0029 -7.9631 3  217.7714 57  74111 3032823 5      2922 7       
   59328.2774  0.0029 -7.1987 3  217.7714 57  74111 3032823 5      2922 8       
   59328.2774  0.0029 -7.1987 3  217.7714 57  74111 3032823 6      2922 7       
   59328.2774  0.0029 -7.9631 3  217.7714 57  74111 3032823 6      2922 8       
   59339.3877  0.0012 -6.1544 3   50.7408 37  74111 30318 613      17 710       
   59339.4366  0.0012 -6.9020 3   50.7408 37  74111 30318 613      17 711       
   59343.5703  0.0012 -6.9019 3   50.7408 37  74111 30318 612      17 710       
   59343.6193  0.0012 -6.1543 3   50.7408 37  74111 30318 612      17 711       
   59361.7079  0.0008 -7.7286 3    7.3155 15  74111 303 7 3 4       7 0 7       
   59451.8146  0.0019 -7.9688 3   77.6424 31  74111 3031515 0      1614 3       
   59451.8146  0.0019 -7.9688 3   77.6424 31  74111 3031515 1      1614 2       
   59462.1344  0.0084 -7.5814 3  872.7374135  74111 303673631      663730       
   59462.1344  0.0084 -7.5814 3  872.7374135  74111 303673632      663729       
   59476.6441  0.0021 -6.5670 3   74.5057 47  74111 30323 419      23 321       
   59483.3125  0.0021 -5.4577 3  346.5048101  74111 30350 743      50 644       
   59503.5142  0.0009 -7.9304 3   51.5317 39  74111 30319 416      19 217       
   59517.8668  0.0084 -7.6942 3  712.8127109  74111 303543915      553818       
   59517.8668  0.0084 -7.6942 3  712.8127109  74111 303543916      553817       
   59518.8526  0.0012 -5.3128 3  128.4105 61  74111 30330 624      30 525       
   59580.8943  0.0027 -7.5570 3  453.4629 99  74111 303492524      482622       
   59580.8943  0.0027 -6.7972 3  453.4629 99  74111 303492524      482623       
   59580.8943  0.0027 -6.7972 3  453.4629 99  74111 303492525      482622       
   59580.8943  0.0027 -7.5570 3  453.4629 99  74111 303492525      482623       
   59707.9434  0.0035 -7.7371 3  388.2024107  74111 30353 746      53 747       
   59719.1250  0.0008 -6.1088 3   16.4077 23  74111 30311 2 9      10 3 8       
   59941.5368  0.0009 -6.8481 3   23.9631 27  74111 30313 310      12 4 8       
   59964.5132  0.0008 -6.8439 3   19.3067 25  74111 30312 211      11 3 9       
   59980.4059  0.0014 -7.1693 3  234.8981 73  74111 303361719      351817       
   59980.4059  0.0014 -6.4108 3  234.8981 73  74111 303361719      351818       
   59980.4059  0.0014 -6.4108 3  234.8981 73  74111 303361720      351817       
   59980.4059  0.0014 -7.1693 3  234.8981 73  74111 303361720      351818       
   59993.1857  0.0147 -7.8406 3 1012.3399145  74111 303723933      714032       
   59993.1857  0.0147 -7.8406 3 1012.3399145  74111 303723934      714031       
   60009.9083  0.0012 -5.3380 3  235.9332 83  74111 30341 734      41 635       
   60010.3567  0.0009 -6.1240 3   23.9608 27  74111 30313 310      12 4 9       
   60034.0760  0.0031 -7.6185 3  305.3438 95  74111 30347 641      47 642       
   60056.4139  0.0016 -7.2884 3   66.2337 45  74111 30322 220      21 517       
   60089.7070  0.0016 -7.7457 3   70.6931 47  74111 30323 122      23 123       
   60106.8698  0.0016 -5.7971 3   70.6925 47  74111 30323 122      23 023       
   60141.5653  0.0009 -5.3339 3  110.4695 57  74111 30328 524      28 425       
   60164.3829  0.0023 -7.9816 3   53.5921 41  74111 30320 119      19 415       
   60168.4566  0.0011 -6.3231 3   89.1381 51  74111 30325 520      25 422       
   60201.6332  0.0014 -6.1832 3   87.9395 47  74111 30323 915      221012       
   60201.6332  0.0014 -6.9370 3   87.9395 47  74111 30323 915      221013       
   60201.6359  0.0014 -6.9370 3   87.9395 47  74111 30323 914      221012       
   60201.6359  0.0014 -6.1832 3   87.9395 47  74111 30323 914      221013       
   60205.1609  0.0013 -6.2453 3  120.4058 59  74111 30329 624      29 524       
   60234.1674  0.0004 -6.7361 3    2.7891 11  74111 303 5 2 4       4 1 4       
   60281.2049  0.0024 -6.4755 3  322.0042 97  74111 30348 841      48 741       
   60287.0047  0.0039 -7.9795 3  340.5115 73  74111 3033628 8      372710       
   60287.0047  0.0039 -7.2154 3  340.5115 73  74111 3033628 8      372711       
   60287.0047  0.0039 -7.2154 3  340.5115 73  74111 3033628 9      372710       
   60287.0047  0.0039 -7.9795 3  340.5115 73  74111 3033628 9      372711       
   60333.3457  0.0036 -7.7302 3  555.6030109  74111 303542826      532924       
   60333.3457  0.0036 -6.9702 3  555.6030109  74111 303542826      532925       
   60333.3457  0.0036 -6.9702 3  555.6030109  74111 303542827      532924       
   60333.3457  0.0036 -7.7302 3  555.6030109  74111 303542827      532925       
   60351.2512  0.0024 -7.2952 3  156.0121 47  74111 3032320 3      2419 6       
   60351.2512  0.0024 -7.2952 3  156.0121 47  74111 3032320 4      2419 5       
   60392.6457  0.0061 -7.5103 3  596.5656 99  74111 303493613      503516       
   60392.6457  0.0061 -7.5103 3  596.5656 99  74111 303493614      503515       
   60434.3585  0.0009 -7.4917 3    9.3895 17  74111 303 8 3 5       8 0 8       
   60473.0743  0.0013 -5.4032 3  108.4523 57  74111 30328 425      28 326       
   60506.2276  0.0010 -7.5154 3  101.0821 55  74111 30327 424      27 225       
   60600.4322  0.0020 -6.3288 3  214.2619 79  74111 30339 733      39 633       
   60629.7526  0.0015 -5.7900 3   70.6931 47  74111 30323 222      23 123       
   60646.9155  0.0015 -7.7387 3   70.6925 47  74111 30323 222      23 023       
   60648.6503  0.0004 -6.0911 3    2.7891 11  74111 303 5 2 3       4 1 4       
   60846.9642  0.0016 -7.2805 3  309.8056 83  74111 303412021      402119       
   60846.9642  0.0016 -6.5213 3  309.8056 83  74111 303412021      402120       
   60846.9642  0.0016 -6.5213 3  309.8056 83  74111 303412022      402119       
   60846.9642  0.0016 -7.2805 3  309.8056 83  74111 303412022      402120       
   61030.3192  0.0048 -7.9274 3  668.0973119  74111 303593128      583226       
   61030.3192  0.0048 -7.1674 3  668.0973119  74111 303593128      583227       
   61030.3192  0.0048 -7.1674 3  668.0973119  74111 303593129      583226       
   61030.3192  0.0048 -7.9274 3  668.0973119  74111 303593129      583227       
   61114.7907  0.0014 -6.9897 3  135.5507 57  74111 303281216      271314       
   61114.7907  0.0014 -6.2333 3  135.5507 57  74111 303281216      271315       
   61114.7907  0.0014 -6.2333 3  135.5507 57  74111 303281217      271314       
   61114.7907  0.0014 -6.9897 3  135.5507 57  74111 303281217      271315       
   61211.7152  0.0010 -6.8173 3   12.2528 21  74111 30310 010       9 1 8       
   61236.9164  0.0010 -5.3226 3  118.0961 59  74111 30329 525      29 426       
   61239.5654  0.0015 -5.4795 3  390.1940107  74111 30353 845      53 746       
   61267.4729  0.0022 -7.4711 3  131.8602 63  74111 30331 328      31 329       
   61270.0008  0.0011 -5.2957 3  120.4058 59  74111 30329 623      29 524       
   61277.6507  0.0022 -6.8773 3   25.0909 29  74111 30314 114      13 211       
   61279.5924  0.0034 -7.9446 3  261.8599 63  74111 3033125 6      3224 8       
   61279.5924  0.0034 -7.1804 3  261.8599 63  74111 3033125 6      3224 9       
   61279.5924  0.0034 -7.1804 3  261.8599 63  74111 3033125 7      3224 8       
   61279.5924  0.0034 -7.9446 3  261.8599 63  74111 3033125 7      3224 9       
   61304.7606  0.0029 -7.4523 3   57.2023 43  74111 30321 021      20 318       
   61307.4554  0.0049 -7.3599 3  490.6756 89  74111 303443311      453214       
   61307.4554  0.0049 -7.3599 3  490.6756 89  74111 303443312      453213       
   61387.1237  0.0021 -7.5948 3  104.6600 37  74111 3031817 1      1916 4       
   61387.1237  0.0021 -7.5948 3  104.6600 37  74111 3031817 2      1916 3       
   61446.7527  0.0025 -7.4741 3  178.6272 73  74111 30336 432      36 433       
   61452.9429  0.0010 -6.0950 3   32.9892 31  74111 30315 412      14 5 9       
   61461.6788  0.0010 -6.8291 3   32.9889 31  74111 30315 412      14 510       
   61484.1963  0.0017 -5.4964 3  404.6100109  74111 30354 846      54 747       
   61517.4931  0.0015 -5.5223 3   92.0594 53  74111 30326 324      26 225       
   61557.2660  0.0114 -7.7997 3  790.9293115  74111 303574116      584019       
   61557.2660  0.0114 -7.7997 3  790.9293115  74111 303574117      584018       
   61581.4847  0.0004 -5.9898 3    7.4173 17  74111 303 8 1 8       7 1 7       
   61623.4020  0.0013 -5.4581 3  376.0329105  74111 30352 844      52 745       
   61666.4073  0.0065 -7.3886 3  790.9319129  74111 303643430      633529       
   61666.4073  0.0065 -7.3886 3  790.9319129  74111 303643431      633528       
   61673.4535  0.0022 -7.4157 3  395.0975 93  74111 303462323      452421       
   61673.4535  0.0022 -6.6562 3  395.0975 93  74111 303462323      452422       
   61673.4535  0.0022 -6.6562 3  395.0975 93  74111 303462324      452421       
   61673.4535  0.0022 -7.4157 3  395.0975 93  74111 303462324      452422       
   61710.0982  0.0013 -6.3310 3   95.9897 53  74111 30326 521      26 423       
   61714.3804  0.0031 -7.8517 3  209.0181 79  74111 30339 535      38 830       
   61719.6758  0.0015 -7.5250 3   92.0526 53  74111 30326 324      26 125       
   61841.9088  0.0010 -6.8229 3   32.9892 31  74111 30315 411      14 5 9       
   61850.6448  0.0010 -6.0884 3   32.9889 31  74111 30315 411      14 510       
   61866.0206  0.0011 -6.9605 3   18.1691 25  74111 30312 112      11 210       
   61900.0792  0.0009 -7.3046 3   11.7162 19  74111 303 9 3 6       9 0 9       
   61953.5105  0.0021 -5.4140 3  131.8373 63  74111 30331 328      31 229       
   62022.5698  0.0013 -7.0643 3  193.5682 67  74111 303331518      321616       
   62022.5698  0.0013 -6.3066 3  193.5682 67  74111 303331518      321617       
   62022.5698  0.0013 -6.3066 3  193.5682 67  74111 303331519      321616       
   62022.5698  0.0013 -7.0643 3  193.5682 67  74111 303331519      321617       
   62076.9839  0.0018 -7.5225 3   99.0115 55  74111 30327 225      27 226       
   62118.9595  0.0012 -6.2125 3  112.6775 57  74111 30328 623      28 523       
   62131.7387  0.0011 -7.4815 3  108.3970 57  74111 30328 425      28 226       
   62163.6797  0.0013 -5.3094 3  224.9612 81  74111 30340 733      40 634       
   62177.2244  0.0004 -5.9769 3    7.3155 17  74111 303 8 0 8       7 0 7       
   62221.1073  0.0018 -5.5238 3   99.0067 55  74111 30327 225      27 126       
   62236.2290  0.0101 -7.6336 3  924.0917139  74111 303693732      683831       
   62236.2290  0.0101 -7.6336 3  924.0917139  74111 303693733      683830       
   62257.0834  0.0043 -7.2481 3  395.1550 79  74111 3033930 9      402912       
   62257.0834  0.0043 -7.2481 3  395.1550 79  74111 303393010      402911       
   62278.8066  0.0013 -6.1116 3   63.6801 41  74111 30320 714      19 811       
   62278.8116  0.0013 -6.8612 3   63.6801 41  74111 30320 714      19 812       
   62279.2993  0.0013 -6.8612 3   63.6801 41  74111 30320 713      19 811       
   62279.3043  0.0013 -6.1116 3   63.6801 41  74111 30320 713      19 812       
   62293.6520  0.0028 -7.2212 3  193.6037 53  74111 3032622 4      2721 7       
   62293.6520  0.0028 -7.2212 3  193.6037 53  74111 3032622 5      2721 6       
   62344.8419  0.0023 -5.4501 3  360.0505103  74111 30351 744      51 645       
   62389.6017  0.0020 -5.5085 3  419.2777111  74111 30355 847      55 748       
   62408.6468  0.0074 -7.5984 3  668.2192105  74111 303523814      533717       
   62408.6468  0.0074 -7.5984 3  668.2192105  74111 303523815      533716       
   62425.0745  0.0026 -7.4043 3   35.0484 33  74111 30316 214      16 116       
   62428.6304  0.0020 -7.0936 3   53.5166 41  74111 30320 119      19 416       
   62453.4953  0.0030 -7.5750 3  490.7632103  74111 303512625      502723       
   62453.4953  0.0030 -6.8153 3  490.7632103  74111 303512625      502724       
   62453.4953  0.0030 -6.8153 3  490.7632103  74111 303512626      502723       
   62453.4953  0.0030 -7.5750 3  490.7632103  74111 303512626      502724       
   62473.7372  0.0024 -5.3932 3  292.7109 93  74111 30346 640      46 541       
   62512.0390  0.0010 -5.3112 3  125.9793 61  74111 30330 526      30 427       
   62525.6767  0.0030 -6.6216 3  436.3277113  74111 30356 948      56 848       
   62583.8957  0.0012 -5.4326 3  362.1301103  74111 30351 843      51 744       
   62626.7110  0.0021 -7.4440 3   93.3518 53  74111 30326 323      25 620       
   62734.3757  0.0183 -7.9025 3 1067.5604149  74111 303744034      734133       
   62734.3757  0.0183 -7.9025 3 1067.5604149  74111 303744035      734132       
   62764.8566  0.0014 -5.3833 3  116.0025 59  74111 30329 426      29 327       
   62801.4742  0.0027 -6.8976 3   55.6440 41  74111 30320 317      20 219       
   62840.5442  0.0010 -5.2815 3  112.6775 57  74111 30328 622      28 523       
   62874.2167  0.0030 -7.7831 3  170.4557 71  74111 30335 530      34 827       
   62905.6340  0.0014 -7.1622 3  261.9845 77  74111 303381820      371918       
   62905.6340  0.0014 -6.4036 3  261.9845 77  74111 303381820      371919       
   62905.6340  0.0014 -6.4036 3  261.9845 77  74111 303381821      371918       
   62905.6340  0.0014 -7.1622 3  261.9845 77  74111 303381821      371919       
   62923.3047  0.0004 -5.9938 3    8.2121 17  74111 303 8 2 7       7 2 6       
   63093.9612  0.0036 -7.8375 3  186.1832 75  74111 30337 434      36 729       
   63102.8597  0.0016 -7.7136 3   76.7933 49  74111 30324 123      24 124       
   63108.4573  0.0004 -6.6129 3   17.8337 17  74111 303 8 7 1       7 7 0       
   63108.4573  0.0004 -6.6129 3   17.8337 17  74111 303 8 7 2       7 7 1       
   63114.5905  0.0016 -5.7672 3   76.7929 49  74111 30324 123      24 024       
   63115.9409  0.0004 -6.3359 3   15.0572 17  74111 303 8 6 3       7 6 2       
   63115.9411  0.0004 -6.3359 3   15.0572 17  74111 303 8 6 2       7 6 1       
   63128.9887  0.0004 -6.1869 3   12.7081 17  74111 303 8 5 4       7 5 3       
   63129.0099  0.0004 -6.1869 3   12.7081 17  74111 303 8 5 3       7 5 2       
   63153.5209  0.0004 -6.0924 3   10.7868 17  74111 303 8 4 5       7 4 4       
   63155.3222  0.0004 -6.0924 3   10.7869 17  74111 303 8 4 4       7 4 3       
   63155.9741  0.0014 -6.1505 3  104.7881 51  74111 303251016      241113       
   63155.9741  0.0014 -6.9049 3  104.7881 51  74111 303251016      241114       
   63155.9743  0.0014 -6.9049 3  104.7881 51  74111 303251015      241113       
   63155.9744  0.0014 -6.1505 3  104.7881 51  74111 303251015      241114       
   63162.9952  0.0024 -5.3574 3  232.2039 83  74111 30341 536      41 437       
   63180.3236  0.0004 -6.0299 3    9.2936 17  74111 303 8 3 6       7 3 5       
   63181.3022  0.0040 -7.7583 3  596.7908113  74111 303562927      553025       
   63181.3022  0.0040 -6.9984 3  596.7908113  74111 303562927      553026       
   63181.3022  0.0040 -6.9984 3  596.7908113  74111 303562928      553025       
   63181.3022  0.0040 -7.7583 3  596.7908113  74111 303562928      553026       
   63236.3195  0.0038 -7.9474 3  310.0147 69  74111 3033427 7      3526 9       
   63236.3195  0.0038 -7.1833 3  310.0147 69  74111 3033427 7      352610       
   63236.3195  0.0038 -7.1833 3  310.0147 69  74111 3033427 8      3526 9       
   63236.3195  0.0038 -7.9474 3  310.0147 69  74111 3033427 8      352610       
   63249.8750  0.0004 -6.0289 3    9.2956 17  74111 303 8 3 5       7 3 4       
   63265.2491  0.0023 -5.3578 3  178.5666 73  74111 30336 432      36 333       
   63302.9245  0.0057 -7.4291 3  555.8581 95  74111 303473512      483415       
   63302.9245  0.0057 -7.4291 3  555.8581 95  74111 303473513      483414       
   63323.7026  0.0023 -7.3954 3  135.7506 43  74111 3032119 2      2218 5       
   63323.7026  0.0023 -7.3954 3  135.7506 43  74111 3032119 3      2218 4       
   63348.6141  0.0010 -7.9000 3   14.2946 21  74111 30310 3 8      10 010       
   63398.7497  0.0024 -6.5761 3   80.7861 49  74111 30324 420      24 322       
   63494.4868  0.0016 -5.7623 3   76.7933 49  74111 30324 223      24 124       
   63506.2175  0.0016 -7.7087 3   76.7929 49  74111 30324 223      24 024       
   63535.6688  0.0005 -5.8494 3    2.4346  9  74111 303 4 3 2       3 2 1       
   63537.6421  0.0005 -6.5763 3    2.4346  9  74111 303 4 3 1       3 2 1       
   63595.6517  0.0005 -6.5760 3    2.4326  9  74111 303 4 3 2       3 2 2       
   63597.6250  0.0005 -5.8491 3    2.4326  9  74111 303 4 3 1       3 2 2       
   63609.7560  0.0163 -7.9160 3  873.0894121  74111 303604317      614220       
   63609.7560  0.0163 -7.9160 3  873.0894121  74111 303604318      614219       
   63698.7926  0.0016 -6.3406 3  103.1004 55  74111 30327 522      27 424       
   63730.7309  0.0011 -6.1852 3  105.2252 55  74111 30327 622      27 522       
   63753.6185  0.0018 -7.2838 3  340.7909 87  74111 303432122      422220       
   63753.6185  0.0018 -6.5248 3  340.7909 87  74111 303432122      422221       
   63753.6185  0.0018 -6.5248 3  340.7909 87  74111 303432123      422220       
   63753.6185  0.0018 -7.2838 3  340.7909 87  74111 303432123      422221       
   63757.1459  0.0025 -6.9294 3   28.8387 31  74111 30315 115      14 212       
   63793.6170  0.0006 -6.5810 3   12.7882 21  74111 30310 1 9       9 2 7       
   63813.8978  0.0004 -5.9813 3    8.2601 17  74111 303 8 2 6       7 2 5       
   63814.1021  0.0010 -7.1594 3   14.2946 21  74111 30310 3 7      10 010       
   63851.3458  0.0053 -7.9655 3  713.1673123  74111 303613229      603327       
   63851.3458  0.0053 -7.2056 3  713.1673123  74111 303613229      603328       
   63851.3458  0.0053 -7.2056 3  713.1673123  74111 303613230      603327       
   63851.3458  0.0053 -7.9655 3  713.1673123  74111 303613230      603328       
   63880.3466  0.0031 -7.4439 3   62.7131 45  74111 30322 022      21 319       
   63882.0079  0.0019 -6.2722 3  203.8375 77  74111 30338 732      38 632       
   63938.4763  0.0043 -6.8219 3  567.8717129  74111 303641055      64 955       
   63967.9226  0.0022 -5.5161 3  434.1940113  74111 30356 848      56 749       
   63968.1303  0.0011 -5.2998 3  134.1184 63  74111 30331 527      31 428       
   64010.1976  0.0012 -7.4502 3  115.9609 59  74111 30329 426      29 227       
   64050.6878  0.0012 -5.4035 3  348.4889101  74111 30350 842      50 743       
   64062.4514  0.0014 -6.9678 3  156.3064 61  74111 303301317      291415       
   64062.4514  0.0014 -6.2112 3  156.3064 61  74111 303301317      291416       
   64062.4514  0.0014 -6.2112 3  156.3064 61  74111 303301318      291415       
   64062.4514  0.0014 -6.9678 3  156.3064 61  74111 303301318      291416       
   64074.2047  0.0004 -5.9564 3    7.7145 17  74111 303 8 1 7       7 1 6       
   64115.9679  0.0004 -5.8710 3    4.2357 13  74111 303 6 2 5       5 1 4       
   64210.4464  0.0010 -5.2706 3  105.2252 55  74111 30327 621      27 522       
   64234.8606  0.0048 -7.2956 3  453.8591 85  74111 303423210      433113       
   64234.8606  0.0048 -7.2956 3  453.8591 85  74111 303423211      433112       
   64239.9091  0.0032 -7.9453 3  235.2646 59  74111 3032924 5      3023 7       
   64239.9091  0.0032 -7.1810 3  235.2646 59  74111 3032924 5      3023 8       
   64239.9091  0.0032 -7.1810 3  235.2646 59  74111 3032924 6      3023 7       
   64239.9091  0.0032 -7.9453 3  235.2646 59  74111 3032924 6      3023 8       
   64241.2442  0.0026 -7.9351 3   58.9052 43  74111 30321 120      20 416       
   64266.3050  0.0015 -5.4980 3   99.0115 55  74111 30327 325      27 226       
   64306.4854  0.0027 -7.4951 3  243.3525 85  74111 30342 537      42 538       
   64363.9155  0.0020 -7.9485 3   88.3072 33  74111 3031616 0      1715 3       
   64363.9155  0.0020 -7.9485 3   88.3072 33  74111 3031616 1      1715 2       
   64410.4284  0.0015 -7.4953 3   99.0067 55  74111 30327 325      27 126       
   64418.2609  0.0013 -5.2806 3  214.2619 79  74111 30339 732      39 633       
   64436.1761  0.0097 -7.6980 3  743.9217111  74111 303554015      563918       
   64436.1761  0.0097 -7.6980 3  743.9217111  74111 303554016      563917       
   64448.1329  0.0011 -6.0467 3   43.4960 35  74111 30317 513      16 610       
   64449.1460  0.0011 -6.7872 3   43.4960 35  74111 30317 513      16 611       
   64458.1989  0.0074 -7.4366 3  839.8783133  74111 303663531      653630       
   64458.1989  0.0074 -7.4366 3  839.8783133  74111 303663532      653629       
   64507.7005  0.0011 -6.7863 3   43.4960 35  74111 30317 512      16 610       
   64508.7137  0.0011 -6.0458 3   43.4960 35  74111 30317 512      16 611       
   64546.5694  0.0023 -6.4032 3  309.1667 95  74111 30347 840      47 740       
   64559.0957  0.0025 -7.4294 3  429.9777 97  74111 303482424      472522       
   64559.0957  0.0025 -6.6700 3  429.9777 97  74111 303482424      472523       
   64559.0957  0.0025 -6.6700 3  429.9777 97  74111 303482425      472522       
   64559.0957  0.0025 -7.4294 3  429.9777 97  74111 303482425      472523       
   64633.4262  0.0005 -5.5118 3    7.3155 17  74111 303 8 1 8       7 0 7       
   64671.3169  0.0032 -7.8765 3  222.8040 81  74111 30340 634      39 931       
   64697.8148  0.0071 -7.0717 3  716.5657145  74111 303721162      721062       
   64718.0710  0.0044 -7.8476 3  496.6919121  74111 30360 852      60 853       
   64752.3697  0.0032 -7.8784 3  255.2724 87  74111 30343 638      42 933       
   64933.3011  0.0004 -6.5027 3    4.2357 13  74111 303 6 2 4       5 1 4       
   64956.4969  0.0235 -7.7054 3 1065.0707177  74111 303881376      881276       
   64956.9027  0.0013 -7.0529 3  218.2282 71  74111 303351619      341717       
   64956.9027  0.0013 -6.2951 3  218.2282 71  74111 303351619      341718       
   64956.9027  0.0013 -6.2951 3  218.2282 71  74111 303351620      341717       
   64956.9027  0.0013 -7.0529 3  218.2282 71  74111 303351620      341718       
   64980.1710  0.0129 -7.3672 3  882.3289161  74111 303801269      801169       
   64996.4503  0.0122 -7.6914 3  976.9082143  74111 303713833      703932       
   64996.4503  0.0122 -7.6914 3  976.9082143  74111 303713834      703931       
   65064.9193  0.0010 -6.1632 3   98.0481 53  74111 30326 621      26 521       
   65178.3630  0.0014 -5.3642 3  123.8052 61  74111 30330 427      30 328       
   65199.2386  0.0042 -7.9685 3  362.2339 75  74111 3033729 8      382810       
   65199.2386  0.0042 -7.2044 3  362.2339 75  74111 3033729 8      382811       
   65199.2386  0.0042 -7.2044 3  362.2339 75  74111 3033729 9      382810       
   65199.2386  0.0042 -7.9685 3  362.2339 75  74111 3033729 9      382811       
   65206.2822  0.0021 -7.4291 3  140.1672 65  74111 30332 329      32 330       
   65223.4045  0.0014 -6.0753 3   78.0980 45  74111 30322 815      21 912       
   65223.4050  0.0014 -6.8263 3   78.0980 45  74111 30322 815      21 913       
   65223.4595  0.0014 -6.8263 3   78.0980 45  74111 30322 814      21 912       
   65223.4600  0.0014 -6.0753 3   78.0980 45  74111 30322 814      21 913       
   65262.4800  0.0027 -7.2762 3  170.9129 49  74111 3032421 3      2520 6       
   65262.4800  0.0027 -7.2762 3  170.9129 49  74111 3032421 4      2520 5       
   65308.3875  0.0068 -7.5105 3  625.0944101  74111 303503713      513616       
   65308.3875  0.0068 -7.5105 3  625.0944101  74111 303503714      513615       
   65315.8009  0.0033 -7.5988 3  529.5338107  74111 303532726      522824       
   65315.8009  0.0033 -6.8392 3  529.5338107  74111 303532726      522825       
   65315.8009  0.0033 -6.8392 3  529.5338107  74111 303532727      522824       
   65315.8009  0.0033 -7.5988 3  529.5338107  74111 303532727      522825       
   65377.5590  0.0009 -5.2631 3   98.0481 53  74111 30326 620      26 521       
   65403.0461  0.0018 -7.4878 3  106.2154 57  74111 30328 226      28 227       
   65425.1082  0.0011 -7.7749 3   17.1244 23  74111 30311 3 9      11 011       
   65460.6543  0.0230 -7.9698 3 1124.2403153  74111 303764135      754234       
   65460.6543  0.0230 -7.9698 3 1124.2403153  74111 303764136      754233       
   65505.3122  0.0017 -5.4943 3  106.2120 57  74111 30328 226      28 127       
   65603.0877  0.0012 -5.2884 3  142.5126 65  74111 30332 528      32 429       
   65656.2670  0.0010 -6.1080 3   22.5127 27  74111 30313 212      12 3 9       
   65676.6779  0.0009 -6.0184 3   27.3930 29  74111 30314 312      13 4 9       
   65710.4757  0.0020 -5.3820 3  140.1504 65  74111 30332 329      32 230       
   65750.6095  0.0025 -5.4398 3  373.8397105  74111 30352 745      52 646       
   65780.0595  0.0030 -7.5686 3  317.9562 97  74111 30348 642      48 643       
   65805.3789  0.0009 -6.7270 3   27.3888 29  74111 30314 312      13 410       
   65823.0954  0.0015 -7.1612 3  290.5456 81  74111 303401921      392019       
   65823.0954  0.0015 -6.4027 3  290.5456 81  74111 303401921      392020       
   65823.0954  0.0015 -6.4027 3  290.5456 81  74111 303401922      392019       
   65823.0954  0.0015 -7.1612 3  290.5456 81  74111 303401922      392020       
   65832.3881  0.0028 -6.9854 3   32.8525 33  74111 30316 116      15 213       
   65898.7452  0.0035 -7.6875 3  402.4119109  74111 30354 747      54 748       
   65936.8672  0.0013 -5.3718 3  335.1126 99  74111 30349 841      49 742       
   66017.9776  0.0044 -7.7921 3  639.4468117  74111 303583028      573126       
   66017.9776  0.0044 -7.0323 3  639.4468117  74111 303583028      573127       
   66017.9776  0.0044 -7.0323 3  639.4468117  74111 303583029      573126       
   66017.9776  0.0044 -7.7921 3  639.4468117  74111 303583029      573127       
   66037.7684  0.0024 -7.4279 3  188.2877 75  74111 30337 433      37 434       
   66088.7518  0.0016 -7.6845 3   83.1454 51  74111 30325 124      25 125       
   66096.7479  0.0016 -5.7402 3   83.1451 51  74111 30325 124      25 025       
   66105.9506  0.0013 -7.4214 3  123.7743 61  74111 30330 427      30 228       
   66106.9363  0.0014 -6.8792 3  123.1146 55  74111 303271116      261214       
   66106.9363  0.0014 -6.1243 3  123.1146 55  74111 303271116      261215       
   66106.9363  0.0014 -6.1243 3  123.1146 55  74111 303271117      261214       
   66106.9363  0.0014 -6.8792 3  123.1146 55  74111 303271117      261215       
   66153.5660  0.0009 -6.1463 3   91.1451 51  74111 30325 620      25 520       
   66190.8269  0.0036 -7.9311 3  280.9929 65  74111 3033226 6      3325 8       
   66190.8269  0.0036 -7.1668 3  280.9929 65  74111 3033226 6      3325 9       
   66190.8269  0.0036 -7.1668 3  280.9929 65  74111 3033226 7      3325 8       
   66190.8269  0.0036 -7.9311 3  280.9929 65  74111 3033226 7      3325 9       
   66193.6115  0.0019 -6.3519 3  110.4695 57  74111 30328 523      28 425       
   66202.9856  0.0012 -6.7721 3   14.9161 23  74111 30311 011      10 1 9       
   66210.3380  0.0025 -5.5194 3  449.3562115  74111 30357 849      57 750       
   66221.1162  0.0054 -7.3567 3  516.6214 91  74111 303453411      463314       
   66221.1162  0.0054 -7.3567 3  516.6214 91  74111 303453412      463313       
   66225.1277  0.0012 -7.0500 3   17.1244 23  74111 30311 3 8      11 011       
   66293.4627  0.0032 -7.4409 3   68.4812 47  74111 30323 023      22 320       
   66298.4244  0.0022 -7.5761 3  116.9671 39  74111 3031918 1      2017 4       
   66298.4244  0.0022 -7.5761 3  116.9671 39  74111 3031918 2      2017 3       
   66353.1130  0.0008 -5.2591 3   91.1451 51  74111 30325 619      25 520       
   66370.9423  0.0016 -5.7368 3   83.1454 51  74111 30325 224      25 125       
   66372.4350  0.0038 -7.8128 3  195.9862 77  74111 30338 435      37 730       
   66378.9384  0.0016 -7.6811 3   83.1451 51  74111 30325 224      25 025       
   66476.0536  0.0135 -7.8087 3  823.6697117  74111 303584216      594119       
   66476.0536  0.0135 -7.8087 3  823.6697117  74111 303584217      594118       
   66527.1568  0.0005 -6.4545 3    5.4954 15  74111 303 7 1 6       6 0 6       
   66591.5636  0.0025 -5.3725 3  305.1251 95  74111 30347 641      47 542       
   66651.5104  0.0020 -7.2932 3  373.2494 91  74111 303452223      442321       
   66651.5104  0.0020 -6.5341 3  373.2494 91  74111 303452223      442322       
   66651.5104  0.0020 -6.5341 3  373.2494 91  74111 303452224      442321       
   66651.5104  0.0020 -7.2932 3  373.2494 91  74111 303452224      442322       
   66660.0934  0.0059 -7.2493 3  759.7033127  74111 303633330      623429       
   66660.0934  0.0059 -7.2493 3  759.7033127  74111 303633331      623428       
   66676.9945  0.0013 -5.2524 3  203.8375 77  74111 30338 731      38 632       
   66841.0447  0.0017 -6.2208 3  193.6894 75  74111 30337 731      37 631       
   66958.1133  0.0009 -6.7114 3   22.4693 27  74111 30313 212      12 310       
   67004.2903  0.0013 -6.9522 3  178.5389 65  74111 303321418      311516       
   67004.2903  0.0013 -6.1954 3  178.5389 65  74111 303321418      311517       
   67004.2903  0.0013 -6.1954 3  178.5389 65  74111 303321419      311516       
   67004.2903  0.0013 -6.9522 3  178.5389 65  74111 303321419      311517       
   67032.0975  0.0008 -6.1340 3   84.5150 49  74111 30324 619      24 519       
   67061.7105  0.0015 -5.4754 3  106.2154 57  74111 30328 326      28 227       
   67156.6819  0.0008 -5.2585 3   84.5150 49  74111 30324 618      24 519       
   67161.2589  0.0017 -7.8844 3   72.0681 47  74111 30323 221      22 517       
   67163.9766  0.0015 -7.4679 3  106.2120 57  74111 30328 326      28 127       
   67169.1280  0.0046 -7.2417 3  418.5151 81  74111 3034031 9      413012       
   67169.1280  0.0046 -7.2417 3  418.5151 81  74111 303403110      413011       
   67204.3222  0.0030 -7.9702 3  210.1454 55  74111 3032723 4      2822 6       
   67204.3222  0.0030 -7.2057 3  210.1454 55  74111 3032723 4      2822 7       
   67204.3222  0.0030 -7.2057 3  210.1454 55  74111 3032723 5      2822 6       
   67204.3222  0.0030 -7.9702 3  210.1454 55  74111 3032723 5      2822 7       
   67236.6994  0.0087 -7.4900 3  890.2883137  74111 303683632      673731       
   67236.6994  0.0087 -7.4900 3  890.2883137  74111 303683633      673730       
   67295.9638  0.0005 -5.4321 3    9.4714 19  74111 303 9 0 9       8 1 8       
   67319.8646  0.0006 -5.7677 3   12.6705 21  74111 30310 1 9       9 2 8       
   67324.6452  0.0085 -7.6037 3  698.3814107  74111 303533914      543817       
   67324.6452  0.0085 -7.6037 3  698.3814107  74111 303533915      543816       
   67364.2957  0.0012 -6.0069 3   55.4822 39  74111 30319 614      18 711       
   67364.4065  0.0012 -6.7513 3   55.4822 39  74111 30319 614      18 712       
   67372.2744  0.0012 -6.7512 3   55.4822 39  74111 30319 613      18 711       
   67372.3851  0.0012 -6.0068 3   55.4822 39  74111 30319 613      18 712       
   67411.6768  0.0013 -5.2772 3  151.1611 67  74111 30333 529      33 430       
   67412.3582  0.0022 -5.3271 3  188.2419 75  74111 30337 433      37 334       
   67430.8089  0.0028 -6.5397 3  421.3588111  74111 30355 947      55 847       
   67434.9971  0.0028 -7.4488 3  466.3294101  74111 303502525      492623       
   67434.9971  0.0028 -6.6895 3  466.3294101  74111 303502525      492624       
   67434.9971  0.0028 -6.6895 3  466.3294101  74111 303502526      492623       
   67434.9971  0.0028 -7.4488 3  466.3294101  74111 303502526      492624       
   67465.5411  0.0012 -6.8776 3   21.3069 27  74111 30313 113      12 211       
   67495.3359  0.0021 -7.0004 3   58.7967 43  74111 30321 120      20 417       
   67496.2031  0.0024 -5.3301 3  243.2461 85  74111 30342 537      42 438       
   67550.3621  0.0030 -7.0423 3   37.1307 35  74111 30317 117      16 214       
   67616.9924  0.0030 -7.9219 3   64.4920 45  74111 30322 121      21 417       
   67627.9294  0.0032 -7.7589 3  219.3262 81  74111 30340 536      39 831       
   67699.0426  0.0014 -5.3462 3  131.8602 63  74111 30331 428      31 329       
   67735.6985  0.0008 -6.1259 3   78.1564 47  74111 30323 618      23 518       
   67742.3529  0.0151 -7.7543 3 1031.1858147  74111 303733934      724033       
   67742.3529  0.0151 -7.7543 3 1031.1858147  74111 303733935      724032       
   67811.6727  0.0008 -5.2611 3   78.1564 47  74111 30323 617      23 518       
   67872.6022  0.0016 -7.0898 3   72.0444 47  74111 30323 221      22 518       
   67874.8604  0.0012 -7.6746 3   20.2052 25  74111 30312 310      12 012       
   67884.1051  0.0013 -7.0476 3  244.3638 75  74111 303371720      361818       
   67884.1051  0.0013 -6.2897 3  244.3638 75  74111 303371720      361819       
   67884.1051  0.0013 -6.2897 3  244.3638 75  74111 303371721      361818       
   67884.1051  0.0013 -7.0476 3  244.3638 75  74111 303371721      361819       
   67894.0510  0.0028 -6.5866 3   87.3215 51  74111 30325 421      25 323       
   68142.6448  0.0013 -5.3381 3  322.0042 97  74111 30348 840      48 741       
   68147.1963  0.0040 -7.9381 3  330.7868 71  74111 3033528 7      3627 9       
   68147.1963  0.0040 -7.1740 3  330.7868 71  74111 3033528 7      362710       
   68147.1963  0.0040 -7.1740 3  330.7868 71  74111 3033528 8      3627 9       
   68147.1963  0.0040 -7.9381 3  330.7868 71  74111 3033528 8      362710       
   68167.3849  0.0037 -7.6282 3  569.7740111  74111 303552827      542925       
   68167.3849  0.0037 -6.8687 3  569.7740111  74111 303552827      542926       
   68167.3849  0.0037 -6.8687 3  569.7740111  74111 303552828      542925       
   68167.3849  0.0037 -7.6282 3  569.7740111  74111 303552828      542926       
   68169.8382  0.0014 -6.0453 3   93.9943 49  74111 30324 916      231013       
   68169.8383  0.0014 -6.7973 3   93.9943 49  74111 30324 916      231014       
   68169.8441  0.0014 -6.7973 3   93.9943 49  74111 30324 915      231013       
   68169.8441  0.0014 -6.0453 3   93.9943 49  74111 30324 915      231014       
   68171.0057  0.0007 -5.2230 3  112.4756 57  74111 30328 623      28 524       
   68208.0662  0.0007 -5.2264 3  105.0758 55  74111 30327 622      27 523       
   68212.3847  0.0007 -5.2202 3  120.1387 59  74111 30329 624      29 525       
   68216.6376  0.0063 -7.4307 3  583.4391 97  74111 303483612      493515       
   68216.6376  0.0063 -7.4307 3  583.4391 97  74111 303483613      493514       
   68234.2634  0.0025 -7.3790 3  149.6995 45  74111 3032220 2      2319 5       
   68234.2634  0.0025 -7.3790 3  149.6995 45  74111 3032220 3      2319 4       
   68236.1831  0.0020 -5.5595 3  498.8506121  74111 30360 951      60 852       
   68276.1459  0.0008 -6.6234 3   19.3334 25  74111 30312 210      11 3 8       
   68296.7637  0.0008 -6.1217 3   72.0681 45  74111 30322 617      22 517       
   68306.1744  0.0007 -5.2306 3   97.9400 53  74111 30326 621      26 522       
   68321.2959  0.0023 -5.5830 3  515.1259123  74111 30361 952      61 853       
   68341.9387  0.0008 -5.2667 3   72.0681 45  74111 30322 616      22 517       
   68350.1053  0.0007 -5.2179 3  128.0645 61  74111 30330 625      30 526       
   68385.0803  0.0014 -7.3947 3  131.8373 63  74111 30331 428      31 229       
   68389.8123  0.0030 -6.9010 3   61.0816 43  74111 30321 318      21 220       
   68449.0204  0.0007 -5.2358 3   91.0685 51  74111 30325 620      25 521       
   68529.1143  0.0195 -7.9301 3  907.4601123  74111 303614417      624320       
   68529.1143  0.0195 -7.9301 3  907.4601123  74111 303614418      624319       
   68546.6652  0.0022 -6.3358 3  296.6025 93  74111 30346 839      46 739       
   68566.7155  0.0033 -7.4422 3   74.5057 49  74111 30324 024      23 321       
   68575.7970  0.0028 -7.3944 3   39.3839 35  74111 30317 215      17 117       
   68601.9418  0.0008 -5.2158 3  136.2521 63  74111 30331 626      31 527       
   68618.8141  0.0007 -6.1253 3   97.9400 53  74111 30326 620      26 522       
   68621.8480  0.0007 -5.2421 3   84.4619 49  74111 30324 619      24 520       
   68648.2566  0.0017 -7.4572 3  113.6711 59  74111 30329 227      29 228       
   68648.5674  0.0007 -6.1195 3   91.0685 51  74111 30325 619      25 521       
   68678.4046  0.0009 -6.6757 3   27.3930 29  74111 30314 311      13 4 9       
   68687.7817  0.0007 -6.1328 3  105.0758 55  74111 30327 621      27 523       
   68720.5208  0.0017 -5.4683 3  113.6687 59  74111 30329 227      29 128       
   68732.3684  0.0016 -7.1661 3  320.5808 85  74111 303422022      412120       
   68732.3684  0.0016 -6.4076 3  320.5808 85  74111 303422022      412121       
   68732.3684  0.0016 -6.4076 3  320.5808 85  74111 303422023      412120       
   68732.3684  0.0016 -7.1661 3  320.5808 85  74111 303422023      412121       
   68743.4935  0.0008 -6.1211 3   66.2490 43  74111 30321 616      21 516       
   68746.4324  0.0007 -6.1154 3   84.4619 49  74111 30324 618      24 520       
   68769.6309  0.0008 -5.2752 3   66.2490 43  74111 30321 615      21 516       
   68807.1055  0.0009 -5.9605 3   27.3888 29  74111 30314 311      13 410       
   68807.6916  0.0019 -5.5317 3  482.8296119  74111 30359 950      59 851       
   68811.7976  0.0007 -5.2499 3   78.1205 47  74111 30323 618      23 519       
   68842.9411  0.0049 -7.8314 3  683.5704121  74111 303603129      593227       
   68842.9411  0.0049 -7.0717 3  683.5704121  74111 303603129      593228       
   68842.9411  0.0049 -7.0717 3  683.5704121  74111 303603130      593227       
   68842.9411  0.0049 -7.8314 3  683.5704121  74111 303603130      593228       
   68856.3681  0.0013 -5.2255 3  193.6894 75  74111 30337 730      37 631       
   68887.7718  0.0007 -6.1134 3   78.1205 47  74111 30323 617      23 519       
   68892.5904  0.0008 -6.1419 3  112.4756 57  74111 30328 622      28 524       
   68914.2377  0.0004 -6.5839 3    4.0756 13  74111 303 6 2 5       5 1 5       
   68964.5233  0.0032 -7.0979 3   41.6714 37  74111 30318 118      17 215       
   68984.8792  0.0008 -5.2139 3  144.7008 65  74111 30332 627      32 528       
   68998.9017  0.0020 -7.3925 3  148.7260 67  74111 30333 330      33 331       
   69008.1071  0.0008 -5.2592 3   72.0444 45  74111 30322 617      22 518       
   69028.6948  0.0041 -7.8080 3  206.0616 79  74111 30339 436      38 731       
   69053.1542  0.0017 -7.6583 3   89.7493 53  74111 30326 125      26 126       
   69053.2821  0.0008 -6.1135 3   72.0444 45  74111 30322 616      22 518       
   69053.5618  0.0014 -6.8595 3  142.9184 59  74111 303291217      281315       
   69053.5618  0.0014 -6.1043 3  142.9184 59  74111 303291217      281316       
   69053.5618  0.0014 -6.1043 3  142.9184 59  74111 303291218      281315       
   69053.5618  0.0014 -6.8595 3  142.9184 59  74111 303291218      281316       
   69058.5911  0.0017 -5.7158 3   89.7491 53  74111 30326 125      26 026       
   69076.1654  0.0008 -5.9183 3   19.3067 25  74111 30312 210      11 3 9       
   69086.2930  0.0028 -5.5191 3  464.7620117  74111 30358 850      58 751       
   69098.8482  0.0026 -5.6019 3  531.6521125  74111 30362 953      62 854       
   69099.4249  0.0008 -6.1240 3   60.6982 41  74111 30320 615      20 515       
   69114.1038  0.0008 -5.2864 3   60.6982 41  74111 30320 614      20 515       
   69146.7684  0.0052 -7.2938 3  478.8561 87  74111 303433310      443213       
   69146.7684  0.0052 -7.2938 3  478.8561 87  74111 303433311      443212       
   69150.0580  0.0035 -7.9336 3  253.4465 61  74111 3033025 5      3124 7       
   69150.0580  0.0035 -7.1693 3  253.4465 61  74111 3033025 5      3124 8       
   69150.0580  0.0035 -7.1693 3  253.4465 61  74111 3033025 6      3124 7       
   69150.0580  0.0035 -7.9336 3  253.4465 61  74111 3033025 6      3124 8       
   69176.7067  0.0014 -6.9718 3   20.2052 25  74111 30312 3 9      12 012       
   69202.1726  0.0008 -5.2703 3   66.2337 43  74111 30321 616      21 517       
   69223.7776  0.0005 -5.8402 3    9.4714 19  74111 303 9 1 9       8 1 8       
   69228.3100  0.0008 -6.1158 3   66.2337 43  74111 30321 615      21 517       
   69244.1402  0.0022 -6.3650 3  118.0961 59  74111 30329 524      29 426       
   69255.3369  0.0016 -5.7134 3   89.7493 53  74111 30326 225      26 126       
   69260.7738  0.0016 -7.6559 3   89.7491 53  74111 30326 225      26 026       
   69274.8867  0.0021 -7.9333 3   99.6617 35  74111 3031717 0      1816 3       
   69274.8867  0.0021 -7.9333 3   99.6617 35  74111 3031717 1      1816 2       
   69277.2246  0.0009 -6.1523 3  120.1387 59  74111 30329 623      29 525       
   69352.5113  0.0114 -7.7082 3  775.7162113  74111 303564115      574018       
   69352.5113  0.0114 -7.7082 3  775.7162113  74111 303564116      574017       
   69367.3547  0.0019 -5.3539 3  148.7137 67  74111 30333 330      33 231       
   69383.5948  0.0008 -6.1302 3   55.4149 39  74111 30319 614      19 514       
   69385.8284  0.0013 -5.2661 3  160.0634 69  74111 30334 530      34 431       
   69387.4811  0.0008 -5.2834 3   60.6886 41  74111 30320 615      20 516       
   69391.5734  0.0008 -5.3005 3   55.4149 39  74111 30319 613      19 514       
   69402.1600  0.0008 -6.1207 3   60.6886 41  74111 30320 614      20 516       
   69418.7027  0.0041 -6.7310 3  550.7803127  74111 303631054      63 954       
   69434.5864  0.0026 -7.4498 3  254.6165 87  74111 30343 538      43 539       
   69456.1260  0.0066 -7.2984 3  807.7045131  74111 303653431      643530       
   69456.1260  0.0066 -7.2984 3  807.7045131  74111 303653432      643529       
   69459.8804  0.0015 -6.1747 3  183.8185 73  74111 30336 730      36 630       
   69487.0833  0.0010 -5.9496 3   36.9436 33  74111 30316 413      15 510       
   69504.4303  0.0010 -6.6771 3   36.9431 33  74111 30316 413      15 511       
   69514.4697  0.0009 -5.2120 3  153.4097 67  74111 30333 628      33 529       
   69540.2197  0.0022 -7.3082 3  407.1804 95  74111 303472324      462422       
   69540.2197  0.0022 -6.5492 3  407.1804 95  74111 303472324      462423       
   69540.2197  0.0022 -6.5492 3  407.1804 95  74111 303472325      462422       
   69540.2197  0.0022 -7.3082 3  407.1804 95  74111 303472325      462423       
   69559.4417  0.0008 -5.2986 3   55.4090 39  74111 30319 614      19 515       
   69567.4203  0.0008 -6.1282 3   55.4090 39  74111 30319 613      19 515       
   69611.0528  0.0008 -6.1398 3   50.3982 37  74111 30318 613      18 513       
   69615.2354  0.0008 -5.3174 3   50.3982 37  74111 30318 612      18 513       
   69629.4500  0.0027 -5.4275 3  387.8714107  74111 30353 746      53 647       
   69715.1450  0.0008 -5.3163 3   50.3948 37  74111 30318 613      18 514       
   69719.3277  0.0008 -6.1386 3   50.3948 37  74111 30318 612      18 514       
   69731.5708  0.0005 -5.9839 3    4.0756 13  74111 303 6 2 4       5 1 5       
   69752.1656  0.0005 -5.8308 3    9.3895 19  74111 303 9 0 9       8 0 8       
   69793.5162  0.0008 -6.1529 3   45.6478 35  74111 30317 612      17 512       
   69795.6221  0.0008 -5.3373 3   45.6478 35  74111 30317 611      17 512       
   69853.0838  0.0008 -5.3367 3   45.6458 35  74111 30317 612      17 513       
   69855.1897  0.0008 -6.1522 3   45.6458 35  74111 30317 611      17 513       
   69892.5668  0.0010 -6.1641 3  128.0645 61  74111 30330 624      30 526       
   69893.5976  0.0016 -5.4545 3  113.6711 59  74111 30329 327      29 228       
   69939.7921  0.0013 -6.9426 3  202.2476 69  74111 303341519      331617       
   69939.7921  0.0013 -6.1856 3  202.2476 69  74111 303341519      331618       
   69939.7921  0.0013 -6.1856 3  202.2476 69  74111 303341520      331617       
   69939.7921  0.0013 -6.9426 3  202.2476 69  74111 303341520      331618       
   69940.0322  0.0008 -6.1697 3   41.1631 33  74111 30316 611      16 511       
   69941.0454  0.0008 -5.3605 3   41.1631 33  74111 30316 610      16 511       
   69965.8618  0.0015 -7.4428 3  113.6687 59  74111 30329 327      29 128       
   69972.8633  0.0008 -5.3601 3   41.1620 33  74111 30316 611      16 512       
   69973.8764  0.0008 -6.1693 3   41.1620 33  74111 30316 610      16 512       
   69979.5795  0.0018 -5.5001 3  467.0665117  74111 30358 949      58 850       
   70001.4672  0.0104 -7.5486 3  942.1610141  74111 303703733      693832       
   70001.4672  0.0104 -7.5486 3  942.1610141  74111 303703734      693831       
   70057.5780  0.0008 -6.1906 3   36.9436 31  74111 30315 610      15 510       
   70058.0408  0.0008 -5.3873 3   36.9436 31  74111 30315 6 9      15 510       
   70074.9250  0.0008 -5.3871 3   36.9431 31  74111 30315 610      15 511       
   70075.3878  0.0008 -6.1904 3   36.9431 31  74111 30315 6 9      15 511       
   70109.8020  0.0045 -7.9635 3  384.6442 77  74111 3033830 8      392910       
   70109.8020  0.0045 -7.1994 3  384.6442 77  74111 3033830 8      392911       
   70109.8020  0.0045 -7.1994 3  384.6442 77  74111 3033830 9      392910       
   70109.8020  0.0045 -7.9635 3  384.6442 77  74111 3033830 9      392911       
   70122.8505  0.0010 -6.6680 3   36.9436 33  74111 30316 412      15 510       
   70134.0295  0.0034 -7.1506 3   46.4725 39  74111 30319 119      18 216       
   70140.1974  0.0010 -5.9398 3   36.9431 33  74111 30316 412      15 511       
   70151.5641  0.0009 -6.2161 3   32.9892 29  74111 30314 6 9      14 5 9       
   70151.7633  0.0009 -5.4183 3   32.9892 29  74111 30314 6 8      14 5 9       
   70160.3001  0.0009 -5.4182 3   32.9889 29  74111 30314 6 9      14 510       
   70160.4993  0.0009 -6.2160 3   32.9889 29  74111 30314 6 8      14 510       
   70172.3480  0.0029 -7.2629 3  186.5030 51  74111 3032522 3      2621 6       
   70172.3480  0.0029 -7.2629 3  186.5030 51  74111 3032522 4      2621 5       
   70204.2440  0.0009 -5.2100 3  162.3779 69  74111 30334 629      34 530       
   70222.2217  0.0077 -7.5169 3  654.3095103  74111 303513813      523716       
   70222.2217  0.0077 -7.5169 3  654.3095103  74111 303513814      523715       
   70226.2389  0.0009 -6.2470 3   29.2995 27  74111 30313 6 8      13 5 8       
   70226.3189  0.0009 -5.4544 3   29.2995 27  74111 30313 6 7      13 5 8       
   70230.4014  0.0009 -5.4544 3   29.2994 27  74111 30313 6 8      13 5 9       
   70230.4813  0.0009 -6.2469 3   29.2994 27  74111 30313 6 7      13 5 9       
   70243.2323  0.0026 -7.4665 3  133.0228 63  74111 30331 427      30 724       
   70273.4420  0.0034 -7.9382 3   70.3534 47  74111 30323 122      22 418       
   70284.6205  0.0013 -5.9734 3   68.9473 43  74111 30321 715      20 812       
   70284.6322  0.0013 -6.7203 3   68.9473 43  74111 30321 715      20 813       
   70284.9976  0.0009 -6.2845 3   25.8743 25  74111 30312 6 7      12 5 7       
   70285.0272  0.0009 -5.4967 3   25.8743 25  74111 30312 6 6      12 5 7       
   70285.5991  0.0013 -6.7203 3   68.9473 43  74111 30321 714      20 812       
   70285.6108  0.0013 -5.9733 3   68.9473 43  74111 30321 714      20 813       
   70286.8564  0.0009 -5.4967 3   25.8742 25  74111 30312 6 7      12 5 8       
   70286.8860  0.0009 -6.2845 3   25.8742 25  74111 30312 6 6      12 5 8       
   70300.7345  0.0031 -7.4738 3  504.1518105  74111 303522626      512724       
   70300.7345  0.0031 -6.7145 3  504.1518105  74111 303522626      512725       
   70300.7345  0.0031 -6.7145 3  504.1518105  74111 303522627      512724       
   70300.7345  0.0031 -7.4738 3  504.1518105  74111 303522627      512725       
   70312.2428  0.0015 -5.3293 3  140.1672 65  74111 30332 429      32 330       
   70330.6123  0.0009 -6.3305 3   22.7132 23  74111 30311 6 6      11 5 6       
   70330.6222  0.0009 -5.5471 3   22.7132 23  74111 30311 6 5      11 5 6       
   70331.3806  0.0009 -5.5470 3   22.7132 23  74111 30311 6 6      11 5 7       
   70331.3905  0.0009 -6.3305 3   22.7132 23  74111 30311 6 5      11 5 7       
   70365.3960  0.0009 -6.3878 3   19.8163 21  74111 30310 6 5      10 5 5       
   70365.3990  0.0009 -5.6083 3   19.8163 21  74111 30310 6 4      10 5 5       
   70365.6850  0.0009 -5.6083 3   19.8163 21  74111 30310 6 5      10 5 6       
   70365.6879  0.0009 -6.3878 3   19.8163 21  74111 30310 6 4      10 5 6       
   70391.3167  0.0009 -6.4613 3   17.1832 19  74111 303 9 6 4       9 5 4       
   70391.3174  0.0009 -5.6855 3   17.1832 19  74111 303 9 6 3       9 5 4       
   70391.4133  0.0009 -5.6855 3   17.1832 19  74111 303 9 6 4       9 5 5       
   70391.4140  0.0009 -6.4613 3   17.1832 19  74111 303 9 6 3       9 5 5       
   70399.7000  0.0008 -7.4687 3  133.9039 63  74111 30331 527      31 328       
   70410.0727  0.0009 -6.5608 3   14.8138 17  74111 303 8 6 3       8 5 3       
   70410.0729  0.0009 -5.7882 3   14.8138 17  74111 303 8 6 2       8 5 3       
   70410.1004  0.0009 -5.7882 3   14.8138 17  74111 303 8 6 3       8 5 4       
   70410.1005  0.0009 -6.5608 3   14.8138 17  74111 303 8 6 2       8 5 4       
   70423.1417  0.0009 -5.9386 3   12.7081 15  74111 303 7 6 1       7 5 2       
   70423.1417  0.0009 -6.7082 3   12.7081 15  74111 303 7 6 2       7 5 2       
   70423.1481  0.0009 -6.7082 3   12.7081 15  74111 303 7 6 1       7 5 3       
   70423.1481  0.0009 -5.9386 3   12.7081 15  74111 303 7 6 2       7 5 3       
   70431.8101  0.0009 -6.2089 3   10.8658 13  74111 303 6 6 0       6 5 1       
   70431.8101  0.0009 -6.9760 3   10.8658 13  74111 303 6 6 1       6 5 1       
   70431.8111  0.0009 -6.9760 3   10.8658 13  74111 303 6 6 0       6 5 2       
   70431.8111  0.0009 -6.2089 3   10.8658 13  74111 303 6 6 1       6 5 2       
   70464.4483  0.0022 -7.3873 3  198.2002 77  74111 30338 434      38 435       
   70473.4893  0.0189 -7.8224 3 1086.9233151  74111 303754035      744134       
   70473.4893  0.0189 -7.8224 3 1086.9233151  74111 303754036      744133       
   70506.5771  0.0008 -7.5031 3  125.7126 61  74111 30330 526      30 327       
   70560.8668  0.0014 -5.3034 3  309.1667 95  74111 30347 839      47 740       
   70583.5270  0.0030 -5.6163 3  548.4259127  74111 30363 954      63 855       
   70681.9779  0.0067 -6.9722 3  697.3623143  74111 303711161      711061       
   70688.3427  0.0014 -7.5938 3   23.5372 27  74111 30313 311      13 013       
   70709.0483  0.0008 -7.4375 3  142.3422 65  74111 30332 528      32 329       
   70721.4357  0.0033 -7.4467 3   80.7861 51  74111 30325 025      24 322       
   70737.0892  0.0005 -5.8397 3   10.3110 19  74111 303 9 2 8       8 2 7       
   70795.9169  0.0011 -6.1771 3  136.2521 63  74111 30331 625      31 527       
   70803.7405  0.0014 -7.0480 3  271.9743 79  74111 303391821      381919       
   70803.7405  0.0014 -6.2901 3  271.9743 79  74111 303391821      381920       
   70803.7405  0.0014 -6.2901 3  271.9743 79  74111 303391822      381919       
   70803.7405  0.0014 -7.0480 3  271.9743 79  74111 303391822      381920       
   70816.4363  0.0014 -7.3701 3  140.1504 65  74111 30332 429      32 230       
   70891.2623  0.0013 -5.2007 3  183.8185 73  74111 30336 729      36 630       
   70909.8798  0.0014 -6.7363 3   17.8399 25  74111 30312 012      11 110       
   70971.2651  0.0025 -5.3519 3  317.7830 97  74111 30348 642      48 543       
   70995.2004  0.0004 -6.5187 3   23.1424 19  74111 303 9 8 1       8 8 0       
   70995.2004  0.0004 -6.5187 3   23.1424 19  74111 303 9 8 2       8 8 1       
   71001.8541  0.0004 -6.2373 3   19.9387 19  74111 303 9 7 2       8 7 1       
   71001.8541  0.0004 -6.2373 3   19.9387 19  74111 303 9 7 3       8 7 2       
   71007.8197  0.0041 -7.6631 3  611.4829115  74111 303572928      563026       
   71007.8197  0.0041 -6.9036 3  611.4829115  74111 303572928      563027       
   71007.8197  0.0041 -6.9036 3  611.4829115  74111 303572929      563026       
   71007.8197  0.0041 -7.6631 3  611.4829115  74111 303572929      563027       
   71012.6465  0.0004 -6.0833 3   17.1625 19  74111 303 9 6 4       8 6 3       
   71012.6471  0.0004 -6.0833 3   17.1625 19  74111 303 9 6 3       8 6 2       
   71016.3306  0.0043 -7.8228 3  216.4107 81  74111 30340 437      39 732       
   71031.3336  0.0005 -5.9832 3   14.8138 19  74111 303 9 5 5       8 5 4       
   71031.4025  0.0005 -5.9832 3   14.8138 19  74111 303 9 5 4       8 5 3       
   71033.3961  0.0009 -7.5407 3  117.7693 59  74111 30329 525      29 326       
   71048.9259  0.0005 -5.7315 3    5.8422 15  74111 303 7 2 6       6 1 5       
   71065.2086  0.0010 -5.2079 3  171.6045 71  74111 30335 630      35 531       
   71065.6062  0.0005 -5.9141 3   12.8934 19  74111 303 9 4 6       8 4 5       
   71069.9109  0.0005 -5.9140 3   12.8935 19  74111 303 9 4 5       8 4 4       
   71092.1023  0.0005 -5.8663 3   11.4011 19  74111 303 9 3 7       8 3 6       
   71100.4940  0.0039 -7.9233 3  300.8144 67  74111 3033327 6      3426 8       
   71100.4940  0.0039 -7.1591 3  300.8144 67  74111 3033327 6      3426 9       
   71100.4940  0.0039 -7.1591 3  300.8144 67  74111 3033327 7      3426 8       
   71100.4940  0.0039 -7.9233 3  300.8144 67  74111 3033327 7      3426 9       
   71115.5100  0.0014 -6.0212 3  111.3685 53  74111 303261017      251114       
   71115.5100  0.0014 -6.7741 3  111.3685 53  74111 303261017      251115       
   71115.5106  0.0014 -6.7741 3  111.3685 53  74111 303261016      251114       
   71115.5106  0.0014 -6.0212 3  111.3685 53  74111 303261016      251115       
   71122.1933  0.0036 -7.1993 3   51.5317 41  74111 30320 120      19 217       
   71132.9458  0.0059 -7.3595 3  543.2542 93  74111 303463511      473414       
   71132.9458  0.0059 -7.3595 3  543.2542 93  74111 303463512      473413       
   71208.4947  0.0024 -7.5624 3  129.9637 41  74111 3032019 1      2118 4       
   71208.4947  0.0024 -7.5624 3  129.9637 41  74111 3032019 2      2118 3       
   71217.8864  0.0005 -5.8648 3   11.4053 19  74111 303 9 3 6       8 3 5       
   71321.9751  0.0044 -7.8032 3  512.7469123  74111 30361 853      61 854       
   71348.1008  0.0005 -5.7294 3    3.4902 11  74111 303 5 3 3       4 2 2       
   71355.9807  0.0005 -6.4436 3    3.4902 11  74111 303 5 3 2       4 2 2       
   71391.4148  0.0006 -6.4340 3   15.4586 23  74111 30311 110      10 2 8       
   71392.8132  0.0160 -7.8238 3  857.0953119  74111 303594316      604219       
   71392.8132  0.0160 -7.8238 3  857.0953119  74111 303594317      604218       
   71395.2981  0.0121 -7.2595 3  861.0256159  74111 303791268      791168       
   71416.4819  0.0009 -7.4091 3  151.0275 67  74111 30333 529      33 330       
   71443.8962  0.0029 -7.5239 3  330.8209 99  74111 30349 643      49 644       
   71496.3777  0.0021 -5.2997 3  198.1657 77  74111 30338 434      38 335       
   71515.0448  0.0013 -5.2553 3  169.2190 71  74111 30335 531      35 432       
   71527.2500  0.0005 -6.4429 3    3.4843 11  74111 303 5 3 3       4 2 3       
   71535.1299  0.0005 -5.7288 3    3.4843 11  74111 303 5 3 2       4 2 3       
   71633.0314  0.0018 -7.1766 3  352.0895 89  74111 303442123      432221       
   71633.0314  0.0018 -6.4181 3  352.0895 89  74111 303442123      432222       
   71633.0314  0.0018 -6.4181 3  352.0895 89  74111 303442124      432221       
   71633.0314  0.0018 -7.1766 3  352.0895 89  74111 303442124      432222       
   71655.7602  0.0054 -7.8759 3  729.1604125  74111 303623230      613328       
   71655.7602  0.0054 -7.1163 3  729.1604125  74111 303623230      613329       
   71655.7602  0.0054 -7.1163 3  729.1604125  74111 303623231      613328       
   71655.7602  0.0054 -7.8759 3  729.1604125  74111 303623231      613329       
   71676.3805  0.0017 -5.4651 3  451.5647115  74111 30357 948      57 849       
   71679.9794  0.0006 -5.3602 3    9.3895 19  74111 303 9 1 9       8 0 8       
   71732.2201  0.0223 -7.5900 3 1041.6809175  74111 303871375      871275       
   71736.3216  0.0014 -6.1338 3  174.2250 71  74111 30335 729      35 629       
   71756.3743  0.0012 -6.0443 3   25.9625 29  74111 30314 213      13 310       
   71825.7139  0.0017 -7.4302 3  121.3784 61  74111 30330 228      30 229       
   71861.4432  0.0402 -7.9610 3 1239.2286191  74111 303951482      951382       
   71876.5850  0.0017 -5.4454 3  121.3767 61  74111 30330 228      30 129       
   71892.7478  0.0023 -5.3047 3  254.5345 87  74111 30343 538      43 439       
   71932.4805  0.0005 -5.8246 3   10.3887 19  74111 303 9 2 7       8 2 6       
   71958.5191  0.0033 -7.7663 3  266.6276 89  74111 30344 639      43 934       
   71967.3409  0.0010 -7.5817 3  110.0750 57  74111 30328 524      28 325       
   71980.1184  0.0005 -5.8078 3    9.8518 19  74111 303 9 1 8       8 1 7       
   71993.7985  0.0037 -7.2436 3   56.8470 43  74111 30321 121      20 218       
   71995.0775  0.0013 -6.8457 3  164.1992 63  74111 303311318      301416       
   71995.0775  0.0013 -6.0901 3  164.1992 63  74111 303311318      301417       
   71995.0775  0.0013 -6.0901 3  164.1992 63  74111 303311319      301416       
   71995.0775  0.0013 -6.8457 3  164.1992 63  74111 303311319      301417       
   72000.6349  0.0017 -7.6345 3   96.6050 55  74111 30327 126      27 127       
   72004.3233  0.0017 -5.6936 3   96.6049 55  74111 30327 126      27 027       
   72049.7490  0.0013 -6.1913 3  144.7008 65  74111 30332 626      32 528       
   72064.9804  0.0034 -7.6431 3  416.8739111  74111 30355 748      55 749       
   72079.4278  0.0050 -7.2412 3  442.5629 83  74111 3034132 9      423112       
   72079.4278  0.0050 -7.2412 3  442.5629 83  74111 303413210      423111       
   72105.4545  0.0011 -5.2055 3  181.0885 73  74111 30336 631      36 532       
   72110.6145  0.0027 -6.4626 3  406.6609109  74111 30354 946      54 846       
   72113.5395  0.0033 -7.9602 3  227.3761 57  74111 3032824 4      2923 6       
   72113.5395  0.0033 -7.1957 3  227.3761 57  74111 3032824 4      2923 7       
   72113.5395  0.0033 -7.1957 3  227.3761 57  74111 3032824 5      2923 6       
   72113.5395  0.0033 -7.9602 3  227.3761 57  74111 3032824 5      2923 7       
   72144.7582  0.0017 -5.6920 3   96.6050 55  74111 30327 226      27 127       
   72148.4467  0.0017 -7.6329 3   96.6049 55  74111 30327 226      27 027       
   72164.7785  0.0023 -6.9293 3   64.3403 45  74111 30322 121      21 418       
   72234.5379  0.0020 -6.2734 3  284.3137 91  74111 30345 838      45 738       
   72238.6763  0.0099 -7.6149 3  729.2296109  74111 303544014      553917       
   72238.6763  0.0099 -7.6149 3  729.2296109  74111 303544015      553916       
   72239.0057  0.0076 -7.3525 3  857.1699135  74111 303673532      663631       
   72239.0057  0.0076 -7.3525 3  857.1699135  74111 303673533      663630       
   72289.0522  0.0046 -7.8574 3  227.0347 83  74111 30341 438      40 733       
   72342.4943  0.0019 -7.2094 3  100.2184 55  74111 30327 324      26 621       
   72419.3253  0.0025 -7.3286 3  442.5833 99  74111 303492425      482523       
   72419.3253  0.0025 -6.5697 3  442.5833 99  74111 303492425      482524       
   72419.3253  0.0025 -6.5697 3  442.5833 99  74111 303492426      482523       
   72419.3253  0.0025 -7.3286 3  442.5833 99  74111 303492426      482524       
   72489.1890  0.0004 -6.3384 3    5.8422 15  74111 303 7 2 5       6 1 5       
   72492.9349  0.0010 -7.3832 3  159.9598 69  74111 30334 530      34 331       
   72514.9805  0.0011 -5.9086 3   47.9759 37  74111 30318 514      17 611       
   72517.0864  0.0011 -6.6445 3   47.9758 37  74111 30318 514      17 612       
   72543.4144  0.0030 -5.5160 3  480.4099119  74111 30359 851      59 752       
   72619.0728  0.0011 -6.6432 3   47.9759 37  74111 30318 513      17 611       
   72621.1787  0.0011 -5.9071 3   47.9758 37  74111 30318 513      17 612       
   72652.8783  0.0019 -7.3607 3  157.5364 69  74111 30334 331      34 332       
   72687.2450  0.0036 -7.8623 3  318.5469 97  74111 30348 742      471037       
   72707.8635  0.0016 -6.9205 3   23.5372 27  74111 30313 310      13 013       
   72737.7068  0.0012 -5.1785 3  174.2250 71  74111 30335 728      35 629       
   72752.0589  0.0126 -7.6123 3  995.4953145  74111 303723834      713933       
   72752.0589  0.0126 -7.6123 3  995.4953145  74111 303723835      713932       
   72753.3015  0.0016 -5.4355 3  121.3784 61  74111 30330 328      30 229       
   72768.2030  0.0034 -5.6265 3  565.4444129  74111 30364 955      64 856       
   72777.3653  0.0034 -7.4538 3   87.3215 53  74111 30326 026      25 323       
   72803.4356  0.0049 -7.9117 3  237.9350 85  74111 30342 439      41 734       
   72804.1726  0.0016 -7.4199 3  121.3767 61  74111 30330 328      30 129       
   72811.2733  0.0038 -7.2831 3   62.4160 45  74111 30322 122      21 219       
   72868.4683  0.0013 -6.9386 3  227.4322 73  74111 303361620      351718       
   72868.4683  0.0013 -6.1816 3  227.4322 73  74111 303361620      351719       
   72868.4683  0.0013 -6.1816 3  227.4322 73  74111 303361621      351718       
   72868.4683  0.0013 -6.9386 3  227.4322 73  74111 303361621      351719       
   72885.7532  0.0026 -6.3797 3  125.9793 61  74111 30330 525      30 427       
   72914.3958  0.0013 -6.8069 3   24.7028 29  74111 30314 114      13 212       
   72920.7580  0.0018 -5.3296 3  157.5274 69  74111 30334 331      34 232       
   72946.3226  0.0031 -6.5976 3   94.1114 53  74111 30326 422      26 324       
   73003.7068  0.0015 -5.3135 3  148.7260 67  74111 30333 430      33 331       
   73056.4248  0.0044 -7.9345 3  352.2471 73  74111 3033629 7      3728 9       
   73056.4248  0.0044 -7.1703 3  352.2471 73  74111 3033629 7      372810       
   73056.4248  0.0044 -7.1703 3  352.2471 73  74111 3033629 8      3728 9       
   73056.4248  0.0044 -7.9345 3  352.2471 73  74111 3033629 8      372810       
   73083.9375  0.0014 -5.2684 3  296.6025 93  74111 30346 838      46 739       
   73099.3709  0.0034 -7.6850 3  229.9025 83  74111 30341 537      40 832       
   73128.4541  0.0071 -7.4381 3  611.7067 99  74111 303493712      503615       
   73128.4541  0.0071 -7.4381 3  611.7067 99  74111 303493713      503614       
   73143.4955  0.0027 -7.3678 3  164.3376 47  74111 3032321 2      2420 5       
   73143.4955  0.0027 -7.3678 3  164.3376 47  74111 3032321 3      2420 4       
   73155.8836  0.0034 -7.5041 3  543.4442109  74111 303542727      532825       
   73155.8836  0.0034 -6.7449 3  543.4442109  74111 303542727      532826       
   73155.8836  0.0034 -6.7449 3  543.4442109  74111 303542728      532825       
   73155.8836  0.0034 -7.5041 3  543.4442109  74111 303542728      532826       
   73189.4098  0.0237 -7.8955 3 1144.1197155  74111 303774136      764235       
   73189.4098  0.0237 -7.8955 3 1144.1197155  74111 303774137      764234       
   73214.0581  0.0014 -5.9455 3   83.8909 47  74111 30323 816      22 913       
   73214.0592  0.0014 -6.6944 3   83.8909 47  74111 30323 816      22 914       
   73214.1709  0.0014 -6.6944 3   83.8909 47  74111 30323 815      22 913       
   73214.1721  0.0014 -5.9455 3   83.8909 47  74111 30323 815      22 914       
   73279.0213  0.0011 -7.6258 3  102.6315 55  74111 30327 523      27 324       
   73318.8488  0.0009 -5.8939 3   31.0891 31  74111 30315 313      14 410       
   73329.8921  0.0011 -5.2030 3  190.8291 75  74111 30337 632      37 533       
   73372.1598  0.0014 -7.3476 3  148.7137 67  74111 30333 430      33 231       
   73446.3937  0.0233 -7.9500 3  942.5153125  74111 303624517      634420       
   73446.3937  0.0233 -7.9500 3  942.5153125  74111 303624518      634419       
   73547.6102  0.0009 -6.5883 3   31.0815 31  74111 30315 313      14 411       
   73630.2438  0.0038 -7.3183 3   68.2370 47  74111 30323 123      22 220       
   73682.8118  0.0012 -6.0981 3  164.9087 69  74111 30334 728      34 628       
   73715.3764  0.0015 -7.0540 3  301.0593 83  74111 303411922      402020       
   73715.3764  0.0015 -6.2961 3  301.0593 83  74111 303411922      402021       
   73715.3764  0.0015 -6.2961 3  301.0593 83  74111 303411923      402020       
   73715.3764  0.0015 -7.0540 3  301.0593 83  74111 303411923      402021       
   73719.4558  0.0016 -6.2068 3  153.4097 67  74111 30333 627      33 529       
   73775.8952  0.0010 -6.5984 3   25.8951 29  74111 30314 213      13 311       
   73786.8939  0.0014 -5.2450 3  178.6272 73  74111 30336 532      36 433       
   73805.7968  0.0017 -5.4276 3  436.3277113  74111 30356 947      56 848       
   73836.6765  0.0045 -7.7031 3  654.6598119  74111 303593029      583127       
   73836.6765  0.0045 -6.9436 3  654.6598119  74111 303593029      583128       
   73836.6765  0.0045 -6.9436 3  654.6598119  74111 303593030      583127       
   73836.6765  0.0045 -7.7031 3  654.6598119  74111 303593030      583128       
   73850.0926  0.0015 -7.5287 3   27.1204 29  74111 30314 312      14 014       
   73894.0837  0.0028 -5.4142 3  402.1452109  74111 30354 747      54 648       
   73902.3667  0.0011 -7.3597 3  169.1394 71  74111 30335 531      35 332       
   74056.8600  0.0057 -7.2976 3  504.5402 89  74111 303443410      453313       
   74056.8600  0.0057 -7.2976 3  504.5402 89  74111 303443411      453312       
   74058.6427  0.0014 -6.0028 3  130.2202 57  74111 303281118      271215       
   74058.6427  0.0014 -6.7564 3  130.2202 57  74111 303281118      271216       
   74058.6428  0.0014 -6.7564 3  130.2202 57  74111 303281117      271215       
   74058.6428  0.0014 -6.0028 3  130.2202 57  74111 303281117      271216       
   74058.6660  0.0038 -7.9274 3  272.3172 63  74111 3033126 5      3225 7       
   74058.6660  0.0038 -7.1630 3  272.3172 63  74111 3033126 5      3225 8       
   74058.6660  0.0038 -7.1630 3  272.3172 63  74111 3033126 6      3225 7       
   74058.6660  0.0038 -7.9274 3  272.3172 63  74111 3033126 6      3225 8       
   74127.3603  0.0018 -7.7346 3   78.1564 49  74111 30324 222      23 518       
   74184.6564  0.0022 -7.9226 3  111.7059 37  74111 3031818 0      1917 3       
   74184.6564  0.0022 -7.9226 3  111.7059 37  74111 3031818 1      1917 2       
   74266.8225  0.0134 -7.7241 3  808.1961115  74111 303574215      584118       
   74266.8225  0.0134 -7.7241 3  808.1961115  74111 303574216      584117       
   74372.7543  0.0011 -5.1591 3  164.9087 69  74111 30334 727      34 628       
   74391.9830  0.0033 -6.9032 3   66.7721 45  74111 30322 319      22 221       
   74398.9916  0.0024 -7.4099 3  266.1324 89  74111 30344 539      44 540       
   74456.0007  0.0060 -7.9255 3  776.2162129  74111 303643331      633429       
   74456.0007  0.0060 -7.1659 3  776.2162129  74111 303643331      633430       
   74456.0007  0.0060 -7.1659 3  776.2162129  74111 303643332      633429       
   74456.0007  0.0060 -7.9255 3  776.2162129  74111 303643332      633430       
   74495.4881  0.0038 -7.3494 3   74.3084 49  74111 30324 124      23 221       
   74524.6624  0.0020 -7.1926 3  385.0712 93  74111 303462224      452322       
   74524.6624  0.0020 -6.4340 3  385.0712 93  74111 303462224      452323       
   74524.6624  0.0020 -6.4340 3  385.0712 93  74111 303462225      452322       
   74524.6624  0.0020 -7.1926 3  385.0712 93  74111 303462225      452323       
   74712.9339  0.0021 -7.3521 3  208.3642 79  74111 30339 435      39 436       
   74725.0608  0.0038 -6.6450 3  533.9570125  74111 303621053      62 953       
   74740.1223  0.0012 -5.2003 3  200.8254 77  74111 30338 633      38 534       
   74752.4178  0.0035 -7.4629 3   94.1114 55  74111 30327 027      26 324       
   74897.2504  0.0029 -7.5470 3  179.6948 73  74111 30336 531      35 828       
   74924.5524  0.0013 -7.6730 3   95.4408 53  74111 30326 522      26 323       
   74930.8236  0.0013 -6.8375 3  186.9565 67  74111 303331419      321517       
   74930.8236  0.0013 -6.0817 3  186.9565 67  74111 303331419      321518       
   74930.8236  0.0013 -6.0817 3  186.9565 67  74111 303331420      321517       
   74930.8236  0.0013 -6.8375 3  186.9565 67  74111 303331420      321518       
   74934.7348  0.0017 -7.6131 3  103.7124 57  74111 30328 127      28 128       
   74937.2319  0.0017 -5.6737 3  103.7124 57  74111 30328 127      28 028       
   74947.5301  0.0017 -7.4064 3  129.3373 63  74111 30331 229      31 230       
   74968.0804  0.0030 -7.3825 3   43.9718 37  74111 30318 216      18 118       
   74983.2176  0.0017 -5.4252 3  129.3361 63  74111 30331 229      31 130       
   75008.2930  0.0089 -7.4117 3  908.0984139  74111 303693633      683732       
   75008.2930  0.0089 -7.4117 3  908.0984139  74111 303693634      683731       
   75018.6396  0.0048 -7.9640 3  407.7424 79  74111 3033931 8      403010       
   75018.6396  0.0048 -7.1999 3  407.7424 79  74111 3033931 8      403011       
   75018.6396  0.0048 -7.1999 3  407.7424 79  74111 3033931 9      403010       
   75018.6396  0.0048 -7.9640 3  407.7424 79  74111 3033931 9      403011       
   75037.0009  0.0017 -5.6726 3  103.7124 57  74111 30328 227      28 128       
   75039.4980  0.0017 -7.6120 3  103.7124 57  74111 30328 227      28 028       
   75080.7925  0.0031 -7.2546 3  202.7822 53  74111 3032623 3      2722 6       
   75080.7925  0.0031 -7.2546 3  202.7822 53  74111 3032623 4      2722 5       
   75112.7898  0.0033 -5.7121 3  638.8484137  74111 303681058      68 959       
   75134.0968  0.0088 -7.5289 3  684.2108105  74111 303523913      533816       
   75134.0968  0.0088 -7.5289 3  684.2108105  74111 303523914      533815       
   75203.4593  0.0017 -6.9254 3   78.1205 49  74111 30324 222      23 519       
   75215.7662  0.0029 -5.6824 3  620.7199135  74111 303671057      67 958       
   75288.4049  0.0028 -7.3544 3  479.4572103  74111 303512526      502624       
   75288.4049  0.0028 -6.5954 3  479.4572103  74111 303512526      502625       
   75288.4049  0.0028 -6.5954 3  479.4572103  74111 303512527      502624       
   75288.4049  0.0028 -7.3544 3  479.4572103  74111 303512527      502625       
   75323.7513  0.0011 -6.0674 3  155.8687 67  74111 30333 727      33 627       
   75372.6604  0.0005 -5.2715 3   11.7805 21  74111 30310 010       9 1 9       
   75388.7630  0.0015 -6.7057 3   21.0225 27  74111 30313 013      12 111       
   75410.2373  0.0012 -5.8767 3   60.4877 41  74111 30320 615      19 712       
   75410.4760  0.0012 -6.6176 3   60.4877 41  74111 30320 615      19 713       
   75424.9162  0.0012 -6.6175 3   60.4877 41  74111 30320 614      19 712       
   75425.1549  0.0012 -5.8765 3   60.4877 41  74111 30320 614      19 713       
   75438.4213  0.0038 -7.3771 3   80.6290 51  74111 30325 125      24 222       
   75482.8591  0.0020 -5.2758 3  208.3385 79  74111 30339 435      39 336       
   75488.0289  0.0156 -7.6809 3 1050.2902149  74111 303743935      734034       
   75488.0289  0.0156 -7.6809 3 1050.2902149  74111 303743936      734033       
   75516.8880  0.0025 -5.3322 3  330.6850 99  74111 30349 643      49 544       
   75576.2283  0.0019 -6.2160 3  272.3019 89  74111 30344 837      44 737       
   75605.3904  0.0012 -7.3381 3  178.5666 73  74111 30336 532      36 333       
   75611.2597  0.0014 -5.2340 3  284.3137 91  74111 30345 837      45 738       
   75623.3107  0.0038 -5.6331 3  582.7053131  74111 30365 956      65 857       
   75633.5677  0.0016 -5.4181 3  129.3373 63  74111 30331 329      31 230       
   75669.2552  0.0016 -7.3990 3  129.3361 63  74111 30331 329      31 130       
   75729.3406  0.0038 -5.7375 3  657.2270139  74111 303691059      69 960       
   75759.9848  0.0015 -5.2990 3  157.5364 69  74111 30334 431      34 332       
   75789.8491  0.0013 -6.9402 3  254.0920 77  74111 303381721      371819       
   75789.8491  0.0013 -6.1830 3  254.0920 77  74111 303381721      371820       
   75789.8491  0.0013 -6.1830 3  254.0920 77  74111 303381722      371819       
   75789.8491  0.0013 -6.9402 3  254.0920 77  74111 303381722      371820       
   75791.7708  0.0010 -5.1429 3  155.8687 67  74111 30333 726      33 627       
   75869.9321  0.0019 -6.2236 3  162.3779 69  74111 30334 628      34 530       
   75998.0608  0.0027 -5.6486 3  602.8452133  74111 303661056      66 957       
   76000.0183  0.0038 -7.5395 3  584.2057113  74111 303562828      552926       
   76000.0183  0.0038 -6.7804 3  584.2057113  74111 303562828      552927       
   76000.0183  0.0038 -6.7804 3  584.2057113  74111 303562829      552926       
   76000.0183  0.0038 -7.5395 3  584.2057113  74111 303562829      552927       
   76008.5360  0.0042 -7.9209 3  321.3243 69  74111 3033428 6      3527 8       
   76008.5360  0.0042 -7.1565 3  321.3243 69  74111 3033428 6      3527 9       
   76008.5360  0.0042 -7.1565 3  321.3243 69  74111 3033428 7      3527 8       
   76008.5360  0.0042 -7.9209 3  321.3243 69  74111 3033428 7      3527 9       
   76027.8645  0.0014 -7.3269 3  157.5274 69  74111 30334 431      34 232       
   76038.0306  0.0005 -6.3264 3    7.3155 17  74111 303 8 1 7       7 0 7       
   76042.8909  0.0066 -7.3678 3  570.5738 95  74111 303473611      483514       
   76042.8909  0.0066 -7.3678 3  570.5738 95  74111 303473612      483513       
   76117.2658  0.0026 -7.5534 3  143.6497 43  74111 3032120 1      2219 4       
   76117.2658  0.0026 -7.5534 3  143.6497 43  74111 3032120 2      2219 3       
   76148.2396  0.0014 -5.9232 3  100.3127 51  74111 30325 917      241014       
   76148.2397  0.0014 -6.6734 3  100.3127 51  74111 30325 917      241015       
   76148.2520  0.0014 -6.6734 3  100.3127 51  74111 30325 916      241014       
   76148.2521  0.0014 -5.9232 3  100.3127 51  74111 30325 916      241015       
   76181.4194  0.0018 -7.3334 3  166.5982 71  74111 30335 332      35 333       
   76187.5573  0.0014 -5.2352 3  188.2877 75  74111 30337 533      37 434       
   76262.8178  0.0017 -5.3883 3  421.3588111  74111 30355 946      55 847       
   76273.0051  0.0066 -7.9621 3  636.3042137  74111 30368 959      68 960       
   76279.3474  0.0022 -5.2817 3  266.0696 89  74111 30344 539      44 440       
   76307.4952  0.0190 -7.8443 3  891.2057121  74111 303604416      614319       
   76307.4952  0.0190 -7.8443 3  891.2057121  74111 303604417      614318       
   76334.4471  0.0013 -5.1974 3  211.0766 79  74111 30339 634      39 535       
   76375.2729  0.0017 -5.3087 3  166.5917 71  74111 30335 332      35 233       
   76377.7105  0.0007 -5.5609 3    3.5012  9  74111 303 4 4 1       3 3 0       
   76377.7160  0.0007 -6.3005 3    3.5012  9  74111 303 4 4 0       3 3 0       
   76377.9927  0.0007 -6.3005 3    3.5012  9  74111 303 4 4 1       3 3 1       
   76377.9982  0.0007 -5.5609 3    3.5012  9  74111 303 4 4 0       3 3 1       
   76441.5042  0.0006 -5.5752 3   15.2901 23  74111 30311 110      10 2 9       
   76461.0735  0.0025 -6.8763 3   70.1470 47  74111 30323 122      22 419       
   76476.7901  0.0038 -7.4019 3   87.1983 53  74111 30326 126      25 223       
   76505.1856  0.0025 -6.3904 3  392.2368107  74111 30353 945      53 845       
   76508.9337  0.0033 -5.5107 3  496.2986121  74111 30360 852      60 753       
   76551.9183  0.0062 -6.8778 3  678.4236141  74111 303701160      701060       
   76618.5831  0.0016 -7.0654 3  331.6181 87  74111 303432023      422121       
   76618.5831  0.0016 -6.3075 3  331.6181 87  74111 303432023      422122       
   76618.5831  0.0016 -6.3075 3  331.6181 87  74111 303432024      422121       
   76618.5831  0.0016 -7.0654 3  331.6181 87  74111 303432024      422122       
   76653.5245  0.0050 -7.7481 3  699.3036123  74111 303613130      603228       
   76653.5245  0.0050 -6.9888 3  699.3036123  74111 303613130      603229       
   76653.5245  0.0050 -6.9888 3  699.3036123  74111 303613131      603228       
   76653.5245  0.0050 -7.7481 3  699.3036123  74111 303613131      603229       
   76662.5227  0.0035 -7.4735 3  101.1552 57  74111 30328 028      27 325       
   76691.6019  0.0010 -6.0412 3  147.1042 65  74111 30332 726      32 626       
   76849.1097  0.0014 -7.7227 3   88.5051 51  74111 30325 521      25 322       
   76851.8192  0.0019 -6.8927 3   27.1204 29  74111 30314 311      14 014       
   76852.4326  0.0005 -5.7078 3   11.7805 21  74111 30310 110       9 1 9       
   76967.3442  0.0027 -7.4844 3  343.9374101  74111 30350 644      50 645       
   76987.9275  0.0054 -7.2458 3  467.2981 85  74111 3034233 9      433212       
   76987.9275  0.0054 -7.2458 3  467.2981 85  74111 303423310      433211       
   76997.9604  0.0013 -5.9900 3  150.5492 61  74111 303301219      291316       
   76997.9604  0.0013 -6.7441 3  150.5492 61  74111 303301219      291317       
   76997.9605  0.0013 -6.7441 3  150.5492 61  74111 303301218      291316       
   76997.9605  0.0013 -5.9900 3  150.5492 61  74111 303301218      291317       
   77004.0447  0.0009 -5.1298 3  147.1042 65  74111 30332 725      32 626       
   77021.2423  0.0036 -7.9553 3  245.2957 59  74111 3032925 4      3024 6       
   77021.2423  0.0036 -7.1908 3  245.2957 59  74111 3032925 4      3024 7       
   77021.2423  0.0036 -7.1908 3  245.2957 59  74111 3032925 5      3024 6       
   77021.2423  0.0036 -7.9553 3  245.2957 59  74111 3032925 5      3024 7       
   77083.7156  0.0045 -5.7585 3  675.8524141  74111 303701060      70 961       
   77136.2718  0.0029 -6.3956 3  134.1184 63  74111 30331 526      31 428       
   77150.6890  0.0115 -7.6314 3  760.7634111  74111 303554114      564017       
   77150.6890  0.0115 -7.6314 3  760.7634111  74111 303554115      564016       
   77154.1395  0.0032 -7.6588 3  233.3597 83  74111 30341 635      40 932       
   77243.2268  0.0068 -7.2206 3  824.7367133  74111 303663432      653531       
   77243.2268  0.0068 -7.2206 3  824.7367133  74111 303663433      653530       
   77293.0122  0.0008 -6.4466 3   22.5127 27  74111 30313 211      12 3 9       
   77300.4742  0.0005 -5.7010 3   11.7162 21  74111 30310 010       9 0 9       
   77340.8521  0.0017 -7.4758 3   30.9550 31  74111 30315 313      15 015       
   77398.3537  0.0025 -5.6111 3  585.2279131  74111 303651055      65 956       
   77406.8393  0.0023 -7.2137 3  419.5250 97  74111 303482325      472423       
   77406.8393  0.0023 -6.4552 3  419.5250 97  74111 303482325      472424       
   77406.8393  0.0023 -6.4552 3  419.5250 97  74111 303482326      472423       
   77406.8393  0.0023 -7.2137 3  419.5250 97  74111 303482326      472424       
   77407.6488  0.0014 -6.0069 3   29.6839 31  74111 30315 214      14 311       
   77514.4448  0.0010 -5.8222 3   41.1631 35  74111 30317 414      16 511       
   77547.2759  0.0010 -6.5423 3   41.1620 35  74111 30317 414      16 512       
   77562.1471  0.0012 -7.3185 3  188.2419 75  74111 30337 533      37 334       
   77610.9840  0.0010 -6.5197 3   31.0891 31  74111 30315 312      14 410       
   77616.4386  0.0038 -7.4245 3   94.0160 55  74111 30327 127      26 224       
   77630.8016  0.0039 -7.9252 3  361.6282103  74111 30351 843      501140       
   77753.6439  0.0005 -6.4503 3    5.6185 15  74111 303 7 2 6       6 1 6       
   77760.7460  0.0113 -7.1572 3  839.9832157  74111 303781267      781167       
   77763.5463  0.0106 -7.4757 3  960.4892143  74111 303713734      703833       
   77763.5463  0.0106 -7.4757 3  960.4892143  74111 303713735      703832       
   77788.0665  0.0035 -7.7873 3  294.0077 93  74111 30346 739      451036       
   77822.7084  0.0009 -6.0193 3  138.6136 63  74111 30331 725      31 625       
   77839.7454  0.0010 -5.8140 3   31.0815 31  74111 30315 312      14 411       
   77840.0877  0.0006 -5.6025 3    7.7145 17  74111 303 8 2 7       7 1 6       
   77858.1566  0.0018 -7.5937 3  111.0716 59  74111 30329 128      29 129       
   77859.8440  0.0018 -5.6557 3  111.0715 59  74111 30329 128      29 029       
   77860.2114  0.0013 -6.8346 3  211.1899 71  74111 303351520      341618       
   77860.2114  0.0013 -6.0786 3  211.1899 71  74111 303351520      341619       
   77860.2114  0.0013 -6.0786 3  211.1899 71  74111 303351521      341618       
   77860.2114  0.0013 -6.8346 3  211.1899 71  74111 303351521      341619       
   77897.3095  0.0045 -7.7640 3  529.0537125  74111 30362 854      62 855       
   77930.4208  0.0018 -5.6549 3  111.0716 59  74111 30329 228      29 129       
   77932.1082  0.0018 -7.5930 3  111.0715 59  74111 30329 228      29 029       
   77963.9475  0.0047 -7.9359 3  374.3954 75  74111 3033730 7      3829 9       
   77963.9475  0.0047 -7.1717 3  374.3954 75  74111 3033730 7      382910       
   77963.9475  0.0047 -7.1717 3  374.3954 75  74111 3033730 8      3829 9       
   77963.9475  0.0047 -7.9359 3  374.3954 75  74111 3033730 8      382910       
   78024.2603  0.0017 -7.3854 3  137.5478 65  74111 30332 230      32 231       
   78027.8683  0.0009 -5.1196 3  138.6136 63  74111 30331 724      31 625       
   78038.3208  0.0080 -7.4507 3  640.6607101  74111 303503812      513715       
   78038.3208  0.0080 -7.4507 3  640.6607101  74111 303503813      513714       
   78049.2168  0.0017 -5.4075 3  137.5469 65  74111 30332 230      32 131       
   78051.3323  0.0030 -7.3612 3  179.6650 49  74111 3032422 2      2521 5       
   78051.3323  0.0030 -7.3612 3  179.6650 49  74111 3032422 3      2521 4       
   78056.0752  0.0014 -5.2009 3  272.3019 89  74111 30344 836      44 737       
   78089.7332  0.0036 -7.6287 3  240.7478 85  74111 30342 538      41 833       
   78108.0161  0.0013 -5.1945 3  221.5820 81  74111 30340 635      40 536       
   78136.6134  0.0034 -7.6039 3  431.5876113  74111 30356 749      56 750       
   78147.0349  0.0031 -7.3852 3  517.8016107  74111 303532627      522725       
   78147.0349  0.0031 -6.6264 3  517.8016107  74111 303532627      522726       
   78147.0349  0.0031 -6.6264 3  517.8016107  74111 303532628      522725       
   78147.0349  0.0031 -7.3852 3  517.8016107  74111 303532628      522726       
   78208.9297  0.0195 -7.7542 3 1106.5445153  74111 303764036      754135       
   78208.9297  0.0195 -7.7542 3 1106.5445153  74111 303764037      754134       
   78226.3690  0.0014 -6.7461 3   28.3560 31  74111 30315 115      14 213       
   78307.3673  0.0013 -5.8507 3   74.4784 45  74111 30322 716      21 813       
   78307.3931  0.0013 -6.5949 3   74.4784 45  74111 30322 716      21 814       
   78309.2444  0.0013 -6.5949 3   74.4784 45  74111 30322 715      21 813       
   78309.2702  0.0013 -5.8507 3   74.4784 45  74111 30322 715      21 814       
   78446.8071  0.0028 -5.4007 3  416.6610111  74111 30355 748      55 649       
   78517.1271  0.0010 -6.5291 3   41.1631 35  74111 30317 413      16 511       
   78521.5621  0.0036 -7.4854 3  108.4523 59  74111 30329 029      28 326       
   78524.5506  0.0034 -6.6085 3  101.1552 55  74111 30327 423      27 325       
   78524.5544  0.0209 -7.4800 3 1018.5478173  74111 303861374      861274       
   78528.4538  0.0016 -5.4024 3  137.5478 65  74111 30332 330      32 231       
   78533.3681  0.0005 -5.7042 3   12.6705 21  74111 30310 2 9       9 2 8       
   78549.9581  0.0011 -5.8079 3   41.1620 35  74111 30317 413      16 512       
   78553.0341  0.0017 -6.1636 3  260.5681 87  74111 30343 836      43 736       
   78553.4103  0.0016 -7.3802 3  137.5469 65  74111 30332 330      32 131       
   78561.1110  0.0022 -6.2417 3  171.6045 71  74111 30335 629      35 531       
   78568.7413  0.0015 -5.2858 3  166.5982 71  74111 30335 432      35 333       
   78594.8585  0.0009 -5.7454 3   22.4693 27  74111 30313 211      12 310       
   78629.4754  0.0007 -6.3178 3   18.3997 25  74111 30312 111      11 2 9       
   78702.3990  0.0014 -5.2261 3  198.2002 77  74111 30338 534      38 435       
   78703.4770  0.0014 -6.9470 3  282.2266 81  74111 303401822      391920       
   78703.4770  0.0014 -6.1898 3  282.2266 81  74111 303401822      391921       
   78703.4770  0.0014 -6.1898 3  282.2266 81  74111 303401823      391920       
   78703.4770  0.0014 -6.9470 3  282.2266 81  74111 303401823      391921       
   78753.6609  0.0009 -6.0012 3  130.3959 61  74111 30330 724      30 624       
   78762.5948  0.0015 -7.3082 3  166.5917 71  74111 30335 432      35 233       
   78780.2464  0.0006 -5.2229 3   11.7162 21  74111 30310 110       9 0 9       
   78781.9100  0.0019 -7.3220 3  218.7796 81  74111 30340 436      40 437       
   78819.8479  0.0035 -7.6718 3  278.2497 91  74111 30345 640      44 935       
   78832.7112  0.0042 -7.5800 3  626.4357117  74111 303582929      573027       
   78832.7112  0.0042 -6.8209 3  626.4357117  74111 303582929      573028       
   78832.7112  0.0042 -6.8209 3  626.4357117  74111 303582930      573027       
   78832.7112  0.0042 -7.5800 3  626.4357117  74111 303582930      573028       
   78854.3410  0.0038 -7.4453 3  101.0821 57  74111 30328 128      27 225       
   78881.6643  0.0005 -6.4374 3   29.1413 21  74111 30310 9 1       9 9 0       
   78881.6643  0.0005 -6.4374 3   29.1413 21  74111 30310 9 2       9 9 1       
   78886.0745  0.0009 -5.1122 3  130.3959 61  74111 30330 723      30 624       
   78887.6770  0.0005 -6.1523 3   25.5105 21  74111 30310 8 2       9 8 1       
   78887.6770  0.0005 -6.1523 3   25.5105 21  74111 30310 8 3       9 8 2       
   78896.9577  0.0005 -5.9942 3   22.3071 21  74111 30310 7 3       9 7 2       
   78896.9577  0.0005 -5.9942 3   22.3071 21  74111 30310 7 4       9 7 3       
   78911.8993  0.0005 -5.8897 3   19.5312 21  74111 30310 6 5       9 6 4       
   78911.9015  0.0005 -5.8897 3   19.5312 21  74111 30310 6 4       9 6 3       
   78935.6155  0.0017 -5.3480 3  406.6609109  74111 30354 945      54 846       
   78937.6275  0.0005 -5.8156 3   17.1832 21  74111 30310 5 6       9 5 5       
   78937.8200  0.0005 -5.8156 3   17.1832 21  74111 30310 5 5       9 5 4       
   78965.0805  0.0062 -7.3065 3  530.9115 91  74111 303453510      463413       
   78965.0805  0.0062 -7.3065 3  530.9115 91  74111 303453511      463412       
   78965.6723  0.0041 -7.9259 3  291.8764 65  74111 3033227 5      3326 7       
   78965.6723  0.0041 -7.1615 3  291.8764 65  74111 3033227 5      3326 8       
   78965.6723  0.0041 -7.1615 3  291.8764 65  74111 3033227 6      3326 7       
   78965.6723  0.0041 -7.9259 3  291.8764 65  74111 3033227 6      3326 8       
   78983.3006  0.0005 -5.7619 3   15.2639 21  74111 30310 4 7       9 4 6       
   78990.9592  0.0015 -7.7746 3   81.8271 49  74111 30324 520      24 321       
   78992.5726  0.0005 -5.7618 3   15.2641 21  74111 30310 4 6       9 4 5       
   79003.0165  0.0005 -5.7239 3   13.7724 21  74111 30310 3 8       9 3 7       
   79015.6320  0.0380 -7.8438 3 1214.0191189  74111 303941481      941381       
   79081.4564  0.0005 -5.6202 3    4.8121 13  74111 303 6 3 4       5 2 3       
   79083.5298  0.0014 -5.9063 3  118.2123 55  74111 303271018      261115       
   79083.5298  0.0014 -6.6575 3  118.2123 55  74111 303271018      261116       
   79083.5311  0.0014 -6.6575 3  118.2123 55  74111 303271017      261115       
   79083.5312  0.0014 -5.9063 3  118.2123 55  74111 303271017      261116       
   79093.1518  0.0024 -7.9159 3  124.4397 39  74111 3031919 0      2018 3       
   79093.1518  0.0024 -7.9159 3  124.4397 39  74111 3031919 1      2018 2       
   79096.8373  0.0042 -5.6367 3  600.2068133  74111 30366 957      66 858       
   79105.0296  0.0005 -6.3196 3    4.8121 13  74111 303 6 3 3       5 2 3       
   79169.8899  0.0022 -7.3754 3  277.8996 91  74111 30345 540      45 541       
   79171.6791  0.0053 -5.7753 3  694.7214143  74111 303711061      71 962       
   79179.0590  0.0158 -7.7451 3  841.3612117  74111 303584315      594218       
   79179.0590  0.0158 -7.7451 3  841.3612117  74111 303584316      594217       
   79193.9070  0.0005 -5.9042 3    5.6185 15  74111 303 7 2 5       6 1 6       
   79197.3782  0.0008 -5.1209 3  183.4937 73  74111 30336 730      36 631       
   79214.4971  0.0005 -5.7216 3   13.7809 21  74111 30310 3 7       9 3 6       
   79232.2240  0.0008 -5.1156 3  173.9749 71  74111 30335 729      35 630       
   79261.8972  0.0009 -5.1265 3  193.2751 75  74111 30337 731      37 632       
   79284.6032  0.0042 -7.8993 3  388.7893107  74111 30353 846      521141       
   79335.7007  0.0025 -5.5705 3  567.8717129  74111 303641054      64 955       
   79348.4999  0.0008 -5.1108 3  164.7197 69  74111 30334 728      34 629       
   79353.1640  0.0018 -5.2555 3  218.7605 81  74111 30340 436      40 337       
   79443.5796  0.0009 -5.1323 3  203.3185 77  74111 30338 732      38 633       
   79457.9313  0.0055 -7.7980 3  745.4137127  74111 303633231      623329       
   79457.9313  0.0055 -7.0388 3  745.4137127  74111 303633231      623330       
   79457.9313  0.0055 -7.0388 3  745.4137127  74111 303633232      623329       
   79457.9313  0.0055 -7.7980 3  745.4137127  74111 303633232      623330       
   79495.9393  0.0005 -6.3187 3    4.7983 13  74111 303 6 3 4       5 2 4       
   79512.9323  0.0018 -7.0820 3  363.6501 91  74111 303452124      442222       
   79512.9323  0.0018 -6.3240 3  363.6501 91  74111 303452124      442223       
   79512.9323  0.0018 -6.3240 3  363.6501 91  74111 303452125      442222       
   79512.9323  0.0018 -7.0820 3  363.6501 91  74111 303452125      442223       
   79518.6634  0.0008 -5.9865 3  122.4496 59  74111 30329 723      29 623       
   79519.5126  0.0005 -5.6193 3    4.7983 13  74111 303 6 3 3       5 2 4       
   79528.7373  0.0008 -5.1065 3  155.7285 67  74111 30333 727      33 628       
   79600.4583  0.0017 -7.3099 3  175.9114 73  74111 30336 333      36 334       
   79602.5969  0.0008 -5.1073 3  122.4496 59  74111 30329 722      29 623       
   79702.1702  0.0016 -6.6777 3   24.4618 29  74111 30314 014      13 112       
   79734.3284  0.0013 -7.3005 3  198.1657 77  74111 30338 534      38 335       
   79740.1465  0.0017 -5.2909 3  175.9067 73  74111 30336 333      36 234       
   79756.4717  0.0008 -5.1029 3  147.0019 65  74111 30332 726      32 627       
   79759.4572  0.0010 -5.1381 3  213.6229 79  74111 30339 733      39 634       
   79786.8457  0.0035 -6.5638 3  517.4049123  74111 303611052      61 952       
   79842.7184  0.0005 -5.6767 3   12.2528 21  74111 30310 1 9       9 1 8       
   79925.6943  0.0052 -7.9694 3  431.5283 81  74111 3034032 8      413110       
   79925.6943  0.0052 -7.2053 3  431.5283 81  74111 3034032 8      413111       
   79925.6943  0.0052 -7.2053 3  431.5283 81  74111 3034032 9      413110       
   79925.6943  0.0052 -7.9694 3  431.5283 81  74111 3034032 9      413111       
   79932.4816  0.0013 -6.7370 3  172.3550 65  74111 303321319      311417       
   79932.4816  0.0013 -5.9826 3  172.3550 65  74111 303321319      311418       
   79932.4816  0.0013 -5.9826 3  172.3550 65  74111 303321320      311417       
   79932.4816  0.0013 -6.7370 3  172.3550 65  74111 303321320      311418       
   79987.7487  0.0034 -7.2509 3  219.7503 55  74111 3032724 3      2823 6       
   79987.7487  0.0034 -7.2509 3  219.7503 55  74111 3032724 4      2823 5       
   79996.7569  0.0008 -6.0237 3  155.7285 67  74111 30333 726      33 628       
   80016.6835  0.0008 -5.1001 3  138.5404 63  74111 30331 725      31 626       
   80017.0007  0.0078 -7.2800 3  874.7208137  74111 303683533      673632       
   80017.0007  0.0078 -7.2800 3  874.7208137  74111 303683534      673631       
   80038.4424  0.0009 -6.0392 3  164.7197 69  74111 30334 727      34 629       
   80043.9600  0.0101 -7.5459 3  714.7980107  74111 303534013      543916       
   80043.9600  0.0101 -7.5459 3  714.7980107  74111 303534014      543915       
   80053.0999  0.0013 -5.1917 3  232.3408 83  74111 30341 636      41 537       
   80057.2099  0.0005 -5.6868 3   12.7882 21  74111 30310 2 8       9 2 7       
   80068.9146  0.0008 -6.0095 3  147.0019 65  74111 30332 725      32 627       
   80137.4183  0.0024 -5.3139 3  343.8317101  74111 30350 644      50 545       
   80147.9916  0.0008 -5.9749 3  114.7736 57  74111 30328 722      28 622       
   80170.9440  0.0005 -6.1896 3    7.7145 17  74111 303 8 2 6       7 1 6       
   80181.9138  0.0038 -7.4648 3  108.3970 59  74111 30329 129      28 226       
   80200.1928  0.0008 -5.1049 3  114.7736 57  74111 30328 721      28 622       
   80221.8434  0.0008 -5.9966 3  138.5404 63  74111 30331 724      31 626       
   80225.1741  0.0010 -5.1438 3  224.1874 81  74111 30340 734      40 635       
   80233.6092  0.0009 -6.0558 3  173.9749 71  74111 30335 728      35 630       
   80279.1388  0.0025 -7.2400 3  455.4503101  74111 303502426      492524       
   80279.1388  0.0025 -6.4815 3  455.4503101  74111 303502426      492525       
   80279.1388  0.0025 -6.4815 3  455.4503101  74111 303502427      492524       
   80279.1388  0.0025 -7.2400 3  455.4503101  74111 303502427      492525       
   80296.1224  0.0008 -5.0984 3  130.3444 61  74111 30330 724      30 625       
   80341.3923  0.0037 -7.4982 3  116.0025 61  74111 30330 030      29 327       
   80350.5999  0.0013 -5.1697 3  260.5681 87  74111 30343 835      43 736       
   80409.3754  0.0011 -6.5018 3   29.5838 31  74111 30315 214      14 312       
   80410.1928  0.0026 -6.8382 3   76.2160 49  74111 30324 123      23 420       
   80428.5360  0.0008 -5.9853 3  130.3444 61  74111 30330 723      30 625       
   80443.8175  0.0020 -7.6203 3   84.5150 51  74111 30325 223      24 519       
   80504.3219  0.0130 -7.5444 3 1014.3411147  74111 303733835      723934       
   80504.3219  0.0130 -7.5444 3 1014.3411147  74111 303733836      723933       
   80565.6034  0.0023 -6.3229 3  378.0885105  74111 30352 944      52 844       
   80583.5033  0.0008 -5.0977 3  122.4141 59  74111 30329 723      29 624       
   80598.7014  0.0021 -5.2617 3  277.8519 91  74111 30345 540      45 441       
   80603.6746  0.0012 -5.7861 3   52.7203 39  74111 30319 515      18 612       
   80607.8572  0.0012 -6.5171 3   52.7202 39  74111 30319 515      18 613       
   80628.7601  0.0010 -6.0736 3  183.4937 73  74111 30336 729      36 631       
   80667.3678  0.0008 -5.9662 3  107.3670 55  74111 30327 721      27 621       
   80667.4367  0.0008 -5.9756 3  122.4141 59  74111 30329 722      29 624       
   80671.3998  0.0038 -7.7529 3  331.2148 99  74111 30349 743      481038       
   80699.1865  0.0008 -5.1046 3  107.3670 55  74111 30327 720      27 621       
   80754.0530  0.0035 -6.9036 3   72.7154 47  74111 30323 320      23 222       
   80772.9393  0.0019 -7.5764 3  118.6824 61  74111 30330 129      30 130       
   80774.0775  0.0019 -5.6395 3  118.6824 61  74111 30330 129      30 030       
   80779.5215  0.0012 -6.5150 3   52.7203 39  74111 30319 514      18 612       
   80782.6995  0.0013 -6.8370 3  236.8988 75  74111 303371621      361719       
   80782.6995  0.0013 -6.0808 3  236.8988 75  74111 303371621      361720       
   80782.6995  0.0013 -6.0808 3  236.8988 75  74111 303371622      361719       
   80782.6995  0.0013 -6.8370 3  236.8988 75  74111 303371622      361720       
   80783.7042  0.0012 -5.7839 3   52.7202 39  74111 30319 514      18 613       
   80808.9372  0.0010 -5.7891 3   35.0521 33  74111 30316 314      15 411       
   80823.8103  0.0019 -5.6390 3  118.6824 61  74111 30330 229      30 130       
   80824.9486  0.0019 -7.5759 3  118.6824 61  74111 30330 229      30 030       
   80854.4110  0.0011 -5.1493 3  235.0111 83  74111 30341 735      41 636       
   80869.5763  0.0008 -5.0983 3  114.7496 57  74111 30328 722      28 623       
   80893.1659  0.0034 -5.5042 3  512.4276123  74111 30361 853      61 754       
   80914.3112  0.0245 -7.8321 3 1164.2571157  74111 303784137      774236       
   80914.3112  0.0245 -7.8321 3 1164.2571157  74111 303784138      774235       
   80914.8930  0.0045 -7.9231 3  342.5225 71  74111 3033529 6      3628 8       
   80914.8930  0.0045 -7.1588 3  342.5225 71  74111 3033529 6      3628 9       
   80914.8930  0.0045 -7.1588 3  342.5225 71  74111 3033529 7      3628 8       
   80914.8930  0.0045 -7.9231 3  342.5225 71  74111 3033529 7      3628 9       
   80921.7775  0.0008 -5.9676 3  114.7496 57  74111 30328 721      28 623       
   80950.8970  0.0074 -7.3809 3  598.5801 97  74111 303483711      493614       
   80950.8970  0.0074 -7.3809 3  598.5801 97  74111 303483712      493613       
   80994.7904  0.0035 -7.4210 3  557.6155111  74111 303552728      542826       
   80994.7904  0.0035 -6.6622 3  557.6155111  74111 303552728      542827       
   80994.7904  0.0035 -6.6622 3  557.6155111  74111 303552729      542826       
   80994.7904  0.0035 -7.4210 3  557.6155111  74111 303552729      542827       
   81024.6674  0.0028 -7.5486 3  158.0252 45  74111 3032221 1      2320 4       
   81024.6674  0.0028 -7.5486 3  158.0252 45  74111 3032221 2      2320 3       
   81064.7386  0.0017 -7.3670 3  146.0097 67  74111 30333 231      33 232       
   81082.1400  0.0017 -5.3919 3  146.0091 67  74111 30333 231      33 132       
   81097.9831  0.0008 -5.9601 3  100.2288 53  74111 30326 720      26 620       
   81116.9667  0.0008 -5.1065 3  100.2288 53  74111 30326 719      26 620       
   81138.9680  0.0019 -7.4327 3   35.0410 33  74111 30316 314      16 016       
   81147.0833  0.0008 -5.1003 3  107.3510 55  74111 30327 721      27 622       
   81162.3529  0.0015 -6.1163 3  249.1125 85  74111 30342 835      42 735       
   81178.9019  0.0008 -5.9613 3  107.3510 55  74111 30327 720      27 622       
   81184.8845  0.0018 -7.7844 3  107.3670 57  74111 30328 325      27 621       
   81197.9032  0.0010 -6.4664 3   35.0391 33  74111 30316 314      15 412       
   81218.2684  0.0013 -5.8299 3   89.9476 49  74111 30324 817      23 914       
   81218.2711  0.0013 -6.5765 3   89.9476 49  74111 30324 817      23 915       
   81218.4924  0.0013 -6.5764 3   89.9476 49  74111 30324 816      23 914       
   81218.4951  0.0013 -5.8299 3   89.9476 49  74111 30324 816      23 915       
   81220.0498  0.0227 -7.8698 3  926.0008123  74111 303614516      624419       
   81220.0498  0.0227 -7.8698 3  926.0008123  74111 303614517      624418       
   81239.4058  0.0024 -7.2402 3  141.2095 65  74111 30332 428      31 725       
   81277.2205  0.0012 -6.0924 3  193.2751 75  74111 30337 730      37 632       
   81285.0699  0.0016 -7.8282 3   75.4091 47  74111 30323 519      23 320       
   81316.5179  0.0014 -5.2178 3  208.3642 79  74111 30339 535      39 436       
   81410.6228  0.0008 -5.1037 3  100.2184 53  74111 30326 720      26 621       
   81418.9548  0.0015 -5.2740 3  175.9114 73  74111 30336 433      36 334       
   81429.6064  0.0008 -5.9569 3  100.2184 53  74111 30326 719      26 621       
   81433.1915  0.0017 -5.3884 3  146.0097 67  74111 30333 331      33 232       
   81450.5929  0.0017 -7.3632 3  146.0091 67  74111 30333 331      33 132       
   81456.9026  0.0008 -5.9565 3   93.3584 51  74111 30325 719      25 619       
   81467.9718  0.0008 -5.1104 3   93.3584 51  74111 30325 718      25 619       
   81539.1714  0.0032 -7.3688 3   48.8119 39  74111 30319 217      19 119       
   81558.6429  0.0015 -7.2914 3  175.9067 73  74111 30336 433      36 234       
   81587.8715  0.0038 -7.4833 3  115.9609 61  74111 30330 130      29 227       
   81608.9032  0.0015 -6.9590 3  311.8353 85  74111 303421923      412021       
   81608.9032  0.0015 -6.2017 3  311.8353 85  74111 303421923      412022       
   81608.9032  0.0015 -6.2017 3  311.8353 85  74111 303421924      412021       
   81608.9032  0.0015 -6.9590 3  311.8353 85  74111 303421924      412022       
   81632.9873  0.0023 -6.8849 3   30.9550 31  74111 30315 312      15 015       
   81653.5332  0.0046 -7.6253 3  670.1331121  74111 303603030      593128       
   81653.5332  0.0046 -6.8662 3  670.1331121  74111 303603030      593129       
   81653.5332  0.0046 -6.8662 3  670.1331121  74111 303603031      593128       
   81653.5332  0.0046 -7.6253 3  670.1331121  74111 303603031      593129       
   81656.4496  0.0008 -5.1086 3   93.3518 51  74111 30325 719      25 620       
   81658.3872  0.0012 -5.1546 3  246.0931 85  74111 30342 736      42 637       
   81664.5999  0.0018 -7.0055 3  107.3510 57  74111 30328 325      27 622       
   81667.5188  0.0008 -5.9545 3   93.3518 51  74111 30325 718      25 620       
   81712.3532  0.0024 -5.5276 3  550.7803127  74111 303631053      63 954       
   81712.7145  0.0017 -5.3075 3  392.2368107  74111 30353 944      53 845       
   81757.6499  0.0008 -5.9553 3   86.7551 49  74111 30324 718      24 618       
   81763.9471  0.0008 -5.1163 3   86.7551 49  74111 30324 717      24 618       
   81842.9523  0.0026 -6.2610 3  181.0885 73  74111 30336 630      36 532       
   81882.2343  0.0008 -5.1152 3   86.7509 49  74111 30324 718      24 619       
   81888.5315  0.0008 -5.9541 3   86.7509 49  74111 30324 717      24 619       
   81890.1227  0.0049 -5.8807 3  775.7261151  74111 303751164      751065       
   81894.5704  0.0059 -7.2553 3  492.7206 87  74111 3034334 9      443312       
   81894.5704  0.0059 -7.2553 3  492.7206 87  74111 303433410      443311       
   81927.3673  0.0039 -7.9548 3  263.9039 61  74111 3033026 4      3125 6       
   81927.3673  0.0039 -7.1903 3  263.9039 61  74111 3033026 4      3125 7       
   81927.3673  0.0039 -7.1903 3  263.9039 61  74111 3033026 5      3125 6       
   81927.3673  0.0039 -7.9548 3  263.9039 61  74111 3033026 5      3125 7       
   81965.9533  0.0061 -5.7885 3  713.8316145  74111 303721062      72 963       
   81994.6818  0.0032 -6.4122 3  142.5126 65  74111 30332 527      32 429       
   82010.8356  0.0008 -5.9565 3   80.4183 47  74111 30323 717      23 617       
   82014.3238  0.0008 -5.1242 3   80.4183 47  74111 30323 716      23 617       
   82017.4782  0.0014 -5.8946 3  137.5893 59  74111 303291119      281216       
   82017.4782  0.0014 -6.6467 3  137.5893 59  74111 303291119      281217       
   82017.4783  0.0014 -6.6467 3  137.5893 59  74111 303291118      281216       
   82017.4783  0.0014 -5.8946 3  137.5893 59  74111 303291118      281217       
   82033.5680  0.0018 -6.7910 3   84.4619 51  74111 30325 223      24 520       
   82060.6309  0.0134 -7.6528 3  792.9826113  74111 303564214      574117       
   82060.6309  0.0134 -7.6528 3  792.9826113  74111 303564215      574116       
   82086.4431  0.0013 -7.2843 3  208.3385 79  74111 30339 535      39 336       
   82086.8098  0.0008 -5.1235 3   80.4158 47  74111 30323 717      23 618       
   82090.2981  0.0008 -5.9558 3   80.4158 47  74111 30323 716      23 618       
   82131.9412  0.0038 -7.5119 3  123.8052 63  74111 30331 031      30 328       
   82159.4729  0.0014 -5.1890 3  243.3525 85  74111 30342 637      42 538       
   82213.6208  0.0042 -5.8449 3  755.7514149  74111 303741163      741064       
   82224.7490  0.0009 -5.9602 3   74.3478 45  74111 30322 716      22 616       
   82226.6261  0.0009 -5.1342 3   74.3478 45  74111 30322 715      22 616       
   82228.3146  0.0057 -6.7882 3  659.7530139  74111 303691159      691059       
   82238.5661  0.0014 -6.1121 3  203.3185 77  74111 30338 731      38 633       
   82249.4629  0.0062 -7.8527 3  792.9889131  74111 303653332      643430       
   82249.4629  0.0062 -7.0935 3  792.9889131  74111 303653332      643431       
   82249.4629  0.0062 -7.0935 3  792.9889131  74111 303653333      643430       
   82249.4629  0.0062 -7.8527 3  792.9889131  74111 303653333      643431       
   82269.9240  0.0009 -5.1338 3   74.3462 45  74111 30322 716      22 617       
   82271.8011  0.0009 -5.9597 3   74.3462 45  74111 30322 715      22 617       
   82303.7498  0.0026 -7.4502 3  357.3051103  74111 30351 645      51 646       
   82308.2137  0.0060 -5.9123 3  795.9503153  74111 303761165      761066       
   82397.9969  0.0021 -7.1036 3  397.1547 95  74111 303472225      462323       
   82397.9969  0.0021 -6.3456 3  397.1547 95  74111 303472225      462324       
   82397.9969  0.0021 -6.3456 3  397.1547 95  74111 303472226      462323       
   82397.9969  0.0021 -7.1036 3  397.1547 95  74111 303472226      462324       
   82405.8751  0.0009 -5.9663 3   68.5430 43  74111 30321 715      21 615       
   82406.8537  0.0009 -5.1463 3   68.5430 43  74111 30321 714      21 615       
   82432.0125  0.0009 -5.1461 3   68.5421 43  74111 30321 715      21 616       
   82432.9911  0.0009 -5.9661 3   68.5421 43  74111 30321 714      21 616       
   82448.6251  0.0013 -5.1408 3  249.1125 85  74111 30342 834      42 735       
   82558.4419  0.0038 -7.5892 3  251.8627 87  74111 30343 539      42 834       
   82559.3225  0.0009 -5.9751 3   63.0036 41  74111 30320 714      20 614       
   82559.8152  0.0009 -5.1607 3   63.0036 41  74111 30320 713      20 614       
   82561.3209  0.0016 -5.9935 3   33.6780 33  74111 30316 215      15 312       
   82574.0014  0.0009 -5.1606 3   63.0031 41  74111 30320 714      20 615       
   82574.4941  0.0009 -5.9749 3   63.0031 41  74111 30320 713      20 615       
   82645.4653  0.0012 -5.1597 3  257.4323 87  74111 30343 737      43 638       
   82679.8792  0.0018 -7.2967 3  229.4460 83  74111 30341 437      41 438       
   82689.1658  0.0009 -5.9866 3   57.7295 39  74111 30319 713      19 613       
   82689.4045  0.0009 -5.1775 3   57.7295 39  74111 30319 712      19 613       
   82697.1444  0.0009 -5.1775 3   57.7292 39  74111 30319 713      19 614       
   82697.3831  0.0009 -5.9865 3   57.7292 39  74111 30319 712      19 614       
   82776.8828  0.0092 -7.3441 3  926.1677141  74111 303703634      693733       
   82776.8828  0.0092 -7.3441 3  926.1677141  74111 303703635      693732       
   82798.7098  0.0009 -6.0011 3   52.7203 37  74111 30318 712      18 612       
   82798.8206  0.0009 -5.1971 3   52.7203 37  74111 30318 711      18 612       
   82802.8924  0.0009 -5.1971 3   52.7202 37  74111 30318 712      18 613       
   82803.0032  0.0009 -6.0011 3   52.7202 37  74111 30318 711      18 613       
   82861.4039  0.0013 -6.7351 3  195.6371 69  74111 303341420      331518       
   82861.4039  0.0013 -5.9803 3  195.6371 69  74111 303341420      331519       
   82861.4039  0.0013 -5.9803 3  195.6371 69  74111 303341421      331518       
   82861.4039  0.0013 -6.7351 3  195.6371 69  74111 303341421      331519       
   82869.7054  0.0051 -7.9419 3  397.2317 77  74111 3033831 7      3930 9       
   82869.7054  0.0051 -7.1777 3  397.2317 77  74111 3033831 7      393010       
   82869.7054  0.0051 -7.1777 3  397.2317 77  74111 3033831 8      3930 9       
   82869.7054  0.0051 -7.9419 3  397.2317 77  74111 3033831 8      393010       
   82890.6889  0.0009 -6.0191 3   47.9759 35  74111 30317 711      17 611       
   82890.7379  0.0009 -5.2198 3   47.9759 35  74111 30317 710      17 611       
   82892.7948  0.0009 -5.2198 3   47.9758 35  74111 30317 711      17 612       
   82892.8438  0.0009 -6.0190 3   47.9758 35  74111 30317 710      17 612       
   82926.4262  0.0017 -7.2899 3  185.4758 75  74111 30337 334      37 335       
   82938.0311  0.0009 -7.3654 3  210.8564 79  74111 30339 634      39 435       
   82946.1837  0.0091 -7.4681 3  670.3009103  74111 303513912      523815       
   82946.1837  0.0091 -7.4681 3  670.3009103  74111 303513913      523814       
   82957.7056  0.0032 -7.3588 3  195.6816 51  74111 3032523 2      2622 5       
   82957.7056  0.0032 -7.3588 3  195.6816 51  74111 3032523 3      2622 4       
   82967.4141  0.0009 -6.0408 3   43.4960 33  74111 30316 710      16 610       
   82967.4346  0.0009 -5.2460 3   43.4960 33  74111 30316 7 9      16 610       
   82968.4272  0.0009 -5.2460 3   43.4960 33  74111 30316 710      16 611       
   82968.4477  0.0009 -6.0408 3   43.4960 33  74111 30316 7 9      16 611       
   82978.0730  0.0009 -7.3865 3  200.5506 77  74111 30338 633      38 434       
   83026.6914  0.0017 -5.2759 3  185.4724 75  74111 30337 334      37 235       
   83030.8784  0.0010 -6.0670 3   39.2805 31  74111 30315 7 9      15 6 9       
   83030.8864  0.0010 -5.2764 3   39.2805 31  74111 30315 7 8      15 6 9       
   83031.3412  0.0010 -5.2764 3   39.2805 31  74111 30315 7 9      15 610       
   83031.3493  0.0010 -6.0670 3   39.2805 31  74111 30315 7 8      15 610       
   83060.2954  0.0039 -7.5011 3  123.7743 63  74111 30331 131      30 228       
   83082.8318  0.0010 -6.0985 3   35.3292 29  74111 30314 7 8      14 6 8       
   83082.8347  0.0010 -5.3117 3   35.3292 29  74111 30314 7 7      14 6 8       
   83083.0310  0.0010 -5.3117 3   35.3292 29  74111 30314 7 8      14 6 9       
   83083.0339  0.0010 -6.0985 3   35.3292 29  74111 30314 7 7      14 6 9       
   83101.5899  0.0018 -5.2386 3  229.4320 83  74111 30341 437      41 338       
   83115.6737  0.0047 -5.6381 3  617.9474135  74111 30367 958      67 859       
   83124.8325  0.0010 -6.1365 3   31.6420 27  74111 30313 7 7      13 6 7       
   83124.8335  0.0010 -5.3534 3   31.6420 27  74111 30313 7 6      13 6 7       
   83124.9125  0.0010 -5.3534 3   31.6420 27  74111 30313 7 7      13 6 8       
   83124.9135  0.0010 -6.1365 3   31.6420 27  74111 30313 7 6      13 6 8       
   83141.1368  0.0028 -7.2711 3  492.8464105  74111 303522527      512625       
   83141.1368  0.0028 -6.5127 3  492.8464105  74111 303522527      512626       
   83141.1368  0.0028 -6.5127 3  492.8464105  74111 303522528      512625       
   83141.1368  0.0028 -7.2711 3  492.8464105  74111 303522528      512626       
   83158.2823  0.0010 -6.1829 3   28.2187 25  74111 30312 7 6      12 6 6       
   83158.2826  0.0010 -5.4032 3   28.2187 25  74111 30312 7 5      12 6 6       
   83158.3118  0.0010 -5.4032 3   28.2187 25  74111 30312 7 6      12 6 7       
   83158.3121  0.0010 -6.1829 3   28.2187 25  74111 30312 7 5      12 6 7       
   83184.4493  0.0010 -6.2408 3   25.0592 23  74111 30311 7 5      11 6 5       
   83184.4494  0.0010 -5.4642 3   25.0592 23  74111 30311 7 4      11 6 5       
   83184.4592  0.0010 -5.4642 3   25.0592 23  74111 30311 7 5      11 6 6       
   83184.4593  0.0010 -6.2408 3   25.0592 23  74111 30311 7 4      11 6 6       
   83186.6254  0.0029 -5.3878 3  431.4192113  74111 30356 749      56 650       
   83204.4838  0.0010 -5.5414 3   22.1634 21  74111 30310 7 3      10 6 4       
   83204.4838  0.0010 -6.3151 3   22.1634 21  74111 30310 7 4      10 6 4       
   83204.4867  0.0010 -6.3151 3   22.1634 21  74111 30310 7 3      10 6 5       
   83204.4867  0.0010 -5.5414 3   22.1634 21  74111 30310 7 4      10 6 5       
   83219.4276  0.0010 -5.6446 3   19.5312 19  74111 303 9 7 2       9 6 3       
   83219.4276  0.0010 -6.4158 3   19.5312 19  74111 303 9 7 3       9 6 3       
   83219.4283  0.0010 -6.4158 3   19.5312 19  74111 303 9 7 2       9 6 4       
   83219.4283  0.0010 -5.6446 3   19.5312 19  74111 303 9 7 3       9 6 4       
   83230.1743  0.0161 -7.6178 3 1069.6530151  74111 303753936      744035       
   83230.1743  0.0161 -7.6178 3 1069.6530151  74111 303753937      744034       
   83230.2206  0.0010 -5.7962 3   17.1625 17  74111 303 8 7 1       8 6 2       
   83230.2206  0.0010 -6.5650 3   17.1625 17  74111 303 8 7 2       8 6 2       
   83230.2207  0.0010 -6.5650 3   17.1625 17  74111 303 8 7 1       8 6 3       
   83230.2207  0.0010 -5.7962 3   17.1625 17  74111 303 8 7 2       8 6 3       
   83233.1702  0.0037 -5.8053 3  736.0300147  74111 303731162      731063       
   83237.7043  0.0011 -6.0690 3   15.0572 15  74111 303 7 7 0       7 6 1       
   83237.7043  0.0011 -6.8357 3   15.0572 15  74111 303 7 7 0       7 6 2       
   83237.7043  0.0011 -6.8357 3   15.0572 15  74111 303 7 7 1       7 6 1       
   83237.7043  0.0011 -6.0690 3   15.0572 15  74111 303 7 7 1       7 6 2       
   83246.7580  0.0068 -7.9276 3  654.4502139  74111 30369 960      69 961       
   83341.3573  0.0010 -7.3466 3  221.4074 81  74111 30340 635      40 436       
   83354.2167  0.0006 -5.1309 3   14.3440 23  74111 30311 011      10 110       
   83416.3283  0.0015 -6.6933 3   32.2660 33  74111 30316 116      15 214       
   83416.6573  0.0014 -6.0738 3  237.9350 83  74111 30341 834      41 734       
   83478.8201  0.0012 -5.7607 3   65.7575 43  74111 30321 616      20 713       
   83479.3128  0.0012 -6.4978 3   65.7575 43  74111 30321 616      20 714       
   83479.6810  0.0010 -7.4099 3  190.4905 75  74111 30337 632      37 433       
   83490.9278  0.0073 -5.9397 3  816.4204155  74111 303771166      771067       
   83504.9575  0.0012 -6.4975 3   65.7575 43  74111 30321 615      20 713       
   83505.4502  0.0012 -5.7604 3   65.7575 43  74111 30321 615      20 714       
   83577.2859  0.0016 -6.1328 3  213.6229 79  74111 30339 732      39 634       
   83603.7213  0.0308 -7.9146 3 1223.4269161  74111 303804238      794337       
   83603.7213  0.0308 -7.9146 3 1223.4269161  74111 303804239      794336       
   83665.8503  0.0016 -7.8833 3   69.2536 45  74111 30322 518      22 319       
   83680.6073  0.0020 -7.5609 3  126.5448 63  74111 30331 130      31 131       
   83681.3739  0.0020 -5.6251 3  126.5448 63  74111 30331 130      31 031       
   83697.7783  0.0013 -6.8445 3  264.0828 79  74111 303391722      381820       
   83697.7783  0.0013 -6.0882 3  264.0828 79  74111 303391722      381821       
   83697.7783  0.0013 -6.0882 3  264.0828 79  74111 303391723      381820       
   83697.7783  0.0013 -6.8445 3  264.0828 79  74111 303391723      381821       
   83716.2948  0.0020 -5.6248 3  126.5448 63  74111 30331 230      31 131       
   83717.0614  0.0020 -7.5605 3  126.5448 63  74111 30331 230      31 031       
   83732.0071  0.0021 -7.3461 3  289.9179 93  74111 30346 541      46 542       
   83820.8753  0.0013 -5.1646 3  269.0279 89  74111 30344 738      44 639       
   83831.2448  0.0038 -7.4617 3  598.8983115  74111 303572829      562927       
   83831.2448  0.0038 -6.7029 3  598.8983115  74111 303572829      562928       
   83831.2448  0.0038 -6.7029 3  598.8983115  74111 303572830      562927       
   83831.2448  0.0038 -7.4617 3  598.8983115  74111 303572830      562928       
   83871.0149  0.0044 -7.9289 3  312.1241 67  74111 3033328 5      3427 7       
   83871.0149  0.0044 -7.1645 3  312.1241 67  74111 3033328 5      3427 8       
   83871.0149  0.0044 -7.1645 3  312.1241 67  74111 3033328 6      3427 7       
   83871.0149  0.0044 -7.9289 3  312.1241 67  74111 3033328 6      3427 8       
   83871.3736  0.0069 -7.3200 3  557.9697 93  74111 303463610      473513       
   83871.3736  0.0069 -7.3200 3  557.9697 93  74111 303463611      473512       
   83901.3620  0.0039 -7.5262 3  131.8602 65  74111 30332 032      31 329       
   83912.7993  0.0018 -6.6506 3   28.1559 31  74111 30315 015      14 113       
   83990.6872  0.0103 -7.0597 3  819.2054155  74111 303771266      771166       
   84000.2996  0.0026 -7.9129 3  137.8629 41  74111 3032020 0      2119 3       
   84000.2996  0.0026 -7.9129 3  137.8629 41  74111 3032020 1      2119 2       
   84015.2513  0.0014 -5.2103 3  218.7796 81  74111 30340 536      40 437       
   84039.2048  0.0028 -6.8122 3   82.5466 51  74111 30325 124      24 421       
   84051.7242  0.0033 -7.5697 3  446.5525115  74111 30357 750      57 751       
   84076.1497  0.0018 -7.3508 3  154.7230 69  74111 30334 232      34 233       
   84088.2505  0.0017 -5.3784 3  154.7225 69  74111 30334 232      34 133       
   84089.1693  0.0187 -7.7708 3  875.2112119  74111 303594415      604318       
   84089.1693  0.0187 -7.7708 3  875.2112119  74111 303594416      604317       
   84137.6839  0.0014 -5.8142 3  106.8948 53  74111 30326 918      251015       
   84137.6841  0.0014 -6.5624 3  106.8948 53  74111 30326 918      251016       
   84137.7093  0.0014 -6.5624 3  106.8948 53  74111 30326 917      251015       
   84137.7096  0.0014 -5.8142 3  106.8948 53  74111 30326 917      251016       
   84157.8229  0.0011 -7.3297 3  232.2039 83  74111 30341 636      41 437       
   84256.8565  0.0021 -6.2603 3  364.2177103  74111 30351 943      51 843       
   84263.4004  0.0007 -5.4695 3    4.5540 11  74111 303 5 4 2       4 3 1       
   84263.4499  0.0007 -6.2018 3    4.5540 11  74111 303 5 4 1       4 3 1       
   84265.3737  0.0007 -6.2018 3    4.5540 11  74111 303 5 4 2       4 3 2       
   84265.4231  0.0007 -5.4695 3    4.5540 11  74111 303 5 4 1       4 3 2       
   84301.0161  0.0015 -5.2635 3  185.4758 75  74111 30337 434      37 335       
   84325.2762  0.0012 -5.1147 3  237.9350 83  74111 30341 833      41 734       
   84344.0293  0.0017 -5.3759 3  154.7230 69  74111 30334 332      34 233       
   84356.1302  0.0017 -7.3482 3  154.7225 69  74111 30334 332      34 133       
   84370.1326  0.0045 -7.7298 3  545.6116127  74111 30363 855      63 856       
   84401.2813  0.0015 -7.2763 3  185.4724 75  74111 30337 434      37 235       
   84414.8834  0.0014 -5.1865 3  254.6165 87  74111 30343 638      43 539       
   84418.3303  0.0024 -5.4830 3  533.9570125  74111 303621052      62 953       
   84445.5957  0.0011 -7.4357 3  180.6769 73  74111 30336 631      36 432       
   84462.0535  0.0051 -7.6753 3  715.2971125  74111 303623131      613229       
   84462.0535  0.0051 -6.9163 3  715.2971125  74111 303623131      613230       
   84462.0535  0.0051 -6.9163 3  715.2971125  74111 303623132      613229       
   84462.0535  0.0051 -7.6753 3  715.2971125  74111 303623132      613230       
   84468.4456  0.0006 -5.5893 3   14.3440 23  74111 30311 111      10 110       
   84490.5164  0.0017 -5.2676 3  378.0885105  74111 30352 943      52 844       
   84502.9722  0.0006 -5.4818 3    9.8518 19  74111 303 9 2 8       8 1 7       
   84505.6850  0.0017 -6.9760 3  342.9175 89  74111 303442024      432122       
   84505.6850  0.0017 -6.2187 3  342.9175 89  74111 303442024      432123       
   84505.6850  0.0017 -6.2187 3  342.9175 89  74111 303442025      432122       
   84505.6850  0.0017 -6.9760 3  342.9175 89  74111 303442025      432123       
   84542.1527  0.0032 -6.4872 3  501.1267121  74111 303601051      60 951       
   84585.5717  0.0037 -6.6184 3  108.4523 57  74111 30328 424      28 326       
   84586.5052  0.0013 -7.2697 3  218.7605 81  74111 30340 536      40 337       
   84587.9152  0.0039 -7.5184 3  131.8373 65  74111 30332 132      31 229       
   84753.3469  0.0024 -5.2978 3  357.2234103  74111 30351 645      51 546       
   84811.2097  0.0020 -5.2448 3  289.8819 93  74111 30346 541      46 442       
   84830.9076  0.0057 -7.2152 3  456.0018 83  74111 3034133 8      423211       
   84830.9076  0.0057 -7.2152 3  456.0018 83  74111 3034133 9      423210       
   84833.9889  0.0006 -5.5844 3   14.2946 23  74111 30311 011      10 010       
   84881.6836  0.0035 -5.7621 3  716.5657145  74111 303721161      721062       
   84893.1502  0.0037 -7.2514 3  237.4074 57  74111 3032825 3      2924 6       
   84893.1502  0.0037 -7.2514 3  237.4074 57  74111 3032825 4      2924 5       
   84948.3832  0.0013 -6.6407 3  158.4433 63  74111 303311219      301317       
   84948.3832  0.0013 -5.8880 3  158.4433 63  74111 303311219      301318       
   84948.3832  0.0013 -5.8880 3  158.4433 63  74111 303311220      301317       
   84948.3832  0.0013 -6.6407 3  158.4433 63  74111 303311220      301318       
   84951.7580  0.0117 -7.5675 3  746.0710109  74111 303544113      554016       
   84951.7580  0.0117 -7.5675 3  746.0710109  74111 303544114      554015       
   85027.6833  0.0070 -7.9121 3  842.0284135  74111 303673433      663531       
   85027.6833  0.0070 -7.1530 3  842.0284135  74111 303673433      663532       
   85027.6833  0.0070 -7.1530 3  842.0284135  74111 303673434      663531       
   85027.6833  0.0070 -7.9121 3  842.0284135  74111 303673434      663532       
   85186.5709  0.0013 -5.1691 3  280.8789 91  74111 30345 739      45 640       
   85221.2713  0.0020 -7.3974 3   39.3787 35  74111 30317 315      17 017       
   85243.1704  0.0193 -7.3750 3  995.6754171  74111 303851373      851273       
   85273.3499  0.0023 -7.1301 3  432.1312 99  74111 303492326      482424       
   85273.3499  0.0023 -6.3721 3  432.1312 99  74111 303492326      482425       
   85273.3499  0.0023 -6.3721 3  432.1312 99  74111 303492327      482424       
   85273.3499  0.0023 -7.1301 3  432.1312 99  74111 303492327      482425       
   85298.0518  0.0037 -7.5934 3  290.1392 93  74111 30346 641      45 936       
   85340.7051  0.0012 -6.0361 3  227.0347 81  74111 30340 833      40 733       
   85349.1907  0.0011 -7.3147 3  243.2461 85  74111 30342 637      42 438       
   85360.4526  0.0019 -6.1544 3  224.1874 81  74111 30340 733      40 635       
   85416.2371  0.0070 -5.7986 3  733.1808147  74111 303731063      73 964       
   85438.1882  0.0088 -5.9630 3  837.1333157  74111 303781167      781068       
   85470.0932  0.0008 -6.2283 3   21.6109 27  74111 30313 112      12 210       
   85520.2881  0.0011 -5.7099 3   45.6478 37  74111 30318 415      17 512       
   85522.4312  0.0110 -7.4128 3  979.0763145  74111 303723735      713834       
   85522.4312  0.0110 -7.4128 3  979.0763145  74111 303723736      713833       
   85541.9168  0.0007 -5.4015 3   18.1691 25  74111 30312 111      11 210       
   85579.8558  0.0011 -6.4216 3   45.6458 37  74111 30318 415      17 513       
   85595.0519  0.0036 -5.4973 3  528.7969125  74111 30362 854      62 755       
   85656.2247  0.0040 -7.5410 3  140.1672 67  74111 30333 033      32 330       
   85750.7446  0.0029 -6.2815 3  190.8291 75  74111 30337 631      37 533       
   85784.0386  0.0012 -6.7382 3  220.3950 73  74111 303361521      351619       
   85784.0386  0.0012 -5.9831 3  220.3950 73  74111 303361521      351620       
   85784.0386  0.0012 -5.9831 3  220.3950 73  74111 303361522      351619       
   85784.0386  0.0012 -6.7382 3  220.3950 73  74111 303361522      351620       
   85819.5036  0.0049 -7.9296 3  364.4087 73  74111 3033630 6      3729 8       
   85819.5036  0.0049 -7.1653 3  364.4087 73  74111 3033630 6      3729 9       
   85819.5036  0.0049 -7.1653 3  364.4087 73  74111 3033630 7      3729 8       
   85819.5036  0.0049 -7.9296 3  364.4087 73  74111 3033630 7      3729 9       
   85840.9246  0.0007 -6.2193 3    9.3895 19  74111 303 9 1 8       8 0 8       
   85856.9082  0.0083 -7.3985 3  627.2728 99  74111 303493811      503714       
   85856.9082  0.0083 -7.3985 3  627.2728 99  74111 303493812      503713       
   85861.1385  0.0012 -7.4638 3  171.1109 71  74111 30335 630      35 431       
   85930.6284  0.0031 -7.5475 3  173.0899 47  74111 3032322 1      2421 4       
   85930.6284  0.0031 -7.5475 3  173.0899 47  74111 3032322 2      2421 3       
   85940.6553  0.0201 -7.6956 3 1126.4238155  74111 303774037      764136       
   85940.6553  0.0201 -7.6956 3 1126.4238155  74111 303774038      764135       
   85948.2177  0.0006 -5.0982 3   14.2946 23  74111 30311 111      10 010       
   85974.2834  0.0011 -5.0914 3  227.0347 81  74111 30340 832      40 733       
   85992.4082  0.0032 -7.3071 3  531.7125109  74111 303542628      532726       
   85992.4082  0.0032 -6.5486 3  531.7125109  74111 303542628      532727       
   85992.4082  0.0032 -6.5486 3  531.7125109  74111 303542629      532726       
   85992.4082  0.0032 -7.3071 3  531.7125109  74111 303542629      532727       
   86066.6538  0.0023 -7.5391 3   91.1451 53  74111 30326 224      25 520       
   86069.0097  0.0016 -7.9396 3   63.3628 43  74111 30321 517      21 318       
   86130.4263  0.0270 -7.8999 3  961.4803125  74111 303624616      634519       
   86130.4263  0.0270 -7.8999 3  961.4803125  74111 303624617      634518       
   86158.5924  0.0354 -7.7317 3 1189.0663187  74111 303931480      931380       
   86160.7645  0.0041 -7.5354 3  140.1504 67  74111 30333 133      32 230       
   86174.8083  0.0017 -7.2729 3  195.2913 77  74111 30338 335      38 336       
   86225.5974  0.0008 -6.2884 3   25.9625 29  74111 30314 212      13 310       
   86246.5184  0.0016 -5.2635 3  195.2889 77  74111 30338 335      38 236       
   86310.7909  0.0005 -5.5835 3   15.2901 23  74111 30311 210      10 2 9       
   86348.5908  0.0013 -5.7410 3   80.2736 47  74111 30323 717      22 814       
   86348.6457  0.0013 -6.4822 3   80.2736 47  74111 30323 717      22 815       
   86352.0790  0.0013 -6.4821 3   80.2736 47  74111 30323 716      22 814       
   86352.1339  0.0013 -5.7410 3   80.2736 47  74111 30323 716      22 815       
   86421.8560  0.0017 -7.2755 3  240.3634 85  74111 30342 438      42 439       
   86462.9122  0.0040 -7.5660 3  263.2483 89  74111 30344 540      43 835       
   86582.2924  0.0021 -7.5471 3  134.6589 65  74111 30332 131      32 132       
   86582.8080  0.0021 -5.6123 3  134.6588 65  74111 30332 131      32 032       
   86604.9600  0.0014 -6.8569 3  292.7412 83  74111 303411823      401921       
   86604.9600  0.0014 -6.1004 3  292.7412 83  74111 303411823      401922       
   86604.9600  0.0014 -6.1004 3  292.7412 83  74111 303411824      401921       
   86604.9600  0.0014 -6.8569 3  292.7412 83  74111 303411824      401922       
   86607.2489  0.0021 -5.6121 3  134.6589 65  74111 30332 231      32 132       
   86607.7645  0.0021 -7.5468 3  134.6588 65  74111 30332 231      32 032       
   86655.9701  0.0043 -7.5070 3  641.6490119  74111 303592930      583028       
   86655.9701  0.0043 -6.7483 3  641.6490119  74111 303592930      583029       
   86655.9701  0.0043 -6.7483 3  641.6490119  74111 303592931      583028       
   86655.9701  0.0043 -7.5070 3  641.6490119  74111 303592931      583029       
   86698.6998  0.0006 -5.5215 3    6.4016 15  74111 303 7 3 5       6 2 4       
   86731.7380  0.0017 -5.2248 3  240.3531 85  74111 30342 438      42 339       
   86733.4771  0.0010 -6.3763 3   35.0521 33  74111 30316 313      15 411       
   86741.2213  0.0014 -5.1736 3  292.9845 93  74111 30346 740      46 641       
   86751.9721  0.0005 -6.3322 3    7.4173 17  74111 303 8 2 7       7 1 7       
   86757.3718  0.0006 -6.2042 3    6.4016 15  74111 303 7 3 4       6 2 4       
   86767.7989  0.0005 -6.3668 3   35.8303 23  74111 3031110 1      1010 0       
   86767.7989  0.0005 -6.3668 3   35.8303 23  74111 3031110 2      1010 1       
   86773.2796  0.0005 -6.0785 3   31.7725 23  74111 30311 9 2      10 9 1       
   86773.2796  0.0005 -6.0785 3   31.7725 23  74111 30311 9 3      10 9 2       
   86781.4528  0.0005 -5.9170 3   28.1419 23  74111 30311 8 3      10 8 2       
   86781.4528  0.0005 -5.9170 3   28.1419 23  74111 30311 8 4      10 8 3       
   86784.6021  0.0014 -5.2038 3  229.4460 83  74111 30341 537      41 438       
   86793.9579  0.0005 -5.8088 3   24.9388 23  74111 30311 7 5      10 7 4       
   86793.9580  0.0005 -5.8088 3   24.9388 23  74111 30311 7 4      10 7 3       
   86799.2986  0.0066 -7.2690 3  518.8303 89  74111 3034435 9      453412       
   86799.2986  0.0066 -7.2690 3  518.8303 89  74111 303443510      453411       
   86805.5809  0.0014 -5.1845 3  266.1324 89  74111 30344 639      44 540       
   86813.9854  0.0005 -5.7307 3   22.1634 23  74111 30311 6 6      10 6 5       
   86813.9924  0.0005 -5.7307 3   22.1634 23  74111 30311 6 5      10 6 4       
   86831.8496  0.0042 -7.9585 3  283.2008 63  74111 3033127 4      3226 6       
   86831.8496  0.0042 -7.1939 3  283.2008 63  74111 3033127 4      3226 7       
   86831.8496  0.0042 -7.1939 3  283.2008 63  74111 3033127 5      3226 6       
   86831.8496  0.0042 -7.9585 3  283.2008 63  74111 3033127 5      3226 7       
   86848.2899  0.0005 -5.6726 3   19.8163 23  74111 30311 5 7      10 5 6       
   86848.7692  0.0005 -5.6726 3   19.8163 23  74111 30311 5 6      10 5 5       
   86853.4560  0.0012 -6.4190 3   33.5348 33  74111 30316 215      15 313       
   86873.0448  0.0012 -7.3013 3  254.5345 87  74111 30343 638      43 439       
   86891.8054  0.0029 -7.3335 3  189.1999 75  74111 30337 532      36 829       
   86906.6349  0.0005 -5.6291 3   17.8985 23  74111 30311 4 8      10 4 7       
   86910.4830  0.0005 -5.5981 3   16.4077 23  74111 30311 3 9      10 3 8       
   86925.0331  0.0005 -5.6290 3   17.8990 23  74111 30311 4 7      10 4 6       
   86967.6230  0.0011 -6.0027 3  216.4107 79  74111 30339 832      39 732       
   86968.4494  0.0157 -7.6786 3  825.8872115  74111 303574314      584217       
   86968.4494  0.0157 -7.6786 3  825.8872115  74111 303574315      584216       
   87050.4332  0.0011 -6.4031 3   45.6478 37  74111 30318 414      17 512       
   87060.6874  0.0014 -5.8034 3  125.3196 57  74111 303281019      271116       
   87060.6874  0.0014 -6.5529 3  125.3196 57  74111 303281019      271117       
   87060.6901  0.0014 -6.5529 3  125.3196 57  74111 303281018      271116       
   87060.6902  0.0014 -5.8034 3  125.3196 57  74111 303281018      271117       
   87063.5078  0.0026 -6.8938 3   35.0410 33  74111 30316 313      16 016       
   87064.2179  0.0018 -7.3367 3  163.6876 71  74111 30335 233      35 234       
   87072.3532  0.0035 -5.7162 3  697.3623143  74111 303711160      711061       
   87072.6119  0.0018 -5.3668 3  163.6873 71  74111 30335 233      35 134       
   87110.0009  0.0011 -5.6893 3   45.6458 37  74111 30318 414      17 513       
   87122.4431  0.0011 -5.6805 3   35.0391 33  74111 30316 313      15 412       
   87180.0643  0.0016 -5.2290 3  364.2177103  74111 30351 942      51 843       
   87182.0271  0.0019 -6.0012 3   37.9452 35  74111 30317 216      16 313       
   87206.3128  0.0014 -7.2568 3  229.4320 83  74111 30341 537      41 338       
   87206.7377  0.0015 -5.2544 3  195.2913 77  74111 30338 435      38 336       
   87245.0144  0.0005 -5.5948 3   16.4232 23  74111 30311 3 8      10 3 7       
   87257.8396  0.0057 -7.7300 3  761.9268129  74111 303643232      633330       
   87257.8396  0.0057 -6.9711 3  761.9268129  74111 303643232      633331       
   87257.8396  0.0057 -6.9711 3  761.9268129  74111 303643233      633330       
   87257.8396  0.0057 -7.7300 3  761.9268129  74111 303643233      633331       
   87258.0714  0.0018 -5.3650 3  163.6876 71  74111 30335 333      35 234       
   87266.4654  0.0018 -7.3349 3  163.6873 71  74111 30335 333      35 134       
   87278.4478  0.0015 -7.2630 3  195.2889 77  74111 30338 435      38 236       
   87337.6817  0.0023 -5.4376 3  517.4049123  74111 303611051      61 952       
   87375.7671  0.0029 -6.7961 3   89.1381 53  74111 30326 125      25 422       
   87393.3838  0.0018 -6.9978 3  375.4727 93  74111 303462125      452223       
   87393.3838  0.0018 -6.2405 3  375.4727 93  74111 303462125      452224       
   87393.3838  0.0018 -6.2405 3  375.4727 93  74111 303462126      452223       
   87393.3838  0.0018 -6.9978 3  375.4727 93  74111 303462126      452224       
   87401.7267  0.0042 -7.5563 3  148.7260 69  74111 30334 034      33 331       
   87403.6525  0.0010 -5.0710 3  216.4107 79  74111 30339 831      39 732       
   87415.5846  0.0037 -6.9019 3   78.9112 49  74111 30324 321      24 223       
   87420.6815  0.0025 -7.4212 3  370.9237105  74111 30352 646      52 647       
   87441.8979  0.0035 -6.4289 3  151.1611 67  74111 30333 528      33 430       
   87516.0330  0.0006 -6.2035 3    6.3744 15  74111 303 7 3 5       6 2 5       
   87559.9475  0.0019 -6.2026 3  350.6254101  74111 30350 942      50 842       
   87574.7050  0.0006 -5.5209 3    6.3744 15  74111 303 7 3 4       6 2 5       
   87588.8991  0.0051 -5.6381 3  635.9267137  74111 30368 959      68 860       
   87638.4953  0.0052 -6.7032 3  641.3539137  74111 303681158      681058       
   87654.2780  0.0022 -6.1771 3  235.0111 83  74111 30341 734      41 636       
   87655.0077  0.0005 -5.5598 3   14.9161 23  74111 30311 110      10 1 9       
   87694.2903  0.0014 -7.4941 3  161.7945 69  74111 30334 629      34 430       
   87706.0412  0.0011 -7.5818 3   28.1559 29  74111 30314 411      14 113       
   87746.8839  0.0012 -7.7402 3   24.4618 27  74111 30313 410      13 112       
   87770.4119  0.0042 -7.5524 3  148.7137 69  74111 30334 134      33 231       
   87773.6378  0.0055 -7.9522 3  420.7556 79  74111 3033932 7      4031 9       
   87773.6378  0.0055 -7.1879 3  420.7556 79  74111 3033932 7      403110       
   87773.6378  0.0055 -7.1879 3  420.7556 79  74111 3033932 8      4031 9       
   87773.6378  0.0055 -7.9522 3  420.7556 79  74111 3033932 8      403110       
   87792.1545  0.0080 -7.2170 3  892.5311139  74111 303693534      683633       
   87792.1545  0.0080 -7.2170 3  892.5311139  74111 303693535      683632       
   87851.9877  0.0104 -7.4898 3  700.6271105  74111 303524012      533915       
   87851.9877  0.0104 -7.4898 3  700.6271105  74111 303524013      533914       
   87862.5466  0.0035 -7.3603 3  212.3871 53  74111 3032624 2      2723 5       
   87862.5466  0.0035 -7.3603 3  212.3871 53  74111 3032624 3      2723 4       
   87874.9860  0.0013 -6.6396 3  180.7739 67  74111 303331320      321418       
   87874.9860  0.0013 -5.8863 3  180.7739 67  74111 303331320      321419       
   87874.9860  0.0013 -5.8863 3  180.7739 67  74111 303331321      321418       
   87874.9860  0.0013 -6.6396 3  180.7739 67  74111 303331321      321419       
   87875.5848  0.0012 -6.9789 3   24.4618 27  74111 30313 4 9      13 112       
   87920.0203  0.0044 -7.7937 3  402.7676109  74111 30354 847      531142       
   87934.8026  0.0011 -6.8236 3   28.1559 29  74111 30314 410      14 113       
   88016.7993  0.0029 -5.3760 3  446.4203115  74111 30357 750      57 651       
   88018.6226  0.0011 -7.4445 3   32.1031 31  74111 30315 412      15 114       
   88029.2198  0.0005 -6.0557 3    9.8518 19  74111 303 9 2 7       8 1 7       
   88077.5579  0.0019 -6.6237 3   32.1031 33  74111 30316 016      15 114       
   88083.4480  0.0020 -7.3218 3  302.1869 95  74111 30347 542      47 543       
   88086.2698  0.0012 -7.9204 3   21.0225 25  74111 30312 4 9      12 111       
   88100.6404  0.0010 -5.7025 3   39.2827 35  74111 30317 315      16 412       
   88126.3700  0.0105 -5.9826 3  858.0860159  74111 303791168      791069       
   88138.5643  0.0026 -7.1614 3  468.5788103  74111 303512427      502525       
   88138.5643  0.0026 -6.4034 3  468.5788103  74111 303512427      502526       
   88138.5643  0.0026 -6.4034 3  468.5788103  74111 303512428      502525       
   88138.5643  0.0026 -7.1614 3  468.5788103  74111 303512428      502526       
   88155.0897  0.0012 -7.1573 3   21.0225 25  74111 30312 4 8      12 111       
   88173.1429  0.0005 -5.5641 3   15.4586 23  74111 30311 2 9      10 2 8       
   88224.7075  0.0033 -7.3535 3   53.9041 41  74111 30320 218      20 120       
   88245.1182  0.0010 -5.5861 3   25.8951 29  74111 30314 212      13 311       
   88253.2021  0.0134 -7.4859 3 1033.4454149  74111 303743836      733935       
   88253.2021  0.0134 -7.4859 3 1033.4454149  74111 303743837      733934       
   88334.7470  0.0010 -5.9734 3  206.0616 77  74111 30338 831      38 731       
   88362.1082  0.0019 -6.6828 3   91.0685 53  74111 30326 224      25 521       
   88376.1819  0.0039 -7.6587 3  344.1489101  74111 30350 744      491039       
   88407.5886  0.0012 -6.6914 3   32.1031 31  74111 30315 411      15 114       
   88480.3366  0.0014 -5.1778 3  305.3438 95  74111 30347 741      47 642       
   88499.6114  0.0016 -6.6471 3   36.4319 35  74111 30317 117      16 215       
   88630.8323  0.0010 -5.0533 3  206.0616 77  74111 30338 830      38 731       
   88635.3147  0.0252 -7.7779 3 1184.6523159  74111 303794138      784237       
   88635.3147  0.0252 -7.7779 3 1184.6523159  74111 303794139      784236       
   88685.9367  0.0012 -7.2894 3  266.0696 89  74111 30344 639      44 440       
   88690.2160  0.0073 -6.0863 3  925.7020165  74111 303821270      821171       
   88696.8195  0.0012 -7.3596 3   17.8399 23  74111 30311 4 7      11 110       
   88699.7713  0.0012 -6.7461 3  246.6281 77  74111 303381622      371720       
   88699.7713  0.0012 -5.9908 3  246.6281 77  74111 303381622      371721       
   88699.7713  0.0012 -5.9908 3  246.6281 77  74111 303381623      371720       
   88699.7713  0.0012 -6.7461 3  246.6281 77  74111 303381623      371721       
   88712.1607  0.0012 -5.6768 3   57.7295 41  74111 30320 516      19 613       
   88720.1393  0.0012 -6.4022 3   57.7292 41  74111 30320 516      19 614       
   88727.5215  0.0012 -7.3272 3   36.3019 33  74111 30316 413      16 115       
   88736.4076  0.0010 -6.3589 3   39.2615 35  74111 30317 315      16 413       
   88774.6301  0.0047 -7.9359 3  333.0600 69  74111 3033429 5      3528 7       
   88774.6301  0.0047 -7.1715 3  333.0600 69  74111 3033429 5      3528 8       
   88774.6301  0.0047 -7.1715 3  333.0600 69  74111 3033429 6      3528 7       
   88774.6301  0.0047 -7.9359 3  333.0600 69  74111 3033429 6      3528 8       
   88775.6820  0.0078 -7.3378 3  585.7146 95  74111 303473710      483613       
   88775.6820  0.0078 -7.3378 3  585.7146 95  74111 303473711      483612       
   88832.5265  0.0035 -7.3477 3  572.0478113  74111 303562729      552827       
   88832.5265  0.0035 -6.5893 3  572.0478113  74111 303562729      552828       
   88832.5265  0.0035 -6.5893 3  572.0478113  74111 303562730      552827       
   88832.5265  0.0035 -7.3477 3  572.0478113  74111 303562730      552828       
   88868.3366  0.0093 -6.1240 3  947.7640167  74111 303831271      831172       
   88894.1682  0.0019 -5.2312 3  302.1599 95  74111 30347 542      47 443       
   88906.0263  0.0029 -7.9134 3  151.9755 43  74111 3032121 0      2220 3       
   88906.0263  0.0029 -7.9134 3  151.9755 43  74111 3032121 1      2220 2       
   88941.0056  0.0029 -6.4153 3  485.1248119  74111 303591050      59 950       
   88997.1016  0.0222 -7.8009 3  909.7460121  74111 303604515      614418       
   88997.1016  0.0222 -7.8009 3  909.7460121  74111 303604516      614417       
   89000.2169  0.0012 -6.3991 3   57.7295 41  74111 30320 515      19 613       
   89008.1955  0.0012 -5.6734 3   57.7292 41  74111 30320 515      19 614       
   89082.8284  0.0007 -5.8486 3    7.4173 17  74111 303 8 2 6       7 1 7       
   89141.9048  0.0044 -7.5721 3  157.5364 71  74111 30335 035      34 332       
   89237.2187  0.0013 -5.7262 3   96.2682 51  74111 30325 818      24 915       
   89237.2246  0.0013 -6.4702 3   96.2682 51  74111 30325 818      24 916       
   89237.6502  0.0013 -6.4702 3   96.2682 51  74111 30325 817      24 915       
   89237.6561  0.0013 -5.7262 3   96.2682 51  74111 30325 817      24 916       
   89270.0411  0.0059 -6.0446 3  903.8890163  74111 303811269      811170       
   89301.3222  0.0023 -5.2843 3  370.8610105  74111 30352 646      52 547       
   89316.8697  0.0014 -5.1829 3  277.8996 91  74111 30345 640      45 541       
   89359.3692  0.0017 -7.2586 3  205.3578 79  74111 30339 336      39 337       
   89363.2886  0.0012 -6.5819 3   36.3019 33  74111 30316 412      16 115       
   89409.9401  0.0044 -7.5693 3  157.5274 71  74111 30335 135      34 232       
   89410.4866  0.0017 -5.2533 3  205.3561 79  74111 30339 336      39 237       
   89426.7941  0.0013 -7.5870 3   14.9161 21  74111 30310 4 6      10 1 9       
   89450.4328  0.0079 -5.8064 3  752.7676149  74111 303741064      74 965       
   89468.5366  0.0047 -7.5570 3  685.8667123  74111 303613031      603129       
   89468.5366  0.0047 -6.7983 3  685.8667123  74111 303613031      603130       
   89468.5366  0.0047 -6.7983 3  685.8667123  74111 303613032      603129       
   89468.5366  0.0047 -7.5570 3  685.8667123  74111 303613032      603130       
   89478.8300  0.0022 -7.5349 3  143.0244 67  74111 30333 132      33 133       
   89479.1762  0.0022 -5.6011 3  143.0244 67  74111 30333 132      33 033       
   89479.9851  0.0010 -5.9475 3  195.9862 75  74111 30337 830      37 730       
   89496.2314  0.0022 -5.6009 3  143.0244 67  74111 30333 232      33 133       
   89496.5776  0.0022 -7.5348 3  143.0244 67  74111 30333 232      33 033       
   89503.7723  0.0015 -6.8742 3  322.8735 87  74111 303431924      422022       
   89503.7723  0.0015 -6.1175 3  322.8735 87  74111 303431924      422023       
   89503.7723  0.0015 -6.1175 3  322.8735 87  74111 303431925      422022       
   89503.7723  0.0015 -6.8742 3  322.8735 87  74111 303431925      422023       
   89563.6535  0.0022 -7.3682 3   43.9681 37  74111 30318 316      18 018       
   89611.5737  0.0014 -5.1984 3  240.3634 85  74111 30342 538      42 439       
   89653.4502  0.0047 -7.9202 3  450.9651115  74111 30357 948      561245       
   89678.2994  0.0009 -5.0382 3  195.9862 75  74111 30337 829      37 730       
   89701.9341  0.0035 -5.6681 3  678.4236141  74111 303701159      701060       
   89711.9879  0.0015 -5.1922 3  350.6254101  74111 30350 941      50 842       
   89734.2196  0.0063 -7.2292 3  481.1625 85  74111 3034234 8      433311       
   89734.2196  0.0063 -7.2292 3  481.1625 85  74111 3034234 9      433310       
   89758.3271  0.0042 -7.5590 3  274.9056 91  74111 30345 541      44 836       
   89760.1952  0.0032 -7.5406 3  461.7680117  74111 30358 751      58 752       
   89780.7657  0.0032 -7.4609 3  244.1811 85  74111 30342 636      41 933       
   89796.9300  0.0040 -7.2557 3  255.7531 59  74111 3032926 3      3025 6       
   89796.9300  0.0040 -7.2557 3  255.7531 59  74111 3032926 4      3025 5       
   89808.4147  0.0018 -7.6157 3  114.7736 59  74111 30329 326      28 622       
   89833.3563  0.0117 -6.1577 3  970.0712169  74111 303841272      841173       
   89857.4363  0.0136 -7.5933 3  778.0295111  74111 303554213      564116       
   89857.4363  0.0136 -7.5933 3  778.0295111  74111 303554214      564115       
   89860.6542  0.0012 -7.2285 3   40.7512 35  74111 30317 414      17 116       
   89897.7848  0.0016 -7.5261 3  152.7298 67  74111 30333 628      33 429       
   89908.0148  0.0011 -5.0996 3  271.8239 89  74111 30344 837      44 738       
   89914.8165  0.0010 -5.0873 3  260.1891 87  74111 30343 836      43 737       
   89921.4557  0.0014 -7.2454 3  240.3531 85  74111 30342 538      42 339       
   89983.9579  0.0013 -5.7974 3  145.2218 61  74111 303301120      291217       
   89983.9579  0.0013 -6.5480 3  145.2218 61  74111 303301120      291218       
   89983.9582  0.0013 -6.5480 3  145.2218 61  74111 303301119      291217       
   89983.9582  0.0013 -5.7974 3  145.2218 61  74111 303301119      291218       
   90003.9074  0.0094 -6.9667 3  798.6958153  74111 303761265      761165       
   90021.0330  0.0011 -5.1120 3  283.7204 91  74111 30345 838      45 739       
   90023.6336  0.0010 -5.0752 3  248.8169 85  74111 30342 835      42 736       
   90026.2419  0.0017 -7.2582 3  251.5316 87  74111 30343 439      43 440       
   90033.4358  0.0019 -7.3245 3  172.9035 73  74111 30336 234      36 235       
   90039.2451  0.0019 -5.3569 3  172.9033 73  74111 30336 234      36 135       
   90040.4568  0.0063 -7.7892 3  810.0213133  74111 303663333      653431       
   90040.4568  0.0063 -7.0303 3  810.0213133  74111 303663333      653432       
   90040.4568  0.0063 -7.0303 3  810.0213133  74111 303663334      653431       
   90040.4568  0.0063 -7.7892 3  810.0213133  74111 303663334      653432       
   90114.9633  0.0070 -7.8981 3  672.8464141  74111 30370 961      70 962       
   90129.2944  0.0016 -5.2467 3  205.3578 79  74111 30339 436      39 337       
   90173.1240  0.0019 -5.3556 3  172.9035 73  74111 30336 334      36 235       
   90178.9332  0.0019 -7.3232 3  172.9033 73  74111 30336 334      36 135       
   90180.4118  0.0016 -7.2514 3  205.3561 79  74111 30339 436      39 237       
   90216.5244  0.0009 -5.0635 3  237.7081 83  74111 30341 834      41 735       
   90252.9880  0.0017 -5.2140 3  251.5240 87  74111 30343 439      43 340       
   90270.9344  0.0012 -5.1243 3  295.8778 93  74111 30346 839      46 740       
   90271.5637  0.0021 -7.0244 3  409.5000 97  74111 303482226      472324       
   90271.5637  0.0021 -6.2670 3  409.5000 97  74111 303482226      472325       
   90271.5637  0.0021 -6.2670 3  409.5000 97  74111 303482227      472324       
   90271.5637  0.0021 -7.0244 3  409.5000 97  74111 303482227      472325       
   90276.9399  0.0013 -7.8428 3   12.2528 19  74111 303 9 4 5       9 1 8       
   90301.6940  0.0033 -6.3028 3  200.8254 77  74111 30338 632      38 534       
   90327.7574  0.0040 -7.7601 3  375.0755105  74111 30352 844      511141       
   90355.8633  0.0023 -5.3921 3  501.1267121  74111 303601050      60 951       
   90396.5175  0.0014 -5.1821 3  317.9562 97  74111 30348 742      48 643       
   90439.1389  0.0009 -5.9249 3  186.1832 73  74111 30336 829      36 729       
   90447.7410  0.0030 -6.7881 3   95.9897 55  74111 30327 126      26 423       
   90472.5037  0.0017 -6.1498 3  337.3120 99  74111 30349 941      49 841       
   90475.9835  0.0009 -5.0523 3  226.8634 81  74111 30340 833      40 734       
   90509.2100  0.0037 -5.4906 3  545.4068127  74111 30363 855      63 756       
   90519.6680  0.0026 -6.2008 3  246.0931 85  74111 30342 735      42 637       
   90529.9995  0.0018 -6.8293 3  114.7496 59  74111 30329 326      28 623       
   90542.4364  0.0094 -7.2854 3  944.4960143  74111 303713635      703734       
   90542.4364  0.0094 -7.2854 3  944.4960143  74111 303713636      703733       
   90555.9690  0.0051 -5.9992 3  882.3289161  74111 303801268      801169       
   90570.1000  0.0009 -5.0253 3  186.1832 73  74111 30336 828      36 729       
   90638.5607  0.0036 -7.6060 3  306.1433 95  74111 30347 740      461037       
   90673.4406  0.0013 -5.1366 3  308.2952 95  74111 30347 840      47 741       
   90674.6390  0.0045 -7.7005 3  562.4199129  74111 30364 856      64 857       
   90722.3054  0.0053 -7.9402 3  386.9828 75  74111 3033731 6      3830 8       
   90722.3054  0.0053 -7.1758 3  386.9828 75  74111 3033731 6      3830 9       
   90722.3054  0.0053 -7.1758 3  386.9828 75  74111 3033731 7      3830 8       
   90722.3054  0.0053 -7.9402 3  386.9828 75  74111 3033731 7      3830 9       
   90745.6813  0.0013 -7.2790 3  277.8519 91  74111 30345 640      45 441       
   90760.8682  0.0095 -7.4202 3  656.6519101  74111 303503911      513814       
   90760.8682  0.0095 -7.4202 3  656.6519101  74111 303503912      513813       
   90785.4516  0.0009 -5.0416 3  216.2834 79  74111 30339 832      39 733       
   90796.2959  0.0012 -6.6432 3  204.5806 71  74111 303351421      341519       
   90796.2959  0.0012 -5.8894 3  204.5806 71  74111 303351421      341520       
   90796.2959  0.0012 -5.8894 3  204.5806 71  74111 303351422      341519       
   90796.2959  0.0012 -6.6432 3  204.5806 71  74111 303351422      341520       
   90835.0772  0.0033 -7.5500 3  188.8437 49  74111 3032423 1      2522 4       
   90835.0772  0.0033 -7.5500 3  188.8437 49  74111 3032423 2      2522 3       
   90863.3365  0.0014 -6.4945 3   40.7512 35  74111 30317 413      17 116       
   90879.8383  0.0046 -7.5883 3  166.5982 73  74111 30336 036      35 333       
   90958.7501  0.0026 -7.4885 3   98.0481 55  74111 30327 225      26 521       
   90968.7493  0.0166 -7.5635 3 1089.2741153  74111 303763937      754036       
   90968.7493  0.0166 -7.5635 3 1089.2741153  74111 303763938      754035       
   90993.2127  0.0029 -7.1973 3  506.4968107  74111 303532528      522626       
   90993.2127  0.0029 -6.4393 3  506.4968107  74111 303532528      522627       
   90993.2127  0.0029 -6.4393 3  506.4968107  74111 303532529      522626       
   90993.2127  0.0029 -7.1973 3  506.4968107  74111 303532529      522627       
   91038.5740  0.0321 -7.9340 3  997.6439127  74111 303634716      644619       
   91038.5740  0.0321 -7.9340 3  997.6439127  74111 303634717      644618       
   91056.2219  0.0007 -5.3677 3   12.2528 21  74111 30310 2 9       9 1 8       
   91073.7960  0.0046 -7.5864 3  166.5917 73  74111 30336 136      35 233       
   91076.4128  0.0039 -6.6269 3  116.0025 59  74111 30329 425      29 327       
   91109.5618  0.0010 -5.9880 3  226.8634 81  74111 30340 832      40 734       
   91125.1432  0.0011 -6.0099 3  237.7081 83  74111 30341 833      41 735       
   91129.7336  0.0009 -5.0316 3  205.9684 77  74111 30338 831      38 732       
   91221.4811  0.0009 -5.9671 3  216.2834 79  74111 30339 831      39 733       
   91242.3701  0.0013 -5.1487 3  320.9715 97  74111 30348 841      48 742       
   91244.2722  0.0009 -5.9051 3  176.6513 71  74111 30335 828      35 728       
   91247.6730  0.0006 -5.0066 3   17.1615 25  74111 30312 012      11 111       
   91251.0510  0.0022 -6.0268 3   42.4856 37  74111 30318 217      17 314       
   91309.9058  0.0012 -6.0328 3  248.8169 85  74111 30342 834      42 736       
   91313.6998  0.0317 -7.8645 3 1244.3374163  74111 303814239      804338       
   91313.6998  0.0317 -7.8645 3 1244.3374163  74111 303814240      804337       
   91329.4959  0.0009 -5.0147 3  176.6513 71  74111 30335 827      35 728       
   91354.1955  0.0039 -7.5298 3  302.2965 95  74111 30347 642      46 937       
   91425.8188  0.0009 -5.9474 3  205.9684 77  74111 30338 830      38 732       
   91430.5126  0.0014 -7.1464 3   45.4506 37  74111 30318 415      18 117       
   91495.3085  0.0009 -5.0224 3  195.9190 75  74111 30337 830      37 731       
   91508.3159  0.0123 -5.9991 3  879.2765161  74111 303801169      801070       
   91571.4080  0.0012 -5.6565 3   71.2918 45  74111 30322 617      21 714       
   91572.3866  0.0012 -6.3895 3   71.2917 45  74111 30322 617      21 715       
   91590.6849  0.0145 -6.1873 3  992.6203171  74111 303851273      851174       
   91608.0382  0.0013 -6.7588 3  274.3361 81  74111 303401723      391821       
   91608.0382  0.0013 -6.0032 3  274.3361 81  74111 303401723      391822       
   91608.0382  0.0013 -6.0032 3  274.3361 81  74111 303401724      391821       
   91608.0382  0.0013 -6.7588 3  274.3361 81  74111 303401724      391822       
   91616.5830  0.0012 -6.3891 3   71.2918 45  74111 30322 616      21 714       
   91617.5616  0.0012 -5.6560 3   71.2917 45  74111 30322 616      21 715       
   91648.9383  0.0023 -7.8080 3  149.6727 67  74111 30333 429      32 725       
   91661.0637  0.0039 -7.3929 3  613.8515117  74111 303582830      572928       
   91661.0637  0.0039 -6.6345 3  613.8515117  74111 303582830      572929       
   91661.0637  0.0039 -6.6345 3  613.8515117  74111 303582831      572928       
   91661.0637  0.0039 -7.3929 3  613.8515117  74111 303582831      572929       
   91693.6227  0.0009 -5.9289 3  195.9190 75  74111 30337 829      37 731       
   91702.0532  0.0073 -7.2868 3  545.6269 91  74111 3034536 9      463512       
   91702.0532  0.0073 -7.2868 3  545.6269 91  74111 303453610      463511       
   91712.3824  0.0013 -6.0567 3  260.1891 87  74111 30343 835      43 737       
   91734.6235  0.0046 -7.2014 3  303.1861 65  74111 3033228 4      3327 7       
   91734.6235  0.0046 -7.2014 3  303.1861 65  74111 3033228 5      3327 6       
   91800.4235  0.0175 -7.2747 3  973.0677169  74111 303841372      841272       
   91870.5208  0.0008 -5.0141 3  186.1354 73  74111 30336 829      36 730       
   91874.0911  0.0185 -7.7084 3  859.4767117  74111 303584414      594317       
   91874.0911  0.0185 -7.7084 3  859.4767117  74111 303584415      594316       
   91886.4303  0.0010 -6.1617 3   25.0909 29  74111 30314 113      13 211       
   91922.9782  0.0009 -5.8880 3  167.3895 69  74111 30334 827      34 727       
   91933.6527  0.0014 -5.1819 3  289.9179 93  74111 30346 641      46 542       
   91961.3812  0.0023 -7.0373 3  149.6623 67  74111 30333 429      32 726       
   91977.5979  0.0009 -5.0060 3  167.3895 69  74111 30334 826      34 727       
   91989.1456  0.0014 -5.1605 3  333.9057 99  74111 30349 842      49 743       
   92001.4819  0.0009 -5.9117 3  186.1354 73  74111 30336 828      36 730       
   92038.8760  0.0014 -5.1576 3  337.3120 99  74111 30349 940      49 841       
   92073.1004  0.0006 -5.4823 3   17.1615 25  74111 30312 112      11 111       
   92139.0632  0.0013 -5.7161 3  113.7406 55  74111 30327 919      261016       
   92139.0638  0.0013 -6.4622 3  113.7406 55  74111 30327 919      261017       
   92139.1137  0.0013 -6.4622 3  113.7406 55  74111 30327 918      261016       
   92139.1143  0.0013 -5.7161 3  113.7406 55  74111 30327 918      261017       
   92143.4868  0.0007 -5.3813 3    5.8704 13  74111 303 6 4 3       5 3 2       
   92143.7338  0.0007 -6.1055 3    5.8704 13  74111 303 6 4 2       5 3 2       
   92151.3667  0.0007 -6.1055 3    5.8702 13  74111 303 6 4 3       5 3 3       
   92151.6136  0.0007 -5.3813 3    5.8702 13  74111 303 6 4 2       5 3 3       
   92233.0600  0.0019 -7.3020 3  314.7064 97  74111 30348 543      48 544       
   92242.6578  0.0019 -6.5969 3   36.3019 35  74111 30317 017      16 115       
   92245.6575  0.0008 -5.0068 3  176.6179 71  74111 30335 828      35 729       
   92268.5129  0.0052 -7.6114 3  731.5506127  74111 303633132      623230       
   92268.5129  0.0052 -6.8528 3  731.5506127  74111 303633132      623231       
   92268.5129  0.0052 -6.8528 3  731.5506127  74111 303633133      623230       
   92268.5129  0.0052 -7.6114 3  731.5506127  74111 303633133      623231       
   92300.8565  0.0024 -7.3972 3  384.7926107  74111 30353 647      53 648       
   92330.8811  0.0008 -5.8960 3  176.6179 71  74111 30335 827      35 729       
   92361.9019  0.0006 -5.4789 3   17.1244 25  74111 30312 012      11 011       
   92370.8334  0.0023 -7.5243 3  151.6414 69  74111 30334 133      34 134       
   92371.0656  0.0023 -5.5914 3  151.6414 69  74111 30334 133      34 034       
   92382.9343  0.0023 -5.5912 3  151.6414 69  74111 30334 233      34 134       
   92383.1665  0.0023 -7.5242 3  151.6414 69  74111 30334 233      34 034       
   92387.8616  0.0015 -6.0813 3  271.8239 89  74111 30344 836      44 738       
   92393.7536  0.0017 -6.8961 3  354.4790 91  74111 303452025      442123       
   92393.7536  0.0017 -6.1394 3  354.4790 91  74111 303452025      442124       
   92393.7536  0.0017 -6.1394 3  354.4790 91  74111 303452026      442123       
   92393.7536  0.0017 -6.8961 3  354.4790 91  74111 303452026      442124       
   92397.8116  0.0045 -7.5681 3  286.8358 93  74111 30346 542      45 837       
   92412.5859  0.0017 -7.5595 3  143.9194 65  74111 30332 627      32 428       
   92413.0944  0.0054 -5.6373 3  654.1444139  74111 30369 960      69 861       
   92474.4465  0.0048 -5.9506 3  861.0256159  74111 303791267      791168       
   92479.8145  0.0015 -5.1863 3  330.8209 99  74111 30349 743      49 644       
   92484.4033  0.0015 -5.1941 3  251.5316 87  74111 30343 539      43 440       
   92491.8598  0.0017 -7.2467 3  215.6753 81  74111 30340 337      40 338       
   92498.2969  0.0008 -5.8731 3  158.3969 67  74111 30333 826      33 726       
   92528.1863  0.0017 -5.2451 3  215.6741 81  74111 30340 337      40 238       
   92532.7487  0.0008 -4.9991 3  158.3969 67  74111 30333 825      33 726       
   92612.9207  0.0008 -5.0005 3  167.3665 69  74111 30334 827      34 728       
   92617.8332  0.0049 -7.6050 3  175.9114 75  74111 30337 037      36 334       
   92655.7807  0.0034 -5.6185 3  659.7530139  74111 303691158      691059       
   92667.5404  0.0008 -5.8817 3  167.3665 69  74111 30334 826      34 728       
   92675.6833  0.0060 -7.2020 3  444.9672 81  74111 3034033 7      413210       
   92675.6833  0.0060 -7.2020 3  444.9672 81  74111 3034033 8      4132 9       
   92711.1494  0.0014 -7.2356 3  251.5240 87  74111 30343 539      43 340       
   92719.5136  0.0047 -6.6227 3  623.2288135  74111 303671157      671057       
   92755.6772  0.0120 -7.5155 3  731.6392107  74111 303534112      544015       
   92755.6772  0.0120 -7.5155 3  731.6392107  74111 303534113      544014       
   92757.5909  0.0049 -7.6036 3  175.9067 75  74111 30337 137      36 234       
   92765.7855  0.0039 -7.3653 3  229.7816 55  74111 3032725 2      2824 5       
   92765.7855  0.0039 -7.3653 3  229.7816 55  74111 3032725 3      2824 4       
   92809.4689  0.0072 -7.8528 3  859.5795137  74111 303683434      673532       
   92809.4689  0.0072 -7.0940 3  859.5795137  74111 303683434      673533       
   92809.4689  0.0072 -7.0940 3  859.5795137  74111 303683435      673532       
   92809.4689  0.0072 -7.8528 3  859.5795137  74111 303683435      673533       
   92839.0850  0.0019 -5.2207 3  314.6862 97  74111 30348 543      48 444       
   92851.6504  0.0029 -5.3661 3  461.6648117  74111 30358 751      58 652       
   92905.2430  0.0013 -6.5475 3  166.6007 65  74111 303321220      311318       
   92905.2430  0.0013 -5.7961 3  166.6007 65  74111 303321220      311319       
   92905.2430  0.0013 -5.7961 3  166.6007 65  74111 303321221      311318       
   92905.2430  0.0013 -6.5475 3  166.6007 65  74111 303321221      311319       
   92922.3966  0.0015 -5.1721 3  347.0969101  74111 30350 843      50 744       
   92948.2113  0.0026 -6.3481 3  469.4008117  74111 303581049      58 949       
   92960.6577  0.0016 -6.4284 3   45.4506 37  74111 30318 414      18 117       
   92966.3164  0.0008 -4.9954 3  158.3813 67  74111 30333 826      33 727       
   92987.2912  0.0020 -7.3141 3  182.3707 75  74111 30337 235      37 236       
   92989.0378  0.0008 -5.8605 3  149.6727 65  74111 30332 825      32 725       
   92991.3031  0.0020 -5.3485 3  182.3706 75  74111 30337 235      37 136       
   93000.7683  0.0008 -5.8689 3  158.3813 67  74111 30333 825      33 727       
   93007.5343  0.0015 -6.1017 3  324.2772 97  74111 30348 940      48 840       
   93010.4081  0.0008 -4.9940 3  149.6727 65  74111 30332 824      32 725       
   93012.8553  0.0013 -7.2700 3  289.8819 93  74111 30346 641      46 442       
   93063.1138  0.0017 -5.2403 3  215.6753 81  74111 30340 437      40 338       
   93087.5564  0.0020 -5.3477 3  182.3707 75  74111 30337 335      37 236       
   93091.5683  0.0020 -7.3132 3  182.3706 75  74111 30337 335      37 136       
   93099.4402  0.0017 -7.2415 3  215.6741 81  74111 30340 437      40 238       
   93106.5670  0.0012 -6.3480 3   37.7475 35  74111 30317 216      16 314       
   93139.7905  0.0023 -7.0556 3  444.9989101  74111 303502327      492425       
   93139.7905  0.0023 -6.2982 3  444.9989101  74111 303502327      492426       
   93139.7905  0.0023 -6.2982 3  444.9989101  74111 303502328      492425       
   93139.7905  0.0023 -7.0556 3  444.9989101  74111 303502328      492426       
   93140.8838  0.0030 -6.9158 3   39.3787 35  74111 30317 314      17 017       
   93187.3293  0.0007 -4.9848 3   17.1244 25  74111 30312 112      11 011       
   93198.1981  0.0325 -7.6243 3 1164.3743185  74111 303921479      921379       
   93278.0870  0.0113 -7.3582 3  997.9221147  74111 303733736      723835       
   93278.0870  0.0113 -7.3582 3  997.9221147  74111 303733737      723834       
   93282.8482  0.0031 -6.7866 3  103.1004 57  74111 30328 127      27 424       
   93301.4806  0.0008 -4.9915 3  149.6623 65  74111 30332 825      32 726       
   93322.8509  0.0008 -5.8577 3  149.6623 65  74111 30332 824      32 726       
   93367.2757  0.0022 -5.3472 3  485.1248119  74111 303591049      59 950       
   93397.7548  0.0017 -6.1068 3  283.7204 91  74111 30345 837      45 739       
   93410.3069  0.0008 -5.8499 3  141.2164 63  74111 30331 824      31 724       
   93423.3313  0.0008 -4.9905 3  141.2164 63  74111 30331 823      31 724       
   93435.9593  0.0015 -7.0790 3   50.3999 39  74111 30319 416      19 118       
   93442.9433  0.0038 -6.4452 3  160.0634 69  74111 30334 529      34 431       
   93485.1548  0.0011 -5.6109 3   50.3982 39  74111 30319 416      18 513       
   93491.4325  0.0017 -6.6064 3   40.8532 37  74111 30318 118      17 216       
   93512.3408  0.0017 -7.2442 3  262.9504 89  74111 30344 440      44 441       
   93589.2470  0.0011 -6.3130 3   50.3948 39  74111 30319 416      18 514       
   93615.4668  0.0008 -4.9889 3  141.2095 63  74111 30331 824      31 725       
   93628.4912  0.0008 -5.8480 3  141.2095 63  74111 30331 823      31 725       
   93668.6244  0.0207 -7.6453 3 1146.5610157  74111 303784038      774137       
   93668.6244  0.0207 -7.6453 3 1146.5610157  74111 303784039      774136       
   93676.4533  0.0051 -7.9467 3  354.6840 71  74111 3033530 5      3629 7       
   93676.4533  0.0051 -7.1822 3  354.6840 71  74111 3033530 5      3629 8       
   93676.4533  0.0051 -7.1822 3  354.6840 71  74111 3033530 6      3629 7       
   93676.4533  0.0051 -7.9467 3  354.6840 71  74111 3033530 6      3629 8       
   93677.6094  0.0017 -5.2057 3  262.9449 89  74111 30344 440      44 341       
   93677.9477  0.0088 -7.3594 3  614.1460 97  74111 303483810      493713       
   93677.9477  0.0088 -7.3594 3  614.1460 97  74111 303483811      493712       
   93711.4919  0.0012 -6.6514 3  229.8628 75  74111 303371522      361620       
   93711.4919  0.0012 -5.8973 3  229.8628 75  74111 303371522      361621       
   93711.4919  0.0012 -5.8973 3  229.8628 75  74111 303371523      361620       
   93711.4919  0.0012 -6.6514 3  229.8628 75  74111 303371523      361621       
   93736.2724  0.0023 -5.2737 3  384.7447107  74111 30353 647      53 548       
   93774.1034  0.0008 -5.8412 3  133.0272 61  74111 30330 823      30 723       
   93781.8948  0.0008 -4.9886 3  133.0272 61  74111 30330 822      30 723       
   93810.2580  0.0031 -7.9171 3  166.7774 45  74111 3032222 0      2321 3       
   93810.2580  0.0031 -7.9171 3  166.7774 45  74111 3032222 1      2321 2       
   93836.8669  0.0032 -7.2377 3  545.8844111  74111 303552629      542727       
   93836.8669  0.0032 -6.4798 3  545.8844111  74111 303552629      542728       
   93836.8669  0.0032 -6.4798 3  545.8844111  74111 303552630      542727       
   93836.8669  0.0032 -7.2377 3  545.8844111  74111 303552630      542728       
   93837.2679  0.0052 -7.8767 3  481.2727119  74111 30359 951      581246       
   93902.8038  0.0263 -7.8348 3  944.9652123  74111 303614615      624518       
   93902.8038  0.0263 -7.8348 3  944.9652123  74111 303614616      624517       
   93906.5170  0.0008 -4.9875 3  133.0228 61  74111 30330 823      30 724       
   93914.3085  0.0008 -5.8400 3  133.0228 61  74111 30330 822      30 724       
   93975.3552  0.0398 -7.9553 3 1305.4779167  74111 303834340      824439       
   93975.3552  0.0398 -7.9553 3 1305.4779167  74111 303834341      824438       
   93977.6658  0.0088 -5.8125 3  772.5913151  74111 303751065      75 966       
   94007.2478  0.0029 -6.2254 3  257.4323 87  74111 30343 736      43 638       
   94047.6754  0.0015 -5.1834 3  360.5440103  74111 30351 844      51 745       
   94068.3126  0.0006 -5.4750 3   18.1691 25  74111 30312 211      11 210       
   94089.9008  0.0008 -5.8344 3  125.1048 59  74111 30329 822      29 722       
   94094.4706  0.0008 -4.9882 3  125.1048 59  74111 30329 821      29 722       
   94121.7843  0.0175 -6.2133 3 1015.4082173  74111 303861274      861175       
   94134.8577  0.0013 -5.1257 3  324.2772 97  74111 30348 939      48 840       
   94141.4988  0.0024 -7.3439 3   48.8093 39  74111 30319 317      19 019       
   94152.7752  0.0059 -7.8642 3  350.6254103  74111 30351 547      50 842       
   94162.4873  0.0006 -5.4325 3    8.2601 17  74111 303 8 3 6       7 2 5       
   94173.8342  0.0008 -4.9876 3  125.1020 59  74111 30329 822      29 723       
   94178.4040  0.0008 -5.8337 3  125.1020 59  74111 30329 821      29 723       
   94200.0052  0.0021 -6.5974 3   97.9400 55  74111 30327 225      26 522       
   94290.7107  0.0006 -6.0965 3    8.2601 17  74111 303 8 3 5       7 2 5       
   94310.8673  0.0038 -6.8979 3   85.3593 51  74111 30325 322      25 224       
   94333.2523  0.0047 -7.5936 3  299.0403 95  74111 30347 543      46 838       
   94357.5831  0.0052 -7.6220 3  185.4758 77  74111 30338 038      37 335       
   94365.1682  0.0009 -5.8295 3  117.4488 57  74111 30328 821      28 721       
   94367.7927  0.0009 -4.9894 3  117.4488 57  74111 30328 820      28 721       
   94409.8734  0.0013 -5.6422 3   86.3330 49  74111 30324 718      23 815       
   94409.9862  0.0013 -6.3801 3   86.3330 49  74111 30324 718      23 816       
   94416.1706  0.0013 -6.3800 3   86.3330 49  74111 30324 717      23 815       
   94416.2834  0.0013 -5.6421 3   86.3330 49  74111 30324 717      23 816       
   94417.3694  0.0009 -4.9890 3  117.4471 57  74111 30328 821      28 722       
   94419.9939  0.0009 -5.8290 3  117.4471 57  74111 30328 820      28 722       
   94457.8948  0.0053 -7.6210 3  185.4724 77  74111 30338 138      37 235       
   94477.5906  0.0044 -7.4426 3  657.1227121  74111 303602931      593029       
   94477.5906  0.0044 -6.6843 3  657.1227121  74111 303602931      593030       
   94477.5906  0.0044 -6.6843 3  657.1227121  74111 303602932      593029       
   94477.5906  0.0044 -7.4426 3  657.1227121  74111 303602932      593030       
   94508.3103  0.0014 -6.7761 3  303.5182 85  74111 303421824      411922       
   94508.3103  0.0014 -6.0203 3  303.5182 85  74111 303421824      411923       
   94508.3103  0.0014 -6.0203 3  303.5182 85  74111 303421825      411922       
   94508.3103  0.0014 -6.7761 3  303.5182 85  74111 303421825      411923       
   94581.7454  0.0007 -5.2442 3   21.3069 27  74111 30313 112      12 211       
   94605.8141  0.0009 -5.8264 3  110.0588 55  74111 30327 820      27 720       
   94607.2879  0.0009 -4.9922 3  110.0588 55  74111 30327 819      27 720       
   94635.5700  0.0069 -7.2470 3  507.0105 87  74111 3034335 8      443411       
   94635.5700  0.0069 -7.2470 3  507.0105 87  74111 3034335 9      443410       
   94637.6328  0.0009 -4.9919 3  110.0578 55  74111 30327 820      27 721       
   94639.1066  0.0009 -5.8262 3  110.0578 55  74111 30327 819      27 721       
   94640.9356  0.0014 -5.1816 3  302.1869 95  74111 30347 642      47 543       
   94653.5601  0.0006 -6.3052 3   43.2094 25  74111 3031211 1      1111 0       
   94653.5601  0.0006 -6.3052 3   43.2094 25  74111 3031211 2      1111 1       
   94658.5745  0.0006 -6.0141 3   38.7245 25  74111 3031210 2      1110 1       
   94658.5745  0.0006 -6.0141 3   38.7245 25  74111 3031210 3      1110 2       
   94665.8775  0.0006 -5.8497 3   34.6669 25  74111 30312 9 3      11 9 2       
   94665.8775  0.0006 -5.8497 3   34.6669 25  74111 30312 9 4      11 9 3       
   94676.6573  0.0006 -5.7383 3   31.0367 25  74111 30312 8 4      11 8 3       
   94676.6573  0.0006 -5.7383 3   31.0367 25  74111 30312 8 5      11 8 4       
   94693.0457  0.0006 -5.6568 3   27.8340 25  74111 30312 7 6      11 7 5       
   94693.0459  0.0006 -5.6568 3   27.8340 25  74111 30312 7 5      11 7 4       
   94699.0198  0.0044 -7.2636 3  274.7875 61  74111 3033027 3      3126 6       
   94699.0198  0.0044 -7.2636 3  274.7875 61  74111 3033027 4      3126 5       
   94718.1745  0.0015 -5.1908 3  343.9374101  74111 30350 744      50 645       
   94719.1930  0.0006 -5.5951 3   25.0592 25  74111 30312 6 7      11 6 6       
   94719.2127  0.0006 -5.5951 3   25.0592 25  74111 30312 6 6      11 6 5       
   94760.9405  0.0158 -7.6230 3  810.6734113  74111 303564313      574216       
   94760.9405  0.0158 -7.6230 3  810.6734113  74111 303564314      574215       
   94763.7172  0.0006 -5.5477 3   22.7132 25  74111 30312 5 8      11 5 7       
   94764.8077  0.0006 -5.5477 3   22.7132 25  74111 30312 5 7      11 5 6       
   94767.0923  0.0025 -6.0669 3   47.2987 39  74111 30319 218      18 315       
   94808.2067  0.0020 -6.1330 3  295.8778 93  74111 30346 838      46 740       
   94811.6541  0.0006 -5.4856 3   19.3067 25  74111 30312 310      11 3 9       
   94816.5492  0.0009 -5.8253 3  102.9346 53  74111 30326 819      26 719       
   94817.3570  0.0009 -4.9966 3  102.9346 53  74111 30326 818      26 719       
   94835.3339  0.0006 -5.5114 3   20.7974 25  74111 30312 4 9      11 4 8       
   94835.5327  0.0009 -4.9964 3  102.9340 53  74111 30326 819      26 720       
   94836.3406  0.0009 -5.8251 3  102.9340 53  74111 30326 818      26 720       
   94869.4737  0.0006 -5.5111 3   20.7985 25  74111 30312 4 8      11 4 7       
   94932.4466  0.0048 -5.8995 3  839.9832157  74111 303781266      781167       
   94942.8669  0.0012 -7.3577 3  292.7109 93  74111 30346 740      46 541       
   94962.5686  0.0034 -7.3375 3   59.2484 43  74111 30321 219      21 121       
   94991.5890  0.0008 -6.1483 3   29.6839 31  74111 30315 213      14 311       
   95001.1752  0.0009 -5.8260 3   96.0759 51  74111 30325 818      25 718       
   95001.6066  0.0009 -5.0026 3   96.0759 51  74111 30325 817      25 718       
   95012.2444  0.0009 -5.0025 3   96.0755 51  74111 30325 818      25 719       
   95012.6758  0.0009 -5.8259 3   96.0755 51  74111 30325 817      25 719       
   95037.8241  0.0012 -7.3469 3  305.1251 95  74111 30347 741      47 542       
   95047.6685  0.0013 -5.7106 3  132.6906 59  74111 303291020      281117       
   95047.6685  0.0013 -6.4583 3  132.6906 59  74111 303291020      281118       
   95047.6741  0.0013 -6.4583 3  132.6906 59  74111 303291019      281117       
   95047.6742  0.0013 -5.7106 3  132.6906 59  74111 303291019      281118       
   95055.4656  0.0058 -7.6702 3  778.6998131  74111 303653233      643331       
   95055.4656  0.0058 -6.9117 3  778.6998131  74111 303653233      643332       
   95055.4656  0.0058 -6.9117 3  778.6998131  74111 303653234      643331       
   95055.4656  0.0058 -7.6702 3  778.6998131  74111 303653234      643332       
   95089.3678  0.0030 -7.4665 3  105.2252 57  74111 30328 226      27 522       
   95141.1731  0.0011 -5.6331 3   43.7821 37  74111 30318 316      17 413       
   95162.8089  0.0009 -5.8288 3   89.4824 49  74111 30324 817      24 717       
   95163.0330  0.0009 -5.0104 3   89.4824 49  74111 30324 816      24 717       
   95169.1061  0.0009 -5.0104 3   89.4822 49  74111 30324 817      24 718       
   95169.3302  0.0009 -5.8287 3   89.4822 49  74111 30324 816      24 718       
   95171.8230  0.0018 -7.5938 3  135.3659 63  74111 30331 626      31 427       
   95190.5102  0.0014 -6.0580 3  311.5203 95  74111 30347 939      47 839       
   95226.4472  0.0032 -7.5166 3  477.2334119  74111 30359 752      59 753       
   95258.7507  0.0025 -7.5152 3  160.5098 71  74111 30335 134      35 135       
   95258.9063  0.0025 -5.5830 3  160.5098 71  74111 30335 134      35 035       
   95267.1447  0.0025 -5.5829 3  160.5098 71  74111 30335 234      35 135       
   95267.3003  0.0025 -7.5152 3  160.5098 71  74111 30335 234      35 035       
   95274.4504  0.0019 -6.9226 3  387.5570 95  74111 303472126      462224       
   95274.4504  0.0019 -6.1658 3  387.5570 95  74111 303472126      462225       
   95274.4504  0.0019 -6.1658 3  387.5570 95  74111 303472127      462224       
   95274.4504  0.0019 -6.9226 3  387.5570 95  74111 303472127      462225       
   95304.0528  0.0009 -5.8336 3   83.1540 47  74111 30323 816      23 716       
   95304.1656  0.0009 -5.0201 3   83.1540 47  74111 30323 815      23 716       
   95307.5410  0.0009 -5.0201 3   83.1539 47  74111 30323 816      23 717       
   95307.6538  0.0009 -5.8336 3   83.1539 47  74111 30323 815      23 717       
   95313.4809  0.0006 -5.4809 3   19.3334 25  74111 30312 3 9      11 3 8       
   95333.5507  0.0012 -7.3702 3  280.5404 91  74111 30345 739      45 540       
   95367.2995  0.0016 -5.1945 3  374.2461105  74111 30352 845      52 746       
   95392.6966  0.0015 -5.1909 3  262.9504 89  74111 30344 540      44 441       
   95411.2035  0.0006 -5.4546 3   17.8399 25  74111 30312 111      11 110       
   95427.1221  0.0009 -5.8407 3   77.0905 45  74111 30322 815      22 715       
   95427.1770  0.0009 -5.0318 3   77.0905 45  74111 30322 814      22 715       
   95428.9992  0.0009 -5.0318 3   77.0905 45  74111 30322 815      22 716       
   95429.0541  0.0009 -5.8407 3   77.0905 45  74111 30322 814      22 716       
   95450.7815  0.0137 -6.3708 3 1112.6042181  74111 303901377      901278       
   95451.6557  0.0014 -7.2624 3  302.1599 95  74111 30347 642      47 443       
   95458.6964  0.0056 -7.7711 3  337.3120101  74111 30350 546      49 841       
   95493.4721  0.0036 -6.3245 3  211.0766 79  74111 30339 633      39 535       
   95514.3968  0.0141 -6.0130 3  900.7030163  74111 303811170      811071       
   95517.0090  0.0050 -7.6359 3  311.5203 97  74111 30348 544      47 839       
   95533.5397  0.0038 -5.4850 3  562.2578129  74111 30364 856      64 757       
   95533.9389  0.0010 -5.8502 3   71.2918 43  74111 30321 814      21 714       
   95533.9647  0.0010 -5.0456 3   71.2918 43  74111 30321 813      21 714       
   95534.9175  0.0010 -5.0456 3   71.2917 43  74111 30321 814      21 715       
   95534.9433  0.0010 -5.8502 3   71.2917 43  74111 30321 813      21 715       
   95557.6666  0.0103 -6.3270 3 1088.7131179  74111 303891376      891277       
   95557.9652  0.0015 -7.2274 3  262.9449 89  74111 30344 540      44 341       
   95564.4374  0.0083 -7.9207 3  910.6005141  74111 303703535      693633       
   95564.4374  0.0083 -7.1620 3  910.6005141  74111 303703535      693634       
   95564.4374  0.0083 -7.1620 3  910.6005141  74111 303703536      693633       
   95564.4374  0.0083 -7.9207 3  910.6005141  74111 303703536      693634       
   95582.0269  0.0018 -7.2370 3  226.2437 83  74111 30341 338      41 339       
   95587.7231  0.0012 -7.3378 3  317.7830 97  74111 30348 742      48 543       
   95602.7505  0.0006 -6.0969 3    8.2121 17  74111 303 8 3 6       7 2 6       
   95607.7686  0.0018 -5.2387 3  226.2428 83  74111 30341 338      41 239       
   95623.2351  0.0058 -7.9544 3  410.2448 77  74111 3033832 6      3931 8       
   95623.2351  0.0058 -7.1900 3  410.2448 77  74111 3033832 6      3931 9       
   95623.2351  0.0058 -7.1900 3  410.2448 77  74111 3033832 7      3931 8       
   95623.2351  0.0058 -7.9544 3  410.2448 77  74111 3033832 7      3931 9       
   95626.2004  0.0010 -5.8623 3   65.7575 41  74111 30320 813      20 713       
   95626.2120  0.0010 -5.0619 3   65.7575 41  74111 30320 812      20 713       
   95626.6931  0.0010 -5.0619 3   65.7575 41  74111 30320 813      20 714       
   95626.7047  0.0010 -5.8623 3   65.7575 41  74111 30320 812      20 714       
   95662.7198  0.0108 -7.4457 3  686.7170103  74111 303514011      523914       
   95662.7198  0.0108 -7.4457 3  686.7170103  74111 303514012      523913       
   95700.2067  0.0018 -6.3823 3   50.3999 39  74111 30319 415      19 118       
   95705.4272  0.0010 -5.8773 3   60.4877 39  74111 30319 812      19 712       
   95705.4322  0.0010 -5.0808 3   60.4877 39  74111 30319 811      19 712       
   95705.6659  0.0010 -5.0808 3   60.4877 39  74111 30319 812      19 713       
   95705.6709  0.0010 -5.8773 3   60.4877 39  74111 30319 811      19 713       
   95726.7340  0.0084 -6.8783 3  778.4576151  74111 303751264      751164       
   95730.9739  0.0006 -5.4335 3    8.2121 17  74111 303 8 3 5       7 2 6       
   95737.9420  0.0037 -7.5558 3  205.2866 51  74111 3032524 1      2623 4       
   95737.9420  0.0037 -7.5558 3  205.2866 51  74111 3032524 2      2623 3       
   95749.4022  0.0011 -6.2873 3   50.3982 39  74111 30319 415      18 513       
   95763.0633  0.0041 -7.5782 3  357.3497103  74111 30351 745      501040       
   95772.9984  0.0010 -5.8956 3   55.4822 37  74111 30318 811      18 711       
   95773.0004  0.0010 -5.1028 3   55.4822 37  74111 30318 810      18 711       
   95773.1091  0.0010 -5.1028 3   55.4822 37  74111 30318 811      18 712       
   95773.1112  0.0010 -5.8956 3   55.4822 37  74111 30318 810      18 712       
   95814.4543  0.0033 -5.5683 3  641.3539137  74111 303681157      681058       
   95822.9256  0.0012 -6.5516 3  189.4559 69  74111 303341321      331419       
   95822.9256  0.0012 -5.7995 3  189.4559 69  74111 303341321      331420       
   95822.9256  0.0012 -5.7995 3  189.4559 69  74111 303341322      331419       
   95822.9256  0.0012 -6.5516 3  189.4559 69  74111 303341322      331420       
   95830.1760  0.0010 -5.9175 3   50.7408 35  74111 30317 810      17 710       
   95830.1768  0.0010 -5.1283 3   50.7408 35  74111 30317 8 9      17 710       
   95830.2250  0.0010 -5.1283 3   50.7408 35  74111 30317 810      17 711       
   95830.2258  0.0010 -5.9175 3   50.7408 35  74111 30317 8 9      17 711       
   95853.4945  0.0011 -5.5817 3   50.3948 39  74111 30319 415      18 514       
   95865.2540  0.0017 -7.0241 3   55.5989 41  74111 30320 417      20 119       
   95878.1221  0.0010 -5.9439 3   46.2635 33  74111 30316 8 9      16 7 9       
   95878.1224  0.0010 -5.1580 3   46.2635 33  74111 30316 8 8      16 7 9       
   95878.1426  0.0010 -5.1580 3   46.2635 33  74111 30316 8 9      16 710       
   95878.1429  0.0010 -5.9439 3   46.2635 33  74111 30316 8 8      16 710       
   95904.6592  0.0053 -7.6950 3  324.2772 99  74111 30349 545      48 840       
   95907.5766  0.0006 -6.2273 3    9.4714 19  74111 303 9 2 8       8 1 8       
   95908.3318  0.0032 -6.7903 3  110.4695 59  74111 30329 128      28 425       
   95917.9107  0.0011 -5.9756 3   42.0501 31  74111 30315 8 8      15 7 8       
   95917.9108  0.0011 -5.1928 3   42.0501 31  74111 30315 8 7      15 7 8       
   95917.9187  0.0011 -5.1928 3   42.0501 31  74111 30315 8 8      15 7 9       
   95917.9188  0.0011 -5.9756 3   42.0501 31  74111 30315 8 7      15 7 9       
   95928.4704  0.0021 -7.3054 3  192.0890 77  74111 30338 236      38 237       
   95931.2355  0.0021 -5.3417 3  192.0890 77  74111 30338 236      38 137       
   95931.4774  0.0008 -6.1282 3   11.7162 21  74111 30310 1 9       9 0 9       
   95950.5363  0.0011 -5.2339 3   38.1006 29  74111 30314 8 6      14 7 7       
   95950.5363  0.0011 -6.0138 3   38.1006 29  74111 30314 8 7      14 7 7       
   95950.5392  0.0011 -6.0138 3   38.1006 29  74111 30314 8 6      14 7 8       
   95950.5392  0.0011 -5.2339 3   38.1006 29  74111 30314 8 7      14 7 8       
   95976.9199  0.0011 -5.2833 3   34.4148 27  74111 30313 8 5      13 7 6       
   95976.9199  0.0011 -6.0605 3   34.4148 27  74111 30313 8 6      13 7 6       
   95976.9208  0.0011 -5.2833 3   34.4148 27  74111 30313 8 6      13 7 7       
   95976.9209  0.0011 -6.0605 3   34.4148 27  74111 30313 8 5      13 7 7       
   95992.7975  0.0013 -5.0964 3  311.5203 95  74111 30347 938      47 839       
   95997.6313  0.0026 -7.0913 3  481.9686105  74111 303522428      512526       
   95997.6313  0.0026 -6.3338 3  481.9686105  74111 303522428      512527       
   95997.6313  0.0026 -6.3338 3  481.9686105  74111 303522429      512526       
   95997.6313  0.0026 -7.0913 3  481.9686105  74111 303522429      512527       
   95997.9132  0.0011 -5.3441 3   30.9926 25  74111 30312 8 4      12 7 5       
   95997.9132  0.0011 -6.1187 3   30.9926 25  74111 30312 8 5      12 7 5       
   95997.9135  0.0011 -6.1187 3   30.9926 25  74111 30312 8 4      12 7 6       
   95997.9135  0.0011 -5.3441 3   30.9926 25  74111 30312 8 5      12 7 6       
   95998.6618  0.0138 -7.4353 3 1052.8082151  74111 303753837      743936       
   95998.6618  0.0138 -7.4353 3 1052.8082151  74111 303753838      743935       
   96000.1805  0.0021 -5.3411 3  192.0890 77  74111 30338 336      38 237       
   96002.9456  0.0021 -7.3048 3  192.0890 77  74111 30338 336      38 137       
   96003.7377  0.0018 -5.2353 3  226.2437 83  74111 30341 438      41 339       
   96014.3017  0.0011 -5.4213 3   27.8340 23  74111 30311 8 3      11 7 4       
   96014.3017  0.0011 -6.1937 3   27.8340 23  74111 30311 8 4      11 7 4       
   96014.3018  0.0011 -6.1937 3   27.8340 23  74111 30311 8 3      11 7 5       
   96014.3018  0.0011 -5.4213 3   27.8340 23  74111 30311 8 4      11 7 5       
   96020.2529  0.0011 -6.2429 3   39.2827 35  74111 30317 314      16 412       
   96026.8069  0.0011 -5.5250 3   24.9388 21  74111 30310 8 2      10 7 3       
   96026.8069  0.0011 -6.2952 3   24.9388 21  74111 30310 8 2      10 7 4       
   96026.8069  0.0011 -6.2952 3   24.9388 21  74111 30310 8 3      10 7 3       
   96026.8069  0.0011 -5.5250 3   24.9388 21  74111 30310 8 3      10 7 4       
   96029.4794  0.0018 -7.2333 3  226.2428 83  74111 30341 438      41 239       
   96036.0876  0.0012 -5.6776 3   22.3071 19  74111 303 9 8 1       9 7 2       
   96036.0876  0.0012 -6.4458 3   22.3071 19  74111 303 9 8 1       9 7 3       
   96036.0876  0.0012 -6.4458 3   22.3071 19  74111 303 9 8 2       9 7 2       
   96036.0876  0.0012 -5.6776 3   22.3071 19  74111 303 9 8 2       9 7 3       
   96042.7413  0.0012 -5.9522 3   19.9387 17  74111 303 8 8 0       8 7 1       
   96042.7413  0.0012 -6.7187 3   19.9387 17  74111 303 8 8 0       8 7 2       
   96042.7413  0.0012 -6.7187 3   19.9387 17  74111 303 8 8 1       8 7 1       
   96042.7413  0.0012 -5.9522 3   19.9387 17  74111 303 8 8 1       8 7 2       
   96100.3067  0.0056 -7.6394 3  195.2913 79  74111 30339 039      38 336       
   96106.3113  0.0005 -5.9364 3   12.2528 21  74111 30310 2 8       9 1 8       
   96143.8554  0.0010 -6.2639 3   43.7487 37  74111 30318 316      17 414       
   96147.6604  0.0178 -6.4106 3 1136.7399183  74111 303911378      911279       
   96172.0479  0.0056 -7.6387 3  195.2889 79  74111 30339 139      38 236       
   96197.0928  0.0019 -7.2864 3  327.4762 99  74111 30349 544      49 545       
   96227.4646  0.0012 -7.3845 3  268.6140 89  74111 30344 738      44 539       
   96267.5234  0.0006 -5.4540 3   18.3997 25  74111 30312 210      11 2 9       
   96281.8675  0.0020 -5.3035 3  469.4008117  74111 303581048      58 949       
   96344.4713  0.0046 -7.7014 3  417.0114111  74111 30355 848      541143       
   96352.3766  0.0261 -7.7314 3 1205.3052161  74111 303804139      794238       
   96352.3766  0.0261 -7.7314 3 1205.3052161  74111 303804140      794237       
   96432.2256  0.0079 -6.2794 3 1065.0707177  74111 303881375      881276       
   96440.8561  0.0020 -6.5705 3   40.7512 37  74111 30318 018      17 116       
   96545.2642  0.0023 -6.2858 3  453.9556115  74111 303571048      57 948       
   96552.8063  0.0013 -7.3302 3  330.6850 99  74111 30349 743      49 544       
   96602.7747  0.0082 -7.3084 3  573.1103 93  74111 3034637 9      473612       
   96602.7747  0.0082 -7.3084 3  573.1103 93  74111 303463710      473611       
   96619.8644  0.0012 -6.6642 3  256.6201 79  74111 303391623      381721       
   96619.8644  0.0012 -5.9098 3  256.6201 79  74111 303391623      381722       
   96619.8644  0.0012 -5.9098 3  256.6201 79  74111 303391624      381721       
   96619.8644  0.0012 -6.6642 3  256.6201 79  74111 303391624      381722       
   96635.6224  0.0049 -7.2124 3  323.8597 67  74111 3033329 4      3428 7       
   96635.6224  0.0049 -7.2124 3  323.8597 67  74111 3033329 5      3428 6       
   96648.0593  0.0019 -5.2132 3  327.4612 99  74111 30349 544      49 445       
   96656.0201  0.0012 -5.5568 3   39.2615 35  74111 30317 314      16 413       
   96669.0977  0.0036 -7.2826 3  586.7408115  74111 303572730      562828       
   96669.0977  0.0036 -6.5247 3  586.7408115  74111 303572730      562829       
   96669.0977  0.0036 -6.5247 3  586.7408115  74111 303572731      562828       
   96669.0977  0.0036 -7.2826 3  586.7408115  74111 303572731      562829       
   96687.7381  0.0023 -6.1600 3  308.2952 95  74111 30347 839      47 741       
   96756.8582  0.0045 -7.6762 3  579.4779131  74111 30365 857      65 858       
   96777.5027  0.0219 -7.7421 3  893.7511119  74111 303594514      604417       
   96777.5027  0.0219 -7.7421 3  893.7511119  74111 303594515      604416       
   96807.7451  0.0071 -7.8733 3  691.4923143  74111 30371 962      71 963       
   96836.4627  0.0012 -5.5786 3   63.0036 43  74111 30321 517      20 614       
   96851.1416  0.0012 -6.2980 3   63.0031 43  74111 30321 517      20 615       
   96880.3249  0.0016 -5.2053 3  388.2024107  74111 30353 846      53 747       
   96898.6631  0.0017 -7.2331 3  274.6197 91  74111 30345 441      45 442       
   96941.1731  0.0024 -7.3780 3  398.9116109  74111 30354 648      54 649       
   96948.4771  0.0041 -7.4803 3  314.7223 97  74111 30348 643      47 938       
   97018.6890  0.0017 -5.1999 3  274.6157 91  74111 30345 441      45 342       
   97055.4134  0.0013 -6.0186 3  299.0403 93  74111 30346 938      46 838       
   97072.4021  0.0008 -5.2490 3    6.0489 11  74111 303 5 5 1       4 4 0       
   97072.4022  0.0008 -5.9895 3    6.0489 11  74111 303 5 5 0       4 4 0       
   97072.4076  0.0008 -5.9895 3    6.0489 11  74111 303 5 5 1       4 4 1       
   97072.4077  0.0008 -5.2490 3    6.0489 11  74111 303 5 5 0       4 4 1       
   97097.9471  0.0015 -5.1955 3  357.3051103  74111 30351 745      51 646       
   97272.1558  0.0013 -5.6325 3  102.8527 53  74111 30326 819      25 916       
   97272.1682  0.0013 -6.3739 3  102.8527 53  74111 30326 819      25 917       
   97272.9637  0.0013 -6.3739 3  102.8527 53  74111 30326 818      25 916       
   97272.9761  0.0013 -5.6325 3  102.8527 53  74111 30326 818      25 917       
   97281.6761  0.0048 -7.4966 3  701.8605125  74111 303623032      613130       
   97281.6761  0.0048 -6.7384 3  701.8605125  74111 303623032      613131       
   97281.6761  0.0048 -6.7384 3  701.8605125  74111 303623033      613130       
   97281.6761  0.0048 -7.4966 3  701.8605125  74111 303623033      613131       
   97295.1418  0.0012 -6.2934 3   63.0036 43  74111 30321 516      20 614       
   97309.8207  0.0012 -5.5736 3   63.0031 43  74111 30321 516      20 615       
   97384.1565  0.0208 -6.2360 3 1038.4325175  74111 303871275      871176       
   97400.0834  0.0015 -6.7979 3  334.1738 89  74111 303441925      432023       
   97400.0834  0.0015 -6.0420 3  334.1738 89  74111 303441925      432024       
   97400.0834  0.0015 -6.0420 3  334.1738 89  74111 303441926      432023       
   97400.0834  0.0015 -6.7979 3  334.1738 89  74111 303441926      432024       
   97421.3106  0.0042 -6.5469 3  605.3802133  74111 303661156      661056       
   97424.2656  0.0015 -5.1821 3  314.7064 97  74111 30348 643      48 544       
   97479.2367  0.0058 -5.6366 3  672.6008141  74111 30370 961      70 862       
   97524.2944  0.0008 -5.2589 3   14.9161 23  74111 30311 210      10 1 9       
   97575.7796  0.0066 -7.2198 3  469.8661 83  74111 3034134 7      423310       
   97575.7796  0.0066 -7.2198 3  469.8661 83  74111 3034134 8      4233 9       
   97579.1392  0.0011 -7.9156 3   53.5921 41  74111 30320 218      19 415       
   97619.9924  0.0012 -5.0698 3  299.0403 93  74111 30346 937      46 838       
   97621.5847  0.0029 -5.3586 3  477.1536119  74111 30359 752      59 653       
   97625.7623  0.0013 -7.4007 3  256.9326 87  74111 30343 737      43 538       
   97657.1962  0.0139 -7.5449 3  763.3368109  74111 303544212      554115       
   97657.1962  0.0139 -7.5449 3  763.3368109  74111 303544213      554114       
   97660.5793  0.0226 -6.4466 3 1161.1167185  74111 303921379      921280       
   97667.3522  0.0042 -7.3737 3  247.8648 57  74111 3032826 2      2925 5       
   97667.3522  0.0042 -7.3737 3  247.8648 57  74111 3032826 3      2925 4       
   97744.8848  0.0028 -6.1177 3   52.3836 41  74111 30320 219      19 316       
   97821.2570  0.0049 -5.8464 3  819.2054155  74111 303771265      771166       
   97824.4696  0.0018 -7.4761 3  122.4496 61  74111 30330 327      29 623       
   97828.9595  0.0065 -7.7334 3  827.3132135  74111 303673334      663432       
   97828.9595  0.0065 -6.9749 3  827.3132135  74111 303673334      663433       
   97828.9595  0.0065 -6.9749 3  827.3132135  74111 303673335      663432       
   97828.9595  0.0065 -7.7334 3  827.3132135  74111 303673335      663433       
   97846.8603  0.0060 -7.6572 3  205.3578 81  74111 30340 040      39 337       
   97865.1154  0.0012 -6.1144 3   28.8387 31  74111 30315 114      14 212       
   97888.2486  0.0013 -7.3240 3  343.8317101  74111 30350 744      50 545       
   97897.9985  0.0060 -7.6567 3  205.3561 81  74111 30340 140      39 237       
   97936.1245  0.0040 -6.6334 3  123.8052 61  74111 30330 426      30 328       
   97958.6203  0.0013 -5.7096 3  153.1176 63  74111 303311121      301218       
   97958.6203  0.0013 -6.4586 3  153.1176 63  74111 303311121      301219       
   97958.6209  0.0013 -6.4586 3  153.1176 63  74111 303311120      301218       
   97958.6209  0.0013 -5.7096 3  153.1176 63  74111 303311120      301219       
   97993.3156  0.0010 -5.4375 3   29.5838 31  74111 30315 213      14 312       
   98015.3295  0.0067 -6.2285 3 1041.6809175  74111 303871374      871275       
   98030.2906  0.0014 -7.2562 3  314.6862 97  74111 30348 643      48 444       
   98030.9743  0.0023 -5.2660 3  398.8752109  74111 30354 648      54 549       
   98104.3828  0.0019 -7.6285 3  127.0720 61  74111 30330 625      30 426       
   98114.1539  0.0157 -7.1788 3  950.7283167  74111 303831371      831271       
   98142.9072  0.0026 -7.5076 3  169.6296 73  74111 30336 135      36 136       
   98143.0113  0.0026 -5.5760 3  169.6296 73  74111 30336 135      36 036       
   98145.4145  0.0021 -6.9535 3  422.1070 99  74111 303492227      482325       
   98145.4145  0.0021 -6.1967 3  422.1070 99  74111 303492227      482326       
   98145.4145  0.0021 -6.1967 3  422.1070 99  74111 303492228      482325       
   98145.4145  0.0021 -6.9535 3  422.1070 99  74111 303492228      482326       
   98148.7164  0.0026 -5.5760 3  169.6296 73  74111 30336 235      36 136       
   98148.8206  0.0026 -7.5075 3  169.6296 73  74111 30336 235      36 036       
   98152.6617  0.0033 -6.2509 3  269.0279 89  74111 30344 737      44 639       
   98304.9216  0.0097 -7.2343 3  963.0831145  74111 303723636      713735       
   98304.9216  0.0097 -7.2343 3  963.0831145  74111 303723637      713734       
   98327.4746  0.0016 -5.1888 3  274.6197 91  74111 30345 541      45 442       
   98350.6132  0.0032 -6.7982 3  118.0961 61  74111 30330 129      29 426       
   98406.3603  0.0018 -6.5701 3   45.5294 39  74111 30319 119      18 217       
   98435.2411  0.0034 -7.4708 3  112.6775 59  74111 30329 227      28 523       
   98447.5006  0.0016 -7.2207 3  274.6157 91  74111 30345 541      45 342       
   98570.9746  0.0027 -7.9050 3  198.9776 77  74111 30338 533      37 829       
   98576.4195  0.0056 -7.1965 3  376.9960 73  74111 3033631 5      3730 8       
   98576.4195  0.0056 -7.1965 3  376.9960 73  74111 3033631 6      3730 7       
   98578.1122  0.0099 -7.3847 3  643.2638 99  74111 303493910      503813       
   98578.1122  0.0099 -7.3847 3  643.2638 99  74111 303493911      503812       
   98582.6498  0.0016 -5.2160 3  402.4119109  74111 30354 847      54 748       
   98637.7877  0.0019 -7.2292 3  237.0629 85  74111 30342 339      42 340       
   98640.5974  0.0012 -5.9830 3  286.8358 91  74111 30345 937      45 837       
   98655.9804  0.0019 -5.2340 3  237.0623 85  74111 30342 339      42 240       
   98699.2397  0.0018 -6.9796 3   61.0481 43  74111 30321 418      21 120       
   98703.7142  0.0171 -7.5166 3 1109.1533155  74111 303773938      764037       
   98703.7142  0.0171 -7.5166 3 1109.1533155  74111 303773939      764036       
   98712.9210  0.0034 -7.9238 3  182.2686 47  74111 3032323 0      2422 3       
   98712.9210  0.0034 -7.9238 3  182.2686 47  74111 3032323 1      2422 2       
   98735.7736  0.0012 -6.5601 3  213.7870 73  74111 303361422      351520       
   98735.7736  0.0012 -5.8074 3  213.7870 73  74111 303361422      351521       
   98735.7736  0.0012 -5.8074 3  213.7870 73  74111 303361423      351520       
   98735.7736  0.0012 -6.5601 3  213.7870 73  74111 303361423      351521       
   98769.2889  0.0028 -7.1384 3  198.9710 77  74111 30338 533      37 830       
   98806.2236  0.0312 -7.8725 3  980.8688125  74111 303624715      634618       
   98806.2236  0.0312 -7.8725 3  980.8688125  74111 303624716      634617       
   98844.6534  0.0029 -7.1315 3  520.4083109  74111 303542529      532627       
   98844.6534  0.0029 -6.3740 3  520.4083109  74111 303542529      532628       
   98844.6534  0.0029 -6.3740 3  520.4083109  74111 303542530      532627       
   98844.6534  0.0029 -7.1315 3  520.4083109  74111 303542530      532628       
   98859.0315  0.0022 -7.2983 3  202.0585 79  74111 30339 237      39 238       
   98860.9338  0.0022 -5.3363 3  202.0585 79  74111 30339 237      39 138       
   98889.3094  0.0018 -6.6790 3  122.4141 61  74111 30330 327      29 624       
   98893.2840  0.0096 -5.8177 3  792.6516153  74111 303761066      76 967       
   98910.1490  0.0022 -5.3359 3  202.0585 79  74111 30339 337      39 238       
   98912.0512  0.0022 -7.2978 3  202.0585 79  74111 30339 337      39 138       
   98930.0649  0.0025 -7.3237 3   53.9024 41  74111 30320 318      20 020       
   98947.6697  0.0019 -5.2316 3  237.0629 85  74111 30342 439      42 340       
   98965.8624  0.0019 -7.2266 3  237.0623 85  74111 30342 439      42 240       
   99019.5525  0.0328 -7.8217 3 1265.5054165  74111 303824240      814339       
   99019.5525  0.0328 -7.8217 3 1265.5054165  74111 303824241      814338       
   99029.8009  0.0019 -5.2617 3  453.9556115  74111 303571047      57 948       
   99033.4124  0.0011 -5.0457 3  286.8358 91  74111 30345 936      45 837       
   99061.2480  0.0032 -5.5180 3  623.2288135  74111 303671156      671057       
   99064.6593  0.0006 -4.8958 3   20.2328 27  74111 30313 013      12 112       
   99103.8100  0.0026 -6.1879 3  320.9715 97  74111 30348 840      48 742       
   99119.3458  0.0022 -6.3550 3   55.5989 41  74111 30320 416      20 119       
   99170.6634  0.0013 -6.2872 3   42.2214 37  74111 30318 217      17 315       
   99433.8242  0.0008 -5.8135 3    9.4714 19  74111 303 9 2 7       8 1 8       
   99489.4750  0.0040 -7.3319 3  629.0652119  74111 303592831      582929       
   99489.4750  0.0040 -6.5740 3  629.0652119  74111 303592831      582930       
   99489.4750  0.0040 -6.5740 3  629.0652119  74111 303592832      582929       
   99489.4750  0.0040 -7.3319 3  629.0652119  74111 303592832      582930       
   99511.3747  0.0015 -7.4185 3  245.4976 85  74111 30342 736      42 537       
   99520.7786  0.0013 -6.6815 3  284.8518 83  74111 303411724      401822       
   99520.7786  0.0013 -5.9268 3  284.8518 83  74111 303411724      401823       
   99520.7786  0.0013 -5.9268 3  284.8518 83  74111 303411725      401822       
   99520.7786  0.0013 -6.6815 3  284.8518 83  74111 303411725      401823       
   99534.8975  0.0077 -7.2683 3  533.5455 89  74111 3034436 8      453511       
   99534.8975  0.0077 -7.2683 3  533.5455 89  74111 3034436 9      453510       
   99547.5442  0.0014 -7.3191 3  357.2234103  74111 30351 745      51 546       
   99566.7031  0.0023 -6.5314 3  105.0758 57  74111 30328 226      27 523       
   99597.8289  0.0065 -7.6754 3  215.6753 83  74111 30341 041      40 338       
   99599.3512  0.0048 -7.2748 3  294.5104 63  74111 3033128 3      3227 6       
   99599.3512  0.0048 -7.2748 3  294.5104 63  74111 3033128 4      3227 5       
   99604.4220  0.0016 -5.2005 3  370.9237105  74111 30352 746      52 647       
   99634.1692  0.0065 -7.6751 3  215.6741 83  74111 30341 141      40 238       
   99662.2156  0.0185 -7.6563 3  844.0023115  74111 303574413      584316       
   99662.2156  0.0185 -7.6563 3  844.0023115  74111 303574414      584315       
   99667.8332  0.0007 -5.3849 3   20.2328 27  74111 30313 113      12 112       
   99688.9579  0.0012 -5.5624 3   77.0905 47  74111 30323 618      22 715       
   99690.8350  0.0012 -6.2910 3   77.0905 47  74111 30323 618      22 716       
   99730.6836  0.0021 -6.2281 3  438.7896113  74111 303561047      56 947       
   99764.9322  0.0012 -6.2903 3   77.0905 47  74111 30323 617      22 715       
   99766.8092  0.0012 -5.5616 3   77.0905 47  74111 30323 617      22 716       
   99847.6356  0.0033 -6.9473 3   43.9681 37  74111 30318 315      18 018       
   99890.0867  0.0007 -5.3826 3   20.2052 27  74111 30313 013      12 012       
   99949.6767  0.0040 -6.4604 3  169.2190 71  74111 30335 530      35 432       
   99977.5828  0.0278 -6.4789 3 1185.7314187  74111 303931380      931281       
   99985.1727  0.0011 -5.9507 3  274.9056 89  74111 30344 936      44 836       
   99995.9153  0.0020 -7.2745 3  340.4962101  74111 30350 545      50 546       
  100012.2008  0.0007 -5.2983 3    7.4508 15  74111 303 7 4 4       6 3 3       
  100013.1047  0.0007 -6.0134 3    7.4508 15  74111 303 7 4 3       6 3 3       
  100035.7741  0.0007 -6.0133 3    7.4500 15  74111 303 7 4 4       6 3 4       
  100036.6780  0.0007 -5.2982 3    7.4500 15  74111 303 7 4 3       6 3 4       
  100045.9020  0.0294 -7.5214 3 1139.9470183  74111 303911478      911378       
  100055.2034  0.0158 -6.0251 3  922.3645165  74111 303821171      821072       
  100072.8874  0.0054 -7.5550 3  748.0641129  74111 303643133      633231       
  100072.8874  0.0054 -6.7968 3  748.0641129  74111 303643133      633232       
  100072.8874  0.0054 -6.7968 3  748.0641129  74111 303643134      633231       
  100072.8874  0.0054 -7.5550 3  748.0641129  74111 303643134      633232       
  100153.3182  0.0013 -5.6274 3  120.8502 57  74111 30328 920      271017       
  100153.3195  0.0013 -6.3712 3  120.8502 57  74111 30328 920      271018       
  100153.4156  0.0013 -6.3712 3  120.8502 57  74111 30328 919      271017       
  100153.4169  0.0013 -5.6274 3  120.8502 57  74111 30328 919      271018       
  100201.9431  0.0018 -7.2247 3  286.5395 93  74111 30346 442      46 443       
  100212.6782  0.0031 -6.1759 3   57.7388 43  74111 30321 220      20 317       
  100226.3011  0.0065 -6.1746 3 1018.5478173  74111 303861373      861274       
  100255.3489  0.0011 -5.0241 3  274.9056 89  74111 30344 935      44 836       
  100270.0846  0.0016 -5.1834 3  327.4762 99  74111 30349 644      49 545       
  100282.8708  0.0017 -6.8242 3  366.3024 93  74111 303462026      452124       
  100282.8708  0.0017 -6.0682 3  366.3024 93  74111 303462026      452125       
  100282.8708  0.0017 -6.0682 3  366.3024 93  74111 303462027      452124       
  100282.8708  0.0017 -6.8242 3  366.3024 93  74111 303462027      452125       
  100288.8208  0.0018 -5.1961 3  286.5366 93  74111 30346 442      46 343       
  100330.1027  0.0019 -5.2084 3  340.4850101  74111 30350 545      50 446       
  100343.7214  0.0014 -5.1267 3  363.6811103  74111 30351 943      51 844       
  100388.5749  0.0015 -5.1450 3  377.4272105  74111 30352 944      52 845       
  100420.7209  0.0013 -5.1085 3  350.1964101  74111 30350 942      50 843       
  100430.5678  0.0032 -7.4975 3  492.9486121  74111 30360 753      60 754       
  100467.2412  0.0017 -5.2266 3  416.8739111  74111 30355 848      55 749       
  100493.2606  0.0007 -4.8813 3   20.2052 27  74111 30313 113      12 012       
  100522.2287  0.0063 -7.2077 3  434.1944 79  74111 3033933 6      4032 9       
  100522.2287  0.0063 -7.2077 3  434.1944 79  74111 3033933 7      4032 8       
  100562.4056  0.0124 -7.4748 3  717.4680105  74111 303524111      534014       
  100562.4056  0.0124 -7.4748 3  717.4680105  74111 303524112      534013       
  100572.3695  0.0015 -5.1632 3  391.4340107  74111 30353 945      53 846       
  100576.2539  0.0039 -5.4808 3  579.3505131  74111 30365 857      65 758       
  100588.5574  0.0074 -7.8008 3  877.3899139  74111 303693435      683533       
  100588.5574  0.0074 -7.0424 3  877.3899139  74111 303693435      683534       
  100588.5574  0.0074 -7.0424 3  877.3899139  74111 303693436      683533       
  100588.5574  0.0074 -7.8008 3  877.3899139  74111 303693436      683534       
  100601.7788  0.0012 -5.0905 3  336.9741 99  74111 30349 941      49 842       
  100634.9521  0.0033 -6.8094 3  125.9793 63  74111 30331 130      30 427       
  100639.1505  0.0040 -7.5647 3  222.4184 53  74111 3032625 1      2724 4       
  100639.1505  0.0040 -7.5647 3  222.4184 53  74111 3032625 2      2724 3       
  100691.3546  0.0020 -6.5446 3   45.4506 39  74111 30319 019      18 117       
  100721.0511  0.0015 -7.2514 3  327.4612 99  74111 30349 644      49 445       
  100868.9695  0.0013 -5.7131 3  175.0213 67  74111 303331222      321319       
  100868.9695  0.0013 -6.4631 3  175.0213 67  74111 303331222      321320       
  100868.9696  0.0013 -6.4631 3  175.0213 67  74111 303331221      321319       
  100868.9696  0.0013 -5.7131 3  175.0213 67  74111 303331221      321320       
  100868.9742  0.0012 -5.0727 3  324.0150 97  74111 30348 940      48 841       
  100910.9061  0.0016 -5.1814 3  405.7003109  74111 30354 946      54 847       
  100983.0580  0.0038 -7.4989 3  120.4058 61  74111 30330 228      29 524       
  101006.2017  0.0024 -6.9889 3  458.1281103  74111 303512328      502426       
  101006.2017  0.0024 -6.2320 3  458.1281103  74111 303512328      502427       
  101006.2017  0.0024 -6.2320 3  458.1281103  74111 303512329      502426       
  101006.2017  0.0024 -6.9889 3  458.1281103  74111 303512329      502427       
  101021.9832  0.0049 -5.7921 3  798.6958153  74111 303761264      761165       
  101023.5373  0.0028 -7.5013 3  179.0008 75  74111 30337 136      37 137       
  101023.6070  0.0028 -5.5704 3  179.0008 75  74111 30337 136      37 037       
  101027.5492  0.0028 -5.5703 3  179.0008 75  74111 30337 236      37 137       
  101027.6188  0.0028 -7.5012 3  179.0008 75  74111 30337 236      37 037       
  101030.4787  0.0116 -7.3108 3 1017.0264149  74111 303743737      733836       
  101030.4787  0.0116 -7.3108 3 1017.0264149  74111 303743738      733835       
  101096.2219  0.0074 -6.7944 3  758.4937149  74111 303741263      741163       
  101126.3188  0.0010 -5.9215 3  263.2483 87  74111 30343 935      43 835       
  101137.7449  0.0020 -7.6634 3  119.0405 59  74111 30329 624      29 425       
  101204.8077  0.0011 -5.0554 3  311.3197 95  74111 30347 939      47 840       
  101281.1458  0.0017 -5.1880 3  286.5395 93  74111 30346 542      46 443       
  101304.7890  0.0038 -6.3461 3  221.5820 81  74111 30340 634      40 536       
  101309.9739  0.0010 -5.0046 3  263.2483 87  74111 30343 934      43 835       
  101312.2100  0.0240 -6.2561 3 1061.6913177  74111 303881276      881177       
  101350.2048  0.0025 -7.3633 3  413.2803111  74111 30355 649      55 650       
  101353.5980  0.0069 -7.6941 3  226.2437 85  74111 30342 042      41 339       
  101368.0234  0.0017 -7.2156 3  286.5366 93  74111 30346 542      46 343       
  101370.7839  0.0039 -6.8919 3   92.0594 53  74111 30326 323      26 225       
  101379.3489  0.0069 -7.6938 3  226.2428 85  74111 30342 142      41 239       
  101384.2822  0.0011 -5.5237 3   55.4149 41  74111 30320 417      19 514       
  101392.7951  0.0214 -7.6020 3 1166.9561159  74111 303794039      784138       
  101392.7951  0.0214 -7.6020 3 1166.9561159  74111 303794040      784137       
  101418.1498  0.0017 -5.1994 3  420.2251111  74111 30355 947      55 848       
  101440.6919  0.0007 -5.3517 3   10.3887 19  74111 303 9 3 7       8 2 6       
  101485.0627  0.0014 -7.3154 3  370.8610105  74111 30352 746      52 547       
  101501.4029  0.0092 -7.3334 3  601.2803 95  74111 3034738 9      483712       
  101501.4029  0.0092 -7.3334 3  601.2803 95  74111 303473810      483711       
  101534.7793  0.0054 -7.2267 3  345.2215 69  74111 3033430 4      3529 7       
  101534.7793  0.0054 -7.2267 3  345.2215 69  74111 3033430 5      3529 6       
  101560.1292  0.0011 -6.2148 3   55.4090 41  74111 30320 417      19 515       
  101563.5140  0.0018 -5.2220 3  438.7896113  74111 303561046      56 947       
  101592.6857  0.0011 -5.0385 3  298.8889 93  74111 30346 938      46 839       
  101642.7973  0.0012 -6.5729 3  239.5935 77  74111 303381523      371621       
  101642.7973  0.0012 -5.8198 3  239.5935 77  74111 303381523      371622       
  101642.7973  0.0012 -5.8198 3  239.5935 77  74111 303381524      371621       
  101642.7973  0.0012 -6.5729 3  239.5935 77  74111 303381524      371622       
  101665.4757  0.0020 -7.2233 3  248.1328 87  74111 30343 340      43 341       
  101669.6962  0.0411 -7.9160 3 1327.1603169  74111 303844341      834440       
  101669.6962  0.0411 -7.9160 3 1327.1603169  74111 303844342      834439       
  101678.3015  0.0020 -5.2309 3  248.1324 87  74111 30343 340      43 241       
  101678.6304  0.0258 -7.7794 3  928.7100121  74111 303604614      614517       
  101678.6304  0.0258 -7.7794 3  928.7100121  74111 303604615      614516       
  101680.4242  0.0033 -7.1759 3  560.3172113  74111 303562630      552728       
  101680.4242  0.0033 -6.4185 3  560.3172113  74111 303562630      552729       
  101680.4242  0.0033 -6.4185 3  560.3172113  74111 303562631      552728       
  101680.4242  0.0033 -7.1759 3  560.3172113  74111 303562631      552729       
  101694.0647  0.0534 -7.9039 3 1346.0094199  74111 303991585      991485       
  101694.6993  0.0006 -5.9950 3   10.3887 19  74111 303 9 3 6       8 2 6       
  101697.3459  0.0034 -7.3214 3   64.8448 45  74111 30322 220      22 122       
  101709.4462  0.0037 -6.4756 3  587.8096131  74111 303651155      651055       
  101780.5462  0.0024 -7.2926 3  212.2791 81  74111 30340 238      40 239       
  101781.8526  0.0024 -5.3323 3  212.2790 81  74111 30340 238      40 139       
  101805.2542  0.0006 -5.3767 3   21.3069 27  74111 30313 212      12 211       
  101816.8726  0.0024 -5.3320 3  212.2791 81  74111 30340 338      40 239       
  101818.1790  0.0024 -7.2923 3  212.2790 81  74111 30340 338      40 139       
  101849.2386  0.0016 -7.4378 3  234.3108 83  74111 30341 735      41 536       
  101858.0792  0.0021 -7.6302 3  158.3969 69  74111 30334 430      33 726       
  101872.1958  0.0012 -5.5805 3   48.5515 39  74111 30319 317      18 414       
  101890.0260  0.0007 -7.9187 3    9.3895 19  74111 303 9 2 7       8 0 8       
  101892.2219  0.0020 -5.2292 3  248.1328 87  74111 30343 440      43 341       
  101905.0477  0.0020 -7.2214 3  248.1324 87  74111 30343 440      43 241       
  101914.0116  0.0020 -6.9438 3   66.7475 45  74111 30322 419      22 121       
  101996.2976  0.0014 -6.0341 3  324.0150 97  74111 30348 939      48 841       
  102007.0949  0.0013 -6.0066 3  311.3197 95  74111 30347 938      47 840       
  102017.3192  0.0010 -5.0223 3  286.7232 91  74111 30345 937      45 838       
  102039.8862  0.0043 -7.4445 3  327.4172 99  74111 30349 644      48 939       
  102097.6074  0.0010 -5.8951 3  251.8627 85  74111 30342 934      42 834       
  102105.7436  0.0018 -5.2172 3  435.0075113  74111 30356 948      56 849       
  102107.2378  0.0192 -6.6510 3 1290.4009195  74111 303971483      971384       
  102118.4207  0.0030 -6.2165 3  333.9057 99  74111 30349 841      49 743       
  102157.2647  0.0012 -5.9800 3  298.8889 93  74111 30346 937      46 839       
  102168.1511  0.0015 -6.0625 3  336.9741 99  74111 30349 940      49 842       
  102173.6185  0.0024 -5.2613 3  413.2529111  74111 30355 649      55 550       
  102209.6410  0.0034 -6.2386 3   63.3628 45  74111 30322 221      21 318       
  102220.9555  0.0010 -4.9871 3  251.8627 85  74111 30342 933      42 834       
  102222.3631  0.0017 -5.2060 3  384.7926107  74111 30353 747      53 648       
  102270.4948  0.0054 -7.8966 3  163.1804 71  74111 30335 233      34 529       
  102275.6641  0.0029 -5.3536 3  492.8870121  74111 30360 753      60 654       
  102289.6569  0.0031 -5.4685 3  605.3802133  74111 303661155      661056       
  102297.5671  0.0045 -7.3855 3  672.8568123  74111 303612932      603030       
  102297.5671  0.0045 -6.6276 3  672.8568123  74111 303612932      603031       
  102297.5671  0.0045 -6.6276 3  672.8568123  74111 303612933      603030       
  102297.5671  0.0045 -7.3855 3  672.8568123  74111 303612933      603031       
  102326.0987  0.0022 -6.8557 3  158.3813 69  74111 30334 430      33 727       
  102375.6262  0.0050 -7.7826 3  465.9859117  74111 30358 949      571246       
  102410.1342  0.0011 -5.9544 3  286.7232 91  74111 30345 936      45 838       
  102413.6521  0.0014 -6.7032 3  314.5574 87  74111 303431825      421923       
  102413.6521  0.0014 -5.9482 3  314.5574 87  74111 303431825      421924       
  102413.6521  0.0014 -5.9482 3  314.5574 87  74111 303431826      421923       
  102413.6521  0.0014 -6.7032 3  314.5574 87  74111 303431826      421924       
  102465.0195  0.0010 -5.0067 3  274.8229 89  74111 30344 936      44 837       
  102467.3294  0.0032 -7.2783 3  255.2683 87  74111 30343 637      42 934       
  102473.8640  0.0073 -7.2409 3  495.4523 85  74111 3034235 7      433410       
  102473.8640  0.0073 -7.2409 3  495.4523 85  74111 3034235 8      4334 9       
  102481.7258  0.0257 -6.6971 3 1316.3555197  74111 303981484      981385       
  102492.8051  0.0013 -5.5526 3   92.6567 51  74111 30325 719      24 816       
  102493.0292  0.0013 -6.2871 3   92.6567 51  74111 30325 719      24 817       
  102503.8743  0.0013 -6.2870 3   92.6567 51  74111 30325 718      24 816       
  102504.0983  0.0013 -5.5525 3   92.6567 51  74111 30325 718      24 817       
  102518.5246  0.0019 -6.1750 3  423.9027111  74111 303551046      55 946       
  102524.4691  0.0017 -5.2372 3  431.5876113  74111 30356 849      56 750       
  102538.9075  0.0006 -6.2513 3   51.2785 27  74111 3031312 1      1212 0       
  102538.9075  0.0006 -6.2513 3   51.2785 27  74111 3031312 2      1212 1       
  102543.4956  0.0006 -5.9577 3   46.3667 27  74111 3031311 2      1211 1       
  102543.4956  0.0006 -5.9577 3   46.3667 27  74111 3031311 3      1211 2       
  102546.7900  0.0141 -6.6012 3 1264.6906193  74111 303961482      961383       
  102550.0758  0.0006 -5.7907 3   41.8820 27  74111 3031310 3      1210 2       
  102550.0758  0.0006 -5.7907 3   41.8820 27  74111 3031310 4      1210 3       
  102556.4883  0.0161 -7.5778 3  795.7199111  74111 303554312      564215       
  102556.4883  0.0161 -7.5778 3  795.7199111  74111 303554313      564214       
  102559.5465  0.0006 -5.6766 3   37.8246 27  74111 30313 9 4      12 9 3       
  102559.5465  0.0006 -5.6766 3   37.8246 27  74111 30313 9 5      12 9 4       
  102567.1761  0.0045 -7.3852 3  266.6368 59  74111 3032927 2      3026 5       
  102567.1761  0.0045 -7.3852 3  266.6368 59  74111 3032927 3      3026 4       
  102572.7613  0.0017 -6.0917 3  350.1964101  74111 30350 941      50 843       
  102573.4204  0.0006 -5.5922 3   34.1947 27  74111 30313 8 5      12 8 4       
  102573.4204  0.0006 -5.5922 3   34.1947 27  74111 30313 8 6      12 8 5       
  102577.5179  0.0045 -7.6567 3  596.7852133  74111 30366 858      66 859       
  102594.4130  0.0006 -5.5273 3   30.9926 27  74111 30313 7 7      12 7 6       
  102594.4137  0.0006 -5.5273 3   30.9926 27  74111 30313 7 6      12 7 5       
  102627.8124  0.0006 -5.4766 3   28.2187 27  74111 30313 6 8      12 6 7       
  102627.8628  0.0006 -5.4766 3   28.2187 27  74111 30313 6 7      12 6 6       
  102680.3020  0.0061 -5.6367 3  691.2964143  74111 30371 962      71 863       
  102684.2674  0.0006 -5.4368 3   25.8742 27  74111 30313 5 9      12 5 8       
  102686.5711  0.0006 -5.4367 3   25.8743 27  74111 30313 5 8      12 5 7       
  102703.5689  0.0006 -5.3840 3   22.4693 27  74111 30313 311      12 310       
  102732.4165  0.0042 -7.5483 3  128.4105 63  74111 30331 229      30 525       
  102735.1958  0.0010 -5.9298 3  274.8229 89  74111 30344 935      44 837       
  102768.7553  0.0006 -5.4058 3   23.9608 27  74111 30313 410      12 4 9       
  102785.1274  0.0033 -6.8233 3  134.1184 65  74111 30332 131      31 428       
  102792.8607  0.0043 -7.5104 3  370.8173105  74111 30352 746      511041       
  102828.6364  0.0006 -5.4053 3   23.9631 27  74111 30313 4 9      12 4 8       
  102845.7927  0.0055 -7.7876 3  496.8235121  74111 30360 952      591247       
  102850.7902  0.0060 -7.6176 3  795.7324133  74111 303663234      653332       
  102850.7902  0.0060 -6.8595 3  795.7324133  74111 303663234      653333       
  102850.7902  0.0060 -6.8595 3  795.7324133  74111 303663235      653332       
  102850.7902  0.0060 -7.6176 3  795.7324133  74111 303663235      653333       
  102923.8846  0.0010 -4.9920 3  263.1883 87  74111 30343 935      43 836       
  102928.2015  0.0010 -5.8710 3  240.7478 83  74111 30341 933      41 833       
  102965.6318  0.0068 -6.1183 3  995.6754171  74111 303851372      851273       
  102973.0660  0.0036 -6.2770 3  280.8789 91  74111 30345 738      45 640       
  102982.6092  0.0018 -5.2347 3  450.0464115  74111 30357 949      57 850       
  103010.0268  0.0009 -4.9715 3  240.7478 83  74111 30341 932      41 833       
  103045.1930  0.0013 -5.6265 3  140.3251 61  74111 303301021      291118       
  103045.1932  0.0013 -6.3723 3  140.3251 61  74111 303301021      291119       
  103045.2042  0.0013 -6.3723 3  140.3251 61  74111 303301020      291118       
  103045.2044  0.0013 -5.6265 3  140.3251 61  74111 303301020      291119       
  103062.4252  0.0332 -6.5078 3 1210.5813189  74111 303941381      941282       
  103107.5398  0.0010 -5.9065 3  263.1883 87  74111 30343 934      43 836       
  103108.1412  0.0006 -5.3595 3   21.0225 27  74111 30313 112      12 111       
  103114.4096  0.0075 -7.7131 3  237.0629 87  74111 30343 043      42 340       
  103132.6085  0.0075 -7.7130 3  237.0623 87  74111 30343 143      42 240       
  103156.1987  0.0019 -6.8549 3  399.9032 97  74111 303482127      472225       
  103156.1987  0.0019 -6.0988 3  399.9032 97  74111 303482127      472226       
  103156.1987  0.0019 -6.0988 3  399.9032 97  74111 303482128      472225       
  103156.1987  0.0019 -6.8549 3  399.9032 97  74111 303482128      472226       
  103165.9894  0.0017 -5.1857 3  340.4962101  74111 30350 645      50 546       
  103247.0259  0.0025 -6.3445 3   61.0481 43  74111 30321 417      21 120       
  103257.9000  0.0018 -6.5377 3   50.4598 41  74111 30320 120      19 218       
  103266.8998  0.0072 -7.8534 3  710.3870145  74111 30372 963      72 964       
  103266.9292  0.0019 -6.1216 3  363.6811103  74111 30351 942      51 844       
  103333.8200  0.0085 -7.8724 3  928.9289143  74111 303713536      703634       
  103333.8200  0.0085 -7.1141 3  928.9289143  74111 303713536      703635       
  103333.8200  0.0085 -7.1141 3  928.9289143  74111 303713537      703634       
  103333.8200  0.0085 -7.8724 3  928.9289143  74111 303713537      703635       
  103383.8796  0.0010 -4.9781 3  251.8198 85  74111 30342 934      42 835       
  103397.2821  0.0042 -7.6078 3  388.7878107  74111 30353 845      521142       
  103402.3409  0.0011 -6.1800 3   48.5004 39  74111 30319 317      18 415       
  103409.3021  0.0014 -6.0826 3   32.8525 33  74111 30316 115      15 213       
  103415.4381  0.0052 -7.7932 3  154.0779 69  74111 30334 232      33 528       
  103421.2435  0.0006 -5.3779 3   22.5127 27  74111 30313 310      12 3 9       
  103436.7034  0.0020 -7.2186 3  298.7096 95  74111 30347 443      47 444       
  103474.4630  0.0061 -7.2140 3  399.9959 75  74111 3033732 5      3831 8       
  103474.4630  0.0061 -7.2140 3  399.9959 75  74111 3033732 6      3831 7       
  103476.1166  0.0113 -7.4134 3  673.0677101  74111 303504010      513913       
  103476.1166  0.0113 -7.4134 3  673.0677101  74111 303504011      513912       
  103499.3922  0.0020 -5.1943 3  298.7075 95  74111 30347 443      47 344       
  103500.1768  0.0017 -7.2480 3  340.4850101  74111 30350 645      50 446       
  103507.2276  0.0010 -5.8844 3  251.8198 85  74111 30342 933      42 835       
  103510.5701  0.0008 -6.0261 3   33.6780 33  74111 30316 214      15 312       
  103523.1755  0.0007 -5.1018 3   24.7028 29  74111 30314 113      13 212       
  103613.9416  0.0038 -7.9333 3  198.4488 49  74111 3032424 0      2523 3       
  103613.9416  0.0038 -7.9333 3  198.4488 49  74111 3032424 1      2523 2       
  103642.7010  0.0009 -5.8492 3  229.9025 81  74111 30340 932      40 832       
  103651.2988  0.0021 -7.2659 3  353.7660103  74111 30351 546      51 547       
  103657.7790  0.0015 -7.3130 3  384.7447107  74111 30353 747      53 548       
  103690.8061  0.0331 -6.7393 3 1342.5507199  74111 303991485      991386       
  103696.2925  0.0009 -4.9576 3  229.9025 81  74111 30340 931      40 832       
  103698.0723  0.0045 -7.6159 3  136.6914 65  74111 30332 230      31 526       
  103707.3087  0.0369 -7.9137 3 1017.4563127  74111 303634815      644718       
  103707.3087  0.0369 -7.9137 3 1017.4563127  74111 303634816      644717       
  103723.8597  0.0037 -7.4382 3  318.5444 97  74111 30348 741      471038       
  103740.6638  0.0143 -7.3915 3 1072.4292153  74111 303763838      753937       
  103740.6638  0.0143 -7.3915 3 1072.4292153  74111 303763839      753936       
  103755.9381  0.0108 -6.5479 3 1239.2286191  74111 303951481      951382       
  103771.5482  0.0006 -5.9983 3   10.3110 19  74111 303 9 3 7       8 2 7       
  103776.6481  0.0012 -6.4718 3  198.4010 71  74111 303351322      341420       
  103776.6481  0.0012 -5.7210 3  198.4010 71  74111 303351322      341421       
  103776.6481  0.0012 -5.7210 3  198.4010 71  74111 303351323      341420       
  103776.6481  0.0012 -6.4718 3  198.4010 71  74111 303351323      341421       
  103783.7960  0.0037 -6.3030 3   69.2536 47  74111 30323 222      22 319       
  103836.8204  0.0009 -4.9651 3  240.7174 83  74111 30341 933      41 834       
  103856.3704  0.0027 -7.0286 3  495.6197107  74111 303532429      522527       
  103856.3704  0.0027 -6.2717 3  495.6197107  74111 303532429      522528       
  103856.3704  0.0027 -6.2717 3  495.6197107  74111 303532430      522527       
  103856.3704  0.0027 -7.0286 3  495.6197107  74111 303532430      522528       
  103857.0577  0.0016 -5.1848 3  423.9027111  74111 303551045      55 946       
  103897.9972  0.0020 -5.2061 3  353.7578103  74111 30351 546      51 447       
  103900.8082  0.0030 -7.4963 3  188.6232 77  74111 30338 137      38 138       
  103900.8547  0.0030 -5.5660 3  188.6232 77  74111 30338 137      38 038       
  103903.5732  0.0030 -5.5659 3  188.6232 77  74111 30338 237      38 138       
  103903.6198  0.0030 -7.4962 3  188.6232 77  74111 30338 237      38 038       
  103904.8560  0.0026 -7.3067 3   59.2472 43  74111 30321 319      21 021       
  103910.6164  0.0049 -7.6986 3  145.2476 67  74111 30333 231      32 527       
  103918.6456  0.0009 -5.8635 3  240.7174 83  74111 30341 932      41 834       
  103937.5993  0.0008 -5.1545 3   17.8399 25  74111 30312 211      11 110       
  104025.5556  0.0006 -5.3570 3   10.3110 19  74111 303 9 3 6       8 2 7       
  104054.6554  0.0019 -5.2519 3  465.3407117  74111 30358 950      58 851       
  104065.4530  0.0269 -7.6916 3 1226.2156163  74111 303814140      804239       
  104065.4530  0.0269 -7.6916 3 1226.2156163  74111 303814141      804238       
  104085.5055  0.0104 -5.8227 3  812.9485155  74111 303771067      77 968       
  104110.7658  0.0139 -7.0873 3  928.6604165  74111 303821370      821270       
  104200.0735  0.0020 -7.6981 3  111.2738 57  74111 30328 623      28 424       
  104247.4235  0.0019 -5.1883 3  298.7096 95  74111 30347 543      47 444       
  104261.4015  0.0009 -5.8293 3  219.3262 79  74111 30339 931      39 831       
  104276.2793  0.0009 -4.9531 3  229.8814 81  74111 30340 932      40 833       
  104296.0403  0.0009 -4.9452 3  219.3262 79  74111 30339 930      39 831       
  104310.1123  0.0019 -7.2120 3  298.7075 95  74111 30347 543      47 344       
  104313.4879  0.0022 -6.1522 3  377.4272105  74111 30352 943      52 845       
  104329.8708  0.0009 -5.8440 3  229.8814 81  74111 30340 931      40 833       
  104330.3472  0.0006 -5.3546 3   21.6109 27  74111 30313 211      12 210       
  104412.4646  0.0049 -5.7372 3  778.4576151  74111 303751263      751164       
  104432.1406  0.0087 -7.2930 3  560.7673 91  74111 3034537 8      463611       
  104432.1406  0.0087 -7.2930 3  560.7673 91  74111 3034537 9      463610       
  104436.7358  0.0006 -5.8309 3   14.9161 23  74111 30311 2 9      10 1 9       
  104487.2873  0.0024 -6.4821 3  112.4756 59  74111 30329 227      28 524       
  104497.8554  0.0052 -7.2892 3  314.9217 65  74111 3033229 3      3328 6       
  104497.8554  0.0052 -7.2892 3  314.9217 65  74111 3033229 4      3328 5       
  104504.5106  0.0037 -7.2247 3  601.6946117  74111 303582731      572829       
  104504.5106  0.0037 -6.4672 3  601.6946117  74111 303582731      572830       
  104504.5106  0.0037 -6.4672 3  601.6946117  74111 303582732      572829       
  104504.5106  0.0037 -7.2247 3  601.6946117  74111 303582732      572830       
  104520.3781  0.0048 -7.6209 3  431.5211113  74111 30356 849      551144       
  104543.1657  0.0012 -6.5901 3  266.8746 81  74111 303401624      391722       
  104543.1657  0.0012 -5.8366 3  266.8746 81  74111 303401624      391723       
  104543.1657  0.0012 -5.8366 3  266.8746 81  74111 303401625      391722       
  104543.1657  0.0012 -6.5901 3  266.8746 81  74111 303401625      391723       
  104561.2066  0.0217 -7.6931 3  878.0161117  74111 303584513      594416       
  104561.2066  0.0217 -7.6931 3  878.0161117  74111 303584514      594415       
  104588.4514  0.0018 -7.4582 3  223.3747 81  74111 30340 734      40 535       
  104638.3740  0.0011 -6.1798 3   55.4149 41  74111 30320 416      19 514       
  104670.1023  0.0022 -7.2190 3  259.4535 89  74111 30344 341      44 342       
  104679.1235  0.0022 -5.2293 3  259.4532 89  74111 30344 341      44 242       
  104694.2121  0.0026 -7.2884 3  222.7506 83  74111 30341 239      41 240       
  104695.1079  0.0026 -5.3295 3  222.7506 83  74111 30341 239      41 140       
  104697.4310  0.0009 -4.9421 3  219.3116 79  74111 30339 931      39 832       
  104719.9538  0.0026 -5.3293 3  222.7506 83  74111 30341 339      41 240       
  104720.8496  0.0026 -7.2882 3  222.7506 83  74111 30341 339      41 140       
  104732.0698  0.0009 -5.8258 3  219.3116 79  74111 30339 930      39 832       
  104742.5285  0.0018 -5.2478 3  446.5525115  74111 30357 850      57 751       
  104800.7757  0.0009 -5.8113 3  209.0181 77  74111 30338 930      38 830       
  104814.2209  0.0012 -5.4829 3   55.4090 41  74111 30320 416      19 515       
  104822.8590  0.0009 -4.9343 3  209.0181 77  74111 30338 929      38 830       
  104823.1582  0.0033 -6.8392 3  142.5126 67  74111 30333 132      32 429       
  104835.3709  0.0022 -5.2280 3  259.4535 89  74111 30344 441      44 342       
  104844.3921  0.0022 -7.2176 3  259.4532 89  74111 30344 441      44 242       
  104880.4043  0.0080 -7.7326 3  248.1328 89  74111 30344 044      43 341       
  104893.2341  0.0080 -7.7325 3  248.1324 89  74111 30344 144      43 241       
  104935.3104  0.0017 -6.1262 3  409.2939109  74111 303541045      54 945       
  104936.5116  0.0018 -5.2121 3  398.9116109  74111 30354 748      54 649       
  104959.4189  0.0008 -5.1790 3    7.3647 13  74111 303 6 5 2       5 4 1       
  104959.4200  0.0008 -5.9141 3    7.3647 13  74111 303 6 5 1       5 4 1       
  104959.4683  0.0008 -5.9141 3    7.3647 13  74111 303 6 5 2       5 4 2       
  104959.4694  0.0008 -5.1790 3    7.3647 13  74111 303 6 5 1       5 4 2       
  104970.1546  0.0011 -5.4901 3   68.5430 45  74111 30322 518      21 615       
  104990.5784  0.0039 -6.3670 3   75.4091 49  74111 30324 223      23 320       
  104996.2920  0.0011 -6.2029 3   68.5421 45  74111 30322 518      21 616       
  105001.9234  0.0020 -6.5197 3   50.3999 41  74111 30320 020      19 118       
  105026.1438  0.0175 -6.0362 3  944.2607167  74111 303831172      831073       
  105051.0744  0.0014 -6.2351 3   46.9557 39  74111 30319 218      18 316       
  105092.9410  0.0049 -7.4433 3  718.1145127  74111 303633033      623131       
  105092.9410  0.0049 -6.6854 3  718.1145127  74111 303633033      623132       
  105092.9410  0.0049 -6.6854 3  718.1145127  74111 303633034      623131       
  105092.9410  0.0049 -7.4433 3  718.1145127  74111 303633034      623132       
  105096.8609  0.0009 -4.9322 3  209.0082 77  74111 30338 930      38 831       
  105097.2916  0.0041 -6.6377 3  131.8602 63  74111 30331 427      31 329       
  105118.9442  0.0009 -5.8089 3  209.0082 77  74111 30338 929      38 831       
  105167.0744  0.0020 -7.3646 3  130.3959 63  74111 30331 328      30 624       
  105217.1671  0.0007 -6.1338 3   11.7805 21  74111 30310 2 9       9 1 9       
  105251.7776  0.0012 -7.7953 3   58.9052 43  74111 30321 219      20 416       
  105274.0407  0.0009 -5.7951 3  198.9776 75  74111 30337 929      37 829       
  105287.9195  0.0009 -4.9248 3  198.9776 75  74111 30337 928      37 829       
  105297.9393  0.0015 -6.7292 3  345.7363 91  74111 303451926      442024       
  105297.9393  0.0015 -5.9740 3  345.7363 91  74111 303451926      442025       
  105297.9393  0.0015 -5.9740 3  345.7363 91  74111 303451927      442024       
  105297.9393  0.0015 -6.7292 3  345.7363 91  74111 303451927      442025       
  105324.3891  0.0013 -5.5475 3  109.7013 55  74111 30327 820      26 917       
  105324.4145  0.0013 -6.2861 3  109.7013 55  74111 30327 820      26 918       
  105324.6062  0.0019 -5.2689 3  480.8895119  74111 30359 951      59 852       
  105325.8629  0.0013 -6.2860 3  109.7013 55  74111 30327 819      26 917       
  105325.8883  0.0013 -5.5475 3  109.7013 55  74111 30327 819      26 918       
  105367.5818  0.0032 -7.4831 3  508.9129123  74111 30361 754      61 755       
  105409.7208  0.0029 -5.4202 3  587.8096131  74111 303651154      651055       
  105419.2219  0.0070 -7.2286 3  458.8314 81  74111 3034034 6      4133 9       
  105419.2219  0.0070 -7.2286 3  458.8314 81  74111 3034034 7      4133 8       
  105425.1552  0.0011 -6.1177 3   43.7821 37  74111 30318 315      17 413       
  105459.8679  0.0143 -7.5073 3  748.9047107  74111 303534211      544114       
  105459.8679  0.0143 -7.5073 3  748.9047107  74111 303534212      544113       
  105472.3550  0.0009 -4.9234 3  198.9710 75  74111 30337 929      37 830       
  105482.8571  0.0022 -6.9151 3   72.6974 47  74111 30323 420      23 122       
  105486.2337  0.0009 -5.7935 3  198.9710 75  74111 30337 928      37 830       
  105497.2775  0.0009 -7.7543 3    3.9310 13  74111 303 6 3 4       5 0 5       
  105538.6308  0.0043 -7.5765 3  240.2391 55  74111 3032726 1      2825 4       
  105538.6308  0.0043 -7.5765 3  240.2391 55  74111 3032726 2      2825 3       
  105544.8661  0.0025 -7.3527 3  427.8986113  74111 30356 650      56 651       
  105561.2936  0.0040 -5.4788 3  596.6856133  74111 30366 858      66 759       
  105566.7412  0.0033 -6.4091 3  570.5181129  74111 303641154      641054       
  105614.9480  0.0067 -7.6844 3  844.8646137  74111 303683335      673433       
  105614.9480  0.0067 -6.9263 3  844.8646137  74111 303683335      673434       
  105614.9480  0.0067 -6.9263 3  844.8646137  74111 303683336      673433       
  105614.9480  0.0067 -7.6844 3  844.8646137  74111 303683336      673434       
  105667.3348  0.0095 -6.4914 3 1214.0191189  74111 303941480      941381       
  105681.4980  0.0012 -6.1962 3   68.5430 45  74111 30322 517      21 615       
  105691.7267  0.0009 -5.7805 3  189.2042 73  74111 30336 928      36 828       
  105700.3197  0.0009 -4.9166 3  189.2042 73  74111 30336 927      36 828       
  105707.6354  0.0012 -5.4827 3   68.5421 45  74111 30322 517      21 616       
  105730.6483  0.0414 -6.7779 3 1368.9829201  74111 303A01486      A01387       
  105779.8984  0.0025 -6.1834 3  391.4340107  74111 30353 944      53 846       
  105783.1700  0.0034 -6.2459 3  347.0969101  74111 30350 842      50 744       
  105819.5727  0.0272 -6.2742 3 1085.1834179  74111 303891277      891178       
  105822.6878  0.0009 -4.9157 3  189.1999 73  74111 30336 928      36 829       
  105831.2808  0.0009 -5.7795 3  189.1999 73  74111 30336 927      36 829       
  105891.7297  0.0040 -6.4291 3   81.8271 51  74111 30325 224      24 321       
  105903.1700  0.0015 -5.1502 3  409.2939109  74111 303541044      54 945       
  105942.0281  0.0013 -5.6300 3  161.2769 65  74111 303321122      311219       
  105942.0281  0.0013 -6.3773 3  161.2769 65  74111 303321122      311220       
  105942.0294  0.0013 -6.3773 3  161.2769 65  74111 303321121      311219       
  105942.0294  0.0013 -5.6300 3  161.2769 65  74111 303321121      311220       
  106019.6027  0.0021 -6.8899 3  434.9756101  74111 303502228      492326       
  106019.6027  0.0021 -6.1336 3  434.9756101  74111 303502228      492327       
  106019.6027  0.0021 -6.1336 3  434.9756101  74111 303502229      492326       
  106019.6027  0.0021 -6.8899 3  434.9756101  74111 303502229      492327       
  106026.3128  0.0017 -7.3117 3  398.8752109  74111 30354 748      54 549       
  106062.1980  0.0009 -5.7675 3  179.6977 71  74111 30335 927      35 827       
  106063.2894  0.0065 -6.7149 3  738.8063147  74111 303731262      731162       
  106064.3059  0.0100 -7.9482 3  981.9290147  74111 303733637      723735       
  106064.3059  0.0100 -7.1899 3  981.9290147  74111 303733637      723736       
  106064.3059  0.0100 -7.1899 3  981.9290147  74111 303733638      723735       
  106064.3059  0.0100 -7.9482 3  981.9290147  74111 303733638      723736       
  106067.4357  0.0009 -4.9097 3  179.6977 71  74111 30335 926      35 827       
  106100.8959  0.0019 -5.1890 3  353.7660103  74111 30351 646      51 547       
  106119.3114  0.0071 -6.0604 3  973.0677169  74111 303841371      841272       
  106147.4217  0.0009 -4.9091 3  179.6948 71  74111 30335 927      35 828       
  106152.6594  0.0009 -5.7668 3  179.6948 71  74111 30335 926      35 828       
  106164.2585  0.0025 -5.2594 3  427.8779113  74111 30356 650      56 551       
  106286.0109  0.0009 -6.0491 3   14.2946 23  74111 30311 110      10 010       
  106347.5943  0.0018 -7.2459 3  353.7578103  74111 30351 646      51 447       
  106392.1049  0.0009 -5.7561 3  170.4575 69  74111 30334 926      34 826       
  106395.2452  0.0009 -4.9042 3  170.4575 69  74111 30334 925      34 826       
  106397.8777  0.0105 -7.3617 3  630.1367 97  74111 3034839 9      493812       
  106397.8777  0.0105 -7.3617 3  630.1367 97  74111 303483910      493811       
  106427.8374  0.0012 -5.4404 3   43.7487 37  74111 30318 315      17 414       
  106432.0268  0.0058 -7.2441 3  367.2713 71  74111 3033531 4      3630 7       
  106432.0268  0.0058 -7.2441 3  367.2713 71  74111 3033531 5      3630 6       
  106435.0293  0.0177 -7.4762 3 1129.2905157  74111 303783939      774038       
  106435.0293  0.0177 -7.4762 3 1129.2905157  74111 303783940      774037       
  106446.7246  0.0009 -4.9038 3  170.4557 69  74111 30334 926      34 827       
  106449.8649  0.0009 -5.7556 3  170.4557 69  74111 30334 925      34 827       
  106554.0572  0.0042 -6.4880 3   88.5051 53  74111 30326 225      25 322       
  106577.4207  0.0304 -7.8200 3  964.3533123  74111 303614714      624617       
  106577.4207  0.0304 -7.8200 3  964.3533123  74111 303614715      624616       
  106577.9883  0.0015 -7.4002 3  402.1452109  74111 30354 847      54 648       
  106585.8098  0.0045 -7.4222 3  340.3821101  74111 30350 645      49 940       
  106615.1812  0.0021 -7.2146 3  311.1299 97  74111 30348 444      48 445       
  106619.6854  0.0262 -7.4229 3 1115.7881181  74111 303901477      901377       
  106651.6531  0.0086 -7.7525 3  259.4535 91  74111 30345 045      44 342       
  106660.2849  0.0021 -5.1942 3  311.1284 97  74111 30348 444      48 345       
  106660.6771  0.0086 -7.7525 3  259.4532 91  74111 30345 145      44 242       
  106680.1210  0.0012 -6.4846 3  223.2564 75  74111 303371423      361521       
  106680.1210  0.0012 -5.7332 3  223.2564 75  74111 303371423      361522       
  106680.1210  0.0012 -5.7332 3  223.2564 75  74111 303371424      361521       
  106680.1210  0.0012 -6.4846 3  223.2564 75  74111 303371424      361522       
  106686.7606  0.0009 -5.7462 3  161.4834 67  74111 30333 925      33 825       
  106688.6111  0.0009 -4.8999 3  161.4834 67  74111 30333 924      33 825       
  106695.4809  0.0030 -7.0726 3  534.5809111  74111 303552530      542628       
  106695.4809  0.0030 -6.3156 3  534.5809111  74111 303552530      542629       
  106695.4809  0.0030 -6.3156 3  534.5809111  74111 303552531      542628       
  106695.4809  0.0030 -7.0726 3  534.5809111  74111 303552531      542629       
  106709.5359  0.0018 -6.5527 3  130.3444 63  74111 30331 328      30 625       
  106721.2125  0.0009 -4.8996 3  161.4823 67  74111 30333 925      33 826       
  106721.2338  0.0338 -7.7852 3 1286.9305167  74111 303834241      824340       
  106721.2338  0.0338 -7.7852 3 1286.9305167  74111 303834242      824339       
  106723.0630  0.0009 -5.7459 3  161.4823 67  74111 30333 924      33 826       
  106769.0855  0.0034 -6.8569 3  151.1611 69  74111 30334 133      33 430       
  106774.8365  0.0032 -7.4925 3  198.4968 79  74111 30339 138      39 139       
  106774.8676  0.0032 -5.5628 3  198.4968 79  74111 30339 138      39 039       
  106776.7388  0.0032 -5.5628 3  198.4968 79  74111 30339 238      39 139       
  106776.7698  0.0032 -7.4925 3  198.4968 79  74111 30339 238      39 039       
  106781.6107  0.0030 -5.3514 3  508.8658123  74111 30361 754      61 655       
  106791.9550  0.0020 -5.2856 3  496.6919121  74111 30360 952      60 853       
  106801.8314  0.0015 -7.4037 3  387.8714107  74111 30353 846      53 647       
  106818.3745  0.0007 -4.7961 3   23.5573 29  74111 30314 014      13 113       
  106849.0679  0.0015 -7.3980 3  416.6610111  74111 30355 848      55 649       
  106855.2307  0.0388 -6.5340 3 1235.6643191  74111 303951382      951283       
  106903.3889  0.0042 -6.4740 3  178.6272 73  74111 30336 531      36 433       
  106950.4475  0.0009 -5.7378 3  152.7752 65  74111 30332 924      32 824       
  106951.5181  0.0009 -4.8969 3  152.7752 65  74111 30332 923      32 824       
  106971.8178  0.0009 -4.8967 3  152.7745 65  74111 30332 924      32 825       
  106972.8884  0.0009 -5.7376 3  152.7745 65  74111 30332 923      32 825       
  107016.0438  0.0015 -6.0815 3  394.9624107  74111 303531044      53 944       
  107047.5736  0.0042 -6.5429 3   95.4408 55  74111 30327 226      26 323       
  107107.9254  0.0019 -5.2586 3  461.7680117  74111 30358 851      58 752       
  107152.8192  0.0037 -6.9851 3   48.8093 39  74111 30319 316      19 019       
  107184.4757  0.0022 -7.2602 3  367.2857105  74111 30352 547      52 548       
  107186.6586  0.0009 -5.7309 3  144.3326 63  74111 30331 923      31 823       
  107187.2661  0.0009 -4.8952 3  144.3326 63  74111 30331 922      31 823       
  107199.6830  0.0009 -4.8951 3  144.3322 63  74111 30331 923      31 824       
  107200.2905  0.0009 -5.7308 3  144.3322 63  74111 30331 922      31 824       
  107221.2062  0.0021 -5.1898 3  311.1299 97  74111 30348 544      48 445       
  107221.8794  0.0020 -7.7327 3  103.7745 55  74111 30327 622      27 423       
  107254.1090  0.0007 -5.2959 3   23.5573 29  74111 30314 114      13 113       
  107266.3099  0.0021 -7.2098 3  311.1284 97  74111 30348 544      48 345       
  107316.4789  0.0041 -7.2777 3  644.5395121  74111 303602832      592930       
  107316.4789  0.0041 -6.5202 3  644.5395121  74111 303602832      592931       
  107316.4789  0.0041 -6.5202 3  644.5395121  74111 303602833      592930       
  107316.4789  0.0041 -7.2777 3  644.5395121  74111 303602833      592931       
  107365.9417  0.0022 -5.2062 3  367.2796105  74111 30352 547      52 448       
  107369.8735  0.0082 -7.2653 3  521.7256 87  74111 3034336 7      443510       
  107369.8735  0.0082 -7.2653 3  521.7256 87  74111 3034336 8      4435 9       
  107398.2863  0.0009 -5.7256 3  136.1554 61  74111 30330 922      30 822       
  107398.6239  0.0009 -4.8949 3  136.1554 61  74111 30330 921      30 822       
  107406.0778  0.0009 -4.8948 3  136.1552 61  74111 30330 922      30 823       
  107406.4154  0.0009 -5.7256 3  136.1552 61  74111 30330 921      30 823       
  107421.5483  0.0007 -5.2943 3   23.5372 29  74111 30314 014      13 013       
  107436.1546  0.0013 -6.6115 3  295.6300 85  74111 303421725      411823       
  107436.1546  0.0013 -5.8577 3  295.6300 85  74111 303421725      411824       
  107436.1546  0.0013 -5.8577 3  295.6300 85  74111 303421726      411823       
  107436.1546  0.0013 -6.6115 3  295.6300 85  74111 303421726      411824       
  107442.6783  0.0043 -6.5935 3  102.6315 57  74111 30328 227      27 324       
  107453.4973  0.0187 -7.6141 3  828.7881113  74111 303564412      574315       
  107453.4973  0.0187 -7.6141 3  828.7881113  74111 303564413      574314       
  107465.1869  0.0049 -7.3996 3  286.0972 61  74111 3033028 2      3127 5       
  107465.1869  0.0049 -7.3996 3  286.0972 61  74111 3033028 3      3127 4       
  107533.7758  0.0015 -7.9360 3   68.4812 45  74111 30322 517      22 320       
  107551.0400  0.0016 -7.4087 3  373.8397105  74111 30352 845      52 646       
  107574.4810  0.0016 -7.3972 3  431.4192113  74111 30356 849      56 650       
  107587.7661  0.0009 -5.7219 3  128.2435 59  74111 30329 921      29 821       
  107587.9497  0.0009 -4.8959 3  128.2435 59  74111 30329 920      29 821       
  107592.3360  0.0009 -4.8959 3  128.2433 59  74111 30329 921      29 822       
  107592.5195  0.0009 -5.7219 3  128.2433 59  74111 30329 920      29 822       
  107600.9419  0.0028 -7.2855 3  233.4731 85  74111 30342 240      42 241       
  107601.5552  0.0028 -5.3280 3  233.4731 85  74111 30342 240      42 141       
  107619.1347  0.0028 -5.3279 3  233.4731 85  74111 30342 340      42 241       
  107619.7480  0.0028 -7.2854 3  233.4731 85  74111 30342 340      42 141       
  107655.6014  0.0024 -7.2163 3  271.0247 91  74111 30345 342      45 343       
  107661.9329  0.0024 -5.2290 3  271.0245 91  74111 30345 342      45 243       
  107665.7230  0.0019 -7.4792 3  212.6920 79  74111 30339 733      39 534       
  107697.4696  0.0041 -6.3672 3  232.3408 83  74111 30341 635      41 537       
  107708.9751  0.0014 -5.1181 3  394.9624107  74111 303531043      53 944       
  107732.0315  0.0019 -5.2189 3  413.2803111  74111 30355 749      55 650       
  107735.9071  0.0028 -6.2153 3  405.7003109  74111 30354 945      54 847       
  107757.1857  0.0009 -5.7199 3  120.5966 57  74111 30328 920      28 820       
  107757.2831  0.0009 -4.8984 3  120.5966 57  74111 30328 919      28 820       
  107759.8102  0.0009 -4.8984 3  120.5965 57  74111 30328 920      28 821       
  107759.9077  0.0009 -5.7198 3  120.5965 57  74111 30328 919      28 821       
  107775.6273  0.0024 -5.2281 3  271.0247 91  74111 30345 442      45 343       
  107781.9589  0.0024 -7.2153 3  271.0245 91  74111 30345 442      45 243       
  107802.7053  0.0011 -5.2980 3   33.5348 33  74111 30316 214      15 313       
  107806.3716  0.0042 -6.6397 3  110.0750 59  74111 30329 228      28 325       
  107831.8047  0.0012 -5.4770 3   83.1540 49  74111 30324 619      23 716       
  107835.2929  0.0012 -6.2008 3   83.1539 49  74111 30324 619      23 717       
  107857.2828  0.0007 -4.7865 3   23.5372 29  74111 30314 114      13 013       
  107860.7650  0.0007 -5.2210 3    9.2956 17  74111 303 8 4 5       7 3 4       
  107863.4702  0.0007 -5.9260 3    9.2956 17  74111 303 8 4 4       7 3 4       
  107874.8755  0.0047 -5.6825 3  758.4937149  74111 303741262      741163       
  107875.1623  0.0055 -7.5052 3  764.8374131  74111 303653134      643232       
  107875.1623  0.0055 -6.7474 3  764.8374131  74111 303653134      643233       
  107875.1623  0.0055 -6.7474 3  764.8374131  74111 303653135      643232       
  107875.1623  0.0055 -7.5052 3  764.8374131  74111 303653135      643233       
  107908.3657  0.0009 -5.7195 3  113.2146 55  74111 30327 919      27 819       
  107908.4161  0.0009 -4.9024 3  113.2146 55  74111 30327 918      27 819       
  107909.8395  0.0009 -4.9024 3  113.2146 55  74111 30327 919      27 820       
  107909.8899  0.0009 -5.7195 3  113.2146 55  74111 30327 918      27 820       
  107918.4990  0.0063 -5.6380 3  710.2318145  74111 30372 963      72 864       
  107919.4370  0.0007 -5.9258 3    9.2936 17  74111 303 8 4 5       7 3 5       
  107922.1422  0.0007 -5.2207 3    9.2936 17  74111 303 8 4 4       7 3 5       
  107956.3891  0.0012 -6.1997 3   83.1540 49  74111 30324 618      23 716       
  107959.8773  0.0012 -5.4758 3   83.1539 49  74111 30324 618      23 717       
  108042.9200  0.0009 -5.7209 3  106.0974 53  74111 30326 918      26 818       
  108042.9454  0.0009 -4.9080 3  106.0974 53  74111 30326 917      26 818       
  108043.7279  0.0009 -4.9080 3  106.0974 53  74111 30326 918      26 819       
  108043.7533  0.0009 -5.7209 3  106.0974 53  74111 30326 917      26 819       
  108051.1102  0.0068 -7.9088 3  583.5704131  74111 303651056      641351       
  108058.2006  0.0019 -6.5085 3   55.6440 43  74111 30321 121      20 219       
  108101.6431  0.0029 -6.3492 3   66.7475 45  74111 30322 418      22 121       
  108113.4134  0.0045 -7.6421 3  614.3412135  74111 30367 859      67 860       
  108162.2997  0.0010 -5.7241 3   99.2448 51  74111 30325 917      25 817       
  108162.3121  0.0010 -4.9153 3   99.2448 51  74111 30325 916      25 817       
  108162.7311  0.0010 -4.9153 3   99.2448 51  74111 30325 917      25 818       
  108162.7436  0.0010 -5.7241 3   99.2448 51  74111 30325 916      25 818       
  108173.1209  0.0017 -6.7594 3  378.3878 95  74111 303472027      462125       
  108173.1209  0.0017 -6.0041 3  378.3878 95  74111 303472027      462126       
  108173.1209  0.0017 -6.0041 3  378.3878 95  74111 303472028      462125       
  108173.1209  0.0017 -6.7594 3  378.3878 95  74111 303472028      462126       
  108181.4404  0.0013 -5.5467 3  128.2237 59  74111 30329 921      281018       
  108181.4432  0.0013 -6.2882 3  128.2237 59  74111 30329 921      281019       
  108181.6240  0.0013 -6.2882 3  128.2237 59  74111 30329 920      281018       
  108181.6268  0.0013 -5.5467 3  128.2237 59  74111 30329 920      281019       
  108192.6311  0.0098 -6.4323 3 1189.0663187  74111 303931479      931380       
  108197.9640  0.0042 -6.6818 3  117.7693 61  74111 30330 229      29 326       
  108231.7815  0.0014 -5.5448 3   53.5921 41  74111 30320 318      19 415       
  108267.8249  0.0010 -5.7293 3   92.6567 49  74111 30324 916      24 816       
  108267.8308  0.0010 -4.9244 3   92.6567 49  74111 30324 915      24 816       
  108268.0489  0.0010 -4.9244 3   92.6567 49  74111 30324 916      24 817       
  108268.0548  0.0010 -5.7293 3   92.6567 49  74111 30324 915      24 817       
  108352.3089  0.0026 -5.3737 3  570.5181129  74111 303641153      641054       
  108360.7084  0.0010 -5.7367 3   86.3330 47  74111 30323 915      23 815       
  108360.7111  0.0010 -4.9354 3   86.3330 47  74111 30323 914      23 815       
  108360.8212  0.0010 -4.9354 3   86.3330 47  74111 30323 915      23 816       
  108360.8239  0.0010 -5.7367 3   86.3330 47  74111 30323 914      23 816       
  108364.9224  0.0076 -7.7553 3  895.4595141  74111 303703436      693534       
  108364.9224  0.0076 -6.9972 3  895.4595141  74111 303703436      693535       
  108364.9224  0.0076 -6.9972 3  895.4595141  74111 303703437      693534       
  108364.9224  0.0076 -7.7553 3  895.4595141  74111 303703437      693535       
  108370.5177  0.0067 -7.2346 3  423.6834 77  74111 3033833 5      3932 8       
  108370.5177  0.0067 -7.2346 3  423.6834 77  74111 3033833 6      3932 7       
  108371.9018  0.0129 -7.4454 3  703.5576103  74111 303514110      524013       
  108371.9018  0.0129 -7.4454 3  703.5576103  74111 303514111      524012       
  108384.4091  0.0034 -7.3060 3   70.6931 47  74111 30323 221      23 123       
  108428.1813  0.0092 -7.7729 3  271.0247 93  74111 30346 046      45 343       
  108434.5146  0.0092 -7.7729 3  271.0245 93  74111 30346 146      45 243       
  108442.0725  0.0010 -5.7464 3   80.2736 45  74111 30322 914      22 814       
  108442.0737  0.0010 -4.9486 3   80.2736 45  74111 30322 913      22 814       
  108442.1275  0.0010 -4.9486 3   80.2736 45  74111 30322 914      22 815       
  108442.1286  0.0010 -5.7464 3   80.2736 45  74111 30322 913      22 815       
  108453.0466  0.0021 -5.3022 3  512.7469123  74111 30361 953      61 854       
  108465.4905  0.0039 -6.3033 3  292.9845 93  74111 30346 739      46 641       
  108511.2279  0.0007 -5.2776 3   12.7882 21  74111 30310 3 8       9 2 7       
  108512.9615  0.0010 -5.7586 3   74.4784 43  74111 30321 913      21 813       
  108512.9620  0.0010 -4.9642 3   74.4784 43  74111 30321 912      21 813       
  108512.9872  0.0010 -4.9642 3   74.4784 43  74111 30321 913      21 814       
  108512.9877  0.0010 -5.7586 3   74.4784 43  74111 30321 912      21 814       
  108513.2463  0.0041 -7.9455 3  215.3179 51  74111 3032525 0      2624 3       
  108513.2463  0.0041 -7.9455 3  215.3179 51  74111 3032525 1      2624 2       
  108525.6474  0.0039 -6.8843 3   99.0115 55  74111 30327 324      27 226       
  108540.6729  0.0016 -6.0624 3   37.1307 35  74111 30317 116      16 214       
  108555.4452  0.0018 -7.3117 3  413.2529111  74111 30355 749      55 550       
  108572.9160  0.0501 -6.8132 3 1395.6493203  74111 303A11487      A11388       
  108574.3506  0.0010 -5.7737 3   68.9473 41  74111 30320 912      20 812       
  108574.3508  0.0010 -4.9824 3   68.9473 41  74111 30320 911      20 812       
  108574.3622  0.0010 -4.9824 3   68.9473 41  74111 30320 912      20 813       
  108574.3624  0.0010 -5.7737 3   68.9473 41  74111 30320 911      20 813       
  108627.1530  0.0011 -5.7920 3   63.6801 39  74111 30319 911      19 811       
  108627.1531  0.0011 -5.0038 3   63.6801 39  74111 30319 910      19 811       
  108627.1580  0.0011 -5.0038 3   63.6801 39  74111 30319 911      19 812       
  108627.1581  0.0011 -5.7920 3   63.6801 39  74111 30319 910      19 812       
  108640.8262  0.0034 -6.8758 3  160.0634 71  74111 30335 134      34 431       
  108665.1778  0.0041 -6.7201 3  125.7126 63  74111 30331 230      30 327       
  108672.2251  0.0011 -5.0286 3   58.6769 37  74111 30318 9 9      18 810       
  108672.2251  0.0011 -5.8140 3   58.6769 37  74111 30318 910      18 810       
  108672.2271  0.0011 -5.0286 3   58.6769 37  74111 30318 910      18 811       
  108672.2272  0.0011 -5.8140 3   58.6769 37  74111 30318 9 9      18 811       
  108707.6036  0.0016 -7.3975 3  446.4203115  74111 30357 850      57 651       
  108710.3698  0.0011 -5.0577 3   53.9374 35  74111 30317 9 8      17 8 9       
  108710.3698  0.0011 -5.8403 3   53.9374 35  74111 30317 9 9      17 8 9       
  108710.3706  0.0011 -5.8403 3   53.9374 35  74111 30317 9 8      17 810       
  108710.3706  0.0011 -5.0577 3   53.9374 35  74111 30317 9 9      17 810       
  108742.3402  0.0011 -5.0920 3   49.4617 33  74111 30316 9 7      16 8 8       
  108742.3402  0.0011 -5.8720 3   49.4617 33  74111 30316 9 8      16 8 8       
  108742.3405  0.0011 -5.8720 3   49.4617 33  74111 30316 9 7      16 8 9       
  108742.3405  0.0011 -5.0920 3   49.4617 33  74111 30316 9 8      16 8 9       
  108768.8416  0.0011 -5.1327 3   45.2496 31  74111 30315 9 6      15 8 7       
  108768.8416  0.0011 -5.9103 3   45.2496 31  74111 30315 9 7      15 8 7       
  108768.8417  0.0011 -5.9103 3   45.2496 31  74111 30315 9 6      15 8 8       
  108768.8417  0.0011 -5.1327 3   45.2496 31  74111 30315 9 7      15 8 8       
  108779.5714  0.0120 -7.2697 3 1036.3892151  74111 303753738      743837       
  108779.5714  0.0120 -7.2697 3 1036.3892151  74111 303753739      743836       
  108789.9684  0.0482 -7.7988 3 1319.7740197  74111 303981584      981484       
  108790.5334  0.0012 -5.1818 3   41.3012 29  74111 30314 9 5      14 8 6       
  108790.5334  0.0012 -5.9571 3   41.3012 29  74111 30314 9 5      14 8 7       
  108790.5334  0.0012 -5.9571 3   41.3012 29  74111 30314 9 6      14 8 6       
  108790.5334  0.0012 -5.1818 3   41.3012 29  74111 30314 9 6      14 8 7       
  108800.1002  0.0014 -6.0404 3  380.9068105  74111 303521043      52 943       
  108808.0303  0.0012 -5.2423 3   37.6162 27  74111 30313 9 4      13 8 5       
  108808.0303  0.0012 -6.0156 3   37.6162 27  74111 30313 9 5      13 8 5       
  108808.0304  0.0012 -6.0156 3   37.6162 27  74111 30313 9 4      13 8 6       
  108808.0304  0.0012 -5.2423 3   37.6162 27  74111 30313 9 5      13 8 6       
  108821.9042  0.0012 -5.3196 3   34.1947 25  74111 30312 9 3      12 8 4       
  108821.9042  0.0012 -6.0909 3   34.1947 25  74111 30312 9 3      12 8 5       
  108821.9042  0.0012 -6.0909 3   34.1947 25  74111 30312 9 4      12 8 4       
  108821.9042  0.0012 -5.3196 3   34.1947 25  74111 30312 9 4      12 8 5       
  108832.6840  0.0012 -5.4237 3   31.0367 23  74111 30311 9 2      11 8 3       
  108832.6840  0.0012 -6.1931 3   31.0367 23  74111 30311 9 2      11 8 4       
  108832.6840  0.0012 -6.1931 3   31.0367 23  74111 30311 9 3      11 8 3       
  108832.6840  0.0012 -5.4237 3   31.0367 23  74111 30311 9 3      11 8 4       
  108840.0107  0.0012 -5.6377 3  183.7051 69  74111 303341223      331320       
  108840.0107  0.0012 -6.3862 3  183.7051 69  74111 303341223      331321       
  108840.0108  0.0012 -6.3862 3  183.7051 69  74111 303341222      331320       
  108840.0108  0.0012 -5.6377 3  183.7051 69  74111 303341222      331321       
  108840.8573  0.0012 -5.5771 3   28.1419 21  74111 30310 9 1      10 8 2       
  108840.8573  0.0012 -6.3449 3   28.1419 21  74111 30310 9 1      10 8 3       
  108840.8573  0.0012 -6.3449 3   28.1419 21  74111 30310 9 2      10 8 2       
  108840.8573  0.0012 -5.5771 3   28.1419 21  74111 30310 9 2      10 8 3       
  108841.8728  0.0016 -7.4152 3  360.0505103  74111 30351 844      51 645       
  108846.8699  0.0013 -5.8531 3   25.5105 19  74111 303 9 9 0       9 8 1       
  108846.8699  0.0013 -6.6194 3   25.5105 19  74111 303 9 9 0       9 8 2       
  108846.8699  0.0013 -6.6194 3   25.5105 19  74111 303 9 9 1       9 8 1       
  108846.8699  0.0013 -5.8531 3   25.5105 19  74111 303 9 9 1       9 8 2       
  108872.6252  0.0024 -6.9290 3  471.5188105  74111 303522329      512427       
  108872.6252  0.0024 -6.1727 3  471.5188105  74111 303522329      512428       
  108872.6252  0.0024 -6.1727 3  471.5188105  74111 303522330      512427       
  108872.6252  0.0024 -6.9290 3  471.5188105  74111 303522330      512428       
  108897.4366  0.0351 -7.0156 3 1508.8410211  74111 303A51590      A51491       
  108902.3068  0.0261 -6.9634 3 1481.0781209  74111 303A41589      A41490       
  108976.7159  0.0007 -5.8985 3   12.7882 21  74111 30310 3 7       9 2 7       
  108990.2818  0.0026 -6.4467 3  120.1387 61  74111 30330 228      29 525       
  108993.2946  0.0029 -6.3471 3  553.5059127  74111 303631153      631053       
  108999.9326  0.0016 -7.8485 3   17.1615 23  74111 30311 4 8      11 111       
  109041.9990  0.0027 -7.2925 3   64.8439 45  74111 30322 320      22 022       
  109065.1164  0.0021 -5.1932 3  367.2857105  74111 30352 647      52 548       
  109113.1255  0.0222 -7.5649 3 1187.6089161  74111 303804040      794139       
  109113.1255  0.0222 -7.5649 3 1187.6089161  74111 303804041      794138       
  109187.0676  0.0011 -5.4475 3   60.6982 43  74111 30321 418      20 515       
  109241.6536  0.0040 -6.7553 3  133.9039 65  74111 30332 231      31 328       
  109246.5823  0.0020 -7.2453 3  367.2796105  74111 30352 647      52 448       
  109291.2967  0.0013 -5.0884 3  380.9068105  74111 303521042      52 943       
  109327.2375  0.0098 -7.3209 3  588.6758 93  74111 3034638 8      473711       
  109327.2375  0.0098 -7.3209 3  588.6758 93  74111 3034638 9      473710       
  109359.6807  0.0424 -7.8827 3 1349.0995171  74111 303854342      844441       
  109359.6807  0.0424 -7.8827 3 1349.0995171  74111 303854343      844440       
  109372.1592  0.0020 -6.4958 3   55.5989 43  74111 30321 021      20 119       
  109377.5462  0.0023 -6.8921 3   78.8982 49  74111 30324 421      24 123       
  109394.4633  0.0056 -7.3065 3  336.0212 67  74111 3033330 3      3429 6       
  109394.4633  0.0056 -7.3065 3  336.0212 67  74111 3033330 4      3429 5       
  109425.7648  0.0046 -7.4546 3  384.5523107  74111 30353 747      521042       
  109442.9468  0.0110 -5.8283 3  833.4827157  74111 303781068      78 969       
  109443.5237  0.0017 -7.9103 3   74.5057 47  74111 30323 518      23 321       
  109448.9010  0.0073 -7.8383 3  729.5300147  74111 30373 964      73 965       
  109457.8585  0.0255 -7.7331 3  912.7146119  74111 303594613      604516       
  109457.8585  0.0255 -7.7331 3  912.7146119  74111 303594614      604515       
  109475.1238  0.0011 -6.1259 3   60.6886 43  74111 30321 418      20 516       
  109521.3508  0.0007 -5.2871 3   24.7028 29  74111 30314 213      13 212       
  109523.0944  0.0034 -7.1207 3  575.0109115  74111 303572631      562729       
  109523.0944  0.0034 -6.3638 3  575.0109115  74111 303572631      562730       
  109523.0944  0.0034 -6.3638 3  575.0109115  74111 303572632      562729       
  109523.0944  0.0034 -7.1207 3  575.0109115  74111 303572632      562730       
  109547.0040  0.0027 -7.3458 3  442.7662115  74111 30357 651      57 652       
  109564.7884  0.0073 -6.0015 3  950.7283167  74111 303831370      831271       
  109578.1884  0.0012 -6.5017 3  249.5868 79  74111 303391524      381622       
  109578.1884  0.0012 -5.7496 3  249.5868 79  74111 303391524      381623       
  109578.1884  0.0012 -5.7496 3  249.5868 79  74111 303391525      381622       
  109578.1884  0.0012 -6.5017 3  249.5868 79  74111 303391525      381623       
  109605.9960  0.0020 -5.2698 3  477.2334119  74111 30359 852      59 753       
  109645.7020  0.0034 -7.4900 3  208.6216 81  74111 30340 139      40 140       
  109645.7227  0.0034 -5.5608 3  208.6216 81  74111 30340 139      40 040       
  109647.0084  0.0034 -5.5607 3  208.6216 81  74111 30340 239      40 140       
  109647.0291  0.0034 -7.4900 3  208.6216 81  74111 30340 239      40 040       
  109723.4192  0.0197 -6.9076 3 1453.5594207  74111 303A31588      A31489       
  109728.4700  0.0122 -7.0002 3  906.8667163  74111 303811369      811269       
  109739.0398  0.0460 -7.0642 3 1536.8441213  74111 303A61591      A61492       
  109747.4695  0.0023 -7.2125 3  323.8004 99  74111 30349 445      49 446       
  109779.8332  0.0023 -5.1956 3  323.7993 99  74111 30349 445      49 346       
  109946.5202  0.0039 -6.7878 3  142.3422 67  74111 30333 232      32 329       
  110011.0311  0.0026 -5.2602 3  442.7507115  74111 30357 651      57 552       
  110045.1277  0.0033 -7.4731 3  525.1262125  74111 30362 755      62 756       
  110115.8945  0.0046 -7.3348 3  688.8511125  74111 303622933      613031       
  110115.8945  0.0046 -6.5773 3  688.8511125  74111 303622933      613032       
  110115.8945  0.0046 -6.5773 3  688.8511125  74111 303622934      613031       
  110115.8945  0.0046 -7.3348 3  688.8511125  74111 303622934      613032       
  110134.5403  0.0037 -6.2760 3  360.5440103  74111 30351 843      51 745       
  110137.6950  0.0020 -7.7673 3   96.5446 53  74111 30326 621      26 422       
  110142.5617  0.0026 -7.7277 3  209.0181 79  74111 30339 534      38 830       
  110198.4359  0.0023 -5.1925 3  323.8004 99  74111 30349 545      49 446       
  110199.3806  0.0017 -7.3989 3  461.6648117  74111 30358 851      58 652       
  110209.9847  0.0098 -7.7937 3  282.8465 95  74111 30347 047      46 344       
  110214.4207  0.0098 -7.7937 3  282.8464 95  74111 30347 147      46 244       
  110230.7996  0.0023 -7.2090 3  323.7993 99  74111 30349 545      49 346       
  110250.1587  0.0032 -6.2479 3  420.2251111  74111 30355 946      55 848       
  110267.2565  0.0010 -5.7949 3   11.7805 21  74111 30310 2 8       9 1 9       
  110301.2783  0.0021 -5.3186 3  529.0537125  74111 30362 954      62 855       
  110313.7457  0.0190 -6.0468 3  966.3916169  74111 303841173      841074       
  110314.1500  0.0078 -7.2525 3  484.1558 83  74111 3034135 6      4234 9       
  110314.1500  0.0078 -7.2525 3  484.1558 83  74111 3034135 7      4234 8       
  110321.1139  0.0014 -6.6372 3  325.8590 89  74111 303441826      431924       
  110321.1139  0.0014 -5.8831 3  325.8590 89  74111 303441826      431925       
  110321.1139  0.0014 -5.8831 3  325.8590 89  74111 303441827      431924       
  110321.1139  0.0014 -6.6372 3  325.8590 89  74111 303441827      431925       
  110327.6633  0.0013 -6.0025 3  367.1257103  74111 303511042      51 942       
  110331.6500  0.0009 -5.0542 3   21.0225 27  74111 30313 212      12 111       
  110355.0489  0.0165 -7.5429 3  781.0268109  74111 303544311      554214       
  110355.0489  0.0165 -7.5429 3  781.0268109  74111 303544312      554213       
  110423.8025  0.0006 -6.2042 3   60.0376 29  74111 3031413 1      1313 0       
  110423.8025  0.0006 -6.2042 3   60.0376 29  74111 3031413 2      1313 1       
  110427.9882  0.0006 -5.9084 3   54.6988 29  74111 3031412 2      1312 1       
  110427.9882  0.0006 -5.9084 3   54.6988 29  74111 3031412 3      1312 2       
  110431.3979  0.0041 -5.4792 3  614.2638135  74111 30367 859      67 760       
  110433.9408  0.0006 -5.7391 3   49.7872 29  74111 3031411 3      1311 2       
  110433.9408  0.0006 -5.7391 3   49.7872 29  74111 3031411 4      1311 3       
  110436.3107  0.0047 -7.5911 3  258.7484 57  74111 3032827 1      2926 4       
  110436.3107  0.0047 -7.5911 3  258.7484 57  74111 3032827 2      2926 3       
  110438.6469  0.0027 -6.9594 3  209.0082 79  74111 30339 534      38 831       
  110442.3621  0.0006 -5.6225 3   45.3027 29  74111 3031410 4      1310 3       
  110442.3621  0.0006 -5.6225 3   45.3027 29  74111 3031410 5      1310 4       
  110454.1084  0.0035 -6.8957 3  169.2190 73  74111 30336 135      35 432       
  110454.3753  0.0006 -5.5355 3   41.2457 29  74111 30314 9 5      13 9 4       
  110454.3753  0.0006 -5.5355 3   41.2457 29  74111 30314 9 6      13 9 5       
  110471.8723  0.0006 -5.4679 3   37.6162 29  74111 30314 8 6      13 8 5       
  110471.8723  0.0006 -5.4679 3   37.6162 29  74111 30314 8 7      13 8 6       
  110496.0290  0.0011 -6.1062 3   53.5166 41  74111 30320 318      19 416       
  110498.2540  0.0006 -5.4143 3   34.4148 29  74111 30314 7 8      13 7 7       
  110498.2559  0.0006 -5.4143 3   34.4148 29  74111 30314 7 7      13 7 6       
  110501.4314  0.0030 -7.2839 3  244.4465 87  74111 30343 241      43 242       
  110501.8507  0.0030 -5.3278 3  244.4465 87  74111 30343 241      43 142       
  110514.2572  0.0030 -5.3277 3  244.4465 87  74111 30343 341      43 242       
  110514.6765  0.0030 -7.2839 3  244.4465 87  74111 30343 341      43 142       
  110540.1355  0.0006 -5.3714 3   31.6420 29  74111 30314 6 9      13 6 8       
  110540.2547  0.0006 -5.3714 3   31.6420 29  74111 30314 6 8      13 6 7       
  110541.6832  0.0047 -7.4134 3  353.6179103  74111 30351 646      50 941       
  110583.2983  0.0006 -5.2918 3   25.8951 29  74111 30314 312      13 311       
  110587.9566  0.0019 -5.2251 3  484.4028119  74111 303591050      59 951       
  110594.8780  0.0021 -5.2264 3  427.8986113  74111 30356 750      56 651       
  110595.2518  0.0057 -6.6400 3  719.3970145  74111 303721261      721161       
  110598.9352  0.0013 -5.4712 3   99.2448 53  74111 30326 720      25 817       
  110599.3667  0.0013 -6.2019 3   99.2448 53  74111 30326 720      25 818       
  110610.2368  0.0006 -5.3371 3   29.2994 29  74111 30314 510      13 5 9       
  110611.6981  0.0018 -5.2013 3  468.8116117  74111 303581049      58 950       
  110614.8102  0.0006 -5.3371 3   29.2995 29  74111 30314 5 9      13 5 8       
  110614.9449  0.0024 -7.2571 3  381.0550107  74111 30353 548      53 549       
  110617.9187  0.0013 -6.2018 3   99.2448 53  74111 30326 719      25 817       
  110618.3502  0.0013 -5.4710 3   99.2448 53  74111 30326 719      25 818       
  110625.0455  0.0026 -7.2151 3  282.8465 93  74111 30346 343      46 344       
  110629.4803  0.0026 -5.2300 3  282.8464 93  74111 30346 343      46 244       
  110643.7945  0.0061 -7.5713 3  813.0247135  74111 303673235      663333       
  110643.7945  0.0061 -6.8135 3  813.0247135  74111 303673235      663334       
  110643.7945  0.0061 -6.8135 3  813.0247135  74111 303673236      663333       
  110643.7945  0.0061 -7.5713 3  813.0247135  74111 303673236      663334       
  110672.3922  0.0013 -5.0610 3  367.1257103  74111 303511041      51 942       
  110673.2269  0.0017 -7.4231 3  346.5048101  74111 30350 843      50 644       
  110704.4519  0.0020 -5.2488 3  500.2541121  74111 303601051      60 952       
  110705.8417  0.0006 -5.3102 3   27.3888 29  74111 30314 411      13 410       
  110711.9231  0.0026 -5.2294 3  282.8465 93  74111 30346 443      46 344       
  110716.3579  0.0026 -7.2144 3  282.8464 93  74111 30346 443      46 244       
  110746.6843  0.0007 -5.2728 3   24.4618 29  74111 30314 113      13 112       
  110747.9857  0.0024 -5.2082 3  381.0506107  74111 30353 548      53 449       
  110756.2051  0.0015 -6.1904 3   51.9496 41  74111 30320 219      19 317       
  110758.5692  0.0017 -5.1777 3  453.4815115  74111 303571048      57 949       
  110785.9915  0.0038 -6.8181 3  151.0275 69  74111 30334 233      33 330       
  110803.2049  0.0303 -6.2909 3 1108.9082181  74111 303901278      901179       
  110805.9021  0.0006 -5.3094 3   27.3930 29  74111 30314 410      13 4 9       
  110977.0701  0.0021 -5.2724 3  516.3645123  74111 303611052      61 953       
  111009.2619  0.0021 -7.5004 3  202.2655 77  74111 30338 732      38 533       
  111010.8037  0.0016 -5.1542 3  438.4134113  74111 303561047      56 948       
  111038.6975  0.0019 -6.7939 3  412.5112 99  74111 303492128      482226       
  111038.6975  0.0019 -6.0384 3  412.5112 99  74111 303492128      482227       
  111038.6975  0.0019 -6.0384 3  412.5112 99  74111 303492129      482226       
  111038.6975  0.0019 -6.7939 3  412.5112 99  74111 303492129      482227       
  111054.0172  0.0013 -5.5501 3  148.2233 63  74111 303311022      301119       
  111054.0175  0.0013 -6.2938 3  148.2233 63  74111 303311022      301120       
  111054.0389  0.0013 -6.2938 3  148.2233 63  74111 303311021      301119       
  111054.0392  0.0013 -5.5501 3  148.2233 63  74111 303311021      301120       
  111070.7868  0.0024 -5.3294 3  553.5059127  74111 303631152      631053       
  111100.2729  0.0088 -7.8302 3  947.5162145  74111 303723537      713635       
  111100.2729  0.0088 -7.0722 3  947.5162145  74111 303723537      713636       
  111100.2729  0.0088 -7.0722 3  947.5162145  74111 303723538      713635       
  111100.2729  0.0088 -7.8302 3  947.5162145  74111 303723538      713636       
  111123.6922  0.0032 -5.3521 3  525.0902125  74111 30362 755      62 656       
  111214.2705  0.0020 -7.3129 3  427.8779113  74111 30356 750      56 551       
  111225.7480  0.0106 -6.3711 3 1164.3743185  74111 303921478      921379       
  111274.3948  0.0442 -6.5580 3 1260.9788193  74111 303961383      961284       
  111292.1384  0.0119 -7.3931 3  659.6793 99  74111 3034940 9      503912       
  111292.1384  0.0119 -7.3931 3  659.6793 99  74111 303494010      503911       
  111303.0250  0.0045 -5.6285 3  738.8063147  74111 303731261      731162       
  111306.8138  0.0165 -6.8485 3 1426.2889205  74111 303A21587      A21488       
  111327.2974  0.0064 -7.2645 3  390.0090 73  74111 3033632 4      3731 7       
  111327.2974  0.0064 -7.2645 3  390.0090 73  74111 3033632 5      3731 6       
  111350.5335  0.0015 -5.1309 3  423.6081111  74111 303551046      55 947       
  111419.9403  0.0022 -5.2959 3  532.7330125  74111 303621053      62 954       
  111432.9762  0.0582 -7.1092 3 1565.0836215  74111 303A71592      A71493       
  111473.8200  0.0359 -7.8638 3 1000.6807125  74111 303624814      634717       
  111473.8200  0.0359 -7.8638 3 1000.6807125  74111 303624815      634716       
  111479.1704  0.0148 -7.3536 3 1092.3084155  74111 303773839      763938       
  111479.1704  0.0148 -7.3536 3 1092.3084155  74111 303773840      763937       
  111565.5041  0.0006 -5.2839 3   25.9625 29  74111 30314 311      13 310       
  111566.6330  0.0020 -7.4744 3  167.3895 71  74111 30335 431      34 727       
  111637.0662  0.0012 -5.9676 3  353.6179101  74111 303501041      50 941       
  111675.6632  0.0058 -7.7088 3  512.6394123  74111 30361 953      601248       
  111708.9363  0.0008 -5.9221 3   37.9452 35  74111 30317 215      16 313       
  111714.8134  0.0027 -6.9724 3  509.5320109  74111 303542430      532528       
  111714.8134  0.0027 -6.2160 3  509.5320109  74111 303542430      532529       
  111714.8134  0.0027 -6.2160 3  509.5320109  74111 303542431      532528       
  111714.8134  0.0027 -6.9724 3  509.5320109  74111 303542431      532529       
  111736.5147  0.0012 -6.3991 3  207.6092 73  74111 303361323      351421       
  111736.5147  0.0012 -5.6496 3  207.6092 73  74111 303361323      351422       
  111736.5147  0.0012 -5.6496 3  207.6092 73  74111 303361324      351421       
  111736.5147  0.0012 -6.3991 3  207.6092 73  74111 303361324      351422       
  111756.3268  0.0037 -6.8468 3  159.9598 71  74111 30335 234      34 331       
  111760.3114  0.0014 -5.1081 3  409.0663109  74111 303541045      54 946       
  111762.1661  0.0017 -7.7187 3   20.2328 25  74111 30312 4 9      12 112       
  111774.4999  0.0279 -7.6576 3 1247.3833165  74111 303824141      814240       
  111774.4999  0.0279 -7.6576 3 1247.3833165  74111 303824142      814239       
  111780.7727  0.0022 -7.2805 3  138.6136 65  74111 30332 329      31 625       
  111789.3540  0.0019 -7.8924 3   80.7861 49  74111 30324 519      24 322       
  111876.5671  0.0012 -5.0357 3  353.6179101  74111 303501040      50 941       
  111997.0426  0.0104 -7.8150 3  294.9188 97  74111 30348 048      47 345       
  112000.1438  0.0104 -7.8150 3  294.9187 97  74111 30348 148      47 245       
  112001.1334  0.0018 -7.4014 3  477.1536119  74111 30359 852      59 653       
  112004.7207  0.0025 -6.2895 3  536.7729125  74111 303621152      621052       
  112037.4755  0.0006 -5.9071 3   12.6705 21  74111 30310 3 8       9 2 8       
  112044.9544  0.0024 -5.3191 3  549.3584127  74111 303631054      63 955       
  112050.3608  0.0023 -5.1985 3  381.0550107  74111 30353 648      53 549       
  112165.2210  0.0590 -6.8455 3 1422.5474205  74111 303A21488      A21389       
  112183.4016  0.0023 -7.2460 3  381.0506107  74111 30353 648      53 449       
  112195.0703  0.0009 -7.8311 3   11.7162 21  74111 30310 2 8       9 0 9       
  112221.4304  0.0021 -5.2813 3  492.9486121  74111 30360 853      60 754       
  112222.4854  0.0036 -6.9164 3  178.6272 75  74111 30337 136      36 433       
  112223.5727  0.0014 -5.0857 3  394.7887107  74111 303531044      53 945       
  112256.5755  0.0020 -6.6946 3  167.3665 71  74111 30335 431      34 728       
  112263.7449  0.0092 -7.2926 3  548.6858 89  74111 3034437 7      453610       
  112263.7449  0.0092 -7.2926 3  548.6858 89  74111 3034437 8      4536 9       
  112272.1267  0.0014 -7.7054 3   64.4920 45  74111 30322 220      21 417       
  112327.4080  0.0022 -5.3350 3  545.6116127  74111 30363 955      63 856       
  112334.3385  0.0007 -4.9730 3   28.3560 31  74111 30315 114      14 213       
  112338.7724  0.0038 -7.1730 3  616.9090119  74111 303592732      582830       
  112338.7724  0.0038 -6.4160 3  616.9090119  74111 303592732      582831       
  112338.7724  0.0038 -6.4160 3  616.9090119  74111 303592733      582830       
  112338.7724  0.0038 -7.1730 3  616.9090119  74111 303592733      582831       
  112348.1668  0.0218 -7.6534 3  862.5413115  74111 303574512      584415       
  112348.1668  0.0218 -7.6534 3  862.5413115  74111 303574513      584414       
  112353.8287  0.0006 -5.2643 3   25.0909 29  74111 30314 212      13 211       
  112361.3138  0.0054 -7.4168 3  306.2460 63  74111 3033129 2      3228 5       
  112361.3138  0.0054 -7.4168 3  306.2460 63  74111 3033129 3      3228 4       
  112409.0454  0.0051 -7.5513 3  446.2968115  74111 30357 850      561145       
  112469.8683  0.0012 -6.5228 3  277.3918 83  74111 303411625      401723       
  112469.8683  0.0012 -5.7703 3  277.3918 83  74111 303411625      401724       
  112469.8683  0.0012 -5.7703 3  277.3918 83  74111 303411626      401723       
  112469.8683  0.0012 -6.5228 3  277.3918 83  74111 303411626      401724       
  112487.6237  0.0042 -6.6399 3  140.1672 65  74111 30332 428      32 330       
  112502.9635  0.0007 -5.2915 3   12.6705 21  74111 30310 3 7       9 2 8       
  112513.4559  0.0037 -7.4887 3  218.9975 83  74111 30341 140      41 141       
  112513.4697  0.0037 -5.5599 3  218.9975 83  74111 30341 140      41 041       
  112514.3517  0.0037 -5.5599 3  218.9975 83  74111 30341 240      41 141       
  112514.3655  0.0037 -7.4887 3  218.9975 83  74111 30341 240      41 041       
  112689.0666  0.0018 -6.1051 3  423.6081111  74111 303551045      55 947       
  112725.0131  0.0013 -5.0638 3  380.7758105  74111 303521043      52 944       
  112728.1710  0.0016 -6.0724 3  409.0663109  74111 303541044      54 946       
  112763.1098  0.0012 -5.9353 3  340.3821 99  74111 303491040      49 940       
  112817.8900  0.0019 -6.4822 3   61.0816 45  74111 30322 122      21 220       
  112841.7627  0.0025 -7.2122 3  336.7210101  74111 30350 446      50 447       
  112843.6342  0.0020 -6.1385 3  438.4134113  74111 303561046      56 948       
  112844.4742  0.0008 -5.1105 3    8.9440 15  74111 303 7 5 3       6 4 2       
  112844.4805  0.0008 -5.8396 3    8.9440 15  74111 303 7 5 2       6 4 2       
  112844.7211  0.0008 -5.8396 3    8.9440 15  74111 303 7 5 3       6 4 3       
  112844.7275  0.0008 -5.1105 3    8.9440 15  74111 303 7 5 2       6 4 3       
  112847.2395  0.0037 -6.8741 3  169.1394 73  74111 30336 235      35 332       
  112847.2473  0.0230 -7.3286 3 1091.9006179  74111 303891476      891376       
  112861.3668  0.0025 -5.3422 3  566.2398129  74111 303641055      64 956       
  112864.9262  0.0025 -5.1986 3  336.7202101  74111 30350 446      50 347       
  112888.1611  0.0019 -7.8023 3   89.5862 51  74111 30325 620      25 421       
  112902.3215  0.0051 -7.3960 3  734.6284129  74111 303643034      633132       
  112902.3215  0.0051 -6.6385 3  734.6284129  74111 303643034      633133       
  112902.3215  0.0051 -6.6385 3  734.6284129  74111 303643035      633132
[truncated: 2,978,209 more chars]
