# Supplementary material for: Energetic and Spectroscopic Insights into the C3H6O2 Isomer Family for Astrochemical Purposes
Source: ACS Earth Space Chem. 2025 Dec 16;10(1):198–209. doi: 10.1021/acsearthspacechem.5c00291 (PMC12814775; doi:10.1021/acsearthspacechem.5c00291)
Supplement: Supplementary file 3 [file sp5c00291_si_003.zip › inner.fit]

Glycidol - inner                                        Thu Nov  6 11:09:04 2025
LINES REQUESTED= 5935 NUMBER OF PARAMETERS= 18 NUMBER OF ITERATIONS=  9
  MARQUARDT PARAMETER = 0.0000E+00 max (OBS-CALC)/ERROR =5.0000E+00
                              PARAMETERS - A.PRIORI ERROR 
     1      1         10000   1.0347865478823E+04    1.000000E+30 A
     2      2         20000   4.1023804572806E+03    1.000000E+30 B
     3      3         30000   3.7819326984621E+03    1.000000E+30 C
     4      4           200  -2.5051420707883E-03    1.000000E+30 -DJ
     5      5          1100   2.1600476310006E-03    1.000000E+30 -DJK
     6      6          2000  -5.7911739483920E-03    1.000000E+30 -DK
     7      7         40100  -3.1478697635848E-04    1.000000E+30 d1
     8      8         50000   6.0684654297851E-05    1.000000E+30 d2
     9      9           300  -2.5375518028092E-09    1.000000E+30 HJ
    10     10          1200   7.1159302772868E-09    1.000000E+30 HJK
    11     11          2100  -1.1024713898262E-08    1.000000E+30 HKJ
    12     12          3000   2.4025902588542E-08    1.000000E+30 HK
    13     13         40200  -2.9847577650911E-10    1.000000E+30 h1
    14     14         50100   1.6078506677962E-10    1.000000E+30 h2
    15     15         60000   1.2961976424263E-11    1.000000E+30 h3
    16     16          1300  -1.7014843654528E-14    1.000000E+37 LJJK
    17     17          2200  -1.7569736619831E-13    1.000000E+37 LJK
    18     18          3100   4.7961911354336E-13    1.000000E+37 LKKJ
18 parameters read, 18 independent parameters
ENERGY SORT OF WANG SUB-BLOCKS
PROLATE ROTOR
    V KMIN KMAX WTPL WTMN ESYMWT NSYM SPINS
    0    0   70    1    1     99    2
BLOCK - WT - SYM - V - TSP - N  -  other quanta  (rel. to F=0 )
    1    1    x    0    0
    2    1    c    0    0
    3    1    b    0    0
    4    1    a    0    0
Maximum Dimension for Hamiltonian = 36
                                        EXP.FREQ.  -  CALC.FREQ. -   DIFF.  - EXP.ERR.- EST.ERR.-AVG. CALC.FREQ. -  DIFF. - WT.
    1:  22 16  7 23 15  8                     17015.26000   17015.26463   -0.00463    0.05000   0.00000   17015.26463   -0.00463 0.5000
    2:  22 16  6 23 15  9                     17015.26000   17015.26463   -0.00463    0.05000   0.00000   17015.26463   -0.00463 0.5000
    3:  21 11 11 20 12  8                     18520.16000   18520.20544   -0.04544    0.05000   0.00000   18520.20544   -0.04544 0.5000
    4:  21 11 10 20 12  9                     18520.16000   18520.20544   -0.04544    0.05000   0.00000   18520.20544   -0.04544 0.5000
    5:  44 25 19 43 26 18                     20299.34000   20299.36474   -0.02474    0.05000   0.00000   20299.36474   -0.02474 0.5000
    6:  44 25 20 43 26 17                     20299.34000   20299.36474   -0.02474    0.05000   0.00000   20299.36474   -0.02474 0.5000
    7:  41 28 14 42 27 15                     21003.50000   21003.51828   -0.01828    0.05000   0.00000   21003.51828   -0.01828 0.5000
    8:  41 28 13 42 27 16                     21003.50000   21003.51828   -0.01828    0.05000   0.00000   21003.51828   -0.01828 0.5000
    9:  49 28 21 48 29 20                     21142.11000   21142.14602   -0.03602    0.05000   0.00000   21142.14602   -0.03602 0.5000
   10:  49 28 22 48 29 19                     21142.11000   21142.14602   -0.03602    0.05000   0.00000   21142.14602   -0.03602 0.5000
   11:  36 20 16 35 21 15                     21429.56000   21429.58433   -0.02433    0.05000   0.00000
   12:  28 15 13 27 16 12                     22477.51000   22477.52547   -0.01547    0.05000   0.00000   22477.52547   -0.01547 0.5000
   13:  28 15 14 27 16 11                     22477.51000   22477.52547   -0.01547    0.05000   0.00000   22477.52547   -0.01547 0.5000
   14:  31 22  9 32 21 12                     22903.51000   22903.51905   -0.00905    0.05000   0.00000   22903.51905   -0.00905 0.5000
   15:  31 22 10 32 21 11                     22903.51000   22903.51905   -0.00905    0.05000   0.00000   22903.51905   -0.00905 0.5000
   16:  18 14  5 19 13  6                     22961.95000   22961.93541    0.01459    0.05000   0.00000   22961.93541    0.01459 0.5000
   17:  18 14  4 19 13  7                     22961.95000   22961.93541    0.01459    0.05000   0.00000   22961.93541    0.01459 0.5000
   18:  33 18 15 32 19 14                     23435.71000   23435.72065   -0.01065    0.05000   0.00000   23435.72065   -0.01065 0.5000
   19:  33 18 16 32 19 13                     23435.71000   23435.72065   -0.01065    0.05000   0.00000   23435.72065   -0.01065 0.5000
   20:  26 19  8 27 18  9                     23895.73000   23895.71912    0.01088    0.05000   0.00000   23895.71912    0.01088 0.3333
   21:  26 19  7 27 18 10                     23895.73000   23895.71912    0.01088    0.05000   0.00000   23895.71912    0.01088 0.3333
   22:  26 19  8 27 18  9                     23895.73000   23895.71912    0.01088    0.05000   0.00000   23895.71912    0.01088 0.3333
   23:  13 11  3 14 10  4                     23998.10000   23998.10300   -0.00300    0.05000   0.00000   23998.10300   -0.00300 0.5000
   24:  13 11  2 14 10  5                     23998.10000   23998.10300   -0.00300    0.05000   0.00000   23998.10300   -0.00300 0.5000
   25:  37 26 11 38 25 14                     26864.51000   26864.51520   -0.00520    0.05000   0.00000   26864.51520   -0.00520 0.5000
   26:  37 26 12 38 25 13                     26864.51000   26864.51520   -0.00520    0.05000   0.00000   26864.51520   -0.00520 0.5000
   27:  40 22 18 39 23 17                     27286.83000   27286.85748   -0.02748    0.05000   0.00000   27286.85748   -0.02748 0.5000
   28:  40 22 19 39 23 16                     27286.83000   27286.85748   -0.02748    0.05000   0.00000   27286.85748   -0.02748 0.5000
   29:  45 31 15 46 30 16                     27945.57000   27945.53854    0.03146    0.05000   0.00000   27945.53854    0.03146 0.5000
   30:  45 31 14 46 30 17                     27945.57000   27945.53854    0.03146    0.05000   0.00000   27945.53854    0.03146 0.5000
   31:  40 28 12 41 27 15                     28857.84000   28857.86603   -0.02603    0.05000   0.00000   28857.86603   -0.02603 0.5000
   32:  40 28 13 41 27 14                     28857.84000   28857.86603   -0.02603    0.05000   0.00000   28857.86603   -0.02603 0.5000
   33:  24 12 12 23 13 11                     29408.57000   29408.59100   -0.02100    0.05000   0.00000   29408.59100   -0.02100 0.5000
   34:  24 12 13 23 13 10                     29408.57000   29408.59100   -0.02100    0.05000   0.00000   29408.59100   -0.02100 0.5000
   35:  54 30 24 53 31 23                     34724.94000   34724.99573   -0.05573    0.05000   0.00000   34724.99573   -0.05573 0.5000
   36:  54 30 25 53 31 22                     34724.94000   34724.99573   -0.05573    0.05000   0.00000   34724.99573   -0.05573 0.5000
   37:  10 10  1 11  9  2                     34876.73000   34876.72831    0.00169    0.05000   0.00000   34876.72831    0.00169 0.5000
   38:  10 10  0 11  9  3                     34876.73000   34876.72831    0.00169    0.05000   0.00000   34876.72831    0.00169 0.5000
   39:   2  2  1  1  1  1                     35145.81000   35145.85467   -0.04467    0.05000   0.00000
   40:  38  7 31 38  6 32                     66676.99540   66676.99447    0.00093    0.02000   0.00000
   41:   9  0  9  8  1  8                     67295.96390   67295.96376    0.00014    0.02000   0.00000
   42:  37  4 33 37  3 34                     67412.34290   67412.35820   -0.01530    0.02000   0.00000
   43:  42  5 37 42  4 38                     67496.23660   67496.20314    0.03346    0.02000   0.00000
   44:  60  9 51 60  8 52                     68236.11650   68236.18314   -0.06664    0.02000   0.00000
   45:  22  6 16 22  5 17                     68341.94160   68341.93874    0.00286    0.02000   0.00000
   46:  25  6 20 25  5 21                     68449.01720   68449.02043   -0.00323    0.02000   0.00000
   47:  37  7 30 37  6 31                     68856.29810   68856.36806   -0.06996    0.02000   0.00000
   48:  20  6 14 20  5 15                     69114.11710   69114.10381    0.01329    0.02000   0.00000
   49:   9  1  9  8  1  8                     69223.85030   69223.77758    0.07272    0.02000   0.00000
   50:  33  3 30 33  2 31                     69367.36870   69367.35470    0.01400    0.02000   0.00000
   51:  16  4 12 15  5 11                     70140.21650   70140.19744    0.01906    0.02000   0.00000
   52:  39 18 21 38 19 20                     70803.71630   70803.74053   -0.02423    0.02000   0.00000
   53:  36  7 29 36  6 30                     70891.27250   70891.26225    0.01025    0.02000   0.00000
   54:   9  1  9  8  0  8                     71679.98020   71679.97942    0.00078    0.02000   0.00000
   55:  30  2 28 30  1 29                     71876.55860   71876.58498   -0.02638    0.02000   0.00000
   56:  43  5 38 43  4 39                     71892.71830   71892.74779   -0.02949    0.02000   0.00000
   57:  18  5 13 17  6 12                     72621.14230   72621.17868   -0.03638    0.02000   0.00000
   58:  35  7 28 35  6 29                     72737.70500   72737.70678   -0.00178    0.02000   0.00000
   59:  34  3 31 34  2 32                     72920.81200   72920.75798    0.05402    0.02000   0.00000
   60:  46  8 38 46  7 39                     73083.94110   73083.93748    0.00362    0.02000   0.00000
   61:  23  8 15 22  9 14                     73214.11250   73214.17206   -0.05956    0.02000   0.00000
   62:  41 19 22 40 20 21                     73715.38620   73715.37643    0.00977    0.02000   0.00000
   63:  56  9 47 56  8 48                     73805.78360   73805.79685   -0.01325    0.02000   0.00000
   64:  54  7 47 54  6 48                     73894.08930   73894.08365    0.00565    0.02000   0.00000
   65:  28 11 17 27 12 16                     74058.66420   74058.64280    0.02140    0.02000   0.00000
   66:  34  7 27 34  6 28                     74372.74120   74372.75433   -0.01313    0.02000   0.00000
   67:  33 14 19 32 15 18                     74930.82560   74930.82356    0.00204    0.02000   0.00000
   68:  31  2 29 31  1 30                     74983.20360   74983.21756   -0.01396    0.02000   0.00000
   69:  10  0 10  9  1  9                     75372.64240   75372.66037   -0.01797    0.02000   0.00000
   70:  39  4 35 39  3 36                     75482.85420   75482.85909   -0.00489    0.02000   0.00000
   71:  49  6 43 49  5 44                     75516.87020   75516.88797   -0.01777    0.02000   0.00000
   72:  45  8 37 45  7 38                     75611.25340   75611.25968   -0.00628    0.02000   0.00000
   73:  38 17 21 37 18 20                     75789.88570   75789.84907    0.03663    0.02000   0.00000   75789.84907    0.03663 0.5000
   74:  38 17 21 37 18 20                     75789.88570   75789.84907    0.03663    0.02000   0.00000   75789.84907    0.03663 0.5000
   75:  33  7 26 33  6 27                     75791.75690   75791.77081   -0.01391    0.02000   0.00000
   76:  25  9 16 24 10 15                     76148.24330   76148.25214   -0.00884    0.02000   0.00000
   77:  55  9 46 55  8 47                     76262.82750   76262.81784    0.00966    0.02000   0.00000
   78:  44  5 39 44  4 40                     76279.35140   76279.34745    0.00395    0.02000   0.00000
   79:  35  3 32 35  2 33                     76375.28840   76375.27289    0.01551    0.02000   0.00000
   80:  11  1 10 10  2  9                     76441.49520   76441.50422   -0.00902    0.02000   0.00000
   81:  60  8 52 60  7 53                     76508.93160   76508.93372   -0.00212    0.02000   0.00000
   82:  10  1 10  9  1  9                     76852.42400   76852.43255   -0.00855    0.02000   0.00000
   83:  30 12 18 29 13 17                     76997.97500   76997.96045    0.01455    0.02000   0.00000
   84:  32  7 25 32  6 26                     77004.05080   77004.04472    0.00608    0.02000   0.00000
   85:  10  0 10  9  0  9                     77300.51210   77300.47419    0.03791    0.02000   0.00000
   86:   8  2  7  7  1  6                     77840.10410   77840.08774    0.01636    0.02000   0.00000
   87:  31  7 24 31  6 25                     78027.86230   78027.86831   -0.00601    0.02000   0.00000
   88:  32  2 30 32  1 31                     78049.23790   78049.21682    0.02108    0.02000   0.00000
   89:  44  8 36 44  7 37                     78056.07950   78056.07516    0.00434    0.02000   0.00000
   90:  22  7 15 21  8 14                     78309.26270   78309.27020   -0.00750    0.02000   0.00000
   91:  55  7 48 55  6 49                     78446.80290   78446.80708   -0.00418    0.02000   0.00000
   92:  10  2  9  9  2  8                     78533.39920   78533.36810    0.03110    0.02000   0.00000   78533.36810    0.03110 0.5000
   93:  10  2  9  9  2  8                     78533.39920   78533.36810    0.03110    0.02000   0.00000   78533.36810    0.03110 0.5000
   94:  17  4 13 16  5 12                     78549.94510   78549.95813   -0.01303    0.02000   0.00000
   95:  13  2 11 12  3 10                     78594.86300   78594.85845    0.00455    0.02000   0.00000
   96:  40 18 22 39 19 21                     78703.49580   78703.47696    0.01884    0.02000   0.00000
   97:  10  1 10  9  0  9                     78780.25080   78780.24637    0.00443    0.02000   0.00000
   98:  10  9  1  9  9  0                     78881.67790   78881.66434    0.01356    0.02000   0.00000
   99:  30  7 23 30  6 24                     78886.07480   78886.07453    0.00027    0.02000   0.00000
  100:  10  8  2  9  8  1                     78887.69370   78887.67700    0.01670    0.02000   0.00000
  101:  10  7  3  9  7  2                     78896.95870   78896.95767    0.00103    0.02000   0.00000
  102:  10  6  4  9  6  3                     78911.89150   78911.90147   -0.00997    0.02000   0.00000
  103:  54  9 45 54  8 46                     78935.62160   78935.61545    0.00615    0.02000   0.00000
  104:  10  4  7  9  4  6                     78983.30660   78983.30055    0.00605    0.02000   0.00000
  105:  10  3  8  9  3  7                     79003.01690   79003.01648    0.00042    0.02000   0.00000
  106:  27 10 17 26 11 16                     79083.52910   79083.53115   -0.00205    0.02000   0.00000
  107:  10  3  7  9  3  6                     79214.51400   79214.49710    0.01690    0.02000   0.00000
  108:  64 10 54 64  9 55                     79335.70750   79335.70075    0.00675    0.02000   0.00000
  109:  40  4 36 40  3 37                     79353.16960   79353.16397    0.00563    0.02000   0.00000
  110:  45 21 24 44 22 23                     79512.89980   79512.93229   -0.03249    0.02000   0.00000
  111:   6  3  3  5  2  4                     79519.52170   79519.51258    0.00912    0.02000   0.00000
  112:  29  7 22 29  6 23                     79602.59140   79602.59686   -0.00546    0.02000   0.00000
  113:  36  3 33 36  2 34                     79740.15390   79740.14648    0.00742    0.02000   0.00000
  114:  10  1  9  9  1  8                     79842.71680   79842.71842   -0.00162    0.02000   0.00000
  115:  32 13 19 31 14 18                     79932.49050   79932.48161    0.00889    0.02000   0.00000
  116:  10  2  8  9  2  7                     80057.19800   80057.20991   -0.01191    0.02500   0.00000
  117:  50  6 44 50  5 45                     80137.41870   80137.41831    0.00039    0.02000   0.00000
  118:  28  7 21 28  6 22                     80200.18880   80200.19276   -0.00396    0.02000   0.00000
  119:  43  8 35 43  7 36                     80350.59030   80350.59994   -0.00964    0.02000   0.00000
  120:  29  7 23 29  6 24                     80583.50740   80583.50332    0.00408    0.02000   0.00000
  121:  45  5 40 45  4 41                     80598.69850   80598.70144   -0.00294    0.02000   0.00000
  122:  27  7 20 27  6 21                     80699.17950   80699.18645   -0.00695    0.02000   0.00000
  123:  30  1 29 30  0 30                     80774.09380   80774.07752    0.01628    0.02000   0.00000
  124:  37 16 21 36 17 20                     80782.70830   80782.69951    0.00879    0.02000   0.00000   80782.69951    0.00879 0.5000
  125:  37 16 21 36 17 20                     80782.70830   80782.69951    0.00879    0.02000   0.00000   80782.69951    0.00879 0.5000
  126:  19  5 14 18  6 13                     80783.70610   80783.70418    0.00192    0.02000   0.00000
  127:  61  8 53 61  7 54                     80893.12240   80893.16589   -0.04349    0.02000   0.00000
  128:  33  2 31 33  1 32                     81082.14850   81082.13998    0.00852    0.02000   0.00000
  129:  26  7 19 26  6 20                     81116.96790   81116.96667    0.00123    0.02000   0.00000
  130:  25  7 18 25  6 19                     81467.96950   81467.97180   -0.00230    0.02000   0.00000
  131:  42 19 23 41 20 22                     81608.91590   81608.90319    0.01271    0.02000   0.00000
  132:  63 10 53 63  9 54                     81712.32710   81712.35325   -0.02615    0.02000   0.00000
  133:  53  9 44 53  8 45                     81712.74060   81712.71448    0.02612    0.02000   0.00000
  134:  24  7 17 24  6 18                     81763.95660   81763.94710    0.00950    0.02000   0.00000
  135:  23  7 16 23  6 17                     82014.32860   82014.32382    0.00478    0.02000   0.00000
  136:  29 11 18 28 12 17                     82017.48030   82017.47829    0.00201    0.02000   0.00000
  137:  22  7 15 22  6 16                     82226.63130   82226.62611    0.00519    0.02000   0.00000
  138:  21  7 14 21  6 15                     82406.84360   82406.85368   -0.01008    0.02000   0.00000
  139:  42  8 34 42  7 35                     82448.63230   82448.62506    0.00724    0.02000   0.00000
  140:  20  7 13 20  6 14                     82559.80490   82559.81522   -0.01032    0.02000   0.00000
  141:  19  7 12 19  6 13                     82689.36360   82689.40450   -0.04090    0.02000   0.00000
  142:  18  7 11 18  6 12                     82798.79900   82798.82056   -0.02156    0.02000   0.00000
  143:  34 14 20 33 15 19                     82861.41920   82861.40391    0.01529    0.02000   0.00000
  144:  17  7 10 17  6 11                     82890.73110   82890.73788   -0.00678    0.02000   0.00000
  145:  16  7  9 16  6 10                     82967.42960   82967.43456   -0.00496    0.02000   0.00000
  146:  37  3 34 37  2 35                     83026.68980   83026.69144   -0.00164    0.02000   0.00000
  147:  15  7  8 15  6  9                     83030.87000   83030.88644   -0.01644    0.02000   0.00000
  148:  14  7  8 14  6  9                     83082.92490   83083.03099   -0.10609    0.02000   0.00000   83082.93285   -0.00795 0.5000
  149:  14  7  7 14  6  8                     83082.92490   83082.83472    0.09018    0.02000   0.00000   83082.93285   -0.00795 0.5000
  150:  41  4 37 41  3 38                     83101.59670   83101.58990    0.00680    0.02000   0.00000
  151:  13  7  7 13  6  8                     83124.87930   83124.91250   -0.03320    0.02000   0.00000   83124.87300    0.00630 0.5000
  152:  13  7  6 13  6  7                     83124.87930   83124.83351    0.04579    0.02000   0.00000   83124.87300    0.00630 0.5000
  153:  12  7  6 12  6  7                     83158.29970   83158.31183   -0.01213    0.02000   0.00000   83158.29720    0.00250 0.5000
  154:  12  7  5 12  6  6                     83158.29970   83158.28258    0.01712    0.02000   0.00000   83158.29720    0.00250 0.5000
  155:  11  7  5 11  6  6                     83184.45080   83184.45919   -0.00839    0.02000   0.00000   83184.45429   -0.00349 0.5000
  156:  11  7  4 11  6  5                     83184.45080   83184.44940    0.00140    0.02000   0.00000   83184.45429   -0.00349 0.5000
  157:  56  7 49 56  6 50                     83186.60960   83186.62535   -0.01575    0.02000   0.00000
  158:  10  7  4 10  6  5                     83204.49680   83204.48671    0.01009    0.02000   0.00000   83204.48527    0.01153 0.5000
  159:  10  7  3 10  6  4                     83204.49680   83204.48382    0.01298    0.02000   0.00000   83204.48527    0.01153 0.5000
  160:   9  7  3  9  6  4                     83219.43890   83219.42834    0.01056    0.02000   0.00000   83219.42798    0.01092 0.5000
  161:   9  7  2  9  6  3                     83219.43890   83219.42762    0.01128    0.02000   0.00000   83219.42798    0.01092 0.5000
  162:   8  7  2  8  6  3                     83230.22440   83230.22072    0.00368    0.02000   0.00000   83230.22064    0.00376 0.5000
  163:   8  7  1  8  6  2                     83230.22440   83230.22057    0.00383    0.02000   0.00000   83230.22064    0.00376 0.5000
  164:   7  7  1  7  6  2                     83237.70660   83237.70434    0.00226    0.02000   0.00000   83237.70433    0.00227 0.5000
  165:   7  7  0  7  6  1                     83237.70660   83237.70432    0.00228    0.02000   0.00000   83237.70433    0.00227 0.5000
  166:  11  0 11 10  1 10                     83354.21450   83354.21668   -0.00218    0.02000   0.00000
  167:  31  1 30 31  0 31                     83681.37040   83681.37389   -0.00349    0.02000   0.00000
  168:  39 17 22 38 18 21                     83697.79580   83697.77832    0.01748    0.02000   0.00000   83697.77832    0.01748 0.5000
  169:  39 17 22 38 18 21                     83697.79580   83697.77832    0.01748    0.02000   0.00000   83697.77832    0.01748 0.5000
  170:  34  2 32 34  1 33                     84088.26750   84088.25053    0.01697    0.02000   0.00000
  171:  26  9 17 25 10 16                     84137.70720   84137.70955   -0.00235    0.02000   0.00000
  172:   5  4  2  4  3  1                     84263.38710   84263.40044   -0.01334    0.02000   0.00000
  173:   5  4  2  4  3  2                     84265.40420   84265.37368    0.03052    0.02000   0.00000
  174:  41  8 33 41  7 34                     84325.27610   84325.27619   -0.00009    0.02000   0.00000
  175:  62 10 52 62  9 53                     84418.35310   84418.33027    0.02283    0.02000   0.00000
  176:  11  1 11 10  1 10                     84468.43620   84468.44557   -0.00937    0.02500   0.00000
  177:  52  9 43 52  8 44                     84490.52820   84490.51644    0.01176    0.02000   0.00000
  178:   9  2  8  8  1  7                     84502.96610   84502.97222   -0.00612    0.02000   0.00000
  179:  44 20 24 43 21 23                     84505.71810   84505.68502    0.03308    0.02000   0.00000
  180:  51  6 45 51  5 46                     84753.34690   84753.34692   -0.00002    0.02000   0.00000
  181:  46  5 41 46  4 42                     84811.21290   84811.20971    0.00319    0.02000   0.00000
  182:  11  0 11 10  0 10                     84833.98850   84833.98886   -0.00036    0.02500   0.00000
  183:  31 12 19 30 13 18                     84948.39670   84948.38325    0.01345    0.02000   0.00000
  184:  12  1 11 11  2 10                     85541.91820   85541.91684    0.00136    0.02000   0.00000
  185:  62  8 54 62  7 55                     85595.05490   85595.05190    0.00300    0.02000   0.00000
  186:  36 15 21 35 16 20                     85784.05090   85784.03856    0.01234    0.02000   0.00000
  187:  11  1 11 10  0 10                     85948.20950   85948.21775   -0.00825    0.02000   0.00000
  188:  40  8 32 40  7 33                     85974.28810   85974.28336    0.00474    0.02000   0.00000
  189:  38  3 35 38  2 36                     86246.51980   86246.51838    0.00142    0.02000   0.00000
  190:  11  2 10 10  2  9                     86310.77560   86310.79091   -0.01531    0.02500   0.00000
  191:  23  7 16 22  8 15                     86352.11960   86352.13391   -0.01431    0.02000   0.00000
  192:  32  1 31 32  0 32                     86582.81340   86582.80796    0.00544    0.02000   0.00000
  193:  41 18 23 40 19 22                     86604.96310   86604.96003    0.00307    0.02000   0.00000
  194:   7  3  5  6  2  4                     86698.69860   86698.69981   -0.00121    0.02000   0.00000
  195:  42  4 38 42  3 39                     86731.74800   86731.73798    0.01002    0.02000   0.00000
  196:   7  3  4  6  2  4                     86757.37500   86757.37184    0.00316    0.02000   0.00000
  197:  11 10  1 10 10  0                     86767.81930   86767.79892    0.02038    0.02000   0.00000
  198:  11  9  2 10  9  1                     86773.27550   86773.27961   -0.00411    0.02000   0.00000
  199:  11  8  3 10  8  2                     86781.45580   86781.45282    0.00298    0.02000   0.00000
  200:  11  7  4 10  7  3                     86793.96230   86793.95797    0.00433    0.02000   0.00000
  201:  11  6  5 10  6  4                     86813.98730   86813.99240   -0.00510    0.02000   0.00000
  202:  11  5  7 10  5  6                     86848.27050   86848.28985   -0.01935    0.02500   0.00000
  203:  11  5  6 10  5  5                     86848.77680   86848.76918    0.00762    0.02500   0.00000
  204:  11  4  8 10  4  7                     86906.62900   86906.63490   -0.00590    0.02500   0.00000
  205:  11  3  9 10  3  8                     86910.48650   86910.48296    0.00354    0.02500   0.00000
  206:  11  4  7 10  4  6                     86925.02520   86925.03310   -0.00790    0.02500   0.00000
  207:  28 10 18 27 11 17                     87060.69200   87060.69017    0.00183    0.02000   0.00000
  208:  35  2 33 35  1 34                     87072.61910   87072.61188    0.00722    0.02000   0.00000
  209:  18  4 14 17  5 13                     87110.00130   87110.00086    0.00044    0.02000   0.00000
  210:  16  3 13 15  4 12                     87122.43490   87122.44306   -0.00816    0.02000   0.00000
  211:  51  9 42 51  8 43                     87180.06670   87180.06435    0.00235    0.02000   0.00000
  212:  11  3  8 10  3  7                     87245.01900   87245.01440    0.00460    0.02500   0.00000
  213:  61 10 51 61  9 52                     87337.69230   87337.68168    0.01062    0.02000   0.00000
  214:  46 21 25 45 22 24                     87393.39030   87393.38379    0.00651    0.02000   0.00000
  215:  39  8 31 39  7 32                     87403.64910   87403.65247   -0.00337    0.02000   0.00000
  216:   7  3  4  6  2  5                     87574.71000   87574.70498    0.00502    0.02000   0.00000
  217:  68  9 59 68  8 60                     87588.89340   87588.89906   -0.00566    0.02000   0.00000
  218:  11  1 10 10  1  9                     87655.00000   87655.00768   -0.00768    0.02500   0.00000
  219:  33 13 20 32 14 19                     87874.98730   87874.98601    0.00129    0.02000   0.00000
  220:  57  7 50 57  6 51                     88016.79700   88016.79928   -0.00228    0.02000   0.00000
  221:   9  2  7  8  1  7                     88029.21080   88029.21982   -0.00902    0.02000   0.00000
  222:  11  2  9 10  2  8                     88173.14230   88173.14291   -0.00061    0.02500   0.00000
  223:  14  2 12 13  3 11                     88245.11530   88245.11821   -0.00291    0.02000   0.00000
  224:  38  8 30 38  7 31                     88630.83710   88630.83226    0.00484    0.02000   0.00000
  225:  38 16 22 37 17 21                     88699.78610   88699.77127    0.01483    0.02000   0.00000   88699.77127    0.01483 0.5000
  226:  38 16 22 37 17 21                     88699.78610   88699.77127    0.01483    0.02000   0.00000   88699.77127    0.01483 0.5000
  227:  47  5 42 47  4 43                     88894.17500   88894.16815    0.00685    0.02000   0.00000
  228:  20  5 15 19  6 14                     89008.18950   89008.19553   -0.00603    0.02000   0.00000
  229:  25  8 17 24  9 16                     89237.68070   89237.65606    0.02464    0.02000   0.00000
  230:  52  6 46 52  5 47                     89301.32820   89301.32218    0.00602    0.02000   0.00000
  231:  39  3 36 39  2 37                     89410.49040   89410.48661    0.00379    0.02000   0.00000
  232:  33  1 32 33  0 33                     89479.17050   89479.17623   -0.00573    0.02000   0.00000
  233:  43 19 24 42 20 23                     89503.76380   89503.77228   -0.00848    0.02000   0.00000
  234:  37  8 29 37  7 30                     89678.31000   89678.29939    0.01061    0.02000   0.00000
  235:  50  9 41 50  8 42                     89711.98670   89711.98792   -0.00122    0.02000   0.00000
  236:  30 11 19 29 12 18                     89983.95980   89983.95817    0.00163    0.02000   0.00000
  237:  36  2 34 36  1 35                     90039.24150   90039.24511   -0.00361    0.02000   0.00000
  238:  43  4 39 43  3 40                     90252.98980   90252.98802    0.00178    0.02000   0.00000
  239:  60 10 50 60  9 51                     90355.86270   90355.86335   -0.00065    0.02000   0.00000
  240:  63  8 55 63  7 56                     90509.18080   90509.21004   -0.02924    0.02000   0.00000
  241:  36  8 28 36  7 29                     90570.09950   90570.09999   -0.00049    0.02000   0.00000
  242:  35 14 21 34 15 20                     90796.29910   90796.29589    0.00321    0.02000   0.00000
  243:  10  2  9  9  1  8                     91056.22930   91056.22189    0.00741    0.02000   0.00000
  244:  12  0 12 11  1 11                     91247.67010   91247.67300   -0.00290    0.02000   0.00000
  245:  35  8 27 35  7 28                     91329.49050   91329.49591   -0.00541    0.02000   0.00000
  246:  40 17 23 39 18 22                     91608.04580   91608.03817    0.00763    0.02000   0.00000   91608.03817    0.00763 0.5000
  247:  40 17 23 39 18 22                     91608.04580   91608.03817    0.00763    0.02000   0.00000   91608.03817    0.00763 0.5000
  248:  22  6 16 21  7 15                     91617.55440   91617.56164   -0.00724    0.02000   0.00000
  249:  34  8 26 34  7 27                     91977.58800   91977.59787   -0.00987    0.02000   0.00000
  250:  49  9 40 49  8 41                     92038.87160   92038.87604   -0.00444    0.02000   0.00000
  251:  12  1 12 11  1 11                     92073.09650   92073.10042   -0.00392    0.02500   0.00000
  252:   6  4  3  5  3  2                     92143.52190   92143.48683    0.03507    0.02000   0.00000
  253:  12  0 12 11  0 11                     92361.91100   92361.90189    0.00911    0.02500   0.00000
  254:  34  1 33 34  0 34                     92371.07000   92371.06563    0.00437    0.02000   0.00000
  255:  45 20 25 44 21 24                     92393.76210   92393.75362    0.00848    0.02000   0.00000
  256:  69  9 60 69  8 61                     92413.08640   92413.09440   -0.00800    0.02000   0.00000
  257:  40  3 37 40  2 38                     92528.19010   92528.18625    0.00385    0.02000   0.00000
  258:  33  8 25 33  7 26                     92532.74300   92532.74874   -0.00574    0.02000   0.00000
  259:  48  5 43 48  4 44                     92839.06070   92839.08503   -0.02433    0.02000   0.00000
  260:  58  7 51 58  6 52                     92851.63670   92851.65042   -0.01372    0.02000   0.00000
  261:  32 12 20 31 13 19                     92905.24710   92905.24300    0.00410    0.02000   0.00000
  262:  37  2 35 37  1 36                     92991.30810   92991.30306    0.00504    0.02000   0.00000
  263:  32  8 24 32  7 25                     93010.40080   93010.40805   -0.00725    0.02000   0.00000
  264:  12  1 12 11  0 11                     93187.31950   93187.32932   -0.00982    0.02000   0.00000
  265:  59 10 49 59  9 50                     93367.27180   93367.27568   -0.00388    0.02000   0.00000
  266:  31  8 23 31  7 24                     93423.32800   93423.33126   -0.00326    0.02000   0.00000
  267:  44  4 40 44  3 41                     93677.61170   93677.60942    0.00228    0.02000   0.00000
  268:  37 15 22 36 16 21                     93711.49160   93711.49194   -0.00034    0.02000   0.00000
  269:  53  6 47 53  5 48                     93736.27850   93736.27241    0.00609    0.02000   0.00000
  270:  30  8 22 30  7 23                     93781.90000   93781.89485    0.00515    0.02000   0.00000
  271:  12  2 11 11  2 10                     94068.31500   94068.31261    0.00239    0.02500   0.00000
  272:  29  8 21 29  7 22                     94094.46570   94094.47063   -0.00493    0.02000   0.00000
  273:  48  9 39 48  8 40                     94134.85180   94134.85771   -0.00591    0.02000   0.00000
  274:   8  3  6  7  2  5                     94162.47630   94162.48734   -0.01104    0.02000   0.00000
  275:  28  8 20 28  7 21                     94367.79750   94367.79274    0.00476    0.02000   0.00000
  276:  24  7 17 23  8 16                     94416.24990   94416.28337   -0.03347    0.02000   0.00000
  277:  42 18 24 41 19 23                     94508.31120   94508.31030    0.00090    0.02000   0.00000
  278:  13  1 12 12  2 11                     94581.75270   94581.74541    0.00729    0.02000   0.00000
  279:  27  8 19 27  7 20                     94607.28850   94607.28789    0.00061    0.02000   0.00000
  280:  12 11  1 11 11  0                     94653.55280   94653.56014   -0.00734    0.02000   0.00000
  281:  12 10  2 11 10  1                     94658.58930   94658.57453    0.01477    0.02000   0.00000
  282:  12  9  3 11  9  2                     94665.87770   94665.87750    0.00020    0.02000   0.00000
  283:  12  8  4 11  8  3                     94676.65780   94676.65735    0.00045    0.02000   0.00000
  284:  12  7  5 11  7  4                     94693.02680   94693.04588   -0.01908    0.02000   0.00000
  285:  12  6  6 11  6  5                     94719.19920   94719.21270   -0.01350    0.02000   0.00000
  286:  12  5  8 11  5  7                     94763.71300   94763.71720   -0.00420    0.02500   0.00000
  287:  12  5  7 11  5  6                     94764.80200   94764.80771   -0.00571    0.02500   0.00000
  288:  12  3 10 11  3  9                     94811.65800   94811.65413    0.00387    0.02500   0.00000
  289:  26  8 18 26  7 19                     94817.35890   94817.35704    0.00186    0.02000   0.00000
  290:  12  4  8 11  4  7                     94869.46200   94869.47366   -0.01166    0.02500   0.00000
  291:  25  8 17 25  7 18                     95001.61110   95001.60665    0.00445    0.02000   0.00000
  292:  29 10 19 28 11 18                     95047.68210   95047.67418    0.00792    0.02000   0.00000
  293:  24  8 16 24  7 17                     95163.00080   95163.03297   -0.03217    0.02000   0.00000   95163.00242   -0.00162 0.8636
  294:  24  8 17 24  7 17                     95163.00080   95162.80894    0.19186    0.02000   0.00000   95163.00242   -0.00162 0.1364
  295:  35  1 34 35  0 35                     95258.89340   95258.90626   -0.01286    0.02000   0.00000
  296:  23  8 15 23  7 16                     95304.14640   95304.16561   -0.01921    0.02000   0.00000   95304.15007   -0.00367 0.8623
  297:  23  8 16 23  7 16                     95304.14640   95304.05279    0.09361    0.02000   0.00000   95304.15007   -0.00367 0.1377
  298:  12  3  9 11  3  8                     95313.48710   95313.48094    0.00616    0.02000   0.00000
  299:  12  1 11 11  1 10                     95411.19900   95411.20353   -0.00453    0.02500   0.00000
  300:  22  8 14 22  7 15                     95427.15180   95427.17702   -0.02522    0.02000   0.00000   95427.16939   -0.01759 0.8610
  301:  22  8 15 22  7 15                     95427.15180   95427.12208    0.02972    0.02000   0.00000   95427.16939   -0.01759 0.1390
  302:  21  8 13 21  7 14                     95533.95740   95533.96473   -0.00733    0.02000   0.00000   95533.96112   -0.00372 0.8598
  303:  21  8 14 21  7 14                     95533.95740   95533.93895    0.01845    0.02000   0.00000   95533.96112   -0.00372 0.1402
  304:  41  3 38 41  2 39                     95607.77760   95607.76863    0.00897    0.02000   0.00000
  305:  20  8 13 20  7 13                     95626.19100   95626.20040   -0.00940    0.02000   0.00000   95626.21038   -0.01938 0.1413
  306:  20  8 12 20  7 13                     95626.19100   95626.21202   -0.02102    0.02000   0.00000   95626.21038   -0.01938 0.8587
  307:  19  8 12 19  7 13                     95705.54240   95705.66586   -0.12346    0.02000   0.00000   95705.53967    0.00273 0.4617
  308:  19  8 11 19  7 12                     95705.54240   95705.43217    0.11023    0.02000   0.00000   95705.53967    0.00273 0.4617
  309:  19  8 12 19  7 12                     95705.54240   95705.42717    0.11523    0.02000   0.00000   95705.53967    0.00273 0.0767
  310:   8  3  5  7  2  6                     95730.97590   95730.97389    0.00201    0.02000   0.00000
  311:  18  8 10 18  7 11                     95773.04370   95773.00043    0.04327    0.02000   0.00000   95773.05043   -0.00673 0.4614
  312:  18  8 11 18  7 12                     95773.04370   95773.10914   -0.06544    0.02000   0.00000   95773.05043   -0.00673 0.4614
  313:  18  8 11 18  7 11                     95773.04370   95772.99839    0.04531    0.02000   0.00000   95773.05043   -0.00673 0.0773
  314:  34 13 21 33 14 20                     95822.92440   95822.92559   -0.00119    0.02000   0.00000
  315:  17  8 10 17  7 11                     95830.19890   95830.22500   -0.02610    0.02000   0.00000   95830.19898   -0.00008 0.4611
  316:  17  8  9 17  7 10                     95830.19890   95830.17683    0.02207    0.02000   0.00000   95830.19898   -0.00008 0.4611
  317:  17  8 10 17  7 10                     95830.19890   95830.17604    0.02286    0.02000   0.00000   95830.19898   -0.00008 0.0779
  318:  19  4 15 18  5 14                     95853.50740   95853.49448    0.01292    0.02000   0.00000
  319:  16  8  9 16  7 10                     95878.12370   95878.14261   -0.01891    0.02000   0.00000   95878.13169   -0.00799 0.4608
  320:  16  8  8 16  7  9                     95878.12370   95878.12241    0.00129    0.02000   0.00000   95878.13169   -0.00799 0.4608
  321:  16  8  9 16  7  9                     95878.12370   95878.12213    0.00157    0.02000   0.00000   95878.13169   -0.00799 0.0784
  322:  15  8  8 15  7  9                     95917.90900   95917.91873   -0.00973    0.02000   0.00000   95917.91444   -0.00544 0.4605
  323:  15  8  7 15  7  8                     95917.90900   95917.91078   -0.00178    0.02000   0.00000   95917.91444   -0.00544 0.4605
  324:  15  8  8 15  7  8                     95917.90900   95917.91069   -0.00169    0.02000   0.00000   95917.91444   -0.00544 0.0789
  325:  14  8  7 14  7  8                     95950.53160   95950.53920   -0.00760    0.02000   0.00000   95950.53763   -0.00603 0.4603
  326:  14  8  6 14  7  7                     95950.53160   95950.53630   -0.00470    0.02000   0.00000   95950.53763   -0.00603 0.4603
  327:  14  8  7 14  7  7                     95950.53160   95950.53627   -0.00467    0.02000   0.00000   95950.53763   -0.00603 0.0794
  328:  13  8  6 13  7  7                     95976.92280   95976.92084    0.00196    0.02000   0.00000   95976.92032    0.00248 0.4600
  329:  13  8  5 13  7  6                     95976.92280   95976.91987    0.00293    0.02000   0.00000   95976.92032    0.00248 0.4600
  330:  13  8  6 13  7  6                     95976.92280   95976.91986    0.00294    0.02000   0.00000   95976.92032    0.00248 0.0799
  331:  47  9 38 47  8 39                     95992.78990   95992.79747   -0.00757    0.02000   0.00000
  332:  12  8  5 12  7  5                     95997.90040   95997.91320   -0.01280    0.02000   0.00000   95997.91333   -0.01293 0.0803
  333:  12  8  4 12  7  5                     95997.90040   95997.91320   -0.01280    0.02000   0.00000   95997.91333   -0.01293 0.4598
  334:  12  8  5 12  7  6                     95997.90040   95997.91349   -0.01309    0.02000   0.00000   95997.91333   -0.01293 0.4598
  335:  11  8  4 11  7  5                     96014.30260   96014.30181    0.00079    0.02000   0.00000   96014.30177    0.00083 0.4596
  336:  11  8  4 11  7  4                     96014.30260   96014.30173    0.00087    0.02000   0.00000   96014.30177    0.00083 0.0807
  337:  11  8  3 11  7  4                     96014.30260   96014.30174    0.00086    0.02000   0.00000   96014.30177    0.00083 0.4596
  338:  10  8  2 10  7  3                     96026.80130   96026.80689   -0.00559    0.02000   0.00000   96026.80689   -0.00559 0.4595
  339:  10  8  3 10  7  4                     96026.80130   96026.80690   -0.00560    0.02000   0.00000   96026.80689   -0.00559 0.4595
  340:  10  8  3 10  7  3                     96026.80130   96026.80689   -0.00559    0.02000   0.00000   96026.80689   -0.00559 0.0811
  341:   9  8  2  9  7  2                     96036.07880   96036.08756   -0.00876    0.02000   0.00000   96036.08757   -0.00877 0.0814
  342:   9  8  1  9  7  2                     96036.07880   96036.08756   -0.00876    0.02000   0.00000   96036.08757   -0.00877 0.4593
  343:   9  8  2  9  7  3                     96036.07880   96036.08757   -0.00877    0.02000   0.00000   96036.08757   -0.00877 0.4593
  344:   8  8  1  8  7  2                     96042.73820   96042.74131   -0.00311    0.02000   0.00000   96042.74131   -0.00311 0.4591
  345:   8  8  0  8  7  1                     96042.73820   96042.74131   -0.00311    0.02000   0.00000   96042.74131   -0.00311 0.4591
  346:   8  8  1  8  7  1                     96042.73820   96042.74131   -0.00311    0.02000   0.00000   96042.74131   -0.00311 0.0817
  347:  12  2 10 11  2  9                     96267.51400   96267.52342   -0.00942    0.02500   0.00000
  348:  58 10 48 58  9 49                     96281.86980   96281.86746    0.00234    0.02000   0.00000
  349:  39 16 23 38 17 22                     96619.87740   96619.86441    0.01299    0.02000   0.00000   96619.86441    0.01299 0.5000
  350:  39 16 23 38 17 22                     96619.87740   96619.86441    0.01299    0.02000   0.00000   96619.86441    0.01299 0.5000
  351:  49  5 44 49  4 45                     96648.06140   96648.05928    0.00212    0.02000   0.00000
  352:  17  3 14 16  4 13                     96656.00930   96656.02005   -0.01075    0.02000   0.00000
  353:  45  4 41 45  3 42                     97018.69690   97018.68903    0.00787    0.02000   0.00000
  354:   5  5  1  4  4  0                     97072.38510   97072.40209   -0.01699    0.02000   0.00000
  355:  26  8 18 25  9 17                     97272.94200   97272.97611   -0.03411    0.02000   0.00000
  356:  44 19 25 43 20 24                     97400.06350   97400.08336   -0.01986    0.02000   0.00000
  357:  11  2 10 10  1  9                     97524.29820   97524.29437    0.00383    0.02000   0.00000
  358:  46  9 37 46  8 38                     97619.98790   97619.99235   -0.00445    0.02000   0.00000
  359:  59  7 52 59  6 53                     97621.56680   97621.58466   -0.01786    0.02000   0.00000
  360:  31 11 20 30 12 19                     97958.62790   97958.62091    0.00699    0.02000   0.00000
  361:  15  2 13 14  3 12                     97993.30040   97993.31561   -0.01521    0.02000   0.00000
  362:  54  6 48 54  5 49                     98030.99130   98030.97430    0.01700    0.02000   0.00000
  363:  36  1 35 36  0 36                     98143.03170   98143.01130    0.02040    0.02000   0.00000
  364:  42  3 39 42  2 40                     98655.98150   98655.98044    0.00106    0.02000   0.00000
  365:  36 14 22 35 15 21                     98735.80850   98735.77359    0.03491    0.02000   0.00000
  366:  39  2 37 39  1 38                     98860.93090   98860.93377   -0.00287    0.02000   0.00000
  367:  57 10 47 57  9 48                     99029.80070   99029.80085   -0.00015    0.02000   0.00000
  368:  45  9 36 45  8 37                     99033.43800   99033.41242    0.02558    0.02000   0.00000
  369:  67 11 56 67 10 57                     99061.24760   99061.24805   -0.00045    0.02000   0.00000
  370:  13  0 13 12  1 12                     99064.65070   99064.65929   -0.00859    0.02000   0.00000
  371:  41 17 24 40 18 23                     99520.77470   99520.77865   -0.00395    0.02000   0.00000   99520.77865   -0.00395 0.5000
  372:  41 17 24 40 18 23                     99520.77470   99520.77865   -0.00395    0.02000   0.00000   99520.77865   -0.00395 0.5000
  373:  13  1 13 12  1 12                     99667.82800   99667.83316   -0.00516    0.02500   0.00000
  374:  23  6 17 22  7 16                     99766.80670   99766.80924   -0.00254    0.02000   0.00000
  375:  13  0 13 12  0 12                     99890.08210   99890.08671   -0.00461    0.02500   0.00000
  376:   7  4  4  6  3  3                    100012.24080  100012.20080    0.04000    0.02000   0.00000
  377:   7  4  3  6  3  3                    100013.09310  100013.10471   -0.01161    0.02000   0.00000
  378:   7  4  4  6  3  4                    100035.78750  100035.77405    0.01345    0.02000   0.00000
  379:   7  4  3  6  3  4                    100036.68640  100036.67796    0.00844    0.02000   0.00000
  380:  28  9 19 27 10 18                    100153.37740  100153.41694   -0.03954    0.02000   0.00000
  381:  44  9 35 44  8 36                    100255.34850  100255.34894   -0.00044    0.02000   0.00000
  382:  46 20 26 45 21 25                    100282.89630  100282.87076    0.02554    0.02000   0.00000
  383:  46  4 42 46  3 43                    100288.84580  100288.82075    0.02505    0.02000   0.00000
  384:  50  5 45 50  4 46                    100330.11320  100330.10266    0.01054    0.02000   0.00000
  385:  13  1 13 12  0 12                    100493.26070  100493.26058    0.00012    0.02000   0.00000
  386:  65  8 57 65  7 58                    100576.23450  100576.25391   -0.01941    0.02000   0.00000
  387:  33 12 21 32 13 20                    100868.97100  100868.96961    0.00139    0.02000   0.00000
  388:  37  1 36 37  0 37                    101023.59670  101023.60696   -0.01026    0.02000   0.00000
  389:  43  9 34 43  8 35                    101309.98710  101309.97392    0.01318    0.02000   0.00000
  390:   9  3  7  8  2  6                    101440.69010  101440.69187   -0.00177    0.02000   0.00000
  391:  56 10 46 56  9 47                    101563.51020  101563.51402   -0.00382    0.02000   0.00000
  392:  38 15 23 37 16 22                    101642.79880  101642.79734    0.00146    0.02000   0.00000
  393:  43  3 40 43  2 41                    101678.30570  101678.30153    0.00417    0.02000   0.00000
  394:   9  3  6  8  2  6                    101694.70810  101694.69930    0.00880    0.02000   0.00000
  395:  40  2 38 40  1 39                    101781.86280  101781.85258    0.01022    0.02000   0.00000
  396:  13  2 12 12  2 11                    101805.20400  101805.25422   -0.05022    0.02500   0.00000
  397:  55  6 49 55  5 50                    102173.56960  102173.61853   -0.04893    0.02000   0.00000
  398:  42  9 33 42  8 34                    102220.95180  102220.95546   -0.00366    0.02000   0.00000
  399:  60  7 53 60  6 54                    102275.67850  102275.66408    0.01442    0.02000   0.00000
  400:  43 18 25 42 19 24                    102413.66010  102413.65214    0.00796    0.02000   0.00000
  401:  25  7 18 24  8 17                    102504.05780  102504.09834   -0.04054    0.02000   0.00000
  402:  13 12  1 12 12  0                    102538.90670  102538.90750   -0.00080    0.02000   0.00000
  403:  13 11  2 12 11  1                    102543.48850  102543.49560   -0.00710    0.02000   0.00000
  404:  13 10  3 12 10  2                    102550.07990  102550.07578    0.00412    0.02000   0.00000
  405:  13  9  4 12  9  3                    102559.54900  102559.54655    0.00245    0.02000   0.00000
  406:  13  8  5 12  8  4                    102573.42770  102573.42039    0.00731    0.02000   0.00000
  407:  13  7  6 12  7  5                    102594.41260  102594.41372   -0.00112    0.02000   0.00000
  408:  13  6  7 12  6  6                    102627.83250  102627.86279   -0.03029    0.02000   0.00000
  409:  71  9 62 71  8 63                    102680.31860  102680.30200    0.01660    0.02000   0.00000
  410:  13  5  9 12  5  8                    102684.27100  102684.26742    0.00358    0.02500   0.00000
  411:  13  5  8 12  5  7                    102686.56180  102686.57107   -0.00927    0.02500   0.00000
  412:  13  3 11 12  3 10                    102703.56000  102703.56894   -0.00894    0.02500   0.00000
  413:  13  4 10 12  4  9                    102768.75000  102768.75529   -0.00529    0.02500   0.00000
  414:  13  4  9 12  4  8                    102828.62820  102828.63637   -0.00817    0.02500   0.00000
  415:  41  9 32 41  8 33                    103010.02100  103010.02675   -0.00575    0.02000   0.00000
  416:  30 10 20 29 11 19                    103045.20120  103045.20438   -0.00318    0.02000   0.00000
  417:  13  1 12 12  1 11                    103108.14960  103108.14118    0.00842    0.02500   0.00000
  418:  13  3 10 12  3  9                    103421.24100  103421.24346   -0.00246    0.02500   0.00000
  419:  47  4 43 47  3 44                    103499.39100  103499.39216   -0.00116    0.02000   0.00000
  420:  14  1 13 13  2 12                    103523.16750  103523.17551   -0.00801    0.02000   0.00000
  421:  40  9 31 40  8 32                    103696.28900  103696.29253   -0.00353    0.02000   0.00000
  422:   9  3  7  8  2  7                    103771.56060  103771.54817    0.01243    0.02000   0.00000
  423:  35 13 22 34 14 21                    103776.65500  103776.64809    0.00691    0.02000   0.00000
  424:  55 10 45 55  9 46                    103857.07050  103857.05768    0.01282    0.02000   0.00000
  425:  51  5 46 51  4 47                    103898.02070  103897.99722    0.02348    0.02000   0.00000
  426:  38  1 37 38  0 38                    103900.84250  103900.85468   -0.01218    0.02000   0.00000
  427:  38  2 37 38  1 38                    103903.58400  103903.57324    0.01076    0.02000   0.00000
  428:  12  2 11 11  1 10                    103937.60000  103937.59930    0.00070    0.02000   0.00000
  429:   9  3  6  8  2  7                    104025.53460  104025.55560   -0.02100    0.02000   0.00000
  430:  39  9 30 39  8 31                    104296.04050  104296.04028    0.00022    0.02000   0.00000
  431:  13  2 11 12  2 10                    104330.35210  104330.34717    0.00493    0.02500   0.00000
  432:  11  2  9 10  1  9                    104436.74470  104436.73579    0.00891    0.02000   0.00000
  433:  40 16 24 39 17 23                    104543.17000  104543.16574    0.00426    0.02000   0.00000  104543.16574    0.00426 0.5000
  434:  40 16 24 39 17 23                    104543.17000  104543.16574    0.00426    0.02000   0.00000  104543.16574    0.00426 0.5000
  435:  44  3 41 44  2 42                    104679.12120  104679.12352   -0.00232    0.02000   0.00000
  436:  41  2 39 41  1 40                    104695.10810  104695.10788    0.00022    0.02000   0.00000
  437:  20  4 16 19  5 15                    104814.23070  104814.22092    0.00978    0.02000   0.00000
  438:  38  9 29 38  8 30                    104822.85720  104822.85896   -0.00176    0.02000   0.00000
  439:   6  5  2  5  4  1                    104959.44100  104959.41889    0.02211    0.02000   0.00000
  440:  10  2  9  9  1  9                    105217.17970  105217.16709    0.01261    0.02000   0.00000
  441:  37  9 28 37  8 29                    105287.90380  105287.91945   -0.01565    0.02000   0.00000
  442:  45 19 26 44 20 25                    105297.94060  105297.93926    0.00134    0.02000   0.00000
  443:  27  8 19 26  9 18                    105325.88070  105325.88828   -0.00758    0.02000   0.00000
  444:  65 11 54 65 10 55                    105409.72920  105409.72080    0.00840    0.02000   0.00000
  445:  66  8 58 66  7 59                    105561.27170  105561.29358   -0.02188    0.02000   0.00000
  446:  36  9 27 36  8 28                    105700.29920  105700.31974   -0.02054    0.02000   0.00000
  447:  22  5 17 21  6 16                    105707.63250  105707.63535   -0.00285    0.02000   0.00000
  448:  54 10 44 54  9 45                    105903.15890  105903.17004   -0.01114    0.02000   0.00000
  449:  32 11 21 31 12 20                    105942.03130  105942.02939    0.00191    0.02000   0.00000
  450:  35  9 26 35  8 27                    106067.45930  106067.43570    0.02360    0.02000   0.00000
  451:  56  6 50 56  5 51                    106164.25080  106164.25851   -0.00771    0.02000   0.00000
  452:  34  9 25 34  8 26                    106395.23840  106395.24524   -0.00684    0.02000   0.00000
  453:  18  3 15 17  4 14                    106427.82840  106427.83744   -0.00904    0.02000   0.00000
  454:  48  4 44 48  3 45                    106660.28510  106660.28488    0.00022    0.02000   0.00000
  455:  37 14 23 36 15 22                    106680.12140  106680.12103    0.00037    0.02000   0.00000
  456:  33  9 24 33  8 25                    106688.60250  106688.61112   -0.00862    0.02000   0.00000
  457:  39  1 38 39  0 39                    106774.85430  106774.86759   -0.01329    0.02000   0.00000
  458:  61  7 54 61  6 55                    106781.65490  106781.61072    0.04418    0.02000   0.00000
  459:  14  0 14 13  1 13                    106818.37120  106818.37447   -0.00327    0.02000   0.00000
  460:  32  9 23 32  8 24                    106951.51760  106951.51810   -0.00050    0.02000   0.00000
  461:  31  9 22 31  8 23                    107187.26040  107187.26608   -0.00568    0.02000   0.00000
  462:  14  1 14 13  1 13                    107254.09600  107254.10896   -0.01296    0.02500   0.00000
  463:  52  5 47 52  4 48                    107365.92910  107365.94167   -0.01257    0.02000   0.00000
  464:  30  9 21 30  8 22                    107398.62260  107398.62392   -0.00132    0.02000   0.00000
  465:  14  0 14 13  0 13                    107421.54100  107421.54835   -0.00735    0.02500   0.00000
  466:  42 17 25 41 18 24                    107436.16080  107436.15460    0.00620    0.02000   0.00000  107436.15460    0.00620 0.5000
  467:  42 17 25 41 18 24                    107436.16080  107436.15460    0.00620    0.02000   0.00000  107436.15460    0.00620 0.5000
  468:  29  9 20 29  8 21                    107587.91390  107587.94967   -0.03577    0.02000   0.00000  107587.92501   -0.01111 0.8657
  469:  29  9 21 29  8 21                    107587.91390  107587.76611    0.14779    0.02000   0.00000  107587.92501   -0.01111 0.1343
  470:  42  2 40 42  1 41                    107601.55060  107601.55523   -0.00463    0.02000   0.00000
  471:  45  3 42 45  2 43                    107661.91680  107661.93295   -0.01615    0.02000   0.00000
  472:  53 10 43 53  9 44                    107709.01710  107708.97508    0.04202    0.02000   0.00000
  473:  28  9 19 28  8 20                    107757.25990  107757.28312   -0.02322    0.02000   0.00000  107757.26991   -0.01001 0.8645
  474:  28  9 20 28  8 20                    107757.25990  107757.18565    0.07425    0.02000   0.00000  107757.26991   -0.01001 0.1355
  475:  16  2 14 15  3 13                    107802.69120  107802.70531   -0.01411    0.02000   0.00000
  476:  14  1 14 13  0 13                    107857.27950  107857.28283   -0.00333    0.02000   0.00000
  477:   8  4  5  7  3  4                    107860.75690  107860.76497   -0.00807    0.02000   0.00000
  478:   8  4  4  7  3  4                    107863.45710  107863.47015   -0.01305    0.02000   0.00000
  479:  27  9 18 27  8 19                    107908.40870  107908.41611   -0.00741    0.02000   0.00000  107908.40921   -0.00051 0.8633
  480:  27  9 19 27  8 19                    107908.40870  107908.36566    0.04304    0.02000   0.00000  107908.40921   -0.00051 0.1367
  481:   8  4  4  7  3  5                    107922.13820  107922.14218   -0.00398    0.02000   0.00000
  482:  24  6 18 23  7 17                    107959.87650  107959.87728   -0.00078    0.02000   0.00000
  483:  26  9 17 26  8 18                    108042.93950  108042.94541   -0.00591    0.02000   0.00000  108042.94190   -0.00240 0.8621
  484:  26  9 18 26  8 18                    108042.93950  108042.91999    0.01951    0.02000   0.00000  108042.94190   -0.00240 0.1379
  485:  25  9 17 25  8 17                    108162.29090  108162.29967   -0.00877    0.02000   0.00000  108162.31037   -0.01947 0.1390
  486:  25  9 16 25  8 17                    108162.29090  108162.31210   -0.02120    0.02000   0.00000  108162.31037   -0.01947 0.8610
  487:  24  9 16 24  8 17                    108267.94140  108268.04893   -0.10753    0.02000   0.00000  108267.93119    0.01021 0.4623
  488:  24  9 15 24  8 16                    108267.94140  108267.83078    0.11062    0.02000   0.00000  108267.93119    0.01021 0.4623
  489:  24  9 16 24  8 16                    108267.94140  108267.82489    0.11651    0.02000   0.00000  108267.93119    0.01021 0.0753
  490:  64 11 53 64 10 54                    108352.33820  108352.30893    0.02927    0.02000   0.00000
  491:  23  9 14 23  8 15                    108360.75890  108360.71110    0.04780    0.02000   0.00000  108360.76178   -0.00288 0.4620
  492:  23  9 15 23  8 15                    108360.75890  108360.70841    0.05049    0.02000   0.00000  108360.76178   -0.00288 0.0759
  493:  23  9 15 23  8 16                    108360.75890  108360.82123   -0.06233    0.02000   0.00000  108360.76178   -0.00288 0.4620
  494:  22  9 13 22  8 14                    108442.09040  108442.07370    0.01670    0.02000   0.00000  108442.09844   -0.00804 0.4618
  495:  22  9 14 22  8 14                    108442.09040  108442.07252    0.01788    0.02000   0.00000  108442.09844   -0.00804 0.0765
  496:  22  9 14 22  8 15                    108442.09040  108442.12746   -0.03706    0.02000   0.00000  108442.09844   -0.00804 0.4618
  497:  10  3  8  9  2  7                    108511.21700  108511.22787   -0.01087    0.02000   0.00000
  498:  21  9 13 21  8 14                    108512.97040  108512.98725   -0.01685    0.02000   0.00000  108512.97359   -0.00319 0.4615
  499:  21  9 12 21  8 13                    108512.97040  108512.96196    0.00844    0.02000   0.00000  108512.97359   -0.00319 0.4615
  500:  21  9 13 21  8 13                    108512.97040  108512.96146    0.00894    0.02000   0.00000  108512.97359   -0.00319 0.0770
  501:  20  9 12 20  8 13                    108574.35740  108574.36218   -0.00478    0.02000   0.00000  108574.35601    0.00139 0.4612
  502:  20  9 11 20  8 12                    108574.35740  108574.35076    0.00664    0.02000   0.00000  108574.35601    0.00139 0.4612
  503:  20  9 12 20  8 12                    108574.35740  108574.35056    0.00684    0.02000   0.00000  108574.35601    0.00139 0.0775
  504:  19  9 11 19  8 12                    108627.15170  108627.15803   -0.00633    0.02000   0.00000  108627.15537   -0.00367 0.4610
  505:  19  9 10 19  8 11                    108627.15170  108627.15311   -0.00141    0.02000   0.00000  108627.15537   -0.00367 0.4610
  506:  19  9 11 19  8 11                    108627.15170  108627.15303   -0.00133    0.02000   0.00000  108627.15537   -0.00367 0.0780
  507:  18  9 10 18  8 11                    108672.22250  108672.22713   -0.00463    0.02000   0.00000  108672.22604   -0.00354 0.4607
  508:  18  9  9 18  8 10                    108672.22250  108672.22511   -0.00261    0.02000   0.00000  108672.22604   -0.00354 0.4607
  509:  18  9 10 18  8 10                    108672.22250  108672.22508   -0.00258    0.02000   0.00000  108672.22604   -0.00354 0.0785
  510:  17  9  9 17  8 10                    108710.36860  108710.37060   -0.00200    0.02000   0.00000  108710.37018   -0.00158 0.4605
  511:  17  9  8 17  8  9                    108710.36860  108710.36982   -0.00122    0.02000   0.00000  108710.37018   -0.00158 0.4605
  512:  17  9  9 17  8  9                    108710.36860  108710.36981   -0.00121    0.02000   0.00000  108710.37018   -0.00158 0.0790
  513:  16  9  8 16  8  9                    108742.34020  108742.34052   -0.00032    0.02000   0.00000  108742.34037   -0.00017 0.4603
  514:  16  9  7 16  8  8                    108742.34020  108742.34024   -0.00004    0.02000   0.00000  108742.34037   -0.00017 0.4603
  515:  16  9  8 16  8  8                    108742.34020  108742.34023   -0.00003    0.02000   0.00000  108742.34037   -0.00017 0.0794
  516:  15  9  7 15  8  8                    108768.84000  108768.84172   -0.00172    0.02000   0.00000  108768.84167   -0.00167 0.4601
  517:  15  9  6 15  8  7                    108768.84000  108768.84163   -0.00163    0.02000   0.00000  108768.84167   -0.00167 0.4601
  518:  15  9  7 15  8  7                    108768.84000  108768.84162   -0.00162    0.02000   0.00000  108768.84167   -0.00167 0.0798
  519:  14  9  6 14  8  7                    108790.53850  108790.53338    0.00512    0.02000   0.00000  108790.53337    0.00513 0.4599
  520:  14  9  6 14  8  6                    108790.53850  108790.53336    0.00514    0.02000   0.00000  108790.53337    0.00513 0.0802
  521:  14  9  5 14  8  6                    108790.53850  108790.53336    0.00514    0.02000   0.00000  108790.53337    0.00513 0.4599
  522:  13  9  4 13  8  5                    108808.02930  108808.03035   -0.00105    0.02000   0.00000  108808.03035   -0.00105 0.4597
  523:  13  9  5 13  8  6                    108808.02930  108808.03035   -0.00105    0.02000   0.00000  108808.03035   -0.00105 0.4597
  524:  13  9  5 13  8  5                    108808.02930  108808.03035   -0.00105    0.02000   0.00000  108808.03035   -0.00105 0.0805
  525:  12  9  4 12  8  5                    108821.90090  108821.90420   -0.00330    0.02000   0.00000  108821.90419   -0.00329 0.4596
  526:  12  9  3 12  8  4                    108821.90090  108821.90419   -0.00329    0.02000   0.00000  108821.90419   -0.00329 0.4596
  527:  12  9  4 12  8  4                    108821.90090  108821.90419   -0.00329    0.02000   0.00000  108821.90419   -0.00329 0.0809
  528:  11  9  3 11  8  3                    108832.68700  108832.68404    0.00296    0.02000   0.00000  108832.68404    0.00296 0.0812
  529:  11  9  3 11  8  4                    108832.68700  108832.68404    0.00296    0.02000   0.00000  108832.68404    0.00296 0.4594
  530:  11  9  2 11  8  3                    108832.68700  108832.68404    0.00296    0.02000   0.00000  108832.68404    0.00296 0.4594
  531:  34 12 22 33 13 21                    108840.01010  108840.01082   -0.00072    0.02000   0.00000
  532:  10  9  2 10  8  2                    108840.85670  108840.85726   -0.00056    0.02000   0.00000  108840.85726   -0.00056 0.0815
  533:  10  9  1 10  8  2                    108840.85670  108840.85726   -0.00056    0.02000   0.00000  108840.85726   -0.00056 0.4593
  534:  10  9  2 10  8  3                    108840.85670  108840.85726   -0.00056    0.02000   0.00000  108840.85726   -0.00056 0.4593
  535:   9  9  1  9  8  2                    108846.86510  108846.86991   -0.00481    0.02000   0.00000  108846.86991   -0.00481 0.4591
  536:   9  9  0  9  8  1                    108846.86510  108846.86991   -0.00481    0.02000   0.00000  108846.86991   -0.00481 0.4591
  537:   9  9  1  9  8  1                    108846.86510  108846.86991   -0.00481    0.02000   0.00000  108846.86991   -0.00481 0.0818
  538:  10  3  7  9  2  7                    108976.72050  108976.71592    0.00458    0.02000   0.00000
  539:  52 10 42 52  9 43                    109291.28790  109291.29672   -0.00882    0.02000   0.00000
  540:  14  2 13 13  2 12                    109521.35750  109521.35081    0.00669    0.02500   0.00000
  541:  39 15 24 38 16 23                    109578.19720  109578.18836    0.00884    0.02000   0.00000
  542:  40  1 39 40  0 40                    109645.72720  109645.72269    0.00451    0.02000   0.00000
  543:  49  4 45 49  3 46                    109779.82140  109779.83320   -0.01180    0.02000   0.00000
  544:  57  6 51 57  5 52                    110011.03800  110011.03106    0.00694    0.02000   0.00000
  545:  44 18 26 43 19 25                    110321.11580  110321.11387    0.00193    0.02000   0.00000
  546:  13  2 12 12  1 11                    110331.65720  110331.64999    0.00721    0.02000   0.00000
  547:  14 13  1 13 13  0                    110423.78580  110423.80253   -0.01673    0.02000   0.00000
  548:  14 12  2 13 12  1                    110427.98290  110427.98824   -0.00534    0.02000   0.00000
  549:  67  8 59 67  7 60                    110431.44840  110431.39786    0.05054    0.02000   0.00000
  550:  14 11  3 13 11  2                    110433.94090  110433.94079    0.00011    0.02000   0.00000
  551:  14 10  4 13 10  3                    110442.35140  110442.36213   -0.01073    0.02000   0.00000
  552:  14  8  6 13  8  5                    110471.87610  110471.87234    0.00376    0.02000   0.00000
  553:  14  7  7 13  7  6                    110498.24970  110498.25592   -0.00622    0.02000   0.00000
  554:  43  2 41 43  1 42                    110501.84950  110501.85074   -0.00124    0.02000   0.00000
  555:  14  6  8 13  6  7                    110540.18250  110540.25471   -0.07221    0.02000   0.00000
  556:  14  3 12 13  3 11                    110583.29190  110583.29832   -0.00642    0.02000   0.00000
  557:  14  5 10 13  5  9                    110610.22670  110610.23677   -0.01007    0.02000   0.00000
  558:  14  5  9 13  5  8                    110614.82470  110614.81024    0.01446    0.02000   0.00000
  559:  26  7 19 25  8 18                    110618.35220  110618.35021    0.00199    0.02000   0.00000
  560:  46  3 43 46  2 44                    110629.47840  110629.48032   -0.00192    0.02000   0.00000
  561:  51 10 41 51  9 42                    110672.39150  110672.39224   -0.00074    0.02000   0.00000
  562:  14  4 11 13  4 10                    110705.83700  110705.84166   -0.00466    0.02000   0.00000
  563:  14  1 13 13  1 12                    110746.68180  110746.68432   -0.00252    0.02000   0.00000
  564:  53  5 48 53  4 49                    110747.97040  110747.98566   -0.01526    0.02000   0.00000
  565:  14  4 10 13  4  9                    110805.90330  110805.90209    0.00121    0.02000   0.00000
  566:  31 10 21 30 11 20                    111054.02270  111054.03923   -0.01653    0.02000   0.00000
  567:  63 11 52 63 10 53                    111070.79850  111070.78676    0.01174    0.02000   0.00000
  568:  62  7 55 62  6 56                    111123.68460  111123.69216   -0.00756    0.02000   0.00000
  569:  73 12 61 73 11 62                    111303.00050  111303.02501   -0.02451    0.02000   0.00000
  570:  14  3 11 13  3 10                    111565.49800  111565.50411   -0.00611    0.02000   0.00000
  571:  36 13 23 35 14 22                    111736.50310  111736.51467   -0.01157    0.02000   0.00000
  572:  50 10 40 50  9 41                    111876.57060  111876.56707    0.00353    0.02000   0.00000
  573:  15  1 14 14  2 13                    112334.32320  112334.33850   -0.01530    0.02000   0.00000
  574:  14  2 12 13  2 11                    112353.82240  112353.82870   -0.00630    0.02000   0.00000
  575:  41 16 25 40 17 24                    112469.88910  112469.86826    0.02084    0.02000   0.00000  112469.86826    0.02084 0.5000
  576:  41 16 25 40 17 24                    112469.88910  112469.86826    0.02084    0.02000   0.00000  112469.86826    0.02084 0.5000
  577:  10  3  7  9  2  8                    112502.95770  112502.96352   -0.00582    0.02000   0.00000
  578:  41  1 40 41  0 41                    112513.46470  112513.46971   -0.00501    0.02000   0.00000
  579:  50  4 46 50  3 47                    112864.92000  112864.92622   -0.00622    0.02000   0.00000
  580:  49 10 39 49  9 40                    112927.80850  112927.80238    0.00612    0.02000   0.00000
  581:  12  2 10 11  1 10                    113049.24850  113049.25153   -0.00303    0.02000   0.00000
  582:  73  9 64 73  8 65                    113111.14010  113111.08433    0.05577    0.02000   0.00000
  583:  46 19 27 45 20 26                    113197.47610  113197.44598    0.03012    0.02000   0.00000
  584:  44  2 42 44  1 43                    113396.48910  113396.49815   -0.00905    0.02000   0.00000
  585:  28  8 20 27  9 19                    113397.94370  113397.96124   -0.01754    0.02000   0.00000
  586:  62 11 51 62 10 52                    113540.04270  113540.04496   -0.00226    0.02000   0.00000
  587:  47  3 44 47  2 45                    113583.92310  113583.92712   -0.00402    0.02000   0.00000
  588:  58  6 52 58  5 53                    113726.78510  113726.79541   -0.01031    0.02000   0.00000
  589:  48 10 38 48  9 39                    113848.29830  113848.30084   -0.00254    0.02000   0.00000
  590:  33 11 22 32 12 21                    113934.77200  113934.77237   -0.00037    0.02000   0.00000
  591:  21  4 17 20  5 16                    114022.90840  114022.90993   -0.00153    0.02000   0.00000
  592:  54  5 49 54  4 50                    114057.10980  114057.11454   -0.00474    0.02000   0.00000
  593:  23  5 18 22  6 17                    114225.08760  114225.06056    0.02704    0.02000   0.00000
  594:  15  0 15 14  1 14                    114521.57970  114521.57902    0.00068    0.02000   0.00000
  595:  72 12 60 72 11 61                    114608.40170  114608.32474    0.07696    0.02000   0.00000
  596:  38 14 24 37 15 23                    114629.63790  114629.63256    0.00534    0.02000   0.00000
  597:  47 10 37 47  9 38                    114657.73100  114657.74957   -0.01857    0.02000   0.00000
  598:  11  2 10 10  1 10                    114675.55650  114675.52544    0.03106    0.02000   0.00000
  599:  15  1 15 14  1 14                    114833.31920  114833.32398   -0.00478    0.02000   0.00000
  600:  15  0 15 14  0 14                    114957.30220  114957.31351   -0.01131    0.02000   0.00000
  601:  68  8 60 68  7 61                    115148.63540  115148.61455    0.02085    0.02000   0.00000
  602:  15  1 15 14  0 14                    115269.05920  115269.05846    0.00074    0.02000   0.00000
  603:  63  7 56 63  6 57                    115299.30760  115299.30904   -0.00144    0.02000   0.00000
  604:  43 17 26 42 18 25                    115354.32860  115354.32582    0.00278    0.02000   0.00000  115354.32582    0.00278 0.5000
  605:  43 17 26 42 18 25                    115354.32860  115354.32582    0.00278    0.02000   0.00000  115354.32582    0.00278 0.5000
  606:  11  3  9 10  2  8                    115364.50580  115364.50091    0.00489    0.02000   0.00000
  607:  46 10 36 46  9 37                    115373.07880  115373.08224   -0.00344    0.02000   0.00000
  608:  42  1 41 42  0 42                    115378.13430  115378.13771   -0.00341    0.02000   0.00000
  609:   9  4  6  8  3  5                    115676.48640  115676.49620   -0.00980    0.02000   0.00000
  610:   9  4  5  8  3  5                    115683.49030  115683.50605   -0.01575    0.02000   0.00000
  611:  61 11 50 61 10 51                    115753.42100  115753.41635    0.00465    0.02000   0.00000
  612:   9  4  6  8  3  6                    115804.70320  115804.71960   -0.01640    0.02000   0.00000
  613:   9  4  5  8  3  6                    115811.72290  115811.72945   -0.00655    0.02000   0.00000
  614:  51  4 47 51  3 48                    115921.15320  115921.17736   -0.02416    0.02000   0.00000
  615:  45 10 35 45  9 36                    116008.54490  116008.55275   -0.00785    0.02000   0.00000
  616:  11  3  8 10  2  8                    116164.51790  116164.52040   -0.00250    0.02000   0.00000
  617:  25  6 19 24  7 18                    116205.22150  116205.23267   -0.01117    0.02000   0.00000
  618:  30  9 21 29 10 20                    116224.82580  116224.81870    0.00710    0.02000   0.00000
  619:  45  2 43 45  1 44                    116285.90290  116285.88487    0.01803    0.02000   0.00000
  620:  19  3 16 18  4 15                    116413.64100  116413.66119   -0.02019    0.02000   0.00000
  621:  48  3 45 48  2 46                    116526.97630  116526.96886    0.00744    0.02000   0.00000
  622:  44 10 34 44  9 35                    116575.97890  116575.97975   -0.00085    0.02000   0.00000
  623:  14  2 13 13  1 12                    116744.85300  116744.85962   -0.00662    0.02000   0.00000
  624:  35 12 23 34 13 22                    116818.83530  116818.83316    0.00214    0.02000   0.00000
  625:  12  1 11 11  0 11                    116863.20080  116863.22560   -0.02480    0.02000   0.00000
  626:  43 10 33 43  9 34                    117085.04910  117085.06619   -0.01709    0.02000   0.00000
  627:  15  2 14 14  2 13                    117216.76670  117216.77856   -0.01186    0.02000   0.00000
  628:  55  5 50 55  4 51                    117304.78330  117304.80745   -0.02415    0.02000   0.00000
  629:  59  6 53 59  5 54                    117326.50080  117326.51454   -0.01374    0.02000   0.00000
  630:  40 15 25 39 16 24                    117517.92000  117517.90663    0.01337    0.02000   0.00000
  631:  42 10 32 42  9 33                    117543.73120  117543.73406   -0.00286    0.02000   0.00000
  632:  17  2 15 16  3 14                    117633.45810  117633.47619   -0.01809    0.02000   0.00000
  633:  60 11 49 60 10 50                    117718.36690  117718.36285    0.00405    0.02000   0.00000
  634:   6  6  1  5  5  0                    117766.21980  117766.22545   -0.00565    0.02000   0.00000
  635:  41 10 31 41  9 32                    117958.43960  117958.44058   -0.00098    0.02000   0.00000
  636:  45 18 27 44 19 26                    118230.81930  118230.82778   -0.00848    0.02000   0.00000
  637:  43  1 42 43  0 43                    118239.72220  118239.73990   -0.01770    0.02000   0.00000
  638:  15 13  2 14 13  1                    118312.00940  118312.00458    0.00482    0.02000   0.00000
  639:  15 12  3 14 12  2                    118317.38980  118317.39226   -0.00246    0.02000   0.00000
  640:  15 11  4 14 11  3                    118324.92290  118324.93378   -0.01088    0.02000   0.00000
  641:  15  1 14 14  1 13                    118332.50100  118332.51380   -0.01280    0.02000   0.00000
  642:  40 10 30 40  9 31                    118334.44870  118334.45894   -0.01024    0.02000   0.00000
  643:  15 10  5 14 10  4                    118335.49090  118335.49297   -0.00207    0.02000   0.00000
  644:  15  9  6 14  9  5                    118350.45020  118350.45268   -0.00248    0.02000   0.00000
  645:  15  8  7 14  8  6                    118372.13880  118372.14441   -0.00561    0.02000   0.00000
  646:  15  7  8 14  7  7                    118404.76770  118404.76992   -0.00222    0.02000   0.00000
  647:  15  3 13 14  3 12                    118448.06000  118448.07297   -0.01297    0.02000   0.00000
  648:  15  6  9 14  6  8                    118456.69440  118456.71820   -0.02380    0.02000   0.00000
  649:  15  5 11 14  5 10                    118541.82160  118541.82969   -0.00809    0.02000   0.00000
  650:  15  5 10 14  5  9                    118550.43920  118550.44073   -0.00153    0.02000   0.00000
  651:  15  4 12 14  4 11                    118645.08950  118645.09519   -0.00569    0.02000   0.00000
  652:  39 10 29 39  9 30                    118676.11520  118676.11782   -0.00262    0.02000   0.00000
  653:  27  7 20 26  8 19                    118762.31250  118762.32826   -0.01576    0.02000   0.00000
  654:  15  4 11 14  4 10                    118805.28400  118805.29981   -0.01581    0.02000   0.00000
  655:  52  4 48 52  3 49                    118953.10710  118953.11476   -0.00766    0.02000   0.00000
  656:  38 10 28 38  9 29                    118987.00790  118986.99955    0.00835    0.02000   0.00000
  657:  32 10 22 31 11 21                    119074.94980  119074.97755   -0.02775    0.02000   0.00000
  658:  46  2 44 46  1 45                    119170.31220  119170.30937    0.00283    0.02000   0.00000
  659:  37 10 27 37  9 28                    119270.09940  119270.10066   -0.00126    0.02000   0.00000
  660:  59 11 48 59 10 49                    119451.88930  119451.87308    0.01622    0.02000   0.00000
  661:  49  3 46 49  2 47                    119459.92910  119459.93539   -0.00629    0.02000   0.00000
  662:  36 10 26 36  9 27                    119527.96840  119527.95956    0.00884    0.02000   0.00000
  663:  37 13 24 36 14 23                    119702.90100  119702.90052    0.00048    0.02000   0.00000
  664:  15  3 12 14  3 11                    119738.48290  119738.48153    0.00137    0.02000   0.00000
  665:  35 10 25 35  9 26                    119762.73610  119762.75649   -0.02039    0.02000   0.00000  119762.72418    0.01192 0.8685
  666:  35 10 26 35  9 26                    119762.73610  119762.51081    0.22529    0.02000   0.00000  119762.72418    0.01192 0.1315
  667:  99 15 84 99 14 85                    119770.92180  119770.91707    0.00473    0.02000   0.00000
  668:  34 10 24 34  9 25                    119976.35720  119976.39109   -0.03389    0.02000   0.00000  119976.37279   -0.01559 0.8674
  669:  34 10 25 34  9 25                    119976.35720  119976.25306    0.10414    0.02000   0.00000  119976.37279   -0.01559 0.1326
  670:  19  1 18 18  2 17                    146013.15340  146013.08664    0.06676    0.02500   0.00000
  671:  36 12 24 36 11 25                    146132.86420  146132.84839    0.01581    0.02500   0.00000  146132.85593    0.00827 0.4631
  672:  36 12 25 36 11 25                    146132.86420  146132.84785    0.01635    0.02500   0.00000  146132.85593    0.00827 0.0738
  673:  36 12 25 36 11 26                    146132.86420  146132.86477   -0.00057    0.02500   0.00000  146132.85593    0.00827 0.4631
  674:   8  7  2  7  6  1                    146346.14260  146346.16164   -0.01904    0.02500   0.00000
  675:  33 12 22 33 11 23                    146471.91820  146471.86724    0.05096    0.02500   0.00000  146471.86594    0.05226 0.4624
  676:  33 12 21 33 11 22                    146471.91820  146471.86484    0.05336    0.02500   0.00000  146471.86594    0.05226 0.4624
  677:  33 12 22 33 11 22                    146471.91820  146471.86477    0.05343    0.02500   0.00000  146471.86594    0.05226 0.0752
  678:  32 12 21 32 11 22                    146565.70200  146565.65196    0.05004    0.02500   0.00000  146565.65130    0.05070 0.4622
  679:  32 12 20 32 11 21                    146565.70200  146565.65074    0.05126    0.02500   0.00000  146565.65130    0.05070 0.4622
  680:  32 12 21 32 11 21                    146565.70200  146565.65071    0.05129    0.02500   0.00000  146565.65130    0.05070 0.0756
  681:  31 12 19 31 11 20                    146650.80720  146650.83106   -0.02386    0.02500   0.00000  146650.83133   -0.02413 0.4620
  682:  31 12 20 31 11 20                    146650.80720  146650.83104   -0.02384    0.02500   0.00000  146650.83133   -0.02413 0.0761
  683:  31 12 20 31 11 21                    146650.80720  146650.83166   -0.02446    0.02500   0.00000  146650.83133   -0.02413 0.4620
  684:  66 13 53 66 12 54                    148671.39540  148671.42996   -0.03456    0.02500   0.00000
  685:  19  5 14 18  5 13                    150394.76900  150394.75698    0.01202    0.02500   0.00000
  686:  20  0 20 19  1 19                    152608.64000  152608.64968   -0.00968    0.02500   0.00000
  687:   2  1  2  1  1  1                     15448.08000   15448.11710   -0.03710    0.05000   0.00000
  688:  21  2 19 20  3 18                    156303.75340  156303.72475    0.02865    0.02500   0.00000
  689:  20  2 19 19  1 18                    157214.94370  157214.94381   -0.00011    0.02500   0.00000
  690:  47 13 35 47 12 36                    157496.53650  157496.66602   -0.12952    0.02500   0.00000  157496.51579    0.02071 0.5000
  691:  47 13 34 47 12 35                    157496.53650  157496.36557    0.17093    0.02500   0.00000  157496.51579    0.02071 0.5000
  692:  46 13 34 46 12 35                    157715.45900  157715.50830   -0.04930    0.02500   0.00000  157715.41753    0.04147 0.5000
  693:  46 13 33 46 12 34                    157715.45900  157715.32676    0.13224    0.02500   0.00000  157715.41753    0.04147 0.5000
  694:  20 12  8 19 12  7                    157770.04060  157770.02165    0.01895    0.02500   0.00000
  695:  20 10 10 19 10  9                    157815.89070  157815.89855   -0.00785    0.02500   0.00000
  696:  20  9 11 19  9 10                    157852.74300  157852.70895    0.03405    0.02500   0.00000
  697:  45 13 33 45 12 34                    157919.54260  157919.57817   -0.03557    0.02500   0.00000  157919.52402    0.01858 0.5000
  698:  45 13 32 45 12 33                    157919.54260  157919.46987    0.07273    0.02500   0.00000  157919.52402    0.01858 0.5000
  699:  20  6 15 19  6 14                    158107.62810  158107.62045    0.00765    0.02500   0.00000
  700:  44 13 32 44 12 33                    158109.64260  158109.65386   -0.01126    0.02500   0.00000  158109.62199    0.02061 0.5000
  701:  44 13 31 44 12 32                    158109.64260  158109.59011    0.05249    0.02500   0.00000  158109.62199    0.02061 0.5000
  702:  20  6 14 19  6 13                    158114.32000  158114.32074   -0.00074    0.02500   0.00000
  703:  20  5 16 19  5 15                    158279.59120  158279.58104    0.01016    0.02500   0.00000
  704:  43 13 31 43 12 32                    158286.47850  158286.47633    0.00217    0.02500   0.00000  158286.45783    0.02067 0.5000
  705:  43 13 30 43 12 31                    158286.47850  158286.43932    0.03918    0.02500   0.00000  158286.45783    0.02067 0.5000
  706:  20  4 17 19  4 16                    158293.86010  158293.88445   -0.02435    0.02500   0.00000
  707:  18  3 16 17  2 15                    158419.00240  158419.02344   -0.02104    0.02500   0.00000
  708:  42 13 30 42 12 31                    158450.75890  158450.75146    0.00744    0.02500   0.00000  158450.74087    0.01803 0.5000
  709:  42 13 29 42 12 30                    158450.75890  158450.73028    0.02862    0.02500   0.00000  158450.74087    0.01803 0.5000
  710:  41 13 28 41 12 29                    158603.15650  158603.14033    0.01617    0.02500   0.00000  158603.14629    0.01021 0.5000
  711:  41 13 29 41 12 30                    158603.15650  158603.15226    0.00424    0.02500   0.00000  158603.14629    0.01021 0.5000
  712:  40 13 27 40 12 28                    158744.32340  158744.31438    0.00902    0.02500   0.00000  158744.31769    0.00571 0.5000
  713:  40 13 28 40 12 29                    158744.32340  158744.32100    0.00240    0.02500   0.00000  158744.31769    0.00571 0.5000
  714:  39 13 27 39 12 27                    158874.88220  158874.86741    0.01479    0.02500   0.00000  158874.86934    0.01286 0.5000
  715:  39 13 26 39 12 28                    158874.88220  158874.87126    0.01094    0.02500   0.00000  158874.86934    0.01286 0.5000
  716:  38 13 25 38 12 26                    158995.38010  158995.38729   -0.00719    0.02500   0.00000  158995.38825   -0.00815 0.5000
  717:  38 13 26 38 12 27                    158995.38010  158995.38922   -0.00912    0.02500   0.00000  158995.38825   -0.00815 0.5000
  718:  37 13 24 37 12 25                    159106.43740  159106.43548    0.00192    0.02500   0.00000  159106.43599    0.00141 0.5000
  719:  37 13 25 37 12 26                    159106.43740  159106.43650    0.00090    0.02500   0.00000  159106.43599    0.00141 0.5000
  720:   8  8  1  7  7  0                    159151.21510  159151.19863    0.01647    0.02500   0.00000
  721:  36 13 23 36 12 24                    159208.56440  159208.54999    0.01441    0.02500   0.00000  159208.55025    0.01415 0.5000
  722:  36 13 24 36 12 25                    159208.56440  159208.55051    0.01389    0.02500   0.00000  159208.55025    0.01415 0.5000
  723:  20  4 16 19  4 15                    159283.74090  159283.72869    0.01221    0.02500   0.00000
  724:  35 13 22 35 12 23                    159302.26030  159302.24617    0.01413    0.02500   0.00000  159302.24630    0.01400 0.5000
  725:  35 13 23 35 12 24                    159302.26030  159302.24643    0.01387    0.02500   0.00000  159302.24630    0.01400 0.5000
  726:  34 13 21 34 12 22                    159388.03690  159388.01821    0.01869    0.02500   0.00000  159388.01828    0.01862 0.5000
  727:  34 13 22 34 12 23                    159388.03690  159388.01834    0.01856    0.02500   0.00000  159388.01828    0.01862 0.5000
  728:  37 10 27 36 11 26                    159392.53580  159392.55062   -0.01482    0.02500   0.00000
  729:  33 13 20 33 12 21                    159466.35540  159466.34030    0.01510    0.02500   0.00000  159466.34033    0.01507 0.5000
  730:  33 13 21 33 12 22                    159466.35540  159466.34036    0.01504    0.02500   0.00000  159466.34033    0.01507 0.5000
  731:  32 13 19 32 12 20                    159537.68240  159537.66758    0.01482    0.02500   0.00000  159537.66759    0.01481 0.5000
  732:  32 13 20 32 12 21                    159537.68240  159537.66761    0.01479    0.02500   0.00000  159537.66759    0.01481 0.5000
  733:  31 13 18 31 12 19                    159602.44080  159602.43712    0.00368    0.02500   0.00000  159602.43713    0.00367 0.4284
  734:  31 13 19 31 12 20                    159602.44080  159602.43714    0.00366    0.02500   0.00000  159602.43713    0.00367 0.4284
  735:  31 13 19 31 12 19                    159602.44080  159602.43712    0.00368    0.02500   0.00000  159602.43713    0.00367 0.0716
  736:  31 13 18 31 12 20                    159602.44080  159602.43714    0.00366    0.02500   0.00000  159602.43713    0.00367 0.0716
  737:  30 13 18 30 12 19                    159661.06460  159661.06872   -0.00412    0.02500   0.00000  159661.06872   -0.00412 0.5000
  738:  30 13 17 30 12 18                    159661.06460  159661.06872   -0.00412    0.02500   0.00000  159661.06872   -0.00412 0.5000
  739:  29 13 16 29 12 17                    159713.96040  159713.96556   -0.00516    0.02500   0.00000  159713.96556   -0.00516 0.5000
  740:  29 13 17 29 12 18                    159713.96040  159713.96556   -0.00516    0.02500   0.00000  159713.96556   -0.00516 0.5000
  741:  28 13 16 28 12 17                    159761.50540  159761.51491   -0.00951    0.02500   0.00000  159761.51491   -0.00951 0.5000
  742:  28 13 15 28 12 16                    159761.50540  159761.51491   -0.00951    0.02500   0.00000  159761.51491   -0.00951 0.5000
  743:  27 13 14 27 12 15                    159804.09910  159804.08862    0.01048    0.02500   0.00000  159804.08862    0.01048 0.5000
  744:  27 13 15 27 12 16                    159804.09910  159804.08862    0.01048    0.02500   0.00000  159804.08862    0.01048 0.5000
  745:  26 13 13 26 12 14                    159842.06070  159842.04365    0.01705    0.02500   0.00000  159842.04365    0.01705 0.5000
  746:  26 13 14 26 12 15                    159842.06070  159842.04365    0.01705    0.02500   0.00000  159842.04365    0.01705 0.5000
  747:  25 13 12 25 12 13                    159875.74120  159875.72246    0.01874    0.02500   0.00000  159875.72246    0.01874 0.5000
  748:  25 13 13 25 12 14                    159875.74120  159875.72246    0.01874    0.02500   0.00000  159875.72246    0.01874 0.5000
  749:  24 13 11 24 12 12                    159905.47550  159905.45343    0.02207    0.02500   0.00000  159905.45343    0.02207 0.5000
  750:  24 13 12 24 12 13                    159905.47550  159905.45343    0.02207    0.02500   0.00000  159905.45343    0.02207 0.5000
  751:  23 13 10 23 12 11                    159931.55650  159931.55112    0.00538    0.02500   0.00000  159931.55112    0.00538 0.5000
  752:  23 13 11 23 12 12                    159931.55650  159931.55112    0.00538    0.02500   0.00000  159931.55112    0.00538 0.5000
  753:  22 13  9 22 12 10                    159954.34160  159954.31659    0.02501    0.02500   0.00000  159954.31659    0.02501 0.5000
  754:  22 13 10 22 12 11                    159954.34160  159954.31659    0.02501    0.02500   0.00000  159954.31659    0.02501 0.5000
  755:  21 13  9 21 12 10                    159974.05240  159974.03764    0.01476    0.02500   0.00000  159974.03764    0.01476 0.5000
  756:  21 13  8 21 12  9                    159974.05240  159974.03764    0.01476    0.02500   0.00000  159974.03764    0.01476 0.5000
  757:  13  5  9 12  4  8                    159978.90930  159978.95672   -0.04742    0.02500   0.00000
  758:  13  5  8 12  4  8                    159983.16240  159983.11919    0.04321    0.02500   0.00000
  759:  20 13  8 20 12  9                    159991.00520  159990.98898    0.01622    0.02500   0.00000  159990.98898    0.01622 0.5000
  760:  20 13  7 20 12  8                    159991.00520  159990.98898    0.01622    0.02500   0.00000  159990.98898    0.01622 0.5000
  761:  19 13  7 19 12  8                    160005.44000  160005.43241    0.00759    0.02500   0.00000  160005.43241    0.00759 0.5000
  762:  19 13  6 19 12  7                    160005.44000  160005.43241    0.00759    0.02500   0.00000  160005.43241    0.00759 0.5000
  763:  18 13  5 18 12  6                    160017.61720  160017.61699    0.00021    0.02500   0.00000  160017.61699    0.00021 0.5000
  764:  18 13  6 18 12  7                    160017.61720  160017.61699    0.00021    0.02500   0.00000  160017.61699    0.00021 0.5000
  765:  17 13  4 17 12  5                    160027.79490  160027.77909    0.01581    0.02500   0.00000  160027.77909    0.01581 0.5000
  766:  17 13  5 17 12  6                    160027.79490  160027.77909    0.01581    0.02500   0.00000  160027.77909    0.01581 0.5000
  767:  16 13  3 16 12  4                    160036.13740  160036.14254   -0.00514    0.02500   0.00000  160036.14254   -0.00514 0.5000
  768:  16 13  4 16 12  5                    160036.13740  160036.14254   -0.00514    0.02500   0.00000  160036.14254   -0.00514 0.5000
  769:  21  0 21 20  1 20                    160182.12570  160182.11046    0.01524    0.02500   0.00000
  770:  21  1 21 20  0 20                    160271.24070  160271.22104    0.01966    0.02500   0.00000
  771:  21  1 20 20  2 19                    162010.24150  162010.23582    0.00568    0.02500   0.00000
  772:  10  7  4  9  6  3                    162116.38010  162116.38528   -0.00518    0.02500   0.00000
  773:  21  1 20 20  1 19                    163360.55410  163360.58996   -0.03586    0.02500   0.00000
  774:   7  2  5  7  1  6                     16357.03000   16357.04623   -0.01623    0.05000   0.00000
  775:  67 14 53 67 13 54                    163923.46250  163923.51332   -0.05082    0.02500   0.00000
  776:  15  4 11 14  3 12                    163934.51830  163934.52396   -0.00566    0.02500   0.00000
  777:  26  4 22 25  5 21                    164168.79280  164168.76318    0.02962    0.02500   0.00000
  778:  19  3 17 18  2 16                    164199.47620  164199.49445   -0.01825    0.02500   0.00000
  779:  21  2 20 20  1 19                    164364.52630  164364.50659    0.01971    0.02500   0.00000
  780:  26  4 23 26  3 23                     16455.69000   16455.70931   -0.01931    0.05000   0.00000
  781:  41 12 29 40 13 28                    164883.90490  164883.94950   -0.04460    0.02500   0.00000
  782:  17  3 15 17  2 15                     16489.59000   16489.60936   -0.01936    0.05000   0.00000
  783:  12  6  7 11  5  6                    165049.80770  165049.80532    0.00238    0.02500   0.00000
  784:  12  6  6 11  5  7                    165050.59430  165050.60318   -0.00888    0.02500   0.00000  165050.59820   -0.00390 0.8313
  785:  12  6  7 11  5  7                    165050.59430  165050.57364    0.02066    0.02500   0.00000  165050.59820   -0.00390 0.1687
  786:  21  3 19 20  3 18                    165209.62000  165209.61653    0.00347    0.02500   0.00000
  787:  64 14 50 64 13 51                    165576.48100  165576.49214   -0.01114    0.02500   0.00000
  788:  22  2 20 21  3 19                    165602.72740  165602.72736    0.00004    0.02500   0.00000
  789:  21 14  7 20 14  6                    165632.13330  165632.10987    0.02343    0.02500   0.00000
  790:  21 13  9 20 13  8                    165644.84230  165644.86833   -0.02603    0.02500   0.00000  165644.86833   -0.02603 0.2500
  791:  21 13  8 20 13  7                    165644.84230  165644.86833   -0.02603    0.02500   0.00000  165644.86833   -0.02603 0.2500
  792:  21 13  9 20 13  8                    165644.84230  165644.86833   -0.02603    0.02500   0.00000  165644.86833   -0.02603 0.2500
  793:  21 13  8 20 13  7                    165644.84230  165644.86833   -0.02603    0.02500   0.00000  165644.86833   -0.02603 0.2500
  794:  21 12  9 20 12  8                    165661.81710  165661.81967   -0.00257    0.02500   0.00000
  795:  21 10 11 20 10 10                    165715.36050  165715.35038    0.01012    0.02500   0.00000
  796:  21  8 13 20  8 12                    165819.52650  165819.56388   -0.03738    0.02500   0.00000
  797:  21  6 16 20  6 15                    166053.32360  166053.31422    0.00938    0.02500   0.00000
  798:  63 14 49 63 13 50                    166061.85780  166061.88005   -0.02225    0.02500   0.00000
  799:  21  6 15 20  6 14                    166064.81960  166064.77270    0.04690    0.02500   0.00000
  800:  21  4 18 20  4 17                    166194.55590  166194.57563   -0.01973    0.02500   0.00000
  801:  21  5 17 20  5 16                    166238.62280  166238.62276    0.00004    0.02500   0.00000
  802:  21  5 16 20  5 15                    166409.24110  166409.24563   -0.00453    0.02500   0.00000
  803:   9  8  2  8  7  1                    167037.96140  167037.94168    0.01972    0.02500   0.00000
  804:  16  4 13 15  3 12                    167389.94820  167389.93104    0.01716    0.02500   0.00000
  805:  21  4 17 20  4 16                    167488.25110  167488.27005   -0.01895    0.02500   0.00000
  806:  38 10 28 37 11 27                    167505.74890  167505.73916    0.00974    0.02500   0.00000
  807:  43 13 30 42 14 29                    167661.10340  167661.08049    0.02291    0.02500   0.00000
  808:   6  2  4  6  1  5                     16772.66000   16772.65293    0.00707    0.05000   0.00000
  809:  22  0 22 21  1 21                    167748.78590  167748.80698   -0.02108    0.02500   0.00000
  810:  14  5 10 13  4  9                    167760.50220  167760.55712   -0.05492    0.02500   0.00000
  811:  22  1 22 21  1 21                    167773.84330  167773.84186    0.00144    0.02500   0.00000
  812:  22  0 22 21  0 21                    167785.19790  167785.20257   -0.00467    0.02500   0.00000
  813:  11  2  9 11  1 10                     16781.72000   16781.72811   -0.00811    0.05000   0.00000   16781.72811   -0.00811 0.5000
  814:  11  2  9 11  1 10                     16781.72000   16781.72811   -0.00811    0.05000   0.00000   16781.72811   -0.00811 0.5000
  815:  22  1 22 21  0 21                    167810.24250  167810.23745    0.00505    0.02500   0.00000
  816:  14  5  9 13  4 10                    167897.99230  167897.99400   -0.00170    0.02500   0.00000
  817:  21  3 18 20  3 17                    168602.46330  168602.49056   -0.02726    0.02500   0.00000
  818:   5  2  4  5  1  4                     16866.17000   16866.20358   -0.03358    0.05000   0.00000
  819:  18  3 15 17  2 15                    168702.99160  168703.00545   -0.01385    0.02500   0.00000
  820:  56 14 42 56 13 43                    168750.88290  168750.86005    0.02285    0.02500   0.00000
  821:  54 14 40 54 13 41                    169332.90200  169332.92131   -0.01931    0.02500   0.00000
  822:  29  5 24 28  6 23                    169570.62140  169570.61945    0.00195    0.02500   0.00000
  823:  53 14 40 53 13 41                    169598.45110  169598.56111   -0.11001    0.02500   0.00000  169598.40865    0.04245 0.5000
  824:  53 14 39 53 13 40                    169598.45110  169598.25619    0.19491    0.02500   0.00000  169598.40865    0.04245 0.5000
  825:  52 14 38 52 13 39                    169847.69980  169847.60768    0.09212    0.02500   0.00000  169847.70201   -0.00221 0.5000
  826:  52 14 39 52 13 40                    169847.69980  169847.79634   -0.09654    0.02500   0.00000  169847.70201   -0.00221 0.5000
  827:  22  1 21 21  2 20                    169860.09990  169860.10161   -0.00171    0.02500   0.00000
  828:  11  7  4 10  6  4                    169998.44080  169998.44179   -0.00099    0.02500   0.00000
  829:  20  3 18 19  2 17                    169999.56740  169999.54322    0.02418    0.02500   0.00000
  830:  51 14 37 51 13 38                    170081.82410  170081.77133    0.05277    0.02500   0.00000  170081.82906   -0.00496 0.5000
  831:  51 14 38 51 13 39                    170081.82410  170081.88679   -0.06269    0.02500   0.00000  170081.82906   -0.00496 0.5000
  832:  50 14 36 50 13 37                    170301.52770  170301.49797    0.02973    0.02500   0.00000  170301.53290   -0.00520 0.5000
  833:  50 14 37 50 13 38                    170301.52770  170301.56783   -0.04013    0.02500   0.00000  170301.53290   -0.00520 0.5000
  834:  49 14 35 49 13 36                    170507.52030  170507.49838    0.02192    0.02500   0.00000  170507.51927    0.00103 0.5000
  835:  49 14 36 49 13 37                    170507.52030  170507.54015   -0.01985    0.02500   0.00000  170507.51927    0.00103 0.5000
  836:  48 14 35 48 13 36                    170700.47720  170700.47185    0.00535    0.02500   0.00000  170700.45951    0.01769 0.5000
  837:  48 14 34 48 13 35                    170700.47720  170700.44717    0.03003    0.02500   0.00000  170700.45951    0.01769 0.5000
  838:  22  1 21 21  1 20                    170864.03960  170864.01823    0.02137    0.02500   0.00000
  839:  47 14 33 47 13 34                    170880.99700  170880.98610    0.01090    0.02500   0.00000  170880.99330    0.00370 0.5000
  840:  47 14 34 47 13 35                    170880.99700  170881.00049   -0.00349    0.02500   0.00000  170880.99330    0.00370 0.5000
  841:  46 14 32 46 13 33                    171049.72250  171049.72684   -0.00434    0.02500   0.00000  171049.73098   -0.00848 0.5000
  842:  46 14 33 46 13 34                    171049.72250  171049.73512   -0.01262    0.02500   0.00000  171049.73098   -0.00848 0.5000
  843:  45 14 32 45 13 33                    171207.28130  171207.25810    0.02320    0.02500   0.00000  171207.25575    0.02555 0.5000
  844:  45 14 31 45 13 32                    171207.28130  171207.25339    0.02791    0.02500   0.00000  171207.25575    0.02555 0.5000
  845:  44 14 30 44 13 31                    171354.12220  171354.12419   -0.00199    0.02500   0.00000  171354.12551   -0.00331 0.5000
  846:  44 14 31 44 13 32                    171354.12220  171354.12683   -0.00463    0.02500   0.00000  171354.12551   -0.00331 0.5000
  847:  43 14 29 43 13 30                    171490.86020  171490.87390   -0.01370    0.02500   0.00000  171490.87463   -0.01443 0.5000
  848:  43 14 30 43 13 31                    171490.86020  171490.87536   -0.01516    0.02500   0.00000  171490.87463   -0.01443 0.5000
  849:  18  2 16 17  1 16                    171518.09020  171518.08987    0.00033    0.02500   0.00000
  850:  22  2 21 21  1 20                    171603.37710  171603.36996    0.00714    0.02500   0.00000
  851:  42 14 28 42 13 29                    171618.03630  171618.01506    0.02124    0.02500   0.00000  171618.01545    0.02085 0.5000
  852:  42 14 29 42 13 30                    171618.03630  171618.01585    0.02045    0.02500   0.00000  171618.01545    0.02085 0.5000
  853:  16  4 13 15  3 13                    171682.06030  171682.06621   -0.00591    0.02500   0.00000
  854:  41 14 27 41 13 28                    171736.04180  171736.03946    0.00234    0.02500   0.00000  171736.03967    0.00213 0.5000
  855:  41 14 28 41 13 29                    171736.04180  171736.03988    0.00192    0.02500   0.00000  171736.03967    0.00213 0.5000
  856:  40 14 26 40 13 27                    171845.43510  171845.41948    0.01562    0.02500   0.00000  171845.41959    0.01551 0.5000
  857:  40 14 27 40 13 28                    171845.43510  171845.41970    0.01540    0.02500   0.00000  171845.41959    0.01551 0.5000
  858:  39 14 25 39 13 26                    171946.60260  171946.60916   -0.00656    0.02500   0.00000  171946.60922   -0.00662 0.5000
  859:  39 14 26 39 13 27                    171946.60260  171946.60928   -0.00668    0.02500   0.00000  171946.60922   -0.00662 0.5000
  860:  38 14 24 38 13 25                    172040.04260  172040.04525   -0.00265    0.02500   0.00000  172040.04528   -0.00268 0.5000
  861:  38 14 25 38 13 26                    172040.04260  172040.04531   -0.00271    0.02500   0.00000  172040.04528   -0.00268 0.5000
  862:  37 14 23 37 13 24                    172126.15490  172126.14810    0.00680    0.02500   0.00000  172126.14812    0.00678 0.5000
  863:  37 14 24 37 13 25                    172126.15490  172126.14813    0.00677    0.02500   0.00000  172126.14812    0.00678 0.5000
  864:  36 14 23 36 13 24                    172205.31720  172205.32249   -0.00529    0.02500   0.00000  172205.32248   -0.00528 0.5000
  865:  36 14 22 36 13 23                    172205.31720  172205.32247   -0.00527    0.02500   0.00000  172205.32248   -0.00528 0.5000
  866:  35 14 21 35 13 22                    172277.94460  172277.95828   -0.01368    0.02500   0.00000  172277.95829   -0.01369 0.5000
  867:  35 14 22 35 13 23                    172277.94460  172277.95829   -0.01369    0.02500   0.00000  172277.95829   -0.01369 0.5000
  868:  34 14 20 34 13 21                    172344.43730  172344.43124    0.00606    0.02500   0.00000  172344.43124    0.00606 0.5000
  869:  34 14 21 34 13 22                    172344.43730  172344.43124    0.00606    0.02500   0.00000  172344.43124    0.00606 0.5000
  870:  33 14 20 33 13 21                    172405.12140  172405.10344    0.01796    0.02500   0.00000  172405.10344    0.01796 0.5000
  871:  33 14 19 33 13 20                    172405.12140  172405.10344    0.01796    0.02500   0.00000  172405.10344    0.01796 0.5000
  872:  32 14 18 32 13 19                    172460.32310  172460.32389   -0.00079    0.02500   0.00000  172460.32389   -0.00079 0.5000
  873:  32 14 19 32 13 20                    172460.32310  172460.32389   -0.00079    0.02500   0.00000  172460.32389   -0.00079 0.5000
  874:  31 14 17 31 13 18                    172510.43410  172510.42897    0.00513    0.02500   0.00000  172510.42897    0.00513 0.5000
  875:  31 14 18 31 13 19                    172510.43410  172510.42897    0.00513    0.02500   0.00000  172510.42897    0.00513 0.5000
  876:  30 14 17 30 13 18                    172555.74440  172555.74283    0.00157    0.02500   0.00000  172555.74283    0.00157 0.5000
  877:  30 14 16 30 13 17                    172555.74440  172555.74283    0.00157    0.02500   0.00000  172555.74283    0.00157 0.5000
  878:  29 14 15 29 13 16                    172596.58390  172596.57779    0.00611    0.02500   0.00000  172596.57779    0.00611 0.5000
  879:  29 14 16 29 13 17                    172596.58390  172596.57779    0.00611    0.02500   0.00000  172596.57779    0.00611 0.5000
  880:  28 14 14 28 13 15                    172633.25730  172633.23465    0.02265    0.02500   0.00000  172633.23465    0.02265 0.5000
  881:  28 14 15 28 13 16                    172633.25730  172633.23465    0.02265    0.02500   0.00000  172633.23465    0.02265 0.5000
  882:  27 14 13 27 13 14                    172665.99070  172666.00298   -0.01228    0.02500   0.00000  172666.00298   -0.01228 0.5000
  883:  27 14 14 27 13 15                    172665.99070  172666.00298   -0.01228    0.02500   0.00000  172666.00298   -0.01228 0.5000
  884:  26 14 12 26 13 13                    172695.15710  172695.16137   -0.00427    0.02500   0.00000  172695.16137   -0.00427 0.5000
  885:  26 14 13 26 13 14                    172695.15710  172695.16137   -0.00427    0.02500   0.00000  172695.16137   -0.00427 0.5000
  886:  25 14 11 25 13 12                    172720.98360  172720.97765    0.00595    0.02500   0.00000  172720.97765    0.00595 0.5000
  887:  25 14 12 25 13 13                    172720.98360  172720.97765    0.00595    0.02500   0.00000  172720.97765    0.00595 0.5000
  888:  24 14 10 24 13 11                    172743.71770  172743.70908    0.00862    0.02500   0.00000  172743.70908    0.00862 0.5000
  889:  24 14 11 24 13 12                    172743.71770  172743.70908    0.00862    0.02500   0.00000  172743.70908    0.00862 0.5000
  890:  23 14  9 23 13 10                    172763.60020  172763.60251   -0.00231    0.02500   0.00000  172763.60251   -0.00231 0.5000
  891:  23 14 10 23 13 11                    172763.60020  172763.60251   -0.00231    0.02500   0.00000  172763.60251   -0.00231 0.5000
  892:  22 14  8 22 13  9                    172780.91420  172780.89453    0.01967    0.02500   0.00000  172780.89453    0.01967 0.5000
  893:  22 14  9 22 13 10                    172780.91420  172780.89453    0.01967    0.02500   0.00000  172780.89453    0.01967 0.5000
  894:  21 14  8 21 13  9                    172795.81910  172795.81157    0.00753    0.02500   0.00000  172795.81157    0.00753 0.5000
  895:  21 14  7 21 13  8                    172795.81910  172795.81157    0.00753    0.02500   0.00000  172795.81157    0.00753 0.5000
  896:  20 14  6 20 13  7                    172808.56420  172808.57004   -0.00584    0.02500   0.00000  172808.57004   -0.00584 0.5000
  897:  20 14  7 20 13  8                    172808.56420  172808.57004   -0.00584    0.02500   0.00000  172808.57004   -0.00584 0.5000
  898:  19 14  6 19 13  7                    172819.37650  172819.37633    0.00017    0.02500   0.00000  172819.37633    0.00017 0.5000
  899:  19 14  5 19 13  6                    172819.37650  172819.37633    0.00017    0.02500   0.00000  172819.37633    0.00017 0.5000
  900:  18 14  4 18 13  5                    172828.42550  172828.42699   -0.00149    0.02500   0.00000  172828.42699   -0.00149 0.5000
  901:  18 14  5 18 13  6                    172828.42550  172828.42699   -0.00149    0.02500   0.00000  172828.42699   -0.00149 0.5000
  902:  17 14  4 17 13  5                    172835.92150  172835.90864    0.01286    0.02500   0.00000  172835.90864    0.01286 0.5000
  903:  17 14  3 17 13  4                    172835.92150  172835.90864    0.01286    0.02500   0.00000  172835.90864    0.01286 0.5000
  904:  16 14  2 16 13  3                    172841.98630  172841.99816   -0.01186    0.02500   0.00000  172841.99816   -0.01186 0.5000
  905:  16 14  3 16 13  4                    172841.98630  172841.99816   -0.01186    0.02500   0.00000  172841.99816   -0.01186 0.5000
  906:  15 14  2 15 13  3                    172846.82580  172846.86258   -0.03678    0.02500   0.00000  172846.86258   -0.03678 0.5000
  907:  15 14  1 15 13  2                    172846.82580  172846.86258   -0.03678    0.02500   0.00000  172846.86258   -0.03678 0.5000
  908:  13  6  8 12  5  7                    172912.82680  172912.80998    0.01682    0.02500   0.00000
  909:  13  6  8 12  5  8                    172914.68460  172914.66880    0.01580    0.02500   0.00000  172914.73510   -0.05050 0.1709
  910:  13  6  7 12  5  8                    172914.68460  172914.74877   -0.06417    0.02500   0.00000  172914.73510   -0.05050 0.8291
  911:  22  3 20 21  3 19                    172922.34030  172922.34561   -0.00531    0.02500   0.00000
  912:  42 12 30 41 13 29                    172932.11010  172932.13111   -0.02101    0.02500   0.00000
  913:  58  8 51 58  7 51                     17347.72000   17347.73020   -0.01020    0.05000   0.00000
  914:  22 20  3 21 20  2                    173483.31520  173483.35375   -0.03855    0.02500   0.00000
  915:  22 19  4 21 19  3                    173485.40250  173485.37983    0.02267    0.02500   0.00000
  916:  22 18  5 21 18  4                    173488.56140  173488.58703   -0.02563    0.02500   0.00000
  917:  22 17  5 21 17  4                    173493.15490  173493.21707   -0.06217    0.02500   0.00000
  918:  22 15  7 21 15  6                    173508.17490  173508.13787    0.03703    0.02500   0.00000
  919:  22 14  8 21 14  7                    173519.45420  173519.45341    0.00079    0.02500   0.00000
  920:  22 13  9 21 13  8                    173534.38310  173534.37046    0.01264    0.02500   0.00000
  921:  76 15 61 76 14 62                    173539.77080  173539.68802    0.08278    0.02500   0.00000
  922:  22 12 10 21 12  9                    173554.07880  173554.09151   -0.01271    0.02500   0.00000
  923:  22 11 11 21 11 10                    173580.43730  173580.40471    0.03259    0.02500   0.00000
  924:  22 10 12 21 10 11                    173616.03860  173616.06827   -0.02967    0.02500   0.00000
  925:  22  9 13 21  9 12                    173665.51080  173665.53318   -0.02238    0.02500   0.00000
  926:  22  8 14 21  8 13                    173736.46260  173736.42144    0.04116    0.02500   0.00000
  927:  22  7 15 21  7 14                    173843.23890  173843.20915    0.02975    0.02500   0.00000
  928:  17  4 14 16  3 13                    173984.11490  173984.10436    0.01054    0.02500   0.00000
  929:  22  6 17 21  6 16                    174004.39430  174004.39909   -0.00479    0.02500   0.00000
  930:  22  6 16 21  6 15                    174023.46400  174023.43672    0.02728    0.02500   0.00000
  931:  22  4 19 21  4 18                    174078.78980  174078.79015   -0.00035    0.02500   0.00000
  932:  22  5 18 21  5 17                    174198.44350  174198.46460   -0.02110    0.02500   0.00000
  933:  22  5 17 21  5 16                    174451.13760  174451.12886    0.00874    0.02500   0.00000
  934:  22  2 20 21  2 19                    174508.61870  174508.61914   -0.00044    0.02500   0.00000
  935:  23  2 21 22  3 20                    174695.01310  174695.03470   -0.02160    0.02500   0.00000
  936:  34  5 30 34  4 30                     17490.01000   17490.04633   -0.03633    0.05000   0.00000
  937:  27  4 23 26  5 22                    174913.93210  174913.87685    0.05525    0.02500   0.00000
  938:  10  8  3  9  7  2                    174923.77620  174923.76456    0.01164    0.02500   0.00000
  939:  23  0 23 22  1 22                    175310.42460  175310.42681   -0.00221    0.02500   0.00000
  940:  23  1 23 22  1 22                    175327.58000  175327.58970   -0.00970    0.02500   0.00000
  941:  23  0 23 22  0 22                    175335.45990  175335.46169   -0.00179    0.02500   0.00000
  942:  23  1 23 22  0 22                    175352.63570  175352.62458    0.01112    0.02500   0.00000
  943:  15  5 11 14  4 10                    175496.48030  175496.48472   -0.00442    0.02500   0.00000
  944:  44 13 31 43 14 30                    175684.94470  175684.94380    0.00090    0.02500   0.00000
  945:  22  4 18 21  4 17                    175718.62510  175718.63547   -0.01037    0.02500   0.00000
  946:  15  5 10 14  4 11                    175742.58230  175742.59306   -0.01076    0.02500   0.00000
  947:  21  3 19 20  2 18                    175862.24820  175862.25893   -0.01073    0.02500   0.00000
  948:  22  3 19 21  3 18                    176601.63000  176601.62402    0.00598    0.02500   0.00000
  949:  19  3 16 18  2 16                    177210.85740  177210.81477    0.04263    0.02500   0.00000
  950:  50  7 44 50  6 44                     17750.80000   17750.83030   -0.03030    0.05000   0.00000
  951:  23  1 22 22  2 21                    177635.73750  177635.73337    0.00413    0.02500   0.00000
  952:  12  7  5 11  6  5                    177877.49950  177877.49528    0.00422    0.02500   0.00000  177877.50007   -0.00057 0.0826
  953:  12  7  6 11  6  5                    177877.49950  177877.49498    0.00452    0.02500   0.00000  177877.50007   -0.00057 0.4174
  954:  12  7  6 11  6  6                    177877.49950  177877.50486   -0.00536    0.02500   0.00000  177877.50007   -0.00057 0.0826
  955:  12  7  5 11  6  6                    177877.49950  177877.50515   -0.00565    0.02500   0.00000  177877.50007   -0.00057 0.4174
  956:  23  2 22 22  2 21                    178175.77880  178175.77899   -0.00019    0.02500   0.00000
  957:  23  1 22 22  1 21                    178375.11580  178375.08510    0.03070    0.02500   0.00000
  958:  46 14 32 45 15 31                    178450.72260  178450.70929    0.01331    0.02500   0.00000
  959:  42  6 37 42  5 37                     17852.97000   17852.98752   -0.01752    0.05000   0.00000
  960:  25  3 22 24  4 21                    178632.25410  178632.26253   -0.00843    0.02500   0.00000
  961:  23  2 22 22  1 21                    178915.12620  178915.13071   -0.00451    0.02500   0.00000
  962:  30  5 25 29  6 24                    179769.60800  179769.60077    0.00723    0.02500   0.00000
  963:   9  9  1  8  8  0                    179842.08280  179842.07028    0.01252    0.02500   0.00000
  964:  18  4 15 17  3 14                    180320.50430  180320.53539   -0.03109    0.02500   0.00000
  965:  23  3 21 22  3 20                    180612.11860  180612.07646    0.04214    0.02500   0.00000
  966:  14  6  8 13  5  9                    180770.66690  180770.73606   -0.06916    0.02500   0.00000  180770.70157   -0.03467 0.8269
  967:  14  6  9 13  5  9                    180770.66690  180770.53685    0.13005    0.02500   0.00000  180770.70157   -0.03467 0.1731
  968:  38  9 29 37 10 28                    181271.63270  181271.63208    0.00062    0.02500   0.00000
  969:  60 15 45 60 14 46                    181358.53980  181358.57625   -0.03645    0.02500   0.00000
  970:  23 21  3 22 21  2                    181362.18640  181362.12787    0.05853    0.02500   0.00000
  971:  23 19  5 22 19  4                    181366.37800  181366.35616    0.02184    0.02500   0.00000
  972:  23 18  6 22 18  5                    181370.38370  181370.36065    0.02305    0.02500   0.00000
  973:  23 17  6 22 17  5                    181375.94260  181375.97206   -0.02946    0.02500   0.00000
  974:  23 16  8 22 16  7                    181383.56450  181383.55628    0.00822    0.02500   0.00000
  975:  23 15  8 22 15  7                    181393.61560  181393.60657    0.00903    0.02500   0.00000
  976:  23 14  9 22 14  8                    181406.80300  181406.80101    0.00199    0.02500   0.00000
  977:  23 13 10 22 13  9                    181424.10010  181424.09303    0.00707    0.02500   0.00000
  978:  23 12 11 22 12 10                    181446.86540  181446.85850    0.00690    0.02500   0.00000
  979:  23 11 12 22 11 11                    181477.13660  181477.14505   -0.00845    0.02500   0.00000
  980:  23 10 13 22 10 12                    181518.11340  181518.11496   -0.00156    0.02500   0.00000
  981:  23  9 14 22  9 13                    181574.88400  181574.88198    0.00202    0.02500   0.00000
  982:  23  8 15 22  8 14                    181656.20660  181656.24458   -0.03798    0.02500   0.00000
  983:  18  4 14 17  3 14                    181850.66070  181850.68046   -0.01976    0.02500   0.00000
  984:  58 15 44 58 14 45                    181929.77010  181929.81365   -0.04355    0.02500   0.00000  181929.72065    0.04945 0.5000
  985:  58 15 43 58 14 44                    181929.77010  181929.62764    0.14246    0.02500   0.00000  181929.72065    0.04945 0.5000
  986:  23  4 20 22  4 19                    181943.91940  181943.93056   -0.01116    0.02500   0.00000
  987:  23  6 18 22  6 17                    181960.77930  181960.75904    0.02026    0.02500   0.00000
  988:  23  6 17 22  6 16                    181991.54350  181991.55828   -0.01478    0.02500   0.00000
  989:  23  2 21 22  2 20                    182014.64610  182014.65295   -0.00685    0.02500   0.00000
  990:  23  5 19 22  5 18                    182157.09510  182157.06857    0.02653    0.02500   0.00000
  991:  57 15 43 57 14 44                    182191.78100  182191.81168   -0.03068    0.02500   0.00000  182191.75358    0.02742 0.5000
  992:  57 15 42 57 14 43                    182191.78100  182191.69547    0.08553    0.02500   0.00000  182191.75358    0.02742 0.5000
  993:  19  2 17 18  1 17                    182306.60290  182306.55985    0.04305    0.02500   0.00000
  994:  55 15 41 55 14 42                    182672.49510  182672.50252   -0.00742    0.02500   0.00000  182672.48052    0.01458 0.5000
  995:  55 15 40 55 14 41                    182672.49510  182672.45851    0.03659    0.02500   0.00000  182672.48052    0.01458 0.5000
  996:  11  8  4 10  7  3                    182808.26200  182808.25971    0.00229    0.02500   0.00000
  997:  24  0 24 23  1 23                    182868.19500  182868.16643    0.02857    0.02500   0.00000
  998:  24  1 24 23  1 23                    182879.90390  182879.89719    0.00671    0.02500   0.00000
  999:  24  0 24 23  0 23                    182885.32050  182885.32931   -0.00881    0.02500   0.00000
 1000:  54 15 39 54 14 40                    182892.47690  182892.46220    0.01470    0.02500   0.00000  182892.47553    0.00137 0.5000
 1001:  54 15 40 54 14 41                    182892.47690  182892.48887   -0.01197    0.02500   0.00000  182892.47553    0.00137 0.5000
 1002:  24  1 24 23  0 23                    182897.04380  182897.06007   -0.01627    0.02500   0.00000
 1003:  18  3 16 17  2 16                    182945.97340  182945.93265    0.04075    0.02500   0.00000
 1004:  53 15 39 53 14 40                    183099.74290  183099.71630    0.02660    0.02500   0.00000  183099.70830    0.03460 0.5000
 1005:  53 15 38 53 14 39                    183099.74290  183099.70031    0.04259    0.02500   0.00000  183099.70830    0.03460 0.5000
 1006:  16  5 12 15  4 11                    183170.33610  183170.30558    0.03052    0.02500   0.00000
 1007:  52 15 37 52 14 38                    183294.76130  183294.75207    0.00923    0.02500   0.00000  183294.75681    0.00449 0.5000
 1008:  52 15 38 52 14 39                    183294.76130  183294.76155   -0.00025    0.02500   0.00000  183294.75681    0.00449 0.5000
 1009:  51 15 37 51 14 38                    183478.19760  183478.17658    0.02102    0.02500   0.00000  183478.17380    0.02380 0.5000
 1010:  51 15 36 51 14 37                    183478.19760  183478.17103    0.02657    0.02500   0.00000  183478.17380    0.02380 0.5000
 1011:  24  2 22 23  3 21                    183570.88030  183570.88392   -0.00362    0.02500   0.00000
 1012:  16  5 11 15  4 12                    183592.14450  183592.10258    0.04192    0.02500   0.00000
 1013:  50 15 35 50 14 36                    183650.47930  183650.48695   -0.00765    0.02500   0.00000  183650.48856   -0.00926 0.5000
 1014:  50 15 36 50 14 37                    183650.47930  183650.49016   -0.01086    0.02500   0.00000  183650.48856   -0.00926 0.5000
 1015:  45 13 32 44 14 31                    183718.94220  183718.93014    0.01206    0.02500   0.00000
 1016:  40 10 30 39 11 29                    183791.30960  183791.32308   -0.01348    0.02500   0.00000
 1017:  49 15 34 49 14 35                    183812.20200  183812.20756   -0.00556    0.02500   0.00000  183812.20848   -0.00648 0.5000
 1018:  49 15 35 49 14 36                    183812.20200  183812.20940   -0.00740    0.02500   0.00000  183812.20848   -0.00648 0.5000
 1019:  23  4 19 22  4 18                    183961.79040  183961.83006   -0.03966    0.02500   0.00000
 1020:  48 15 33 48 14 34                    183963.83260  183963.82003    0.01257    0.02500   0.00000  183963.82054    0.01206 0.5000
 1021:  48 15 34 48 14 35                    183963.83260  183963.82106    0.01154    0.02500   0.00000  183963.82054    0.01206 0.5000
 1022:  50 16 34 49 17 33                    183998.37220  183998.40225   -0.03005    0.02500   0.00000  183998.40225   -0.03005 0.5000
 1023:  50 16 34 49 17 33                    183998.37220  183998.40225   -0.03005    0.02500   0.00000  183998.40225   -0.03005 0.5000
 1024:  47 15 32 47 14 33                    184105.77980  184105.79230   -0.01250    0.02500   0.00000  184105.79259   -0.01279 0.5000
 1025:  47 15 33 47 14 34                    184105.77980  184105.79287   -0.01307    0.02500   0.00000  184105.79259   -0.01279 0.5000
 1026:  46 15 32 46 14 33                    184238.59740  184238.57465    0.02275    0.02500   0.00000  184238.57449    0.02291 0.5000
 1027:  46 15 31 46 14 32                    184238.59740  184238.57433    0.02307    0.02500   0.00000  184238.57449    0.02291 0.5000
 1028:  45 15 30 45 14 31                    184362.60080  184362.59915    0.00165    0.02500   0.00000  184362.59923    0.00157 0.5000
 1029:  45 15 31 45 14 32                    184362.60080  184362.59932    0.00148    0.02500   0.00000  184362.59923    0.00157 0.5000
 1030:  44 15 30 44 14 31                    184478.28130  184478.28392   -0.00262    0.02500   0.00000  184478.28387   -0.00257 0.5000
 1031:  44 15 29 44 14 30                    184478.28130  184478.28383   -0.00253    0.02500   0.00000  184478.28387   -0.00257 0.5000
 1032:  43 15 28 43 14 29                    184586.04400  184586.03039    0.01361    0.02500   0.00000  184586.03041    0.01359 0.5000
 1033:  43 15 29 43 14 30                    184586.04400  184586.03043    0.01357    0.02500   0.00000  184586.03041    0.01359 0.5000
 1034:  42 15 27 42 14 28                    184686.23830  184686.22655    0.01175    0.02500   0.00000  184686.22657    0.01173 0.5000
 1035:  42 15 28 42 14 29                    184686.23830  184686.22658    0.01172    0.02500   0.00000  184686.22657    0.01173 0.5000
 1036:  41 15 26 41 14 27                    184779.24670  184779.24652    0.00018    0.02500   0.00000  184779.24652    0.00018 0.5000
 1037:  41 15 27 41 14 28                    184779.24670  184779.24653    0.00017    0.02500   0.00000  184779.24652    0.00018 0.5000
 1038:  40 15 25 40 14 26                    184865.44530  184865.45155   -0.00625    0.02500   0.00000  184865.45155   -0.00625 0.5000
 1039:  40 15 26 40 14 27                    184865.44530  184865.45155   -0.00625    0.02500   0.00000  184865.45155   -0.00625 0.5000
 1040:  16  3 14 16  2 14                     18492.62000   18492.68290   -0.06290    0.05000   0.00000
 1041:  39 15 25 39 14 26                    184945.18180  184945.19061   -0.00881    0.02500   0.00000  184945.19061   -0.00881 0.5000
 1042:  39 15 24 39 14 25                    184945.18180  184945.19061   -0.00881    0.02500   0.00000  184945.19061   -0.00881 0.5000
 1043:  38 15 23 38 14 24                    185018.78350  185018.80087   -0.01737    0.02500   0.00000  185018.80087   -0.01737 0.5000
 1044:  38 15 24 38 14 25                    185018.78350  185018.80087   -0.01737    0.02500   0.00000  185018.80087   -0.01737 0.5000
 1045:  37 15 23 37 14 24                    185086.61640  185086.60820    0.00820    0.02500   0.00000  185086.60820    0.00820 0.5000
 1046:  37 15 22 37 14 23                    185086.61640  185086.60820    0.00820    0.02500   0.00000  185086.60820    0.00820 0.5000
 1047:  36 15 21 36 14 22                    185148.94360  185148.92759    0.01601    0.02500   0.00000  185148.92759    0.01601 0.5000
 1048:  36 15 22 36 14 23                    185148.94360  185148.92759    0.01601    0.02500   0.00000  185148.92759    0.01601 0.5000
 1049:  35 15 20 35 14 21                    185206.04500  185206.06356   -0.01856    0.02500   0.00000  185206.06356   -0.01856 0.5000
 1050:  35 15 21 35 14 22                    185206.04500  185206.06356   -0.01856    0.02500   0.00000  185206.06356   -0.01856 0.5000
 1051:  34 15 19 34 14 20                    185258.31960  185258.31048    0.00912    0.02500   0.00000  185258.31048    0.00912 0.5000
 1052:  34 15 20 34 14 21                    185258.31960  185258.31048    0.00912    0.02500   0.00000  185258.31048    0.00912 0.5000
 1053:  33 15 19 33 14 20                    185305.96450  185305.95292    0.01158    0.02500   0.00000  185305.95292    0.01158 0.5000
 1054:  33 15 18 33 14 19                    185305.96450  185305.95292    0.01158    0.02500   0.00000  185305.95292    0.01158 0.5000
 1055:  32 15 17 32 14 18                    185349.26150  185349.26589   -0.00439    0.02500   0.00000  185349.26589   -0.00439 0.5000
 1056:  32 15 18 32 14 19                    185349.26150  185349.26589   -0.00439    0.02500   0.00000  185349.26589   -0.00439 0.5000
 1057:  24  1 23 23  2 22                    185353.00130  185353.00431   -0.00301    0.02500   0.00000
 1058:  31 15 16 31 14 17                    185388.50000  185388.51515   -0.01515    0.02500   0.00000  185388.51515   -0.01515 0.5000
 1059:  31 15 17 31 14 18                    185388.50000  185388.51515   -0.01515    0.02500   0.00000  185388.51515   -0.01515 0.5000
 1060:  30 15 15 30 14 16                    185423.96170  185423.95738    0.00432    0.02500   0.00000  185423.95738    0.00432 0.5000
 1061:  30 15 16 30 14 17                    185423.96170  185423.95738    0.00432    0.02500   0.00000  185423.95738    0.00432 0.5000
 1062:  29 15 14 29 14 15                    185455.86090  185455.84038    0.02052    0.02500   0.00000  185455.84038    0.02052 0.5000
 1063:  29 15 15 29 14 16                    185455.86090  185455.84038    0.02052    0.02500   0.00000  185455.84038    0.02052 0.5000
 1064:  28 15 14 28 14 15                    185484.40760  185484.40330    0.00430    0.02500   0.00000  185484.40330    0.00430 0.5000
 1065:  28 15 13 28 14 14                    185484.40760  185484.40330    0.00430    0.02500   0.00000  185484.40330    0.00430 0.5000
 1066:  27 15 13 27 14 14                    185509.86140  185509.87673   -0.01533    0.02500   0.00000  185509.87673   -0.01533 0.5000
 1067:  27 15 12 27 14 13                    185509.86140  185509.87673   -0.01533    0.02500   0.00000  185509.87673   -0.01533 0.5000
 1068:  26 15 12 26 14 13                    185532.49900  185532.48285    0.01615    0.02500   0.00000  185532.48285    0.01615 0.5000
 1069:  26 15 11 26 14 12                    185532.49900  185532.48285    0.01615    0.02500   0.00000  185532.48285    0.01615 0.5000
 1070:  25 15 11 25 14 12                    185552.43940  185552.43557    0.00383    0.02500   0.00000  185552.43557    0.00383 0.5000
 1071:  25 15 10 25 14 11                    185552.43940  185552.43557    0.00383    0.02500   0.00000  185552.43557    0.00383 0.5000
 1072:  24 15  9 24 14 10                    185569.95800  185569.94060    0.01740    0.02500   0.00000  185569.94060    0.01740 0.5000
 1073:  24 15 10 24 14 11                    185569.95800  185569.94060    0.01740    0.02500   0.00000  185569.94060    0.01740 0.5000
 1074:  23 15  8 23 14  9                    185585.20080  185585.19555    0.00525    0.02500   0.00000  185585.19555    0.00525 0.8511
 1075:  23 15  8 23 14 10                    185585.20080  185585.19555    0.00525    0.02500   0.00000  185585.19555    0.00525 0.1489
 1076:  22 15  8 22 14  9                    185598.41690  185598.39000    0.02690    0.02500   0.00000  185598.39000    0.02690 0.5000
 1077:  22 15  7 22 14  8                    185598.41690  185598.39000    0.02690    0.02500   0.00000  185598.39000    0.02690 0.5000
 1078:  21 15  6 21 14  7                    185609.72290  185609.70554    0.01736    0.02500   0.00000  185609.70554    0.01736 0.5000
 1079:  21 15  7 21 14  8                    185609.72290  185609.70554    0.01736    0.02500   0.00000  185609.70554    0.01736 0.5000
 1080:  20 15  5 20 14  6                    185619.31960  185619.31583    0.00377    0.02500   0.00000  185619.31583    0.00377 0.5000
 1081:  20 15  6 20 14  7                    185619.31960  185619.31583    0.00377    0.02500   0.00000  185619.31583    0.00377 0.5000
 1082:  19 15  4 19 14  5                    185627.40090  185627.38664    0.01426    0.02500   0.00000  185627.38664    0.01426 0.5000
 1083:  19 15  5 19 14  6                    185627.40090  185627.38664    0.01426    0.02500   0.00000  185627.38664    0.01426 0.5000
 1084:  18 15  3 18 14  4                    185634.06670  185634.07588   -0.00918    0.02500   0.00000  185634.07588   -0.00918 0.5000
 1085:  18 15  4 18 14  5                    185634.06670  185634.07588   -0.00918    0.02500   0.00000  185634.07588   -0.00918 0.5000
 1086:  17 15  3 17 14  4                    185639.57920  185639.53359    0.04561    0.02500   0.00000  185639.53359    0.04561 0.5000
 1087:  17 15  2 17 14  3                    185639.57920  185639.53359    0.04561    0.02500   0.00000  185639.53359    0.04561 0.5000
 1088:  16 15  2 16 14  3                    185643.92570  185643.90201    0.02369    0.02500   0.00000  185643.90201    0.02369 0.5000
 1089:  16 15  1 16 14  2                    185643.92570  185643.90201    0.02369    0.02500   0.00000  185643.90201    0.02369 0.5000
 1090:  15 15  0 15 14  1                    185647.27920  185647.31551   -0.03631    0.02500   0.00000  185647.31551   -0.03631 0.5000
 1091:  15 15  1 15 14  2                    185647.27920  185647.31551   -0.03631    0.02500   0.00000  185647.31551   -0.03631 0.5000
 1092:  24  2 23 23  2 22                    185744.62400  185744.63139   -0.00739    0.02500   0.00000
 1093:  28  4 24 27  5 23                    185810.94510  185810.93921    0.00589    0.02500   0.00000
 1094:  24  1 23 23  1 22                    185893.02630  185893.04992   -0.02362    0.02500   0.00000
 1095:  24  2 23 23  1 22                    186284.69750  186284.67701    0.02049    0.02500   0.00000
 1096:  19  4 16 18  3 15                    186406.37690  186406.31326    0.06364    0.02500   0.00000
 1097:  47 14 33 46 15 32                    186461.89640  186461.87777    0.01863    0.02500   0.00000
 1098:  52 17 35 51 18 34                    186772.64550  186772.65224   -0.00674    0.02500   0.00000  186772.65224   -0.00674 0.5000
 1099:  52 17 35 51 18 34                    186772.64550  186772.65224   -0.00674    0.02500   0.00000  186772.65224   -0.00674 0.5000
 1100:  10  9  2  9  8  1                    187728.52490  187728.53425   -0.00935    0.02500   0.00000
 1101:  23  3 21 22  2 20                    187931.71410  187931.69471    0.01939    0.02500   0.00000
 1102:  24  3 22 23  3 21                    188279.91080  188279.87342    0.03738    0.02500   0.00000
 1103:  26  3 23 25  4 22                    188948.73680  188948.73368    0.00312    0.02500   0.00000
 1104:  44 12 32 43 13 31                    189066.23740  189066.22904    0.00836    0.02500   0.00000
 1105:  49 15 34 48 16 33                    189214.35650  189214.35020    0.00630    0.02500   0.00000
 1106:  24 22  2 23 22  1                    189240.02550  189240.08154   -0.05604    0.02500   0.00000  189240.03006   -0.00456 0.3360
 1107:  24 22  3 23 22  2                    189240.02550  189240.08154   -0.05604    0.02500   0.00000  189240.03006   -0.00456 0.3360
 1108:  24 23  2 23 23  1                    189240.02550  189239.92455    0.10095    0.02500   0.00000  189240.03006   -0.00456 0.1640
 1109:  24 23  1 23 23  0                    189240.02550  189239.92455    0.10095    0.02500   0.00000  189240.03006   -0.00456 0.1640
 1110:  24 21  4 23 21  3                    189241.19860  189241.15763    0.04097    0.02500   0.00000
 1111:  24 20  5 23 20  4                    189243.30390  189243.29975    0.00415    0.02500   0.00000
 1112:  24 19  6 23 19  5                    189246.69410  189246.69463   -0.00053    0.02500   0.00000
 1113:  24 18  7 23 18  6                    189251.58130  189251.58269   -0.00139    0.02500   0.00000
 1114:  24 17  7 23 17  6                    189258.27900  189258.27764    0.00136    0.02500   0.00000
 1115:  24 16  9 23 16  8                    189267.20660  189267.19523    0.01137    0.02500   0.00000
 1116:  24 15  9 23 15  8                    189278.90020  189278.89604    0.00416    0.02500   0.00000
 1117:  24 14 10 23 14  9                    189294.15950  189294.15100    0.00850    0.02500   0.00000
 1118:  24 13 11 23 13 10                    189314.04600  189314.04442    0.00158    0.02500   0.00000
 1119:  24 12 12 23 12 11                    189340.16370  189340.14211    0.02159    0.02500   0.00000
 1120:  24 11 13 23 11 12                    189374.79500  189374.77639    0.01861    0.02500   0.00000
 1121:  24 10 14 23 10 13                    189421.56160  189421.55435    0.00725    0.02500   0.00000
 1122:  24  9 15 23  9 14                    189486.35100  189486.32320    0.02780    0.02500   0.00000
 1123:  24  2 22 23  2 21                    189487.93830  189487.92568    0.01262    0.02500   0.00000
 1124:  39  9 30 38 10 29                    189517.20540  189517.19501    0.01039    0.02500   0.00000
 1125:  54 18 36 53 19 35                    189543.58480  189543.54089    0.04391    0.02500   0.00000
 1126:  24  8 16 23  8 15                    189579.15740  189579.20353   -0.04613    0.02500   0.00000
 1127:  24  7 18 23  7 17                    189717.54320  189717.52720    0.01600    0.02500   0.00000  189717.52720    0.01600 0.5000
 1128:  24  7 18 23  7 17                    189717.54320  189717.52720    0.01600    0.02500   0.00000  189717.52720    0.01600 0.5000
 1129:  24  7 17 23  7 16                    189720.35330  189720.33616    0.01714    0.02500   0.00000
 1130:  25  4 22 25  3 22                     18976.07000   18976.10748   -0.03748    0.05000   0.00000
 1131:  24  4 21 23  4 20                    189787.74400  189787.73903    0.00497    0.02500   0.00000
 1132:  24  6 19 23  6 18                    189922.10120  189922.10277   -0.00157    0.02500   0.00000
 1133:  24  6 18 23  6 17                    189970.71630  189970.71288    0.00342    0.02500   0.00000
 1134:  24  5 20 23  5 19                    190112.01590  190112.05228   -0.03638    0.02500   0.00000
 1135:  31  5 26 30  6 25                    190277.35760  190277.37744   -0.01984    0.02500   0.00000
 1136:  25  0 25 24  1 24                    190422.87780  190422.86281    0.01499    0.02500   0.00000
 1137:  25  1 25 24  1 24                    190430.85990  190430.85889    0.00101    0.02500   0.00000
 1138:  25  0 25 24  0 24                    190434.62200  190434.59357    0.02843    0.02500   0.00000
 1139:  25  1 25 24  0 24                    190442.59790  190442.58965    0.00825    0.02500   0.00000
 1140:  24  5 19 23  5 18                    190625.71820  190625.70375    0.01445    0.02500   0.00000
 1141:  12  8  5 11  7  4                    190690.96340  190690.95908    0.00432    0.02500   0.00000
 1142:  17  5 13 16  4 12                    190760.92500  190760.93254   -0.00754    0.02500   0.00000
 1143:  17  5 12 16  4 12                    190820.52530  190820.50018    0.02512    0.02500   0.00000
 1144:  46 13 33 45 14 32                    191763.58040  191763.58177   -0.00137    0.02500   0.00000
 1145:  41 10 31 40 11 30                    191966.55790  191966.59765   -0.03975    0.02500   0.00000
 1146:  51 16 35 50 17 34                    191971.24340  191971.24001    0.00339    0.02500   0.00000  191971.24001    0.00339 0.5000
 1147:  51 16 35 50 17 34                    191971.24340  191971.24001    0.00339    0.02500   0.00000  191971.24001    0.00339 0.5000
 1148:  24  4 20 23  4 19                    192201.99690  192201.97905    0.01785    0.02500   0.00000
 1149:  25  2 23 24  3 22                    192233.16470  192233.17148   -0.00678    0.02500   0.00000
 1150:  20  4 17 19  3 16                    192259.78190  192259.78472   -0.00282    0.02500   0.00000
 1151:  69 16 53 69 15 54                    192286.87510  192286.85207    0.02303    0.02500   0.00000
 1152:  24  3 21 23  3 20                    192406.16030  192406.16304   -0.00274    0.02500   0.00000
 1153:  19  3 17 18  2 17                    192471.84000  192471.82531    0.01469    0.02500   0.00000
 1154:  68 16 52 68 15 53                    192659.35340  192659.34418    0.00922    0.02500   0.00000
 1155:  25  1 24 24  2 23                    193025.11900  193025.12394   -0.00494    0.02500   0.00000
 1156:  20  2 18 19  1 18                    193279.33020  193279.34589   -0.01569    0.02500   0.00000
 1157:  25  2 24 24  2 23                    193307.36350  193307.31438    0.04912    0.02500   0.00000
 1158:  25  1 24 24  1 23                    193416.81420  193416.75103    0.06317    0.02500   0.00000
 1159:  14  7  7 13  6  7                    193623.12030  193623.08943    0.03087    0.02500   0.00000  193623.12795   -0.00765 0.0842
 1160:  14  7  8 13  6  7                    193623.12030  193623.08650    0.03380    0.02500   0.00000  193623.12795   -0.00765 0.4158
 1161:  14  7  8 13  6  8                    193623.12030  193623.16646   -0.04616    0.02500   0.00000  193623.12795   -0.00765 0.0842
 1162:  14  7  7 13  6  8                    193623.12030  193623.16939   -0.04909    0.02500   0.00000  193623.12795   -0.00765 0.4159
 1163:  65 16 49 65 15 50                    193669.00190  193668.90962    0.09228    0.02500   0.00000  193669.04682   -0.04492 0.5000
 1164:  65 16 50 65 15 51                    193669.00190  193669.18402   -0.18212    0.02500   0.00000  193669.04682   -0.04492 0.5000
 1165:  25  2 24 24  1 23                    193698.94250  193698.94147    0.00103    0.02500   0.00000
 1166:  24  3 22 23  2 21                    194196.91810  194196.91518    0.00292    0.02500   0.00000
 1167:  63 16 48 63 15 49                    194259.93380  194259.96301   -0.02921    0.02500   0.00000  194259.90713    0.02667 0.5000
 1168:  63 16 47 63 15 48                    194259.93380  194259.85125    0.08255    0.02500   0.00000  194259.90713    0.02667 0.5000
 1169:  43 11 32 42 12 31                    194527.98750  194527.95560    0.03190    0.02500   0.00000
 1170:  62 16 46 62 15 47                    194532.81990  194532.80716    0.01274    0.02500   0.00000  194532.84236   -0.02246 0.5000
 1171:  62 16 47 62 15 48                    194532.81990  194532.87756   -0.05766    0.02500   0.00000  194532.84236   -0.02246 0.5000
 1172:  59 16 43 59 15 44                    195269.10340  195269.11891   -0.01551    0.02500   0.00000  195269.12724   -0.02384 0.5000
 1173:  59 16 44 59 15 45                    195269.10340  195269.13557   -0.03217    0.02500   0.00000  195269.12724   -0.02384 0.5000
 1174:  21  3 18 20  2 18                    195339.51750  195339.56270   -0.04520    0.02500   0.00000
 1175:  58 16 43 58 15 44                    195488.97370  195488.96136    0.01234    0.02500   0.00000  195488.95631    0.01739 0.5000
 1176:  58 16 42 58 15 43                    195488.97370  195488.95126    0.02244    0.02500   0.00000  195488.95631    0.01739 0.5000
 1177:  20  4 16 19  3 16                    195513.89890  195513.87644    0.02246    0.02500   0.00000
 1178:  11  9  3 10  8  2                    195614.14000  195614.13687    0.00313    0.02500   0.00000
 1179:  34  6 28 33  7 27                    195686.07700  195686.07708   -0.00008    0.02500   0.00000
 1180:  57 16 42 57 15 43                    195696.88380  195696.88042    0.00338    0.02500   0.00000  195696.87739    0.00641 0.5000
 1181:  57 16 41 57 15 42                    195696.88380  195696.87435    0.00945    0.02500   0.00000  195696.87739    0.00641 0.5000
 1182:  38  8 30 37  9 29                    195732.00050  195732.01468   -0.01418    0.02500   0.00000
 1183:  56 16 41 56 15 42                    195893.47910  195893.39358    0.08552    0.02500   0.00000  195893.39178    0.08732 0.5000
 1184:  56 16 40 56 15 41                    195893.47910  195893.38997    0.08913    0.02500   0.00000  195893.39178    0.08732 0.5000
 1185:  25  3 23 24  3 22                    195927.19780  195927.15941    0.03839    0.02500   0.00000
 1186:  55 16 40 55 15 41                    196078.99530  196078.98150    0.01380    0.02500   0.00000  196078.98044    0.01486 0.5000
 1187:  55 16 39 55 15 40                    196078.99530  196078.97938    0.01592    0.02500   0.00000  196078.98044    0.01486 0.5000
 1188:  54 16 39 54 15 40                    196254.12220  196254.10600    0.01620    0.02500   0.00000  196254.10538    0.01682 0.5000
 1189:  54 16 38 54 15 39                    196254.12220  196254.10477    0.01743    0.02500   0.00000  196254.10538    0.01682 0.5000
 1190:  53 16 38 53 15 39                    196419.22260  196419.21116    0.01144    0.02500   0.00000  196419.21080    0.01180 0.5000
 1191:  53 16 37 53 15 38                    196419.22260  196419.21045    0.01215    0.02500   0.00000  196419.21080    0.01180 0.5000
 1192:  16  6 11 15  5 11                    196452.07460  196451.98394    0.09066    0.02500   0.00000
 1193:  16  6 10 15  5 11                    196453.02210  196452.99710    0.02500    0.02500   0.00000
 1194:  52 16 36 52 15 37                    196574.73000  196574.72403    0.00597    0.02500   0.00000  196574.72423    0.00577 0.5000
 1195:  52 16 37 52 15 38                    196574.73000  196574.72443    0.00557    0.02500   0.00000  196574.72423    0.00577 0.5000
 1196:  51 16 36 51 15 37                    196721.08010  196721.05764    0.02246    0.02500   0.00000  196721.05753    0.02257 0.5000
 1197:  51 16 35 51 15 36                    196721.08010  196721.05741    0.02269    0.02500   0.00000  196721.05753    0.02257 0.5000
 1198:  50 16 34 50 15 35                    196858.61780  196858.60771    0.01009    0.02500   0.00000  196858.60777    0.01003 0.5000
 1199:  50 16 35 50 15 36                    196858.61780  196858.60783    0.00997    0.02500   0.00000  196858.60777    0.01003 0.5000
 1200:  25  2 23 24  2 22                    196942.16450  196942.16098    0.00352    0.02500   0.00000
 1201:  49 16 33 49 15 34                    196987.76120  196987.75807    0.00313    0.02500   0.00000  196987.75811    0.00309 0.5000
 1202:  49 16 34 49 15 35                    196987.76120  196987.75814    0.00306    0.02500   0.00000  196987.75811    0.00309 0.5000
 1203:  48 16 32 48 15 33                    197108.88240  197108.87848    0.00392    0.02500   0.00000  197108.87850    0.00390 0.5000
 1204:  48 16 33 48 15 34                    197108.88240  197108.87852    0.00388    0.02500   0.00000  197108.87850    0.00390 0.5000
 1205:  45 12 33 44 13 32                    197153.59890  197153.58709    0.01181    0.02500   0.00000
 1206:  25 15 10 24 15  9                    197164.03310  197163.99653    0.03657    0.02500   0.00000
 1207:  25 14 11 24 14 10                    197181.55900  197181.50156    0.05744    0.02500   0.00000
 1208:  25 13 12 24 13 11                    197204.24330  197204.23299    0.01031    0.02500   0.00000
 1209:  47 16 32 47 15 33                    197222.32240  197222.32643   -0.00403    0.02500   0.00000  197222.32642   -0.00402 0.5000
 1210:  47 16 31 47 15 32                    197222.32240  197222.32641   -0.00401    0.02500   0.00000  197222.32642   -0.00402 0.5000
 1211:  25 12 13 24 12 12                    197233.97950  197233.96395    0.01555    0.02500   0.00000
 1212:  25 11 14 24 11 13                    197273.32560  197273.33837   -0.01277    0.02500   0.00000
 1213:  25 10 15 24 10 14                    197326.44220  197326.45184   -0.00964    0.02500   0.00000
 1214:  46 16 31 46 15 32                    197328.45830  197328.44748    0.01082    0.02500   0.00000  197328.44747    0.01083 0.5000
 1215:  46 16 30 46 15 31                    197328.45830  197328.44747    0.01083    0.02500   0.00000  197328.44747    0.01083 0.5000
 1216:  25  9 16 24  9 15                    197399.97340  197399.96228    0.01112    0.02500   0.00000
 1217:  45 16 30 45 15 31                    197427.61340  197427.57597    0.03743    0.02500   0.00000  197427.57597    0.03743 0.5000
 1218:  45 16 29 45 15 30                    197427.61340  197427.57596    0.03744    0.02500   0.00000  197427.57597    0.03743 0.5000
 1219:  25  8 17 24  8 16                    197505.45380  197505.48095   -0.02715    0.02500   0.00000
 1220:  44 16 29 44 15 30                    197520.03810  197520.03544    0.00266    0.02500   0.00000  197520.03544    0.00266 0.5000
 1221:  44 16 28 44 15 29                    197520.03810  197520.03544    0.00266    0.02500   0.00000  197520.03544    0.00266 0.5000
 1222:  43 16 28 43 15 29                    197606.14430  197606.13914    0.00516    0.02500   0.00000  197606.13914    0.00516 0.5000
 1223:  43 16 27 43 15 28                    197606.14430  197606.13914    0.00516    0.02500   0.00000  197606.13914    0.00516 0.5000
 1224:  25  4 22 24  4 21                    197608.38570  197608.37001    0.01569    0.02500   0.00000
 1225:  25  7 19 24  7 18                    197662.18460  197662.13529    0.04931    0.02500   0.00000  197662.13529    0.04931 0.5000
 1226:  25  7 19 24  7 18                    197662.18460  197662.13529    0.04931    0.02500   0.00000  197662.13529    0.04931 0.5000
 1227:  42 16 27 42 15 28                    197686.18190  197686.19045   -0.00855    0.02500   0.00000  197686.19045   -0.00855 0.5000
 1228:  42 16 26 42 15 27                    197686.18190  197686.19045   -0.00855    0.02500   0.00000  197686.19045   -0.00855 0.5000
 1229:  41 16 26 41 15 27                    197760.51480  197760.48329    0.03151    0.02500   0.00000  197760.48329    0.03151 0.5000
 1230:  41 16 25 41 15 26                    197760.51480  197760.48329    0.03151    0.02500   0.00000  197760.48329    0.03151 0.5000
 1231:  40 16 25 40 15 26                    197829.30160  197829.30246   -0.00086    0.02500   0.00000  197829.30246   -0.00086 0.5000
 1232:  40 16 24 40 15 25                    197829.30160  197829.30246   -0.00086    0.02500   0.00000  197829.30246   -0.00086 0.5000
 1233:  25  6 20 24  6 19                    197887.91680  197887.91995   -0.00315    0.02500   0.00000
 1234:  39 16 24 39 15 25                    197892.92450  197892.92400    0.00050    0.02500   0.00000  197892.92400    0.00050 0.5000
 1235:  39 16 23 39 15 24                    197892.92450  197892.92400    0.00050    0.02500   0.00000  197892.92400    0.00050 0.5000
 1236:  38 16 23 38 15 24                    197951.63670  197951.61543    0.02127    0.02500   0.00000  197951.61543    0.02127 0.5000
 1237:  38 16 22 38 15 23                    197951.63670  197951.61543    0.02127    0.02500   0.00000  197951.61543    0.02127 0.5000
 1238:  25  6 19 24  6 18                    197962.90120  197962.88259    0.01861    0.02500   0.00000
 1239:  26  0 26 25  1 25                    197975.10050  197975.09297    0.00753    0.02500   0.00000
 1240:  26  0 26 25  0 25                    197983.13090  197983.08904    0.04186    0.02500   0.00000
 1241:  26  1 26 25  0 25                    197988.53900  197988.52594    0.01306    0.02500   0.00000
 1242:  37 16 22 37 15 23                    198005.64140  198005.63608    0.00532    0.02500   0.00000  198005.63608    0.00532 0.5000
 1243:  37 16 21 37 15 22                    198005.64140  198005.63608    0.00532    0.02500   0.00000  198005.63608    0.00532 0.5000
 1244:  36 16 20 36 15 21                    198055.23780  198055.23729    0.00051    0.02500   0.00000  198055.23729    0.00051 0.5000
 1245:  36 16 21 36 15 22                    198055.23780  198055.23729    0.00051    0.02500   0.00000  198055.23729    0.00051 0.5000
 1246:  25  5 21 24  5 20                    198060.78400  198060.74757    0.03643    0.02500   0.00000
 1247:  35 16 20 35 15 21                    198100.70400  198100.66262    0.04138    0.02500   0.00000  198100.66262    0.04138 0.5000
 1248:  35 16 19 35 15 20                    198100.70400  198100.66262    0.04138    0.02500   0.00000  198100.66262    0.04138 0.5000
 1249:  34 16 18 34 15 19                    198142.18120  198142.14809    0.03311    0.02500   0.00000  198142.14809    0.03311 0.5000
 1250:  34 16 19 34 15 20                    198142.18120  198142.14809    0.03311    0.02500   0.00000  198142.14809    0.03311 0.5000
 1251:  33 16 18 33 15 19                    198179.95720  198179.92231    0.03489    0.02500   0.00000  198179.92231    0.03489 0.5000
 1252:  33 16 17 33 15 18                    198179.95720  198179.92231    0.03489    0.02500   0.00000  198179.92231    0.03489 0.5000
 1253:  32 16 17 32 15 18                    198214.21910  198214.20666    0.01244    0.02500   0.00000  198214.20666    0.01244 0.5000
 1254:  32 16 16 32 15 17                    198214.21910  198214.20666    0.01244    0.02500   0.00000  198214.20666    0.01244 0.5000
 1255:  18  5 14 17  4 13                    198242.22510  198242.22141    0.00369    0.02500   0.00000
 1256:  31 16 15 31 15 16                    198245.21910  198245.21543    0.00367    0.02500   0.00000  198245.21543    0.00367 0.5000
 1257:  31 16 16 31 15 17                    198245.21910  198245.21543    0.00367    0.02500   0.00000  198245.21543    0.00367 0.5000
 1258:  30 16 15 30 15 16                    198273.15870  198273.15593    0.00277    0.02500   0.00000  198273.15593    0.00277 0.5000
 1259:  30 16 14 30 15 15                    198273.15870  198273.15593    0.00277    0.02500   0.00000  198273.15593    0.00277 0.5000
 1260:  29 16 14 29 15 15                    198298.25800  198298.22859    0.02941    0.02500   0.00000  198298.22859    0.02941 0.5000
 1261:  29 16 13 29 15 14                    198298.25800  198298.22859    0.02941    0.02500   0.00000  198298.22859    0.02941 0.5000
 1262:  28 16 13 28 15 14                    198320.62110  198320.62709   -0.00599    0.02500   0.00000  198320.62709   -0.00599 0.5000
 1263:  28 16 12 28 15 13                    198320.62110  198320.62709   -0.00599    0.02500   0.00000  198320.62709   -0.00599 0.5000
 1264:  27 16 12 27 15 13                    198340.56020  198340.53841    0.02179    0.02500   0.00000  198340.53841    0.02179 0.5000
 1265:  27 16 11 27 15 12                    198340.56020  198340.53841    0.02179    0.02500   0.00000  198340.53841    0.02179 0.5000
 1266:  26 16 10 26 15 11                    198358.15870  198358.14290    0.01580    0.02500   0.00000  198358.14290    0.01580 0.5000
 1267:  26 16 11 26 15 12                    198358.15870  198358.14290    0.01580    0.02500   0.00000  198358.14290    0.01580 0.5000
 1268:  25 16  9 25 15 10                    198373.63010  198373.61437    0.01573    0.02500   0.00000  198373.61437    0.01573 0.5000
 1269:  25 16 10 25 15 11                    198373.63010  198373.61437    0.01573    0.02500   0.00000  198373.61437    0.01573 0.5000
 1270:  24 16  8 24 15  9                    198387.15060  198387.12010    0.03050    0.02500   0.00000  198387.12010    0.03050 0.5000
 1271:  24 16  9 24 15 10                    198387.15060  198387.12010    0.03050    0.02500   0.00000  198387.12010    0.03050 0.5000
 1272:  23 16  8 23 15  9                    198398.86300  198398.82092    0.04208    0.02500   0.00000  198398.82092    0.04208 0.5000
 1273:  23 16  7 23 15  8                    198398.86300  198398.82092    0.04208    0.02500   0.00000  198398.82092    0.04208 0.5000
 1274:  22 16  6 22 15  7                    198408.89520  198408.87120    0.02400    0.02500   0.00000  198408.87120    0.02400 0.5000
 1275:  22 16  7 22 15  8                    198408.89520  198408.87120    0.02400    0.02500   0.00000  198408.87120    0.02400 0.5000
 1276:  21 16  6 21 15  7                    198417.43360  198417.41892    0.01468    0.02500   0.00000  198417.41892    0.01468 0.5000
 1277:  21 16  5 21 15  6                    198417.43360  198417.41892    0.01468    0.02500   0.00000  198417.41892    0.01468 0.5000
 1278:  20 16  5 20 15  6                    198424.60390  198424.60567   -0.00177    0.02500   0.00000  198424.60567   -0.00177 0.5000
 1279:  20 16  4 20 15  5                    198424.60390  198424.60567   -0.00177    0.02500   0.00000  198424.60567   -0.00177 0.5000
 1280:  19 16  4 19 15  5                    198430.56080  198430.56665   -0.00585    0.02500   0.00000  198430.56665   -0.00585 0.5000
 1281:  19 16  3 19 15  4                    198430.56080  198430.56665   -0.00585    0.02500   0.00000  198430.56665   -0.00585 0.5000
 1282:  13  8  6 12  7  5                    198571.36000  198571.33358    0.02642    0.02500   0.00000
 1283:  25  5 20 24  5 19                    198766.46000  198766.45143    0.00857    0.02500   0.00000
 1284:  19  4 15 18  3 16                    198954.47750  198954.54275   -0.06525    0.02500   0.00000
 1285:  27  3 24 26  4 23                    199117.51990  199117.51177    0.00813    0.02500   0.00000
 1286:  18  5 13 17  4 14                    199348.99980  199348.99593    0.00387    0.02500   0.00000
 1287:  47 13 34 46 14 33                    199819.51990  199819.46632    0.05358    0.02500   0.00000
 1288:  25  3 22 24  3 21                    200202.60640  200202.59700    0.00940    0.02500   0.00000
 1289:  10 10  1  9  9  0                    200531.68190  200531.67226    0.00964    0.02500   0.00000
 1290:  25  3 23 24  2 22                    200636.20520  200636.14892    0.05628    0.02500   0.00000
 1291:  26  1 25 25  2 24                    200662.74550  200662.74182    0.00368    0.02500   0.00000
 1292:  26  2 24 25  3 23                    200695.29090  200695.29980   -0.00890    0.02500   0.00000
 1293:  26  1 25 25  1 24                    200944.98440  200944.93226    0.05214    0.02500   0.00000
 1294:  32  5 27 31  6 26                    201075.34210  201075.39018   -0.04808    0.02500   0.00000
 1295:  26  2 25 25  1 24                    201147.11290  201147.11494   -0.00204    0.02500   0.00000
 1296:  81 17 65 81 16 66                    201389.64780  201389.69856   -0.05076    0.02500   0.00000
 1297:  15  7  9 14  6  9                    201487.71620  201487.79580   -0.07960    0.02500   0.00000  201487.70022    0.01598 0.0851
 1298:  15  7  8 14  6  9                    201487.71620  201487.80384   -0.08764    0.02500   0.00000  201487.70022    0.01598 0.4149
 1299:  15  7  8 14  6  8                    201487.71620  201487.60464    0.11156    0.02500   0.00000  201487.70022    0.01598 0.0851
 1300:  15  7  9 14  6  8                    201487.71620  201487.59660    0.11960    0.02500   0.00000  201487.70022    0.01598 0.4149
 1301:  20  3 18 19  2 18                    202135.19990  202135.24994   -0.05004    0.02500   0.00000
 1302:  49 14 35 48 15 34                    202510.98350  202511.02116   -0.03766    0.02500   0.00000
 1303:  44 11 33 43 12 32                    202672.03000  202672.03208   -0.00208    0.02500   0.00000
 1304:  22  4 19 21  3 18                    203384.31850  203384.30090    0.01760    0.02500   0.00000
 1305:  37  7 30 36  8 29                    203449.47600  203449.49218   -0.01618    0.02500   0.00000
 1306:  12  9  4 11  8  3                    203498.55390  203498.56154   -0.00764    0.02500   0.00000
 1307:  26  3 24 25  3 23                    203555.64340  203555.63222    0.01118    0.02500   0.00000
 1308:  39  8 31 38  9 30                    204229.00410  204228.99014    0.01396    0.02500   0.00000
 1309:  17  6 12 16  5 11                    204242.26130  204242.26208   -0.00078    0.02500   0.00000
 1310:  17  6 12 16  5 12                    204275.07910  204275.09310   -0.01400    0.02500   0.00000
 1311:  17  6 11 16  5 12                    204277.20130  204277.19902    0.00228    0.02500   0.00000
 1312:  21  2 19 20  1 19                    204371.14330  204371.12338    0.01992    0.02500   0.00000
 1313:  26  2 24 25  2 23                    204389.28290  204389.28773   -0.00483    0.02500   0.00000
 1314:  15  3 13 15  2 13                     20454.74000   20454.75737   -0.01737    0.05000   0.00000
 1315:  74 17 57 74 16 58                    204579.46830  204579.48576   -0.01746    0.02500   0.00000
 1316:  14  2 12 14  1 13                     20467.40000   20467.39836    0.00164    0.05000   0.00000
 1317:  22  3 19 21  2 19                    204984.80600  204984.81958   -0.01358    0.02500   0.00000
 1318:  26 21  6 25 21  5                    204996.76060  204996.75258    0.00802    0.02500   0.00000
 1319:  26 20  7 25 20  6                    205000.27530  205000.26991    0.00539    0.02500   0.00000
 1320:  26 19  8 25 19  7                    205005.36040  205005.34011    0.02029    0.02500   0.00000
 1321:  26 18  9 25 18  8                    205012.25890  205012.26873   -0.00983    0.02500   0.00000
 1322:  26 17  9 25 17  8                    205021.44180  205021.45463   -0.01283    0.02500   0.00000
 1323:  26 16 11 25 16 10                    205033.44000  205033.42661    0.01339    0.02500   0.00000
 1324:  26 15 11 25 15 10                    205048.94940  205048.89808    0.05132    0.02500   0.00000
 1325:  26 14 12 25 14 11                    205068.91370  205068.85080    0.06290    0.02500   0.00000
 1326:  26 13 13 25 13 12                    205094.66310  205094.66708   -0.00398    0.02500   0.00000
 1327:  26 11 15 25 11 14                    205172.85000  205172.87137   -0.02137    0.02500   0.00000
 1328:  51 15 36 50 16 35                    205218.53880  205218.53958   -0.00078    0.02500   0.00000
 1329:  26 10 16 25 10 15                    205232.86110  205232.87460   -0.01350    0.02500   0.00000
 1330:  20  4 17 19  3 17                    205271.10250  205271.10504   -0.00254    0.02500   0.00000
 1331:  26  9 17 25  9 16                    205315.90100  205315.90909   -0.00809    0.02500   0.00000
 1332:  26  4 23 25  4 22                    205404.44550  205404.44299    0.00251    0.02500   0.00000
 1333:  56 18 38 55 19 37                    205428.45740  205428.48111   -0.02371    0.02500   0.00000
 1334:  26  8 19 25  8 18                    205435.07810  205434.89937    0.17873    0.02500   0.00000  205435.08758   -0.00948 0.2500
 1335:  26  8 18 25  8 17                    205435.07810  205435.27578   -0.19768    0.02500   0.00000  205435.08758   -0.00948 0.2500
 1336:  26  8 19 25  8 18                    205435.07810  205434.89937    0.17873    0.02500   0.00000  205435.08758   -0.00948 0.2500
 1337:  26  8 18 25  8 17                    205435.07810  205435.27578   -0.19768    0.02500   0.00000  205435.08758   -0.00948 0.2500
 1338:  26  8 18 25  8 17                    205435.24490  205435.27578   -0.03088    0.02500   0.00000
 1339:  27  0 27 26  1 26                    205525.24530  205525.24777   -0.00247    0.02500   0.00000
 1340:  27  1 27 26  1 26                    205528.95240  205528.93623    0.01617    0.02500   0.00000
 1341:  27  0 27 26  0 26                    205530.66830  205530.68467   -0.01637    0.02500   0.00000
 1342:  27  1 27 26  0 26                    205534.36470  205534.37313   -0.00843    0.02500   0.00000
 1343:  19  5 15 18  4 14                    205583.18400  205583.17164    0.01236    0.02500   0.00000
 1344:  35  6 29 34  7 28                    205613.56310  205613.61652   -0.05342    0.02500   0.00000
 1345:  19  5 14 18  4 14                    205759.02380  205759.01861    0.00519    0.02500   0.00000
 1346:  26  6 21 25  6 20                    205857.40900  205857.43780   -0.02880    0.02500   0.00000
 1347:  26  6 20 25  6 19                    205970.51710  205970.53051   -0.01341    0.02500   0.00000
 1348:  26  5 22 25  5 21                    206000.30540  206000.28382    0.02158    0.02500   0.00000
 1349:  14  8  7 13  7  6                    206448.76790  206448.79218   -0.02428    0.02500   0.00000
 1350:  26  5 21 25  5 20                    206946.08190  206946.08454   -0.00264    0.02500   0.00000
 1351:  19  5 15 18  4 15                    207113.30890  207113.31671   -0.00781    0.02500   0.00000
 1352:  66 17 50 66 16 51                    207143.18100  207143.18845   -0.00745    0.02500   0.00000  207143.17522    0.00578 0.5000
 1353:  66 17 49 66 16 50                    207143.18100  207143.16200    0.01900    0.02500   0.00000  207143.17522    0.00578 0.5000
 1354:  26  3 24 25  2 23                    207249.62160  207249.62015    0.00145    0.02500   0.00000
 1355:  19  5 14 18  4 15                    207289.16430  207289.16367    0.00063    0.02500   0.00000
 1356:  65 17 49 65 16 50                    207398.64190  207398.65371   -0.01181    0.02500   0.00000  207398.64546   -0.00356 0.5000
 1357:  65 17 48 65 16 49                    207398.64190  207398.63720    0.00470    0.02500   0.00000  207398.64546   -0.00356 0.5000
 1358:  64 17 48 64 16 49                    207641.59660  207641.55952    0.03708    0.02500   0.00000  207641.55441    0.04219 0.5000
 1359:  64 17 47 64 16 48                    207641.59660  207641.54930    0.04730    0.02500   0.00000  207641.55441    0.04219 0.5000
 1360:  95 18 77 95 17 78                    207788.37910  207788.41943   -0.04033    0.02500   0.00000
 1361:  30  4 26 29  5 25                    207853.97960  207853.99380   -0.01420    0.02500   0.00000
 1362:  63 17 47 63 16 48                    207872.41580  207872.39939    0.01641    0.02500   0.00000  207872.39626    0.01954 0.5000
 1363:  63 17 46 63 16 47                    207872.41580  207872.39313    0.02267    0.02500   0.00000  207872.39626    0.01954 0.5000
 1364:  48 13 35 47 14 34                    207887.16180  207887.17878   -0.01698    0.02500   0.00000
 1365:  26  3 23 25  3 22                    207924.83760  207924.84117   -0.00357    0.02500   0.00000
 1366:  62 17 46 62 16 47                    208091.66100  208091.64688    0.01412    0.02500   0.00000  208091.64498    0.01602 0.5000
 1367:  62 17 45 62 16 46                    208091.66100  208091.64308    0.01792    0.02500   0.00000  208091.64498    0.01602 0.5000
 1368:  27  1 26 26  2 25                    208274.24040  208274.23421    0.00619    0.02500   0.00000
 1369:  61 17 44 61 16 45                    208299.72330  208299.75456   -0.03126    0.02500   0.00000  208299.75571   -0.03241 0.5000
 1370:  61 17 45 61 16 46                    208299.72330  208299.75685   -0.03355    0.02500   0.00000  208299.75571   -0.03241 0.5000
 1371:  43 10 33 42 11 32                    208390.64060  208390.57496    0.06564    0.02500   0.00000
 1372:  11 10  2 10  9  1                    208417.80010  208417.80684   -0.00674    0.02500   0.00000
 1373:  27  2 26 26  2 25                    208418.45280  208418.35756    0.09524    0.02500   0.00000
 1374:  27  1 26 26  1 25                    208476.41720  208476.41689    0.00031    0.02500   0.00000
 1375:  60 17 44 60 16 45                    208497.16110  208497.16663   -0.00553    0.02500   0.00000  208497.16595   -0.00485 0.5000
 1376:  60 17 43 60 16 44                    208497.16110  208497.16526   -0.00416    0.02500   0.00000  208497.16595   -0.00485 0.5000
 1377:  20  4 16 19  3 17                    208525.17820  208525.19675   -0.01855    0.02500   0.00000
 1378:  26  4 22 25  4 21                    208607.90150  208607.90383   -0.00233    0.02500   0.00000
 1379:  27  2 26 26  1 25                    208620.55500  208620.54025    0.01475    0.02500   0.00000
 1380:  59 17 43 59 16 44                    208684.31580  208684.29709    0.01871    0.02500   0.00000  208684.29668    0.01912 0.5000
 1381:  59 17 42 59 16 43                    208684.31580  208684.29628    0.01952    0.02500   0.00000  208684.29668    0.01912 0.5000
 1382:  23  4 20 22  3 19                    208726.61490  208726.60743    0.00747    0.02500   0.00000
 1383:  58 17 42 58 16 43                    208861.55720  208861.55365    0.00355    0.02500   0.00000  208861.55342    0.00378 0.5000
 1384:  58 17 41 58 16 42                    208861.55720  208861.55318    0.00402    0.02500   0.00000  208861.55342    0.00378 0.5000
 1385:  27  2 25 26  3 24                    208977.85810  208977.84839    0.00971    0.02500   0.00000
 1386:  57 17 40 57 16 41                    209029.30110  209029.32695   -0.02585    0.02500   0.00000  209029.32708   -0.02598 0.5000
 1387:  57 17 41 57 16 42                    209029.30110  209029.32722   -0.02612    0.02500   0.00000  209029.32708   -0.02598 0.5000
 1388:  28  3 25 27  4 24                    209094.13160  209094.12343    0.00817    0.02500   0.00000
 1389:  56 17 40 56 16 41                    209188.00050  209187.99496    0.00554    0.02500   0.00000  209187.99488    0.00562 0.5000
 1390:  56 17 39 56 16 40                    209188.00050  209187.99481    0.00569    0.02500   0.00000  209187.99488    0.00562 0.5000
 1391:  55 17 39 55 16 40                    209337.93390  209337.92115    0.01275    0.02500   0.00000  209337.92110    0.01280 0.5000
 1392:  55 17 38 55 16 39                    209337.93390  209337.92106    0.01284    0.02500   0.00000  209337.92110    0.01280 0.5000
 1393:  16  7 10 15  6  9                    209345.02110  209345.02338   -0.00228    0.02500   0.00000
 1394:  54 17 38 54 16 39                    209479.45750  209479.45780   -0.00030    0.02500   0.00000  209479.45778   -0.00028 0.5000
 1395:  54 17 37 54 16 38                    209479.45750  209479.45775   -0.00025    0.02500   0.00000  209479.45778   -0.00028 0.5000
 1396:  22  4 18 21  3 18                    209571.94560  209571.93236    0.01324    0.02500   0.00000
 1397:  53 17 36 53 16 37                    209612.95770  209612.94536    0.01234    0.02500   0.00000  209612.94538    0.01232 0.5000
 1398:  53 17 37 53 16 38                    209612.95770  209612.94539    0.01231    0.02500   0.00000  209612.94538    0.01232 0.5000
 1399:  52 17 35 52 16 36                    209738.69990  209738.71339   -0.01349    0.02500   0.00000  209738.71340   -0.01350 0.5000
 1400:  52 17 36 52 16 37                    209738.69990  209738.71340   -0.01350    0.02500   0.00000  209738.71340   -0.01350 0.5000
 1401:  51 17 35 51 16 36                    209857.06440  209857.08089   -0.01649    0.02500   0.00000  209857.08089   -0.01649 0.5000
 1402:  51 17 34 51 16 35                    209857.06440  209857.08088   -0.01648    0.02500   0.00000  209857.08089   -0.01649 0.5000
 1403:  50 17 34 50 16 35                    209968.33360  209968.35699   -0.02339    0.02500   0.00000  209968.35698   -0.02338 0.5000
 1404:  50 17 33 50 16 34                    209968.33360  209968.35698   -0.02338    0.02500   0.00000  209968.35698   -0.02338 0.5000
 1405:  49 17 33 49 16 34                    210072.83990  210072.84134   -0.00144    0.02500   0.00000  210072.84134   -0.00144 0.5000
 1406:  49 17 32 49 16 33                    210072.83990  210072.84134   -0.00144    0.02500   0.00000  210072.84134   -0.00144 0.5000
 1407:  48 17 32 48 16 33                    210170.83850  210170.82458    0.01392    0.02500   0.00000  210170.82458    0.01392 0.5000
 1408:  48 17 31 48 16 32                    210170.83850  210170.82458    0.01392    0.02500   0.00000  210170.82458    0.01392 0.5000
 1409:  47 17 30 47 16 31                    210262.57900  210262.58866   -0.00966    0.02500   0.00000  210262.58866   -0.00966 0.5000
 1410:  47 17 31 47 16 32                    210262.57900  210262.58866   -0.00966    0.02500   0.00000  210262.58866   -0.00966 0.5000
 1411:  46 17 29 46 16 30                    210348.39430  210348.40722   -0.01292    0.02500   0.00000  210348.40722   -0.01292 0.5000
 1412:  46 17 30 46 16 31                    210348.39430  210348.40722   -0.01292    0.02500   0.00000  210348.40722   -0.01292 0.5000
 1413:  45 17 29 45 16 30                    210428.52370  210428.54593   -0.02223    0.02500   0.00000  210428.54593   -0.02223 0.5000
 1414:  45 17 28 45 16 29                    210428.52370  210428.54593   -0.02223    0.02500   0.00000  210428.54593   -0.02223 0.5000
 1415:  44 17 27 44 16 28                    210503.27770  210503.26280    0.01490    0.02500   0.00000  210503.26280    0.01490 0.5000
 1416:  44 17 28 44 16 29                    210503.27770  210503.26280    0.01490    0.02500   0.00000  210503.26280    0.01490 0.5000
 1417:  50 14 36 49 15 35                    210549.94060  210549.90708    0.03352    0.02500   0.00000
 1418:  43 17 27 43 16 28                    210572.80220  210572.80838   -0.00618    0.02500   0.00000  210572.80838   -0.00618 0.5000
 1419:  43 17 26 43 16 27                    210572.80220  210572.80838   -0.00618    0.02500   0.00000  210572.80838   -0.00618 0.5000
 1420:  42 17 26 42 16 27                    210637.43250  210637.42611    0.00639    0.02500   0.00000  210637.42611    0.00639 0.5000
 1421:  42 17 25 42 16 26                    210637.43250  210637.42611    0.00639    0.02500   0.00000  210637.42611    0.00639 0.5000
 1422:  55 17 38 54 18 37                    210656.00110  210655.98451    0.01659    0.02500   0.00000  210655.98451    0.01659 0.5000
 1423:  55 17 38 54 18 37                    210656.00110  210655.98451    0.01659    0.02500   0.00000  210655.98451    0.01659 0.5000
 1424:  41 17 24 41 16 25                    210697.36120  210697.35244    0.00876    0.02500   0.00000  210697.35244    0.00876 0.5000
 1425:  41 17 25 41 16 26                    210697.36120  210697.35244    0.00876    0.02500   0.00000  210697.35244    0.00876 0.5000
 1426:  40 17 23 40 16 24                    210752.81830  210752.81712    0.00118    0.02500   0.00000  210752.81712    0.00118 0.5000
 1427:  40 17 24 40 16 25                    210752.81830  210752.81712    0.00118    0.02500   0.00000  210752.81712    0.00118 0.5000
 1428:  39 17 23 39 16 24                    210804.03770  210804.04335   -0.00565    0.02500   0.00000  210804.04335   -0.00565 0.5000
 1429:  39 17 22 39 16 23                    210804.03770  210804.04335   -0.00565    0.02500   0.00000  210804.04335   -0.00565 0.5000
 1430:  45 11 34 44 12 33                    210835.52500  210835.55635   -0.03135    0.02500   0.00000
 1431:  38 17 22 38 16 23                    210851.26000  210851.24795    0.01205    0.02500   0.00000  210851.24795    0.01205 0.5000
 1432:  38 17 21 38 16 22                    210851.26000  210851.24795    0.01205    0.02500   0.00000  210851.24795    0.01205 0.5000
 1433:  37 17 20 37 16 21                    210894.66120  210894.64150    0.01970    0.02500   0.00000  210894.64150    0.01970 0.5000
 1434:  37 17 21 37 16 22                    210894.66120  210894.64150    0.01970    0.02500   0.00000  210894.64150    0.01970 0.5000
 1435:  36 17 19 36 16 20                    210934.43800  210934.42852    0.00948    0.02500   0.00000  210934.42852    0.00948 0.5000
 1436:  36 17 20 36 16 21                    210934.43800  210934.42852    0.00948    0.02500   0.00000  210934.42852    0.00948 0.5000
 1437:  35 17 18 35 16 19                    210970.80630  210970.80754   -0.00124    0.02500   0.00000  210970.80754   -0.00124 0.5000
 1438:  35 17 19 35 16 20                    210970.80630  210970.80754   -0.00124    0.02500   0.00000  210970.80754   -0.00124 0.5000
 1439:  34 17 17 34 16 18                    211003.96480  211003.97126   -0.00646    0.02500   0.00000  211003.97126   -0.00646 0.5000
 1440:  34 17 18 34 16 19                    211003.96480  211003.97126   -0.00646    0.02500   0.00000  211003.97126   -0.00646 0.5000
 1441:  33 17 17 33 16 18                    211034.08040  211034.10661   -0.02621    0.02500   0.00000  211034.10661   -0.02621 0.5000
 1442:  33 17 16 33 16 17                    211034.08040  211034.10661   -0.02621    0.02500   0.00000  211034.10661   -0.02621 0.5000
 1443:  32 17 15 32 16 16                    211061.38130  211061.39486   -0.01356    0.02500   0.00000  211061.39486   -0.01356 0.5000
 1444:  32 17 16 32 16 17                    211061.38130  211061.39486   -0.01356    0.02500   0.00000  211061.39486   -0.01356 0.5000
 1445:  31 17 14 31 16 15                    211086.00380  211086.01170   -0.00790    0.02500   0.00000  211086.01170   -0.00790 0.5000
 1446:  31 17 15 31 16 16                    211086.00380  211086.01170   -0.00790    0.02500   0.00000  211086.01170   -0.00790 0.5000
 1447:  30 17 14 30 16 15                    211108.11790  211108.12727   -0.00937    0.02500   0.00000  211108.12727   -0.00937 0.5000
 1448:  30 17 13 30 16 14                    211108.11790  211108.12727   -0.00937    0.02500   0.00000  211108.12727   -0.00937 0.5000
 1449:  29 17 13 29 16 14                    211127.91440  211127.90627    0.00813    0.02500   0.00000  211127.90627    0.00813 0.5000
 1450:  29 17 12 29 16 13                    211127.91440  211127.90627    0.00813    0.02500   0.00000  211127.90627    0.00813 0.5000
 1451:  28 17 11 28 16 12                    211145.48710  211145.50799   -0.02089    0.02500   0.00000  211145.50799   -0.02089 0.5000
 1452:  28 17 12 28 16 13                    211145.48710  211145.50799   -0.02089    0.02500   0.00000  211145.50799   -0.02089 0.5000
 1453:  27 17 11 27 16 12                    211161.08050  211161.08632   -0.00582    0.02500   0.00000  211161.08632   -0.00582 0.5000
 1454:  27 17 10 27 16 11                    211161.08050  211161.08632   -0.00582    0.02500   0.00000  211161.08632   -0.00582 0.5000
 1455:  27  3 25 26  3 24                    211167.16030  211167.16951   -0.00921    0.02500   0.00000
 1456:  26 17 10 26 16 11                    211174.77800  211174.78984   -0.01184    0.02500   0.00000  211174.78984   -0.01184 0.5000
 1457:  26 17  9 26 16 10                    211174.77800  211174.78984   -0.01184    0.02500   0.00000  211174.78984   -0.01184 0.5000
 1458:  25 17  8 25 16  9                    211186.76400  211186.76182    0.00218    0.02500   0.00000  211186.76182    0.00218 0.5000
 1459:  25 17  9 25 16 10                    211186.76400  211186.76182    0.00218    0.02500   0.00000  211186.76182    0.00218 0.5000
 1460:  24 17  7 24 16  8                    211197.15480  211197.14024    0.01456    0.02500   0.00000  211197.14024    0.01456 0.5000
 1461:  24 17  8 24 16  9                    211197.15480  211197.14024    0.01456    0.02500   0.00000  211197.14024    0.01456 0.5000
 1462:  23 17  7 23 16  8                    211206.06260  211206.05783    0.00477    0.02500   0.00000  211206.05783    0.00477 0.5000
 1463:  23 17  6 23 16  7                    211206.06260  211206.05783    0.00477    0.02500   0.00000  211206.05783    0.00477 0.5000
 1464:  22 17  5 22 16  6                    211213.63720  211213.64205   -0.00485    0.02500   0.00000  211213.64205   -0.00485 0.5000
 1465:  22 17  6 22 16  7                    211213.63720  211213.64205   -0.00485    0.02500   0.00000  211213.64205   -0.00485 0.5000
 1466:  21 17  4 21 16  5                    211220.00500  211220.01513   -0.01013    0.02500   0.00000  211220.01513   -0.01013 0.5000
 1467:  21 17  5 21 16  6                    211220.00500  211220.01513   -0.01013    0.02500   0.00000  211220.01513   -0.01013 0.5000
 1468:  20 17  3 20 16  4                    211225.31140  211225.29407    0.01733    0.02500   0.00000  211225.29407    0.01733 0.5000
 1469:  20 17  4 20 16  5                    211225.31140  211225.29407    0.01733    0.02500   0.00000  211225.29407    0.01733 0.5000
 1470:  19 17  3 19 16  4                    211229.58460  211229.59064   -0.00604    0.02500   0.00000  211229.59064   -0.00604 0.5000
 1471:  19 17  2 19 16  3                    211229.58460  211229.59064   -0.00604    0.02500   0.00000  211229.59064   -0.00604 0.5000
 1472:  18 17  2 18 16  3                    211233.01020  211233.01135   -0.00115    0.02500   0.00000  211233.01135   -0.00115 0.5000
 1473:  18 17  1 18 16  2                    211233.01020  211233.01135   -0.00115    0.02500   0.00000  211233.01135   -0.00115 0.5000
 1474:  13  9  5 12  8  4                    211381.44630  211381.45074   -0.00444    0.02500   0.00000
 1475:  27  2 25 26  2 24                    211838.21870  211838.18080    0.03790    0.02500   0.00000
 1476:  18  6 13 17  5 12                    212025.73920  212025.74764   -0.00844    0.02500   0.00000
 1477:  18  6 12 17  5 12                    212029.96160  212029.93028    0.03132    0.02500   0.00000
 1478:  18  6 13 17  5 13                    212085.30210  212085.31529   -0.01319    0.02500   0.00000
 1479:  18  6 12 17  5 13                    212089.47950  212089.49792   -0.01842    0.02500   0.00000
 1480:  33  5 28 32  6 27                    212131.37430  212131.38906   -0.01476    0.02500   0.00000
 1481:  38  7 31 37  8 30                    212573.56590  212573.53737    0.02853    0.02500   0.00000
 1482:  20  5 16 19  4 15                    212749.10180  212749.08881    0.01299    0.02500   0.00000
 1483:  40  8 32 39  9 31                    212809.25300  212809.27991   -0.02691    0.02500   0.00000
 1484:  27 22  6 26 22  5                    212870.41870  212870.39111    0.02759    0.02500   0.00000  212870.39111    0.02759 0.5000
 1485:  27 22  5 26 22  4                    212870.41870  212870.39111    0.02759    0.02500   0.00000  212870.39111    0.02759 0.5000
 1486:  27 21  7 26 21  6                    212873.24390  212873.24687   -0.00297    0.02500   0.00000
 1487:  27 20  8 26 20  7                    212877.53450  212877.55715   -0.02265    0.02500   0.00000
 1488:  27 19  9 26 19  8                    212883.60120  212883.58767    0.01353    0.02500   0.00000
 1489:  27 18 10 26 18  9                    212891.68440  212891.68058    0.00382    0.02500   0.00000
 1490:  27 17 10 26 17  9                    212902.28690  212902.28259    0.00431    0.02500   0.00000
 1491:  27 16 12 26 16 11                    212916.01620  212915.98611    0.03009    0.02500   0.00000
 1492:  27 15 12 26 15 11                    212933.58280  212933.59060   -0.00780    0.02500   0.00000
 1493:  27 14 13 26 14 12                    212956.19990  212956.19672    0.00318    0.02500   0.00000
 1494:  27 13 14 26 13 13                    212985.36040  212985.35512    0.00528    0.02500   0.00000
 1495:  27 12 15 26 12 14                    213023.31380  213023.31014    0.00366    0.02500   0.00000
 1496:  20  5 15 19  4 15                    213037.11340  213037.14503   -0.03163    0.02500   0.00000
 1497:  28  0 28 27  1 27                    213073.53930  213073.58602   -0.04672    0.02500   0.00000
 1498:  28  1 28 27  1 27                    213076.08210  213076.08315   -0.00105    0.02500   0.00000
 1499:  28  0 28 27  0 27                    213077.26270  213077.27447   -0.01177    0.02500   0.00000
 1500:  28  1 28 27  0 27                    213079.76200  213079.77161   -0.00961    0.02500   0.00000
 1501:  27 10 17 26 10 16                    213140.87500  213140.89193   -0.01693    0.02500   0.00000
 1502:  27  4 24 26  4 23                    213175.07570  213175.07585   -0.00015    0.02500   0.00000
 1503:  52 15 37 51 16 36                    213232.43690  213232.43101    0.00589    0.02500   0.00000
 1504:  27  9 18 26  9 17                    213234.27830  213234.27897   -0.00067    0.02500   0.00000
 1505:  27  8 19 26  8 18                    213368.82120  213368.80827    0.01293    0.02500   0.00000
 1506:  57 18 39 56 19 38                    213377.14350  213377.14756   -0.00406    0.02500   0.00000
 1507:  27  7 21 26  7 20                    213566.04350  213566.04227    0.00123    0.02500   0.00000  213566.04227    0.00123 0.5000
 1508:  27  7 21 26  7 20                    213566.04350  213566.04227    0.00123    0.02500   0.00000  213566.04227    0.00123 0.5000
 1509:  27  7 20 26  7 19                    213578.88000  213578.87742    0.00258    0.02500   0.00000
 1510:  27  6 22 26  6 21                    213829.58150  213829.58185   -0.00035    0.02500   0.00000
 1511:  27  5 23 26  5 22                    213927.65390  213927.69002   -0.03612    0.02500   0.00000
 1512:  24  4 21 23  3 20                    213976.49890  213976.49751    0.00139    0.02500   0.00000
 1513:  21  4 18 20  3 18                    213992.41390  213992.43105   -0.01715    0.02500   0.00000
 1514:  27  6 21 26  6 20                    213996.63390  213996.65764   -0.02374    0.02500   0.00000
 1515:  27  3 25 26  2 24                    214027.48670  214027.50192   -0.01522    0.02500   0.00000
 1516:  15  8  8 14  7  7                    214322.67740  214322.68061   -0.00321    0.02500   0.00000
 1517:  42  9 33 41 10 32                    214475.42350  214475.49497   -0.07147    0.02500   0.00000
 1518:  20  5 16 19  4 16                    215013.30930  215013.33629   -0.02699    0.02500   0.00000
 1519:  23  3 20 22  2 20                    215014.07450  215014.04939    0.02511    0.02500   0.00000
 1520:  27  5 22 26  5 21                    215163.78300  215163.77025    0.01275    0.02500   0.00000
 1521:  20  5 15 19  4 16                    215301.37250  215301.39251   -0.02001    0.02500   0.00000
 1522:  27  3 24 26  3 23                    215573.22070  215573.22108   -0.00038    0.02500   0.00000
 1523:  28  1 27 27  2 26                    215866.04100  215866.05968   -0.01868    0.02500   0.00000
 1524:  36  6 30 35  7 29                    215869.32260  215869.36525   -0.04265    0.02500   0.00000
 1525:  54 16 38 53 17 37                    215926.90710  215926.88999    0.01711    0.02500   0.00000  215926.88999    0.01711 0.5000
 1526:  54 16 38 53 17 37                    215926.90710  215926.88999    0.01711    0.02500   0.00000  215926.88999    0.01711 0.5000
 1527:  49 13 36 48 14 35                    215967.32360  215967.34384   -0.02024    0.02500   0.00000
 1528:  28  2 27 27  2 26                    215968.32640  215968.32578    0.00062    0.02500   0.00000
 1529:  28  1 27 27  1 26                    216010.15940  216010.18303   -0.02363    0.02500   0.00000
 1530:  59 19 40 58 20 39                    216095.70500  216095.75024   -0.04524    0.02500   0.00000
 1531:  28  2 27 27  1 26                    216112.46270  216112.44914    0.01356    0.02500   0.00000
 1532:  12 10  3 11  9  2                    216303.11880  216303.10176    0.01704    0.02500   0.00000
 1533:  44 10 34 43 11 33                    216643.36320  216643.35700    0.00620    0.02500   0.00000
 1534:  27  4 23 26  4 22                    216745.38000  216745.39749   -0.01749    0.02500   0.00000
 1535:  23  4 19 22  3 19                    216932.15470  216932.13840    0.01630    0.02500   0.00000
 1536:  28  2 26 27  3 25                    217105.07580  217105.06686    0.00894    0.02500   0.00000
 1537:  17  7 11 16  6 10                    217194.01530  217194.01151    0.00379    0.02500   0.00000
 1538:  17  7 11 16  6 11                    217195.03990  217195.02468    0.01522    0.02500   0.00000  217195.06512   -0.02522 0.1740
 1539:  17  7 10 16  6 11                    217195.03990  217195.07364   -0.03374    0.02500   0.00000  217195.06512   -0.02522 0.8260
 1540:  21  4 17 20  3 18                    218540.21420  218540.21719   -0.00299    0.02500   0.00000
 1541:  51 14 37 50 15 36                    218598.96530  218598.97638   -0.01108    0.02500   0.00000
 1542:  74 18 57 74 17 58                    218627.05960  218627.09484   -0.03524    0.02500   0.00000  218627.06472   -0.00512 0.5000
 1543:  74 18 56 74 17 57                    218627.05960  218627.03460    0.02500    0.02500   0.00000  218627.06472   -0.00512 0.5000
 1544:  56 17 39 55 18 38                    218627.60560  218627.57562    0.02998    0.02500   0.00000  218627.57562    0.02998 0.5000
 1545:  56 17 39 55 18 38                    218627.60560  218627.57562    0.02998    0.02500   0.00000  218627.57562    0.02998 0.5000
 1546:  28  3 26 27  3 25                    218763.73630  218763.73121    0.00509    0.02500   0.00000
 1547:  29  3 26 28  4 25                    218842.56120  218842.57043   -0.00923    0.02500   0.00000
 1548:  31  4 27 30  5 26                    218889.42460  218889.46000   -0.03540    0.02500   0.00000
 1549:  73 18 56 73 17 57                    218930.49580  218930.53034   -0.03454    0.02500   0.00000  218930.51095   -0.01515 0.5000
 1550:  73 18 55 73 17 56                    218930.49580  218930.49157    0.00423    0.02500   0.00000  218930.51095   -0.01515 0.5000
 1551:  46 11 35 45 12 34                    219019.72410  219019.80346   -0.07936    0.02500   0.00000
 1552:  25  4 22 24  3 21                    219178.73260  219178.70448    0.02812    0.02500   0.00000
 1553:  72 18 54 72 17 55                    219220.33660  219220.35755   -0.02095    0.02500   0.00000  219220.36994   -0.03334 0.5000
 1554:  72 18 55 72 17 56                    219220.33660  219220.38232   -0.04572    0.02500   0.00000  219220.36994   -0.03334 0.5000
 1555:  14  9  6 13  8  5                    219262.39940  219262.40569   -0.00629    0.02500   0.00000
 1556:  28  2 26 27  2 25                    219294.39520  219294.38798    0.00722    0.02500   0.00000
 1557:  71 18 54 71 17 55                    219497.12610  219497.15690   -0.03080    0.02500   0.00000  219497.14905   -0.02295 0.5000
 1558:  71 18 53 71 17 54                    219497.12610  219497.14120   -0.01510    0.02500   0.00000  219497.14905   -0.02295 0.5000
 1559:  21  5 17 20  4 16                    219703.96630  219703.98288   -0.01658    0.02500   0.00000
 1560:  70 18 53 70 17 54                    219761.33240  219761.33917   -0.00677    0.02500   0.00000  219761.33423   -0.00183 0.5000
 1561:  70 18 52 70 17 53                    219761.33240  219761.32929    0.00311    0.02500   0.00000  219761.33423   -0.00183 0.5000
 1562:  19  6 14 18  5 13                    219778.33920  219778.35174   -0.01254    0.02500   0.00000
 1563:  19  6 13 18  5 13                    219786.31580  219786.33035   -0.01455    0.02500   0.00000
 1564:  19  6 14 18  5 14                    219882.46700  219882.44398    0.02302    0.02500   0.00000
 1565:  19  6 13 18  5 14                    219890.45950  219890.42258    0.03692    0.02500   0.00000
 1566:  69 18 51 69 17 52                    220013.30970  220013.38833   -0.07863    0.03000   0.00000  220013.39141   -0.08171 0.5000
 1567:  69 18 52 69 17 53                    220013.30970  220013.39449   -0.08479    0.03000   0.00000  220013.39141   -0.08171 0.5000
 1568:  82  2 80 82  1 81                    220149.96580  220149.95795    0.00785    0.03000   0.00000  220149.95796    0.00784 0.5000
 1569:  82  3 80 82  2 81                    220149.96580  220149.95796    0.00784    0.03000   0.00000  220149.95796    0.00784 0.5000
 1570:  21  5 16 20  4 16                    220162.68130  220162.66197    0.01933    0.03000   0.00000
 1571:  68 18 51 68 17 52                    220253.75090  220253.76980   -0.01890    0.03000   0.00000  220253.76789   -0.01699 0.5000
 1572:  68 18 50 68 17 51                    220253.75090  220253.76598   -0.01508    0.03000   0.00000  220253.76789   -0.01699 0.5000
 1573:  67 18 50 67 17 51                    220482.89860  220482.89468    0.00392    0.03000   0.00000  220482.89351    0.00509 0.5000
 1574:  67 18 49 67 17 50                    220482.89860  220482.89234    0.00626    0.03000   0.00000  220482.89351    0.00509 0.5000
 1575:  29  0 29 28  1 28                    220620.26520  220620.27343   -0.00823    0.03000   0.00000
 1576:  29  1 29 28  1 28                    220621.94320  220621.96083   -0.01763    0.03000   0.00000
 1577:  29  0 29 28  0 28                    220622.74230  220622.77056   -0.02826    0.03000   0.00000
 1578:  29  1 29 28  0 28                    220624.44250  220624.45797   -0.01547    0.03000   0.00000
 1579:  66 18 49 66 17 50                    220701.20880  220701.18250    0.02630    0.03000   0.00000  220701.18179    0.02701 0.5000
 1580:  66 18 48 66 17 49                    220701.20880  220701.18108    0.02772    0.03000   0.00000  220701.18179    0.02701 0.5000
 1581:  28 22  6 27 22  5                    220745.22350  220745.25123   -0.02773    0.03000   0.00000  220745.18670    0.03680 0.4376
 1582:  28 22  7 27 22  6                    220745.22350  220745.25123   -0.02773    0.03000   0.00000  220745.18670    0.03680 0.4376
 1583:  28 27  2 27 27  1                    220745.22350  220744.73449    0.48901    0.03000   0.00000  220745.18670    0.03680 0.0624
 1584:  28 27  1 27 27  0                    220745.22350  220744.73449    0.48901    0.03000   0.00000  220745.18670    0.03680 0.0624
 1585:  28 21  8 27 21  7                    220748.81800  220748.82478   -0.00678    0.03000   0.00000
 1586:  28 20  9 27 20  8                    220753.99720  220754.00177   -0.00457    0.03000   0.00000
 1587:  28 19 10 27 19  9                    220761.07960  220761.07850    0.00110    0.03000   0.00000
 1588:  28 18 11 27 18 10                    220770.45420  220770.43654    0.01766    0.03000   0.00000
 1589:  28 17 11 27 17 10                    220782.56350  220782.57423   -0.01073    0.03000   0.00000
 1590:  28 16 13 27 16 12                    220798.16000  220798.15256    0.00744    0.03000   0.00000
 1591:  28 15 13 27 15 12                    220818.04270  220818.06388   -0.02118    0.03000   0.00000
 1592:  28 14 14 27 14 13                    220843.53660  220843.53730   -0.00070    0.03000   0.00000
 1593:  28 13 15 27 13 14                    220876.32560  220876.30564    0.01996    0.03000   0.00000
 1594:  65 18 47 65 17 48                    220909.00130  220909.03054   -0.02924    0.03000   0.00000  220909.03097   -0.02967 0.5000
 1595:  65 18 48 65 17 49                    220909.00130  220909.03140   -0.03010    0.03000   0.00000  220909.03097   -0.02967 0.5000
 1596:  28 12 16 27 12 15                    220918.85780  220918.87935   -0.02155    0.03000   0.00000
 1597:  28  4 25 27  4 24                    220919.91810  220919.89903    0.01907    0.03000   0.00000
 1598:  28  3 26 27  2 25                    220953.04710  220953.05233   -0.00523    0.03000   0.00000
 1599:  28 11 17 27 11 16                    220975.00370  220975.01660   -0.01290    0.03000   0.00000
 1600:  28 10 18 27 10 17                    221050.54370  221050.57566   -0.03196    0.03000   0.00000
 1601:  64 18 47 64 17 48                    221106.82880  221106.82514    0.00366    0.03000   0.00000  221106.82489    0.00391 0.5000
 1602:  64 18 46 64 17 47                    221106.82880  221106.82463    0.00417    0.03000   0.00000  221106.82489    0.00391 0.5000
 1603:  28  9 19 27  9 18                    221155.17950  221155.19390   -0.01440    0.03000   0.00000
 1604:  11 11  1 10 10  0                    221219.86100  221219.85861    0.00239    0.03000   0.00000
 1605:  53 15 38 52 16 37                    221254.76010  221254.69464    0.06546    0.03000   0.00000
 1606:  63 18 46 63 17 47                    221294.94190  221294.93403    0.00787    0.03000   0.00000  221294.93387    0.00803 0.5000
 1607:  63 18 45 63 17 46                    221294.94190  221294.93372    0.00818    0.03000   0.00000  221294.93387    0.00803 0.5000
 1608:  28  8 21 27  8 20                    221305.19990  221305.17615    0.02375    0.03000   0.00000  221305.17615    0.02375 0.5000
 1609:  28  8 21 27  8 20                    221305.19990  221305.17615    0.02375    0.03000   0.00000  221305.17615    0.02375 0.5000
 1610:  28  8 20 27  8 19                    221306.34590  221306.32689    0.01901    0.03000   0.00000
 1611:  58 18 40 57 19 39                    221330.19140  221330.20466   -0.01326    0.03000   0.00000
 1612:  62 18 45 62 17 46                    221473.71200  221473.71561   -0.00361    0.03000   0.00000  221473.71552   -0.00352 0.5000
 1613:  62 18 44 62 17 45                    221473.71200  221473.71544   -0.00344    0.03000   0.00000  221473.71552   -0.00352 0.5000
 1614:  41  8 33 40  9 32                    221489.33990  221489.32400    0.01590    0.03000   0.00000
 1615:  48 12 36 47 13 35                    221506.46260  221506.43684    0.02576    0.03000   0.00000
 1616:  28  7 22 27  7 21                    221525.43200  221525.43953   -0.00753    0.03000   0.00000  221525.43953   -0.00753 0.5000
 1617:  28  7 22 27  7 21                    221525.43200  221525.43953   -0.00753    0.03000   0.00000  221525.43953   -0.00753 0.5000
 1618:  28  7 21 27  7 20                    221545.82080  221545.82204   -0.00124    0.03000   0.00000
 1619:  61 18 44 61 17 45                    221643.50110  221643.51547   -0.01437    0.03000   0.00000  221643.51542   -0.01432 0.5000
 1620:  61 18 43 61 17 44                    221643.50110  221643.51537   -0.01427    0.03000   0.00000  221643.51542   -0.01432 0.5000
 1621:  28  6 23 27  6 22                    221802.94040  221802.94648   -0.00608    0.03000   0.00000
 1622:  60 18 42 60 17 43                    221804.60030  221804.66775   -0.06745    0.03000   0.00000  221804.66778   -0.06748 0.5000
 1623:  60 18 43 60 17 44                    221804.60030  221804.66781   -0.06751    0.03000   0.00000  221804.66778   -0.06748 0.5000
 1624:  22  3 20 21  2 20                    221834.73750  221834.85418   -0.11668    0.03000   0.00000
 1625:  28  5 24 27  5 23                    221839.99830  221840.00706   -0.00876    0.03000   0.00000
 1626:  39  7 32 38  8 31                    221922.19800  221922.19860   -0.00060    0.03000   0.00000
 1627:  59 18 41 59 17 42                    221957.48080  221957.49608   -0.01528    0.03000   0.00000  221957.49610   -0.01530 0.5000
 1628:  59 18 42 59 17 43                    221957.48080  221957.49612   -0.01532    0.03000   0.00000  221957.49610   -0.01530 0.5000
 1629:  28  6 22 27  6 21                    222044.79840  222044.81573   -0.01733    0.03000   0.00000
 1630:  58 18 41 58 17 42                    222102.32240  222102.31368    0.00872    0.03000   0.00000  222102.31367    0.00873 0.5000
 1631:  58 18 40 58 17 41                    222102.32240  222102.31366    0.00874    0.03000   0.00000  222102.31367    0.00873 0.5000
 1632:  16  8  9 15  7  8                    222192.27960  222192.27955    0.00005    0.03000   0.00000
 1633:  57 18 39 57 17 40                    222239.41750  222239.42413   -0.00663    0.03000   0.00000  222239.42413   -0.00663 0.5000
 1634:  57 18 40 57 17 41                    222239.41750  222239.42414   -0.00664    0.03000   0.00000  222239.42413   -0.00663 0.5000
 1635:  56 18 38 56 17 39                    222369.12830  222369.12192    0.00638    0.03000   0.00000  222369.12192    0.00638 0.5000
 1636:  56 18 39 56 17 40                    222369.12830  222369.12192    0.00638    0.03000   0.00000  222369.12192    0.00638 0.5000
 1637:  55 18 37 55 17 38                    222491.69950  222491.69273    0.00677    0.03000   0.00000  222491.69273    0.00677 0.5000
 1638:  55 18 38 55 17 39                    222491.69950  222491.69273    0.00677    0.03000   0.00000  222491.69273    0.00677 0.5000
 1639:  54 18 37 54 17 38                    222607.44030  222607.41390    0.02640    0.03000   0.00000  222607.41390    0.02640 0.5000
 1640:  54 18 36 54 17 37                    222607.44030  222607.41389    0.02641    0.03000   0.00000  222607.41390    0.02640 0.5000
 1641:  53 18 36 53 17 37                    222716.56240  222716.55478    0.00762    0.03000   0.00000  222716.55478    0.00762 0.5000
 1642:  53 18 35 53 17 36                    222716.56240  222716.55478    0.00762    0.03000   0.00000  222716.55478    0.00762 0.5000
 1643:  52 18 34 52 17 35                    222819.38830  222819.37711    0.01119    0.03000   0.00000  222819.37711    0.01119 0.5000
 1644:  52 18 35 52 17 36                    222819.38830  222819.37711    0.01119    0.03000   0.00000  222819.37711    0.01119 0.5000
 1645:  22  4 19 21  3 19                    222861.59890  222861.60467   -0.00577    0.03000   0.00000
 1646:  43  9 34 42 10 33                    222885.23750  222885.24477   -0.00727    0.03000   0.00000
 1647:  51 18 34 51 17 35                    222916.10940  222916.13529   -0.02589    0.03000   0.00000  222916.13529   -0.02589 0.5000
 1648:  51 18 33 51 17 34                    222916.10940  222916.13529   -0.02589    0.03000   0.00000  222916.13529   -0.02589 0.5000
 1649:  21  5 17 20  4 17                    222958.06020  222958.07460   -0.01440    0.03000   0.00000
 1650:  50 18 33 50 17 34                    223007.08160  223007.07671    0.00489    0.03000   0.00000  223007.07671    0.00489 0.5000
 1651:  50 18 32 50 17 33                    223007.08160  223007.07671    0.00489    0.03000   0.00000  223007.07671    0.00489 0.5000
 1652:  49 18 32 49 17 33                    223092.43980  223092.44196   -0.00216    0.03000   0.00000  223092.44196   -0.00216 0.5000
 1653:  49 18 31 49 17 32                    223092.43980  223092.44196   -0.00216    0.03000   0.00000  223092.44196   -0.00216 0.5000
 1654:  28  3 25 27  3 24                    223151.68270  223151.68751   -0.00481    0.03000   0.00000
 1655:  48 18 30 48 17 31                    223172.49050  223172.46517    0.02533    0.03000   0.00000  223172.46517    0.02533 0.5000
 1656:  48 18 31 48 17 32                    223172.49050  223172.46517    0.02533    0.03000   0.00000  223172.46517    0.02533 0.5000
 1657:  47 18 30 47 17 31                    223247.35990  223247.37414   -0.01424    0.03000   0.00000  223247.37414   -0.01424 0.5000
 1658:  47 18 29 47 17 30                    223247.35990  223247.37414   -0.01424    0.03000   0.00000  223247.37414   -0.01424 0.5000
 1659:  46 18 29 46 17 30                    223317.38240  223317.39060   -0.00820    0.03000   0.00000  223317.39060   -0.00820 0.5000
 1660:  46 18 28 46 17 29                    223317.38240  223317.39060   -0.00820    0.03000   0.00000  223317.39060   -0.00820 0.5000
 1661:  45 18 27 45 17 28                    223382.73910  223382.73040    0.00870    0.03000   0.00000  223382.73040    0.00870 0.5000
 1662:  45 18 28 45 17 29                    223382.73910  223382.73040    0.00870    0.03000   0.00000  223382.73040    0.00870 0.5000
 1663:  34  5 29 33  6 28                    223401.98080  223401.99727   -0.01647    0.03000   0.00000
 1664:  28  5 23 27  5 22                    223414.70270  223414.71793   -0.01523    0.03000   0.00000
 1665:  21  5 16 20  4 17                    223416.74990  223416.75369   -0.00379    0.03000   0.00000
 1666:  29  1 28 28  2 27                    223443.08230  223443.11653   -0.03423    0.03000   0.00000
 1667:  44 18 27 44 17 28                    223443.63560  223443.60364    0.03196    0.03000   0.00000  223443.60364    0.03196 0.5000
 1668:  44 18 26 44 17 27                    223443.63560  223443.60364    0.03196    0.03000   0.00000  223443.60364    0.03196 0.5000
 1669:  43 18 25 43 17 26                    223500.21930  223500.21491    0.00439    0.03000   0.00000  223500.21491    0.00439 0.5000
 1670:  43 18 26 43 17 27                    223500.21930  223500.21491    0.00439    0.03000   0.00000  223500.21491    0.00439 0.5000
 1671:  29  2 28 28  2 27                    223515.38470  223515.38073    0.00397    0.03000   0.00000
 1672:  29  1 28 28  1 27                    223545.37900  223545.38264   -0.00364    0.03000   0.00000
 1673:  42 18 24 42 17 25                    223552.74180  223552.76335   -0.02155    0.03000   0.00000  223552.76335   -0.02155 0.5000
 1674:  42 18 25 42 17 26                    223552.74180  223552.76335   -0.02155    0.03000   0.00000  223552.76335   -0.02155 0.5000
 1675:  41 18 23 41 17 24                    223601.44110  223601.44282   -0.00172    0.03000   0.00000  223601.44282   -0.00172 0.5000
 1676:  41 18 24 41 17 25                    223601.44110  223601.44282   -0.00172    0.03000   0.00000  223601.44282   -0.00172 0.5000
 1677:  29  2 28 28  1 27                    223617.63920  223617.64683   -0.00763    0.03000   0.00000
 1678:  40 18 23 40 17 24                    223646.44290  223646.44205    0.00085    0.03000   0.00000  223646.44205    0.00085 0.5000
 1679:  40 18 22 40 17 23                    223646.44290  223646.44205    0.00085    0.03000   0.00000  223646.44205    0.00085 0.5000
 1680:  39 18 22 39 17 23                    223687.94230  223687.94469   -0.00239    0.03000   0.00000  223687.94469   -0.00239 0.5000
 1681:  39 18 21 39 17 22                    223687.94230  223687.94469   -0.00239    0.03000   0.00000  223687.94469   -0.00239 0.5000
 1682:  38 18 21 38 17 22                    223726.12970  223726.12944    0.00026    0.03000   0.00000  223726.12944    0.00026 0.5000
 1683:  38 18 20 38 17 21                    223726.12970  223726.12944    0.00026    0.03000   0.00000  223726.12944    0.00026 0.5000
 1684:  37 18 19 37 17 20                    223761.16910  223761.17015   -0.00105    0.03000   0.00000  223761.17015   -0.00105 0.5000
 1685:  37 18 20 37 17 21                    223761.16910  223761.17015   -0.00105    0.03000   0.00000  223761.17015   -0.00105 0.5000
 1686:  36 18 18 36 17 19                    223793.24240  223793.23587    0.00653    0.03000   0.00000  223793.23587    0.00653 0.5000
 1687:  36 18 19 36 17 20                    223793.24240  223793.23587    0.00653    0.03000   0.00000  223793.23587    0.00653 0.5000
 1688:  35 18 18 35 17 19                    223822.48970  223822.49093   -0.00123    0.03000   0.00000  223822.49093   -0.00123 0.5000
 1689:  35 18 17 35 17 18                    223822.48970  223822.49093   -0.00123    0.03000   0.00000  223822.49093   -0.00123 0.5000
 1690:  34 18 17 34 17 18                    223849.08170  223849.09504   -0.01334    0.03000   0.00000  223849.09504   -0.01334 0.5000
 1691:  34 18 16 34 17 17                    223849.08170  223849.09504   -0.01334    0.03000   0.00000  223849.09504   -0.01334 0.5000
 1692:  33 18 15 33 17 16                    223873.20170  223873.20326   -0.00156    0.03000   0.00000  223873.20326   -0.00156 0.5000
 1693:  33 18 16 33 17 17                    223873.20170  223873.20326   -0.00156    0.03000   0.00000  223873.20326   -0.00156 0.5000
 1694:  32 18 14 32 17 15                    223894.96040  223894.96615   -0.00575    0.03000   0.00000  223894.96615   -0.00575 0.5000
 1695:  32 18 15 32 17 16                    223894.96040  223894.96615   -0.00575    0.03000   0.00000  223894.96615   -0.00575 0.5000
 1696:  31 18 14 31 17 15                    223914.53640  223914.52974    0.00666    0.03000   0.00000  223914.52974    0.00666 0.5000
 1697:  31 18 13 31 17 14                    223914.53640  223914.52974    0.00666    0.03000   0.00000  223914.52974    0.00666 0.5000
 1698:  55 16 39 54 17 38                    223925.47940  223925.47734    0.00206    0.03000   0.00000  223925.47734    0.00206 0.5000
 1699:  55 16 39 54 17 38                    223925.47940  223925.47734    0.00206    0.03000   0.00000  223925.47734    0.00206 0.5000
 1700:  30 18 12 30 17 13                    223932.03770  223932.03558    0.00212    0.03000   0.00000  223932.03558    0.00212 0.5000
 1701:  30 18 13 30 17 14                    223932.03770  223932.03558    0.00212    0.03000   0.00000  223932.03558    0.00212 0.5000
 1702:  29 18 12 29 17 13                    223947.60910  223947.62080   -0.01170    0.03000   0.00000  223947.62080   -0.01170 0.5000
 1703:  29 18 11 29 17 12                    223947.60910  223947.62080   -0.01170    0.03000   0.00000  223947.62080   -0.01170 0.5000
 1704:  28 18 11 28 17 12                    223961.40210  223961.41810   -0.01600    0.03000   0.00000  223961.41810   -0.01600 0.5000
 1705:  28 18 10 28 17 11                    223961.40210  223961.41810   -0.01600    0.03000   0.00000  223961.41810   -0.01600 0.5000
 1706:  27 18  9 27 17 10                    223973.55980  223973.55579    0.00401    0.03000   0.00000  223973.55579    0.00401 0.5000
 1707:  27 18 10 27 17 11                    223973.55980  223973.55579    0.00401    0.03000   0.00000  223973.55579    0.00401 0.5000
 1708:  26 18  8 26 17  9                    223984.16290  223984.15780    0.00510    0.03000   0.00000  223984.15780    0.00510 0.5000
 1709:  26 18  9 26 17 10                    223984.16290  223984.15780    0.00510    0.03000   0.00000  223984.15780    0.00510 0.5000
 1710:  25 18  8 25 17  9                    223993.34030  223993.34370   -0.00340    0.03000   0.00000  223993.34370   -0.00340 0.5000
 1711:  25 18  7 25 17  8                    223993.34030  223993.34370   -0.00340    0.03000   0.00000  223993.34370   -0.00340 0.5000
 1712:  24 18  7 24 17  8                    224001.21280  224001.22870   -0.01590    0.03000   0.00000  224001.22870   -0.01590 0.5000
 1713:  24 18  6 24 17  7                    224001.21280  224001.22870   -0.01590    0.03000   0.00000  224001.22870   -0.01590 0.5000
 1714:  23 18  6 23 17  7                    224007.91090  224007.92364   -0.01274    0.03000   0.00000  224007.92364   -0.01274 0.5000
 1715:  23 18  5 23 17  6                    224007.91090  224007.92364   -0.01274    0.03000   0.00000  224007.92364   -0.01274 0.5000
 1716:  22 18  4 22 17  5                    224013.54800  224013.53506    0.01294    0.03000   0.00000  224013.53506    0.01294 0.5000
 1717:  22 18  5 22 17  6                    224013.54800  224013.53506    0.01294    0.03000   0.00000  224013.53506    0.01294 0.5000
 1718:  21 18  3 21 17  4                    224018.17060  224018.16509    0.00551    0.03000   0.00000  224018.16509    0.00551 0.5000
 1719:  21 18  4 21 17  5                    224018.17060  224018.16509    0.00551    0.03000   0.00000  224018.16509    0.00551 0.5000
 1720:  20 18  2 20 17  3                    224021.91760  224021.91157    0.00603    0.03000   0.00000  224021.91157    0.00603 0.5000
 1721:  20 18  3 20 17  4                    224021.91760  224021.91157    0.00603    0.03000   0.00000  224021.91157    0.00603 0.5000
 1722:  19 18  1 19 17  2                    224024.87980  224024.86795    0.01185    0.03000   0.00000  224024.86795    0.01185 0.5000
 1723:  19 18  2 19 17  3                    224024.87980  224024.86795    0.01185    0.03000   0.00000  224024.86795    0.01185 0.5000
 1724:  18 18  0 18 17  1                    224027.08560  224027.12332   -0.03772    0.03000   0.00000  224027.12332   -0.03772 0.5000
 1725:  18 18  1 18 17  2                    224027.08560  224027.12332   -0.03772    0.03000   0.00000  224027.12332   -0.03772 0.5000
 1726:  50 13 37 49 14 36                    224060.58680  224060.61850   -0.03170    0.03000   0.00000
 1727:  13 10  4 12  9  3                    224187.28290  224187.30004   -0.01714    0.03000   0.00000
 1728:  26  4 23 25  3 22                    224380.56060  224380.55048    0.01012    0.03000   0.00000
 1729:  24  4 20 23  3 20                    224596.27210  224596.26849    0.00361    0.03000   0.00000
 1730:  28  4 24 27  4 23                    224824.74160  224824.75237   -0.01077    0.03000   0.00000
 1731:  22  1 21 21  0 21                    224852.40020  224852.44901   -0.04881    0.03000   0.00000
 1732:  45 10 35 44 11 34                    224926.59810  224926.58979    0.00831    0.03000   0.00000
 1733:  93 19 74 93 18 75                    224957.10290  224957.00633    0.09657    0.03000   0.00000
 1734:  18  7 12 17  6 11                    225033.04130  225033.01801    0.02329    0.03000   0.00000
 1735:  18  7 11 17  6 12                    225035.20060  225035.23468   -0.03408    0.03000   0.00000  225035.21518   -0.01458 0.8239
 1736:  18  7 12 17  6 12                    225035.20060  225035.12392    0.07668    0.03000   0.00000  225035.21518   -0.01458 0.1761
 1737:  29  2 27 28  3 26                    225101.91980  225101.92692   -0.00712    0.03000   0.00000
 1738:  24  3 21 23  2 21                    225405.53970  225405.55948   -0.01978    0.03000   0.00000
 1739:  22  2 21 21  1 21                    225555.45060  225555.40515    0.04545    0.03000   0.00000
 1740:  29  3 27 28  3 26                    226347.25170  226347.26785   -0.01615    0.03000   0.00000
 1741:  22  5 18 21  4 17                    226414.16010  226414.17743   -0.01733    0.03000   0.00000
 1742:  57 17 40 56 18 39                    226604.83570  226604.81560    0.02010    0.03000   0.00000  226604.81560    0.02010 0.5000
 1743:  57 17 40 56 18 39                    226604.83570  226604.81560    0.02010    0.03000   0.00000  226604.81560    0.02010 0.5000
 1744:  52 14 38 51 15 37                    226658.72170  226658.73657   -0.01487    0.03000   0.00000
 1745:  29  2 27 28  2 26                    226760.61890  226760.59127    0.02763    0.03000   0.00000
 1746:  99  8 92 99  7 93                    226999.69950  226999.78358   -0.08408    0.03000   0.00000  226999.70395   -0.00445 0.5000
 1747:  99  7 92 99  6 93                    226999.69950  226999.62433    0.07517    0.03000   0.00000  226999.70395   -0.00445 0.5000
 1748:  22  5 17 21  4 17                    227125.60060  227125.52079    0.07981    0.03000   0.00000
 1749:  15  9  7 14  8  6                    227140.97950  227140.98604   -0.00654    0.03000   0.00000
 1750:  20  6 15 19  5 14                    227491.21070  227491.21521   -0.00451    0.03000   0.00000  227491.21521   -0.00451 0.5000
 1751:  20  6 15 19  5 14                    227491.21070  227491.21521   -0.00451    0.03000   0.00000  227491.21521   -0.00451 0.5000
 1752:  45  6 39 44  8 36                    227639.56160  227639.44813    0.11347    0.03000   0.00000
 1753:  20  6 15 19  5 15                    227667.06130  227667.06218   -0.00088    0.03000   0.00000
 1754:  20  6 14 19  5 15                    227681.74090  227681.74107   -0.00017    0.03000   0.00000
 1755:  29  3 27 28  2 26                    228005.92130  228005.93220   -0.01090    0.03000   0.00000
 1756:  30  0 30 29  1 29                    228165.41310  228165.41065    0.00245    0.03000   0.00000
 1757:  30  1 30 29  1 29                    228166.55490  228166.54891    0.00599    0.03000   0.00000
 1758:  30  0 30 29  0 29                    228167.12590  228167.09805    0.02785    0.03000   0.00000
 1759:  30  1 30 29  0 29                    228168.23060  228168.23631   -0.00571    0.03000   0.00000
 1760:  30  3 27 29  4 26                    228338.61150  228338.61055    0.00095    0.03000   0.00000
 1761:  29 23  6 28 23  5                    228616.26900  228616.23952    0.02948    0.03000   0.00000  228616.25415    0.01485 0.3868
 1762:  29 23  7 28 23  6                    228616.26900  228616.23952    0.02948    0.03000   0.00000  228616.25415    0.01485 0.3868
 1763:  29 27  2 28 27  1                    228616.26900  228616.30416   -0.03516    0.03000   0.00000  228616.25415    0.01485 0.1132
 1764:  29 27  3 28 27  2                    228616.26900  228616.30416   -0.03516    0.03000   0.00000  228616.25415    0.01485 0.1132
 1765:  29 22  8 28 22  7                    228619.08290  228619.09299   -0.01009    0.03000   0.00000  228619.03787    0.04503 0.4474
 1766:  29 22  7 28 22  6                    228619.08290  228619.09299   -0.01009    0.03000   0.00000  228619.03787    0.04503 0.4474
 1767:  29 28  2 28 28  1                    228619.08290  228618.56874    0.51416    0.03000   0.00000  228619.03787    0.04503 0.0526
 1768:  29 28  1 28 28  0                    228619.08290  228618.56874    0.51416    0.03000   0.00000  228619.03787    0.04503 0.0526
 1769:  29 21  8 28 21  7                    228623.44000  228623.45039   -0.01039    0.03000   0.00000  228623.45039   -0.01039 0.5000
 1770:  29 21  9 28 21  8                    228623.44000  228623.45039   -0.01039    0.03000   0.00000  228623.45039   -0.01039 0.5000
 1771:  29 20  9 28 20  8                    228629.56160  228629.57046   -0.00886    0.03000   0.00000  228629.57046   -0.00886 0.5000
 1772:  29 20 10 28 20  9                    228629.56160  228629.57046   -0.00886    0.03000   0.00000  228629.57046   -0.00886 0.5000
 1773:  29 19 10 28 19  9                    228637.77500  228637.78235   -0.00735    0.03000   0.00000  228637.78235   -0.00735 0.5000
 1774:  29 19 11 28 19 10                    228637.77500  228637.78235   -0.00735    0.03000   0.00000  228637.78235   -0.00735 0.5000
 1775:  29  4 26 28  4 25                    228639.05860  228639.05018    0.00842    0.03000   0.00000
 1776:  29 18 11 28 18 10                    228648.51980  228648.51005    0.00975    0.03000   0.00000  228648.51005    0.00975 0.5000
 1777:  29 18 12 28 18 11                    228648.51980  228648.51005    0.00975    0.03000   0.00000  228648.51005    0.00975 0.5000
 1778:  29 17 12 28 17 11                    228662.27250  228662.30735   -0.03485    0.03000   0.00000  228662.30735   -0.03485 0.5000
 1779:  29 17 13 28 17 12                    228662.27250  228662.30735   -0.03485    0.03000   0.00000  228662.30735   -0.03485 0.5000
 1780:  29 16 13 28 16 12                    228679.91780  228679.90906    0.00874    0.03000   0.00000  228679.90906    0.00874 0.5000
 1781:  29 16 14 28 16 13                    228679.91780  228679.90906    0.00874    0.03000   0.00000  228679.90906    0.00874 0.5000
 1782:  29 15 14 28 15 13                    228702.29150  228702.30756   -0.01606    0.03000   0.00000  228702.30756   -0.01606 0.5000
 1783:  29 15 15 28 15 14                    228702.29150  228702.30756   -0.01606    0.03000   0.00000  228702.30756   -0.01606 0.5000
 1784:  29 14 16 28 14 15                    228730.86910  228730.87048   -0.00138    0.03000   0.00000  228730.87048   -0.00138 0.5000
 1785:  29 14 15 28 14 14                    228730.86910  228730.87048   -0.00138    0.03000   0.00000  228730.87048   -0.00138 0.5000
 1786:  29 13 17 28 13 16                    228767.53060  228767.52734    0.00326    0.03000   0.00000  228767.52734    0.00326 0.2500
 1787:  29 13 16 28 13 15                    228767.53060  228767.52734    0.00326    0.03000   0.00000  228767.52734    0.00326 0.2500
 1788:  29 13 17 28 13 16                    228767.53060  228767.52734    0.00326    0.03000   0.00000  228767.52734    0.00326 0.2500
 1789:  29 13 16 28 13 15                    228767.53060  228767.52734    0.00326    0.03000   0.00000  228767.52734    0.00326 0.2500
 1790:  29 12 17 28 12 16                    228815.06090  228815.07669   -0.01579    0.03000   0.00000  228815.07669   -0.01579 0.2500
 1791:  29 12 18 28 12 17                    228815.06090  228815.07669   -0.01579    0.03000   0.00000  228815.07669   -0.01579 0.2500
 1792:  29 12 17 28 12 16                    228815.06090  228815.07669   -0.01579    0.03000   0.00000  228815.07669   -0.01579 0.2500
 1793:  29 12 18 28 12 17                    228815.06090  228815.07669   -0.01579    0.03000   0.00000  228815.07669   -0.01579 0.2500
 1794:  29 11 18 28 11 17                    228877.72000  228877.71484    0.00516    0.03000   0.00000  228877.71480    0.00520 0.5000
 1795:  29 11 19 28 11 18                    228877.72000  228877.71476    0.00524    0.03000   0.00000  228877.71480    0.00520 0.5000
 1796:  29 10 19 28 10 18                    228961.98360  228962.00057   -0.01697    0.03000   0.00000
 1797:  22  4 18 21  3 19                    229049.23710  229049.23613    0.00097    0.03000   0.00000
 1798:  29  9 21 28  9 20                    229078.73780  229078.69793    0.03987    0.03000   0.00000  229078.74098   -0.00318 0.5000
 1799:  29  9 20 28  9 19                    229078.73780  229078.78403   -0.04623    0.03000   0.00000  229078.74098   -0.00318 0.5000
 1800:  12 11  2 11 10  1                    229105.60990  229105.61983   -0.00993    0.03000   0.00000  229105.61983   -0.00993 0.5000
 1801:  12 11  1 11 10  2                    229105.60990  229105.61983   -0.00993    0.03000   0.00000  229105.61983   -0.00993 0.5000
 1802:  84 19 66 84 18 67                    229209.56580  229209.68939   -0.12359    0.03000   0.00000  229209.55099    0.01481 0.5000
 1803:  84 19 65 84 18 66                    229209.56580  229209.41259    0.15321    0.03000   0.00000  229209.55099    0.01481 0.5000
 1804:  29  8 22 28  8 21                    229246.18220  229246.17215    0.01005    0.03000   0.00000  229246.17215    0.01005 0.5000
 1805:  29  8 22 28  8 21                    229246.18220  229246.17215    0.01005    0.03000   0.00000  229246.17215    0.01005 0.5000
 1806:  29  8 21 28  8 20                    229248.14060  229248.11747    0.02313    0.03000   0.00000
 1807:  54 15 39 53 16 38                    229285.73450  229285.73062    0.00388    0.03000   0.00000
 1808:  59 18 41 58 19 40                    229287.87850  229287.85506    0.02344    0.03000   0.00000
 1809:  29  7 23 28  7 22                    229489.69790  229489.70737   -0.00947    0.03000   0.00000  229489.70737   -0.00947 0.5000
 1810:  29  7 23 28  7 22                    229489.69790  229489.70737   -0.00947    0.03000   0.00000  229489.70737   -0.00947 0.5000
 1811:  29  7 22 28  7 21                    229521.42940  229521.43958   -0.01018    0.03000   0.00000
 1812:  83 19 65 83 18 66                    229591.25340  229591.38367   -0.13027    0.03000   0.00000  229591.29114   -0.03774 0.5000
 1813:  83 19 64 83 18 65                    229591.25340  229591.19862    0.05478    0.03000   0.00000  229591.29114   -0.03774 0.5000
 1814:  27  4 24 26  3 23                    229630.77340  229630.78516   -0.01176    0.03000   0.00000
 1815:  49 12 37 48 13 36                    229657.30030  229657.25725    0.04305    0.03000   0.00000
 1816:  29  5 25 28  5 24                    229734.41000  229734.40130    0.00870    0.03000   0.00000
 1817:  29  6 24 28  6 23                    229775.79010  229775.78036    0.00974    0.03000   0.00000
 1818:  32  4 28 31  5 27                    229858.02160  229858.03106   -0.00946    0.03000   0.00000
 1819:  82 19 64 82 18 65                    229957.44660  229957.48228   -0.03568    0.03000   0.00000  229957.42082    0.02578 0.5000
 1820:  82 19 63 82 18 64                    229957.44660  229957.35935    0.08725    0.03000   0.00000  229957.42082    0.02578 0.5000
 1821:  17  8 10 16  7  9                    230056.80190  230056.80195   -0.00005    0.03000   0.00000
 1822:  29  6 23 28  6 22                    230119.03950  230119.03549    0.00401    0.03000   0.00000
 1823:  42  8 34 41  9 33                    230289.29830  230289.29760    0.00070    0.03000   0.00000
 1824:  81 19 63 81 18 64                    230308.49760  230308.55159   -0.05399    0.03000   0.00000  230308.51102   -0.01342 0.5000
 1825:  81 19 62 81 18 63                    230308.49760  230308.47045    0.02715    0.03000   0.00000  230308.51102   -0.01342 0.5000
 1826:  80 19 62 80 18 63                    230645.10960  230645.13299   -0.02339    0.03000   0.00000  230645.10638    0.00322 0.5000
 1827:  80 19 61 80 18 62                    230645.10960  230645.07978    0.02982    0.03000   0.00000  230645.10638    0.00322 0.5000
 1828:  29  3 26 28  3 25                    230668.37130  230668.34602    0.02528    0.03000   0.00000
 1829:  22  5 18 21  4 18                    230961.92190  230961.96357   -0.04167    0.03000   0.00000
 1830:  79 19 61 79 18 62                    230967.81330  230967.74445    0.06885    0.03000   0.00000  230967.72712    0.08618 0.5000
 1831:  79 19 60 79 18 61                    230967.81330  230967.70979    0.10351    0.03000   0.00000  230967.72712    0.08618 0.5000
 1832:  30  1 29 29  2 28                    231009.08070  231009.06739    0.01331    0.03000   0.00000
 1833:  30  2 29 29  2 28                    231059.92910  231059.93845   -0.00935    0.03000   0.00000
 1834:  30  1 29 29  1 28                    231081.32090  231081.33159   -0.01069    0.03000   0.00000  231081.32165   -0.00075 0.9234
 1835:  44  9 36 43 10 34                    231081.32090  231081.20184    0.11906    0.03000   0.00000  231081.32165   -0.00075 0.0766
 1836:  30  2 29 29  1 28                    231132.19120  231132.20264   -0.01144    0.03000   0.00000
 1837:  72 10 63 72  9 63                     23126.20000   23126.25482   -0.05482    0.05000   0.00000
 1838:  78 19 60 78 18 61                    231276.97160  231276.88196    0.08964    0.03000   0.00000  231276.87075    0.10085 0.5000
 1839:  78 19 59 78 18 60                    231276.97160  231276.85954    0.11206    0.03000   0.00000  231276.87075    0.10085 0.5000
 1840:  44  9 35 43 10 34                    231351.38580  231351.37812    0.00768    0.03000   0.00000
 1841:  21  3 18 20  2 19                    231403.89770  231403.96479   -0.06709    0.03000   0.00000
 1842:  40  7 33 39  8 32                    231532.43890  231532.42760    0.01130    0.03000   0.00000
 1843:  77 19 59 77 18 60                    231573.02070  231573.02086   -0.00016    0.03000   0.00000  231573.01365    0.00705 0.5000
 1844:  77 19 58 77 18 59                    231573.02070  231573.00645    0.01425    0.03000   0.00000  231573.01365    0.00705 0.5000
 1845:   3  1  3  2  1  2                     23164.62000   23164.67013   -0.05013    0.05000   0.00000
 1846:  22  5 17 21  4 18                    231673.30950  231673.30692    0.00258    0.03000   0.00000
 1847:  29  5 24 28  5 23                    231689.57240  231689.57890   -0.00650    0.03000   0.00000
 1848:  23  3 21 22  2 21                    231847.42280  231847.47731   -0.05451    0.03000   0.00000
 1849:  76 19 58 76 18 59                    231856.61380  231856.61713   -0.00333    0.03000   0.00000  231856.61254    0.00126 0.5000
 1850:  76 19 57 76 18 58                    231856.61380  231856.60794    0.00586    0.03000   0.00000  231856.61254    0.00126 0.5000
 1851:  23  4 20 22  3 20                    231883.20400  231883.18962    0.01438    0.03000   0.00000
 1852:  56 16 40 55 17 39                    231931.26200  231931.27354   -0.01154    0.03000   0.00000  231931.27354   -0.01154 0.5000
 1853:  56 16 40 55 17 39                    231931.26200  231931.27354   -0.01154    0.03000   0.00000  231931.27354   -0.01154 0.5000
 1854:  61 19 42 60 20 41                    231970.83070  231970.86976   -0.03906    0.03000   0.00000
 1855:  14 10  5 13  9  4                    232070.10140  232070.11562   -0.01422    0.03000   0.00000  232070.11562   -0.01422 0.5000
 1856:  14 10  4 13  9  5                    232070.10140  232070.11562   -0.01422    0.03000   0.00000  232070.11562   -0.01422 0.5000
 1857:  75 19 57 75 18 58                    232128.12800  232128.10866    0.01934    0.03000   0.00000  232128.10575    0.02225 0.5000
 1858:  75 19 56 75 18 57                    232128.12800  232128.10283    0.02517    0.03000   0.00000  232128.10575    0.02225 0.5000
 1859:  51 13 38 50 14 37                    232167.64160  232167.69521   -0.05361    0.03000   0.00000
 1860:  74 19 56 74 18 57                    232387.93280  232387.91628    0.01652    0.03000   0.00000  232387.91445    0.01835 0.5000
 1861:  74 19 55 74 18 56                    232387.93280  232387.91262    0.02018    0.03000   0.00000  232387.91445    0.01835 0.5000
 1862:  25  4 21 24  3 21                    232612.59510  232612.56608    0.02902    0.03000   0.00000
 1863:  73 19 55 73 18 56                    232636.42890  232636.44490   -0.01600    0.03000   0.00000  232636.44375   -0.01485 0.5000
 1864:  73 19 54 73 18 55                    232636.42890  232636.44261   -0.01371    0.03000   0.00000  232636.44375   -0.01485 0.5000
 1865:  29  4 25 28  4 24                    232838.11790  232838.10896    0.00894    0.03000   0.00000
 1866:  23  5 19 22  4 18                    232852.60130  232852.61053   -0.00923    0.03000   0.00000
 1867:  19  7 13 18  6 12                    232860.33160  232860.26072    0.07088    0.03000   0.00000  232860.30328    0.02832 0.8217
 1868:  19  7 12 18  6 12                    232860.33160  232860.49941   -0.16781    0.03000   0.00000  232860.30328    0.02832 0.1783
 1869:  19  7 12 18  6 13                    232864.62910  232864.68205   -0.05295    0.03000   0.00000  232864.63949   -0.01039 0.8217
 1870:  19  7 13 18  6 13                    232864.62910  232864.44336    0.18574    0.03000   0.00000  232864.63949   -0.01039 0.1783
 1871:  72 19 54 72 18 55                    232874.10110  232874.08439    0.01671    0.03000   0.00000  232874.08368    0.01742 0.5000
 1872:  72 19 53 72 18 54                    232874.10110  232874.08298    0.01812    0.03000   0.00000  232874.08368    0.01742 0.5000
 1873:  30  2 28 29  3 27                    232992.05950  232992.05480    0.00470    0.03000   0.00000
 1874:  71 19 53 71 18 54                    233101.22830  233101.21057    0.01773    0.03000   0.00000  233101.21013    0.01817 0.5000
 1875:  71 19 52 71 18 53                    233101.22830  233101.20970    0.01860    0.03000   0.00000  233101.21013    0.01817 0.5000
 1876:  46 10 36 45 11 35                    233243.25080  233243.25329   -0.00249    0.03000   0.00000
 1877:  70 19 52 70 18 53                    233318.17780  233318.18596   -0.00816    0.03000   0.00000  233318.18569   -0.00789 0.5000
 1878:  70 19 51 70 18 52                    233318.17780  233318.18543   -0.00763    0.03000   0.00000  233318.18569   -0.00789 0.5000
 1879:  69 19 51 69 18 52                    233525.34990  233525.36060   -0.01070    0.03000   0.00000  233525.36044   -0.01054 0.5000
 1880:  69 19 50 69 18 51                    233525.34990  233525.36028   -0.01038    0.03000   0.00000  233525.36044   -0.01054 0.5000
 1881:  68 19 50 68 18 51                    233723.02130  233723.07275   -0.05145    0.03000   0.00000  233723.07265   -0.05135 0.5000
 1882:  68 19 49 68 18 50                    233723.02130  233723.07256   -0.05126    0.03000   0.00000  233723.07265   -0.05135 0.5000
 1883:  67 19 49 67 18 50                    233911.64870  233911.64953   -0.00083    0.03000   0.00000  233911.64947   -0.00077 0.5000
 1884:  67 19 48 67 18 49                    233911.64870  233911.64941   -0.00071    0.03000   0.00000  233911.64947   -0.00077 0.5000
 1885:  30  3 28 29  3 27                    233919.64330  233919.64237    0.00093    0.03000   0.00000
 1886:  23  5 18 22  4 18                    233928.66100  233928.70960   -0.04860    0.03000   0.00000
 1887:  66 19 48 66 18 49                    234091.47810  234091.40754    0.07056    0.03000   0.00000  234091.40751    0.07059 0.5000
 1888:  66 19 47 66 18 48                    234091.47810  234091.40747    0.07063    0.03000   0.00000  234091.40751    0.07059 0.5000
 1889:  30  2 28 29  2 27                    234237.38910  234237.39573   -0.00663    0.03000   0.00000
 1890:  65 19 47 65 18 48                    234262.63950  234262.65343   -0.01393    0.03000   0.00000  234262.65341   -0.01391 0.5000
 1891:  65 19 46 65 18 47                    234262.63950  234262.65339   -0.01389    0.03000   0.00000  234262.65341   -0.01391 0.5000
 1892:  64 19 46 64 18 47                    234425.66970  234425.68439   -0.01469    0.03000   0.00000  234425.68438   -0.01468 0.5000
 1893:  64 19 45 64 18 46                    234425.66970  234425.68437   -0.01467    0.03000   0.00000  234425.68438   -0.01468 0.5000
 1894:  63 19 45 63 18 46                    234580.81270  234580.78868    0.02402    0.03000   0.00000  234580.78867    0.02403 0.5000
 1895:  63 19 44 63 18 45                    234580.81270  234580.78866    0.02404    0.03000   0.00000  234580.78867    0.02403 0.5000
 1896:  58 17 41 57 18 40                    234587.97010  234587.96240    0.00770    0.03000   0.00000  234587.96240    0.00770 0.5000
 1897:  58 17 41 57 18 40                    234587.97010  234587.96240    0.00770    0.03000   0.00000  234587.96240    0.00770 0.5000
 1898:  62 19 43 62 18 44                    234728.23850  234728.24599   -0.00749    0.03000   0.00000  234728.24599   -0.00749 0.5000
 1899:  62 19 44 62 18 45                    234728.23850  234728.24600   -0.00750    0.03000   0.00000  234728.24599   -0.00749 0.5000
 1900:  53 14 39 52 15 38                    234729.70960  234729.71876   -0.00916    0.03000   0.00000
 1901:  35  5 30 34  6 29                    234835.62940  234835.63725   -0.00785    0.03000   0.00000  234835.63725   -0.00785 0.5000
 1902:  35  5 30 34  6 29                    234835.62940  234835.63725   -0.00785    0.03000   0.00000  234835.63725   -0.00785 0.5000
 1903:  61 19 42 61 18 43                    234868.31920  234868.32796   -0.00876    0.03000   0.00000  234868.32797   -0.00877 0.5000
 1904:  61 19 43 61 18 44                    234868.31920  234868.32797   -0.00877    0.03000   0.00000  234868.32797   -0.00877 0.5000
 1905:  28  4 25 27  3 24                    234977.46220  234977.46311   -0.00091    0.03000   0.00000
 1906:  60 19 41 60 18 42                    235001.30980  235001.29847    0.01133    0.03000   0.00000  235001.29847    0.01133 0.5000
 1907:  60 19 42 60 18 43                    235001.30980  235001.29848    0.01132    0.03000   0.00000  235001.29847    0.01133 0.5000
 1908:  16  9  8 15  8  7                    235016.69980  235016.70928   -0.00948    0.03000   0.00000
 1909:  59 19 41 59 18 42                    235127.40120  235127.41403   -0.01283    0.03000   0.00000  235127.41403   -0.01283 0.5000
 1910:  59 19 40 59 18 41                    235127.40120  235127.41403   -0.01283    0.03000   0.00000  235127.41403   -0.01283 0.5000
 1911:  21  6 16 20  5 15                    235152.74060  235152.73914    0.00146    0.03000   0.00000  235152.73914    0.00146 0.5000
 1912:  21  6 16 20  5 15                    235152.74060  235152.73914    0.00146    0.03000   0.00000  235152.73914    0.00146 0.5000
 1913:  30  3 28 29  2 27                    235164.97960  235164.98330   -0.00370    0.03000   0.00000
 1914:  21  6 15 20  5 15                    235178.88690  235178.87651    0.01039    0.03000   0.00000
 1915:  58 19 40 58 18 41                    235246.93330  235246.92410    0.00920    0.03000   0.00000  235246.92410    0.00920 0.5000
 1916:  58 19 39 58 18 40                    235246.93330  235246.92410    0.00920    0.03000   0.00000  235246.92410    0.00920 0.5000
 1917:  57 19 39 57 18 40                    235360.06100  235360.07139   -0.01039    0.03000   0.00000  235360.07139   -0.01039 0.5000
 1918:  57 19 38 57 18 39                    235360.06100  235360.07139   -0.01039    0.03000   0.00000  235360.07139   -0.01039 0.5000
 1919:  21  6 16 20  5 16                    235440.76800  235440.79536   -0.02736    0.03000   0.00000
 1920:  23  1 22 22  0 22                    235442.36280  235442.33154    0.03126    0.03000   0.00000
 1921:  48 11 37 47 12 36                    235456.17060  235456.22742   -0.05682    0.03000   0.00000
 1922:  21  6 15 20  5 16                    235466.99970  235466.93273    0.06697    0.03000   0.00000  235467.01384   -0.01414 0.4913
 1923:  56 19 38 56 18 39                    235466.99970  235467.09216   -0.09246    0.03000   0.00000  235467.01384   -0.01414 0.2354
 1924:  56 19 37 56 18 38                    235466.99970  235467.09216   -0.09246    0.03000   0.00000  235467.01384   -0.01414 0.2354
 1925:  56 19 38 56 18 38                    235466.99970  235467.09216   -0.09246    0.03000   0.00000  235467.01384   -0.01414 0.0379
 1926:  55 19 37 55 18 38                    235568.23310  235568.21643    0.01667    0.03000   0.00000  235568.21643    0.01667 0.5000
 1927:  55 19 36 55 18 37                    235568.23310  235568.21643    0.01667    0.03000   0.00000  235568.21643    0.01667 0.5000
 1928:  54 19 36 54 18 37                    235663.66110  235663.66826   -0.00716    0.03000   0.00000  235663.66826   -0.00716 0.5000
 1929:  54 19 35 54 18 36                    235663.66110  235663.66826   -0.00716    0.03000   0.00000  235663.66826   -0.00716 0.5000
 1930:  31  0 31 30  1 30                    235709.04220  235709.05300   -0.01080    0.03000   0.00000
 1931:  31  0 31 30  0 30                    235710.02010  235710.19126   -0.17116    0.03000   0.00000  235710.00544    0.01466 0.5000
 1932:  31  1 31 30  1 30                    235710.02010  235709.81961    0.20049    0.03000   0.00000  235710.00544    0.01466 0.5000
 1933:  31  1 31 30  0 30                    235710.97010  235710.95787    0.01223    0.03000   0.00000
 1934:  53 19 34 53 18 35                    235753.67050  235753.66597    0.00453    0.03000   0.00000  235753.66597    0.00453 0.5000
 1935:  53 19 35 53 18 36                    235753.67050  235753.66597    0.00453    0.03000   0.00000  235753.66597    0.00453 0.5000
 1936:  52 19 34 52 18 35                    235838.40900  235838.42232   -0.01332    0.03000   0.00000  235838.42232   -0.01332 0.5000
 1937:  52 19 33 52 18 34                    235838.40900  235838.42232   -0.01332    0.03000   0.00000  235838.42232   -0.01332 0.5000
 1938:  51 19 33 51 18 34                    235918.13110  235918.14471   -0.01361    0.03000   0.00000  235918.14471   -0.01361 0.5000
 1939:  51 19 32 51 18 33                    235918.13110  235918.14471   -0.01361    0.03000   0.00000  235918.14471   -0.01361 0.5000
 1940:  23  2 22 22  1 22                    235957.34010  235957.34227   -0.00217    0.03000   0.00000
 1941:  50 19 31 50 18 32                    235993.02100  235993.03536   -0.01436    0.03000   0.00000  235993.03536   -0.01436 0.5000
 1942:  50 19 32 50 18 33                    235993.02100  235993.03536   -0.01436    0.03000   0.00000  235993.03536   -0.01436 0.5000
 1943:  49 19 31 49 18 32                    236063.27810  236063.29147   -0.01337    0.03000   0.00000  236063.29147   -0.01337 0.5000
 1944:  49 19 30 49 18 31                    236063.27810  236063.29147   -0.01337    0.03000   0.00000  236063.29147   -0.01337 0.5000
 1945:  25  3 22 24  2 22                    236120.21810  236120.23080   -0.01270    0.03000   0.00000
 1946:  48 19 29 48 18 30                    236129.10020  236129.10535   -0.00515    0.03000   0.00000  236129.10535   -0.00515 0.5000
 1947:  48 19 30 48 18 31                    236129.10020  236129.10535   -0.00515    0.03000   0.00000  236129.10535   -0.00515 0.5000
 1948:  47 19 29 47 18 30                    236190.66180  236190.66457   -0.00277    0.03000   0.00000  236190.66457   -0.00277 0.8572
 1949:  47 19 28 47 18 30                    236190.66180  236190.66457   -0.00277    0.03000   0.00000  236190.66457   -0.00277 0.1428
 1950:  46 19 28 46 18 29                    236248.13790  236248.15209   -0.01419    0.03000   0.00000  236248.15209   -0.01419 0.5000
 1951:  46 19 27 46 18 28                    236248.13790  236248.15209   -0.01419    0.03000   0.00000  236248.15209   -0.01419 0.5000
 1952:  45 19 27 45 18 28                    236301.73960  236301.74634   -0.00674    0.03000   0.00000  236301.74634   -0.00674 0.5000
 1953:  45 19 26 45 18 27                    236301.73960  236301.74634   -0.00674    0.03000   0.00000  236301.74634   -0.00674 0.5000
 1954:  30  4 27 29  4 26                    236333.14740  236333.14870   -0.00130    0.03000   0.00000
 1955:  44 19 25 44 18 26                    236351.62860  236351.62139    0.00721    0.03000   0.00000  236351.62139    0.00721 0.5000
 1956:  44 19 26 44 18 27                    236351.62860  236351.62139    0.00721    0.03000   0.00000  236351.62139    0.00721 0.5000
 1957:  43 19 25 43 18 26                    236397.93920  236397.94696   -0.00776    0.03000   0.00000  236397.94696   -0.00776 0.5000
 1958:  43 19 24 43 18 25                    236397.93920  236397.94696   -0.00776    0.03000   0.00000  236397.94696   -0.00776 0.5000
 1959:  42 19 23 42 18 24                    236440.87920  236440.88859   -0.00939    0.03000   0.00000  236440.88859   -0.00939 0.5000
 1960:  42 19 24 42 18 25                    236440.87920  236440.88859   -0.00939    0.03000   0.00000  236440.88859   -0.00939 0.5000
 1961:  41 19 23 41 18 24                    236480.59220  236480.60764   -0.01544    0.03000   0.00000  236480.60764   -0.01544 0.5000
 1962:  41 19 22 41 18 23                    236480.59220  236480.60764   -0.01544    0.03000   0.00000  236480.60764   -0.01544 0.5000
 1963:  30 25  6 29 25  5                    236485.31330  236485.26060    0.05270    0.03000   0.00000  236485.33825   -0.02495 0.2820
 1964:  30 25  5 29 25  4                    236485.31330  236485.26060    0.05270    0.03000   0.00000  236485.33825   -0.02495 0.2820
 1965:  30 26  5 29 26  4                    236485.31330  236485.43871   -0.12541    0.03000   0.00000  236485.33825   -0.02495 0.2180
 1966:  30 26  4 29 26  3                    236485.31330  236485.43871   -0.12541    0.03000   0.00000  236485.33825   -0.02495 0.2180
 1967:  30 24  7 29 24  6                    236486.27590  236486.16982    0.10608    0.03000   0.00000  236486.16982    0.10608 0.5000
 1968:  30 24  6 29 24  5                    236486.27590  236486.16982    0.10608    0.03000   0.00000  236486.16982    0.10608 0.5000
 1969:  30 23  7 29 23  6                    236488.36590  236488.31467    0.05123    0.03000   0.00000  236488.36870   -0.00280 0.4029
 1970:  30 23  8 29 23  7                    236488.36590  236488.31467    0.05123    0.03000   0.00000  236488.36870   -0.00280 0.4029
 1971:  30 28  2 29 28  1                    236488.36590  236488.59297   -0.22707    0.03000   0.00000  236488.36870   -0.00280 0.0971
 1972:  30 28  3 29 28  2                    236488.36590  236488.59297   -0.22707    0.03000   0.00000  236488.36870   -0.00280 0.0971
 1973:  30 22  8 29 22  7                    236491.83600  236491.87803   -0.04203    0.03000   0.00000  236491.83395    0.00205 0.4552
 1974:  30 22  9 29 22  8                    236491.83600  236491.87803   -0.04203    0.03000   0.00000  236491.83395    0.00205 0.4552
 1975:  30 29  1 29 29  0                    236491.83600  236491.38602    0.44998    0.03000   0.00000  236491.83395    0.00205 0.0448
 1976:  30 29  2 29 29  1                    236491.83600  236491.38602    0.44998    0.03000   0.00000  236491.83395    0.00205 0.0448
 1977:  30 21  9 29 21  8                    236497.10030  236497.08759    0.01271    0.03000   0.00000  236497.08759    0.01271 0.5000
 1978:  30 21 10 29 21  9                    236497.10030  236497.08759    0.01271    0.03000   0.00000  236497.08759    0.01271 0.5000
 1979:  30 20 10 29 20  9                    236504.16960  236504.22973   -0.06013    0.03000   0.00000  236504.22973   -0.06013 0.5000
 1980:  30 20 11 29 20 10                    236504.16960  236504.22973   -0.06013    0.03000   0.00000  236504.22973   -0.06013 0.5000
 1981:  30 19 12 29 19 11                    236513.68050  236513.66883    0.01167    0.03000   0.00000  236513.66883    0.01167 0.5000
 1982:  30 19 11 29 19 10                    236513.68050  236513.66883    0.01167    0.03000   0.00000  236513.66883    0.01167 0.5000
 1983:  40 19 22 40 18 23                    236517.24330  236517.26144   -0.01814    0.03000   0.00000  236517.26144   -0.01814 0.5000
 1984:  40 19 21 40 18 22                    236517.24330  236517.26144   -0.01814    0.03000   0.00000  236517.26144   -0.01814 0.5000
 1985:  30 18 13 29 18 12                    236525.88280  236525.87432    0.00848    0.03000   0.00000  236525.87432    0.00848 0.5000
 1986:  30 18 12 29 18 11                    236525.88280  236525.87432    0.00848    0.03000   0.00000  236525.87432    0.00848 0.5000
 1987:  30 17 13 29 17 12                    236541.46100  236541.45954    0.00146    0.03000   0.00000  236541.45954    0.00146 0.5000
 1988:  30 17 14 29 17 13                    236541.46100  236541.45954    0.00146    0.03000   0.00000  236541.45954    0.00146 0.5000
 1989:  39 19 20 39 18 21                    236550.98300  236551.00326   -0.02026    0.03000   0.00000  236551.00326   -0.02026 0.5000
 1990:  39 19 21 39 18 22                    236550.98300  236551.00326   -0.02026    0.03000   0.00000  236551.00326   -0.02026 0.5000
 1991:  30 16 15 29 16 14                    236561.24310  236561.23854    0.00456    0.03000   0.00000  236561.23854    0.00456 0.5000
 1992:  30 16 14 29 16 13                    236561.24310  236561.23854    0.00456    0.03000   0.00000  236561.23854    0.00456 0.5000
 1993:  38 19 19 38 18 20                    236581.96970  236581.98248   -0.01278    0.03000   0.00000  236581.98248   -0.01278 0.5000
 1994:  38 19 20 38 18 21                    236581.96970  236581.98248   -0.01278    0.03000   0.00000  236581.98248   -0.01278 0.5000
 1995:  30 15 15 29 15 14                    236586.28050  236586.31120   -0.03070    0.03000   0.00000  236586.31120   -0.03070 0.5000
 1996:  30 15 16 29 15 15                    236586.28050  236586.31120   -0.03070    0.03000   0.00000  236586.31120   -0.03070 0.5000
 1997:  37 19 19 37 18 20                    236610.35990  236610.34453    0.01537    0.03000   0.00000  236610.34453    0.01537 0.5000
 1998:  37 19 18 37 18 19                    236610.35990  236610.34453    0.01537    0.03000   0.00000  236610.34453    0.01537 0.5000
 1999:  30 14 16 29 14 15                    236618.19900  236618.19421    0.00479    0.03000   0.00000  236618.19421    0.00479 0.5000
 2000:  30 14 17 29 14 16                    236618.19900  236618.19421    0.00479    0.03000   0.00000  236618.19421    0.00479 0.5000
 2001:  36 19 17 36 18 18                    236636.22240  236636.23101   -0.00861    0.03000   0.00000  236636.23101   -0.00861 0.5000
 2002:  36 19 18 36 18 19                    236636.22240  236636.23101   -0.00861    0.03000   0.00000  236636.23101   -0.00861 0.5000
 2003:  30 13 17 29 13 16                    236658.98150  236659.02917   -0.04767    0.03000   0.00000  236659.02917   -0.04767 0.2500
 2004:  30 13 18 29 13 17                    236658.98150  236659.02917   -0.04767    0.03000   0.00000  236659.02917   -0.04767 0.2500
 2005:  30 13 17 29 13 16                    236658.98150  236659.02917   -0.04767    0.03000   0.00000  236659.02917   -0.04767 0.2500
 2006:  30 13 18 29 13 17                    236658.98150  236659.02917   -0.04767    0.03000   0.00000  236659.02917   -0.04767 0.2500
 2007:  35 19 17 35 18 18                    236659.78990  236659.77971    0.01019    0.03000   0.00000  236659.77971    0.01019 0.5000
 2008:  35 19 16 35 18 17                    236659.78990  236659.77971    0.01019    0.03000   0.00000  236659.77971    0.01019 0.5000
 2009:  34 19 15 34 18 16                    236681.12940  236681.12461    0.00479    0.03000   0.00000  236681.12461    0.00479 0.5000
 2010:  34 19 16 34 18 17                    236681.12940  236681.12461    0.00479    0.03000   0.00000  236681.12461    0.00479 0.5000
 2011:  33 19 15 33 18 16                    236700.38150  236700.39598   -0.01448    0.03000   0.00000  236700.39598   -0.01448 0.5000
 2012:  33 19 14 33 18 15                    236700.38150  236700.39598   -0.01448    0.03000   0.00000  236700.39598   -0.01448 0.5000
 2013:  30 12 19 29 12 18                    236711.92900  236711.92601    0.00299    0.03000   0.00000  236711.92601    0.00299 0.2500
 2014:  30 12 18 29 12 17                    236711.92900  236711.92601    0.00299    0.03000   0.00000  236711.92601    0.00299 0.2500
 2015:  30 12 19 29 12 18                    236711.92900  236711.92601    0.00299    0.03000   0.00000  236711.92601    0.00299 0.2500
 2016:  30 12 18 29 12 17                    236711.92900  236711.92601    0.00299    0.03000   0.00000  236711.92601    0.00299 0.2500
 2017:  32 19 14 32 18 15                    236717.72160  236717.72032    0.00128    0.03000   0.00000  236717.72032    0.00128 0.5000
 2018:  32 19 13 32 18 14                    236717.72160  236717.72032    0.00128    0.03000   0.00000  236717.72032    0.00128 0.5000
 2019:  31 19 12 31 18 13                    236733.18050  236733.22048   -0.03998    0.03000   0.00000  236733.22048   -0.03998 0.5000
 2020:  31 19 13 31 18 14                    236733.18050  236733.22048   -0.03998    0.03000   0.00000  236733.22048   -0.03998 0.5000
 2021:  30 19 12 30 18 13                    236747.01750  236747.01556    0.00194    0.03000   0.00000  236747.01556    0.00194 0.5000
 2022:  30 19 11 30 18 12                    236747.01750  236747.01556    0.00194    0.03000   0.00000  236747.01556    0.00194 0.5000
 2023:  29 19 10 29 18 11                    236759.22910  236759.22105    0.00805    0.03000   0.00000  236759.22105    0.00805 0.5000
 2024:  29 19 11 29 18 12                    236759.22910  236759.22105    0.00805    0.03000   0.00000  236759.22105    0.00805 0.5000
 2025:  28 19  9 28 18 10                    236769.94010  236769.94875   -0.00865    0.03000   0.00000  236769.94875   -0.00865 0.5000
 2026:  28 19 10 28 18 11                    236769.94010  236769.94875   -0.00865    0.03000   0.00000  236769.94875   -0.00865 0.5000
 2027:  27 19  9 27 18 10                    236779.29870  236779.30679   -0.00809    0.03000   0.00000  236779.30679   -0.00809 0.5000
 2028:  27 19  8 27 18  9                    236779.29870  236779.30679   -0.00809    0.03000   0.00000  236779.30679   -0.00809 0.5000
 2029:  30 11 20 29 11 19                    236781.55140  236781.55641   -0.00501    0.03000   0.00000  236781.55649   -0.00509 0.5000
 2030:  30 11 19 29 11 18                    236781.55140  236781.55657   -0.00517    0.03000   0.00000  236781.55649   -0.00509 0.5000
 2031:  26 19  7 26 18  8                    236787.40030  236787.39969    0.00061    0.03000   0.00000  236787.39969    0.00061 0.5000
 2032:  26 19  8 26 18  9                    236787.40030  236787.39969    0.00061    0.03000   0.00000  236787.39969    0.00061 0.5000
 2033:  25 19  7 25 18  8                    236794.32970  236794.32831    0.00139    0.03000   0.00000  236794.32831    0.00139 0.5000
 2034:  25 19  6 25 18  7                    236794.32970  236794.32831    0.00139    0.03000   0.00000  236794.32831    0.00139 0.5000
 2035:  24 19  5 24 18  6                    236800.21950  236800.18986    0.02964    0.03000   0.00000  236800.18986    0.02964 0.5000
 2036:  24 19  6 24 18  7                    236800.21950  236800.18986    0.02964    0.03000   0.00000  236800.18986    0.02964 0.5000
 2037:  23 19  4 23 18  5                    236805.06350  236805.07793   -0.01443    0.03000   0.00000  236805.07793   -0.01443 0.5000
 2038:  23 19  5 23 18  6                    236805.06350  236805.07793   -0.01443    0.03000   0.00000  236805.07793   -0.01443 0.5000
 2039:  22 19  3 22 18  4                    236809.07750  236809.08242   -0.00492    0.03000   0.00000  236809.08242   -0.00492 0.5000
 2040:  22 19  4 22 18  5                    236809.07750  236809.08242   -0.00492    0.03000   0.00000  236809.08242   -0.00492 0.5000
 2041:  21 19  3 21 18  4                    236812.27820  236812.28963   -0.01143    0.03000   0.00000  236812.28963   -0.01143 0.5000
 2042:  21 19  2 21 18  3                    236812.27820  236812.28963   -0.01143    0.03000   0.00000  236812.28963   -0.01143 0.5000
 2043:  20 19  2 20 18  3                    236814.76560  236814.78216   -0.01656    0.03000   0.00000  236814.78216   -0.01656 0.5000
 2044:  20 19  1 20 18  2                    236814.76560  236814.78216   -0.01656    0.03000   0.00000  236814.78216   -0.01656 0.5000
 2045:  19 19  0 19 18  1                    236816.62420  236816.63898   -0.01478    0.03000   0.00000  236816.63898   -0.01478 0.5000
 2046:  19 19  1 19 18  2                    236816.62420  236816.63898   -0.01478    0.03000   0.00000  236816.63898   -0.01478 0.5000
 2047:  30 10 20 29 10 19                    236875.24740  236875.24496    0.00244    0.03000   0.00000
 2048:  13 11  2 12 10  3                    236990.53990  236990.54091   -0.00101    0.03000   0.00000  236990.54091   -0.00101 0.5000
 2049:  13 11  3 12 10  2                    236990.53990  236990.54091   -0.00101    0.03000   0.00000  236990.54091   -0.00101 0.5000
 2050:  30  9 22 29  9 21                    237005.11270  237005.03556    0.07714    0.03000   0.00000  237005.11259    0.00011 0.5000
 2051:  30  9 21 29  9 20                    237005.11270  237005.18963   -0.07693    0.03000   0.00000  237005.11259    0.00011 0.5000
 2052:  30  8 23 29  8 22                    237191.27400  237191.29378   -0.01978    0.03000   0.00000  237191.29378   -0.01978 0.5000
 2053:  30  8 23 29  8 22                    237191.27400  237191.29378   -0.01978    0.03000   0.00000  237191.29378   -0.01978 0.5000
 2054:  30  8 22 29  8 21                    237194.50110  237194.51538   -0.01428    0.03000   0.00000
 2055:  60 18 42 59 19 41                    237250.34840  237250.30801    0.04039    0.03000   0.00000
 2056:  55 15 40 54 16 39                    237325.93370  237325.95576   -0.02206    0.03000   0.00000  237325.87059    0.06311 0.7190
 2057:  65 21 44 64 22 43                    237325.93370  237325.65266    0.28104    0.03000   0.00000  237325.87059    0.06311 0.2810
 2058:  38  6 32 37  7 31                    237391.86940  237391.85137    0.01803    0.03000   0.00000
 2059:  30  7 24 29  7 23                    237458.62840  237458.61095    0.01745    0.03000   0.00000  237458.61095    0.01745 0.5000
 2060:  30  7 24 29  7 23                    237458.62840  237458.61095    0.01745    0.03000   0.00000  237458.61095    0.01745 0.5000
 2061:  30  7 23 29  7 22                    237507.10920  237507.09116    0.01804    0.03000   0.00000
 2062:  31  3 28 30  4 27                    237571.67950  237571.68019   -0.00069    0.03000   0.00000
 2063:  30  5 26 29  5 25                    237608.27790  237608.27127    0.00663    0.03000   0.00000
 2064:  30  6 25 29  6 24                    237745.98950  237745.99189   -0.00239    0.03000   0.00000
 2065:  24  2 22 23  1 22                    237782.61190  237782.62785   -0.01595    0.03000   0.00000
 2066:  50 12 38 49 13 37                    237826.28990  237826.30718   -0.01728    0.03000   0.00000
 2067:  18  8 11 17  7 11                    237915.42790  237915.43823   -0.01033    0.03000   0.00000  237915.41477    0.01313 0.0856
 2068:  18  8 10 17  7 11                    237915.42790  237915.44028   -0.01238    0.03000   0.00000  237915.41477    0.01313 0.4144
 2069:  18  8 10 17  7 10                    237915.42790  237915.39132    0.03658    0.03000   0.00000  237915.41477    0.01313 0.0856
 2070:  18  8 11 17  7 10                    237915.42790  237915.38927    0.03863    0.03000   0.00000  237915.41477    0.01313 0.4144
 2071:  30  3 27 29  3 26                    238135.09860  238135.09031    0.00829    0.03000   0.00000
 2072:  64  9 56 64  8 56                     23845.30000   23845.31247   -0.01247    0.05000   0.00000
 2073:  31  1 30 30  2 29                    238566.61780  238566.61657    0.00123    0.03000   0.00000
 2074:  31  2 30 30  2 29                    238602.30120  238602.30408   -0.00288    0.03000   0.00000
 2075:  31  1 30 30  1 29                    238617.48060  238617.48763   -0.00703    0.03000   0.00000
 2076:  31  2 30 30  1 29                    238653.16300  238653.17513   -0.01213    0.03000   0.00000
 2077:  24  5 20 23  4 19                    239002.83310  239002.83275    0.00035    0.03000   0.00000
 2078:  23  5 19 22  4 19                    239040.25840  239040.24199    0.01641    0.03000   0.00000
 2079:  43  8 35 42  9 34                    239233.57790  239233.56553    0.01237    0.03000   0.00000
 2080:  45  9 36 44 10 35                    239883.14180  239883.13109    0.01071    0.03000   0.00000
 2081:  62 19 43 61 20 42                    239914.13750  239914.12114    0.01636    0.03000   0.00000
 2082:  57 16 41 56 17 40                    239944.62990  239944.61058    0.01932    0.03000   0.00000  239944.61058    0.01932 0.5000
 2083:  57 16 41 56 17 40                    239944.62990  239944.61058    0.01932    0.03000   0.00000  239944.61058    0.01932 0.5000
 2084:  15 10  5 14  9  6                    239951.23050  239951.23324   -0.00274    0.03000   0.00000  239951.23324   -0.00274 0.5000
 2085:  15 10  6 14  9  5                    239951.23050  239951.23324   -0.00274    0.03000   0.00000  239951.23324   -0.00274 0.5000
 2086:  30  5 25 29  5 24                    239974.85250  239974.76168    0.09082    0.03000   0.00000
 2087:  23  4 19 22  3 20                    240088.84020  240088.72058    0.11962    0.03000   0.00000
 2088:  23  5 18 22  4 19                    240116.34200  240116.34106    0.00094    0.03000   0.00000
 2089:  52 13 39 51 14 38                    240289.21030  240289.30547   -0.09517    0.03000   0.00000
 2090:  92 20 73 92 19 73                    240309.17000  240309.20367   -0.03367    0.03000   0.00000  240309.24001   -0.07001 0.1202
 2091:  92 20 72 92 19 73                    240309.17000  240309.24498   -0.07498    0.03000   0.00000  240309.24001   -0.07001 0.8798
 2092:  29  4 26 28  3 25                    240464.82760  240464.82578    0.00182    0.03000   0.00000
 2093:  24  5 19 23  4 19                    240592.58130  240592.58330   -0.00200    0.03000   0.00000
 2094:  33  4 29 32  5 28                    240702.75060  240702.73203    0.01857    0.03000   0.00000
 2095:  30  4 26 29  4 25                    240779.33170  240779.35398   -0.02228    0.03000   0.00000
 2096:  31  2 29 30  3 28                    240796.54100  240796.53264    0.00836    0.03000   0.00000
 2097:  26  4 22 25  3 22                    241017.88060  241017.87291    0.00769    0.03000   0.00000
 2098:  24  4 21 23  3 21                    241058.88620  241058.85219    0.03401    0.03000   0.00000
 2099:  41  7 34 40  8 33                    241440.33890  241440.32714    0.01176    0.03000   0.00000
 2100:  31  3 29 30  3 28                    241482.57670  241482.57031    0.00639    0.03000   0.00000
 2101:  47 10 37 46 11 36                    241596.93880  241596.90586    0.03294    0.03000   0.00000
 2102:  31  2 29 30  2 28                    241724.13820  241724.12021    0.01799    0.03000   0.00000
 2103:  12 12  0 11 11  1                    241906.47980  241906.48313   -0.00333    0.03000   0.00000  241906.48313   -0.00333 0.5000
 2104:  12 12  1 11 11  0                    241906.47980  241906.48313   -0.00333    0.03000   0.00000  241906.48313   -0.00333 0.5000
 2105:  24  3 22 23  2 22                    241951.57110  241951.57174   -0.00064    0.03000   0.00000
 2106:  31  3 29 30  2 28                    242410.16020  242410.15789    0.00231    0.03000   0.00000
 2107:  59 17 42 58 18 41                    242577.28910  242577.28307    0.00603    0.03000   0.00000  242577.28307    0.00603 0.5000
 2108:  59 17 42 58 18 41                    242577.28910  242577.28307    0.00603    0.03000   0.00000  242577.28307    0.00603 0.5000
 2109:  22  6 17 21  5 16                    242747.92910  242747.89260    0.03650    0.03000   0.00000  242747.89260    0.03650 0.5000
 2110:  22  6 17 21  5 16                    242747.92910  242747.89260    0.03650    0.03000   0.00000  242747.89260    0.03650 0.5000
 2111:  22  6 16 21  5 16                    242793.04200  242793.06761   -0.02561    0.03000   0.00000
 2112:  54 14 40 53 15 39                    242812.48860  242812.47957    0.00903    0.03000   0.00000
 2113:  17  9  9 16  8  8                    242889.04950  242889.05014   -0.00064    0.03000   0.00000
 2114:  32  0 32 31  1 31                    243251.21580  243251.22449   -0.00869    0.03000   0.00000
 2115:  22  6 16 21  5 17                    243251.82180  243251.74670    0.07510    0.03000   0.00000  243251.82116    0.00064 0.3736
 2116:  32  1 32 31  1 31                    243251.82180  243251.74004    0.08176    0.03000   0.00000  243251.82116    0.00064 0.3132
 2117:  32  0 32 31  0 31                    243251.82180  243251.99110   -0.16930    0.03000   0.00000  243251.82116    0.00064 0.3132
 2118:  32  1 32 31  0 31                    243252.49410  243252.50664   -0.01254    0.03000   0.00000
 2119:  49 11 38 48 12 37                    243711.71790  243711.70899    0.00891    0.03000   0.00000
 2120:  82 20 62 82 19 63                    243935.19950  243935.24982   -0.05032    0.03000   0.00000  243935.25397   -0.05447 0.5000
 2121:  82 20 63 82 19 64                    243935.19950  243935.25811   -0.05861    0.03000   0.00000  243935.25397   -0.05447 0.5000
 2122:  31  4 28 30  4 27                    244003.24890  244003.24992   -0.00102    0.03000   0.00000
 2123:  81 20 61 81 19 62                    244224.32710  244224.35966   -0.03256    0.03000   0.00000  244224.36232   -0.03522 0.5000
 2124:  81 20 62 81 19 63                    244224.32710  244224.36498   -0.03788    0.03000   0.00000  244224.36232   -0.03522 0.5000
 2125:  31 26  5 30 26  4                    244354.86890  244354.73917    0.12973    0.03000   0.00000  244354.88446   -0.01556 0.2230
 2126:  31 26  6 30 26  5                    244354.86890  244354.73917    0.12973    0.03000   0.00000  244354.88446   -0.01556 0.2230
 2127:  31 25  6 30 25  5                    244354.86890  244355.00142   -0.13252    0.03000   0.00000  244354.88446   -0.01556 0.2770
 2128:  31 25  7 30 25  6                    244354.86890  244355.00142   -0.13252    0.03000   0.00000  244354.88446   -0.01556 0.2770
 2129:  31 24  8 30 24  7                    244356.41730  244356.44489   -0.02759    0.03000   0.00000  244356.35144    0.06586 0.2650
 2130:  31 24  7 30 24  6                    244356.41730  244356.44489   -0.02759    0.03000   0.00000  244356.35144    0.06586 0.2650
 2131:  31 28  3 30 28  2                    244356.41730  244357.24670   -0.82940    0.03000   0.00000  244356.35144    0.06586 0.0985
 2132:  31 28  4 30 28  3                    244356.41730  244357.24670   -0.82940    0.03000   0.00000  244356.35144    0.06586 0.0985
 2133:  31 27  4 30 27  3                    244356.41730  244355.52435    0.89295    0.03000   0.00000  244356.35144    0.06586 0.1365
 2134:  31 27  5 30 27  4                    244356.41730  244355.52435    0.89295    0.03000   0.00000  244356.35144    0.06586 0.1365
 2135:  31 28  4 30 28  3                    244357.32820  244357.24670    0.08150    0.03000   0.00000  244357.24670    0.08150 0.5000
 2136:  31 28  3 30 28  2                    244357.32820  244357.24670    0.08150    0.03000   0.00000  244357.24670    0.08150 0.5000
 2137:  31 23  9 30 23  8                    244359.21830  244359.23310   -0.01480    0.03000   0.00000  244359.23310   -0.01480 0.5000
 2138:  31 23  8 30 23  7                    244359.21830  244359.23310   -0.01480    0.03000   0.00000  244359.23310   -0.01480 0.5000
 2139:  31 22 10 30 22  9                    244363.55260  244363.56777   -0.01517    0.03000   0.00000  244363.56777   -0.01517 0.5000
 2140:  31 22  9 30 22  8                    244363.55260  244363.56777   -0.01517    0.03000   0.00000  244363.56777   -0.01517 0.5000
 2141:  31 21 10 30 21  9                    244369.68270  244369.70005   -0.01735    0.03000   0.00000  244369.70005   -0.01735 0.5000
 2142:  31 21 11 30 21 10                    244369.68270  244369.70005   -0.01735    0.03000   0.00000  244369.70005   -0.01735 0.5000
 2143:  31 20 11 30 20 10                    244377.93240  244377.94587   -0.01347    0.03000   0.00000  244377.94587   -0.01347 0.5000
 2144:  31 20 12 30 20 11                    244377.93240  244377.94587   -0.01347    0.03000   0.00000  244377.94587   -0.01347 0.5000
 2145:  31 19 12 30 19 11                    244388.70920  244388.70729    0.00191    0.03000   0.00000  244388.70729    0.00191 0.5000
 2146:  31 19 13 30 19 12                    244388.70920  244388.70729    0.00191    0.03000   0.00000  244388.70729    0.00191 0.5000
 2147:  31 18 13 30 18 12                    244402.47080  244402.50238   -0.03158    0.03000   0.00000  244402.50238   -0.03158 0.5000
 2148:  31 18 14 30 18 13                    244402.47080  244402.50238   -0.03158    0.03000   0.00000  244402.50238   -0.03158 0.5000
 2149:  31 17 14 30 17 13                    244420.02210  244420.00822    0.01388    0.03000   0.00000  244420.00822    0.01388 0.5000
 2150:  31 17 15 30 17 14                    244420.02210  244420.00822    0.01388    0.03000   0.00000  244420.00822    0.01388 0.5000
 2151:  31 16 16 30 16 15                    244442.11060  244442.12379   -0.01319    0.03000   0.00000  244442.12379   -0.01319 0.5000
 2152:  31 16 15 30 16 14                    244442.11060  244442.12379   -0.01319    0.03000   0.00000  244442.12379   -0.01319 0.5000
 2153:  31 15 16 30 15 15                    244470.07710  244470.06429    0.01281    0.03000   0.00000  244470.06429    0.01281 0.5000
 2154:  31 15 17 30 15 16                    244470.07710  244470.06429    0.01281    0.03000   0.00000  244470.06429    0.01281 0.5000
 2155:  80 20 60 80 19 61                    244501.81100  244501.85245   -0.04145    0.03000   0.00000  244501.85414   -0.04314 0.5000
 2156:  80 20 61 80 19 62                    244501.81100  244501.85584   -0.04484    0.03000   0.00000  244501.85414   -0.04314 0.5000
 2157:  31 14 17 30 14 16                    244505.49880  244505.50651   -0.00771    0.03000   0.00000  244505.50651   -0.00771 0.5000
 2158:  31 14 18 30 14 17                    244505.49880  244505.50651   -0.00771    0.03000   0.00000  244505.50651   -0.00771 0.5000
 2159:  31 13 19 30 13 18                    244550.81790  244550.82037   -0.00247    0.03000   0.00000  244550.82037   -0.00247 0.2500
 2160:  31 13 18 30 13 17                    244550.81790  244550.82037   -0.00247    0.03000   0.00000  244550.82037   -0.00247 0.2500
 2161:  31 13 19 30 13 18                    244550.81790  244550.82037   -0.00247    0.03000   0.00000  244550.82037   -0.00247 0.2500
 2162:  31 13 18 30 13 17                    244550.81790  244550.82037   -0.00247    0.03000   0.00000  244550.82037   -0.00247 0.2500
 2163:  31 12 20 30 12 19                    244609.46070  244609.45196    0.00874    0.03000   0.00000  244609.45196    0.00874 0.2500
 2164:  31 12 19 30 12 18                    244609.46070  244609.45196    0.00874    0.03000   0.00000  244609.45196    0.00874 0.2500
 2165:  31 12 20 30 12 19                    244609.46070  244609.45196    0.00874    0.03000   0.00000  244609.45196    0.00874 0.2500
 2166:  31 12 19 30 12 18                    244609.46070  244609.45196    0.00874    0.03000   0.00000  244609.45196    0.00874 0.2500
 2167:  31 11 21 30 11 20                    244686.53760  244686.58843   -0.05083    0.03000   0.00000  244686.58859   -0.05099 0.5000
 2168:  31 11 20 30 11 19                    244686.53760  244686.58875   -0.05115    0.03000   0.00000  244686.58859   -0.05099 0.5000
 2169:  79 20 59 79 19 60                    244768.04020  244768.10919   -0.06899    0.03000   0.00000  244768.11027   -0.07007 0.5000
 2170:  79 20 60 79 19 61                    244768.04020  244768.11134   -0.07114    0.03000   0.00000  244768.11027   -0.07007 0.5000
 2171:  31 10 21 30 10 20                    244790.39200  244790.39126    0.00074    0.03000   0.00000
 2172:  25  5 21 24  4 20                    244861.60240  244861.60127    0.00113    0.03000   0.00000
 2173:  14 11  3 13 10  4                    244874.40800  244874.40592    0.00208    0.03000   0.00000  244874.40592    0.00208 0.5000
 2174:  14 11  4 13 10  3                    244874.40800  244874.40592    0.00208    0.03000   0.00000  244874.40592    0.00208 0.5000
 2175:  31  9 23 30  9 22                    244934.41940  244934.29384    0.12556    0.03000   0.00000  244934.42876   -0.00936 0.5000
 2176:  31  9 22 30  9 21                    244934.41940  244934.56368   -0.14428    0.03000   0.00000  244934.42876   -0.00936 0.5000
 2177:  22  3 19 21  2 20                    244991.40970  244991.43637   -0.02667    0.03000   0.00000
 2178:  78 20 58 78 19 59                    245023.49250  245023.49702   -0.00452    0.03000   0.00000  245023.49769   -0.00519 0.5000
 2179:  78 20 59 78 19 60                    245023.49250  245023.49837   -0.00587    0.03000   0.00000  245023.49769   -0.00519 0.5000
 2180:  31  8 24 30  8 23                    245140.68930  245140.68860    0.00070    0.03000   0.00000  245140.68860    0.00070 0.5000
 2181:  31  8 24 30  8 23                    245140.68930  245140.68860    0.00070    0.03000   0.00000  245140.68860    0.00070 0.5000
 2182:  31  8 23 30  8 22                    245145.91750  245145.92152   -0.00402    0.03000   0.00000
 2183:  61 18 43 60 19 42                    245217.75150  245217.77972   -0.02822    0.03000   0.00000
 2184:  77 20 57 77 19 58                    245268.34380  245268.36997   -0.02617    0.03000   0.00000  245268.37039   -0.02659 0.5000
 2185:  77 20 58 77 19 59                    245268.34380  245268.37081   -0.02701    0.03000   0.00000  245268.37039   -0.02659 0.5000
 2186:  56 15 41 55 16 40                    245375.85960  245375.80472    0.05488    0.03000   0.00000
 2187:  31  7 25 30  7 24                    245431.75170  245431.73879    0.01291    0.03000   0.00000  245431.73879    0.01291 0.5000
 2188:  31  7 25 30  7 24                    245431.75170  245431.73879    0.01291    0.03000   0.00000  245431.73879    0.01291 0.5000
 2189:  31  5 27 30  5 26                    245459.35660  245459.34126    0.01534    0.03000   0.00000
 2190:  76 20 56 76 19 57                    245503.07950  245503.06982    0.00968    0.03000   0.00000  245503.07009    0.00941 0.5000
 2191:  76 20 57 76 19 58                    245503.07950  245503.07035    0.00915    0.03000   0.00000  245503.07009    0.00941 0.5000
 2192:  31  7 24 30  7 23                    245504.50840  245504.48510    0.02330    0.03000   0.00000
 2193:  31  3 28 30  3 27                    245566.22080  245566.21834    0.00246    0.03000   0.00000
 2194:  31  6 26 30  6 25                    245711.17880  245711.17769    0.00111    0.03000   0.00000
 2195:  75 20 55 75 19 56                    245727.92990  245727.92678    0.00312    0.03000   0.00000  245727.92694    0.00296 0.5000
 2196:  75 20 56 75 19 57                    245727.92990  245727.92710    0.00280    0.03000   0.00000  245727.92694    0.00296 0.5000
 2197:  19  8 12 18  7 12                    245767.17090  245767.21678   -0.04588    0.03000   0.00000  245767.16390    0.00700 0.0864
 2198:  19  8 11 18  7 11                    245767.17090  245767.11103    0.05987    0.03000   0.00000  245767.16390    0.00700 0.0864
 2199:  19  8 11 18  7 12                    245767.17090  245767.22178   -0.05088    0.03000   0.00000  245767.16390    0.00700 0.4136
 2200:  19  8 12 18  7 11                    245767.17090  245767.10602    0.06488    0.03000   0.00000  245767.16390    0.00700 0.4136
 2201:  74 20 54 74 19 55                    245943.24220  245943.26013   -0.01793    0.03000   0.00000  245943.26023   -0.01803 0.5000
 2202:  74 20 55 74 19 56                    245943.24220  245943.26032   -0.01812    0.03000   0.00000  245943.26023   -0.01803 0.5000
 2203:  24  1 23 23  0 23                    245999.89300  245999.91977   -0.02677    0.03000   0.00000
 2204:  51 12 39 50 13 38                    246014.64090  246014.67676   -0.03586    0.03000   0.00000
 2205:  32  1 31 31  2 30                    246117.72770  246117.73767   -0.00997    0.03000   0.00000
 2206:  30  4 27 29  3 26                    246129.62000  246129.62846   -0.00846    0.03000   0.00000
 2207:  32  2 31 31  2 30                    246142.71090  246142.69418    0.01672    0.03000   0.00000
 2208:  73 20 54 73 19 55                    246149.39030  246149.37898    0.01132    0.03000   0.00000  246149.37892    0.01138 0.5000
 2209:  73 20 53 73 19 54                    246149.39030  246149.37886    0.01144    0.03000   0.00000  246149.37892    0.01138 0.5000
 2210:  32  1 31 31  1 30                    246153.42080  246153.42517   -0.00437    0.03000   0.00000
 2211:  32  2 31 31  1 30                    246178.39170  246178.38168    0.01002    0.03000   0.00000
 2212:  72 20 52 72 19 53                    246346.57170  246346.58222   -0.01052    0.03000   0.00000  246346.58226   -0.01056 0.5000
 2213:  72 20 53 72 19 54                    246346.57170  246346.58230   -0.01060    0.03000   0.00000  246346.58226   -0.01056 0.5000
 2214:  31  6 25 30  6 24                    246362.69040  246362.69132   -0.00092    0.03000   0.00000
 2215:  24  2 23 23  1 23                    246374.32170  246374.38397   -0.06227    0.03000   0.00000
 2216:  36  5 31 35  6 30                    246375.15090  246375.13189    0.01901    0.03000   0.00000  246375.13189    0.01901 0.5000
 2217:  36  5 31 35  6 30                    246375.15090  246375.13189    0.01901    0.03000   0.00000  246375.13189    0.01901 0.5000
 2218:  71 20 51 71 19 52                    246535.22940  246535.16024    0.06916    0.03000   0.00000  246535.16026    0.06914 0.5000
 2219:  71 20 52 71 19 53                    246535.22940  246535.16028    0.06912    0.03000   0.00000  246535.16026    0.06914 0.5000
 2220:  32  3 29 31  4 28                    246544.81140  246544.81988   -0.00848    0.03000   0.00000
 2221:  70 20 51 70 19 52                    246715.40900  246715.39421    0.01479    0.03000   0.00000  246715.39420    0.01480 0.5000
 2222:  70 20 50 70 19 51                    246715.40900  246715.39419    0.01481    0.03000   0.00000  246715.39420    0.01480 0.5000
 2223:  69 20 50 69 19 51                    246887.55950  246887.55706    0.00244    0.03000   0.00000  246887.55705    0.00245 0.5000
 2224:  69 20 49 69 19 50                    246887.55950  246887.55704    0.00246    0.03000   0.00000  246887.55705    0.00245 0.5000
 2225:  68 20 49 68 19 49                    247051.87450  247051.91389   -0.03939    0.03000   0.00000  247051.91389   -0.03939 0.1343
 2226:  68 20 49 68 19 50                    247051.87450  247051.91389   -0.03939    0.03000   0.00000  247051.91389   -0.03939 0.8657
 2227:  26  3 23 25  2 23                    247102.92020  247102.91098    0.00922    0.03000   0.00000
 2228:  25  5 20 24  4 20                    247157.07060  247157.05567    0.01493    0.03000   0.00000
 2229:  24  5 20 23  4 20                    247208.51940  247208.36371    0.15569    0.03000   0.00000  247208.60393   -0.08453 0.3301
 2230:  67 20 47 67 19 48                    247208.51940  247208.72230   -0.20290    0.03000   0.00000  247208.60393   -0.08453 0.3349
 2231:  67 20 48 67 19 49                    247208.51940  247208.72231   -0.20291    0.03000   0.00000  247208.60393   -0.08453 0.3349
 2232:  24  5 20 23  4 20                    247208.52550  247208.36371    0.16179    0.03000   0.00000  247208.60393   -0.07843 0.3301
 2233:  67 20 47 67 19 48                    247208.52550  247208.72230   -0.19680    0.03000   0.00000  247208.60393   -0.07843 0.3349
 2234:  67 20 48 67 19 49                    247208.52550  247208.72231   -0.19681    0.03000   0.00000  247208.60393   -0.07843 0.3349
 2235:  65 20 45 65 19 46                    247500.68890  247500.68873    0.00017    0.03000   0.00000  247500.68873    0.00017 0.5000
 2236:  65 20 46 65 19 47                    247500.68890  247500.68873    0.00017    0.03000   0.00000  247500.68873    0.00017 0.5000
 2237:  64 20 44 64 19 45                    247636.33890  247636.32742    0.01148    0.03000   0.00000  247636.32743    0.01147 0.5000
 2238:  64 20 45 64 19 46                    247636.33890  247636.32743    0.01147    0.03000   0.00000  247636.32743    0.01147 0.5000
 2239:  18  3 15 18  2 16                     24770.40000   24770.40178   -0.00178    0.05000   0.00000
 2240:  63 20 43 63 19 44                    247765.36850  247765.37965   -0.01115    0.03000   0.00000  247765.37965   -0.01115 0.5000
 2241:  63 20 44 63 19 45                    247765.36850  247765.37965   -0.01115    0.03000   0.00000  247765.37965   -0.01115 0.5000
 2242:  16 10  7 15  9  6                    247830.31120  247830.30826    0.00294    0.03000   0.00000  247830.30826    0.00294 0.5000
 2243:  16 10  6 15  9  7                    247830.31120  247830.30826    0.00294    0.03000   0.00000  247830.30826    0.00294 0.5000
 2244:  63 19 44 62 20 43                    247861.41330  247861.39924    0.01406    0.03000   0.00000
 2245:  62 20 42 62 19 43                    247888.06110  247888.07029   -0.00919    0.03000   0.00000  247888.07029   -0.00919 0.5000
 2246:  62 20 43 62 19 44                    247888.06110  247888.07029   -0.00919    0.03000   0.00000  247888.07029   -0.00919 0.5000
 2247:  58 16 42 57 17 41                    247965.87770  247965.83335    0.04435    0.03000   0.00000  247965.83335    0.04435 0.5000
 2248:  58 16 42 57 17 41                    247965.87770  247965.83335    0.04435    0.03000   0.00000  247965.83335    0.04435 0.5000
 2249:  61 20 42 61 19 43                    248004.61070  248004.61850   -0.00780    0.03000   0.00000  248004.61850   -0.00780 0.5000
 2250:  61 20 41 61 19 42                    248004.61070  248004.61850   -0.00780    0.03000   0.00000  248004.61850   -0.00780 0.5000
 2251:  60 20 41 60 19 42                    248115.22970  248115.23792   -0.00822    0.03000   0.00000  248115.23792   -0.00822 0.5000
 2252:  60 20 40 60 19 41                    248115.22970  248115.23792   -0.00822    0.03000   0.00000  248115.23792   -0.00822 0.5000
 2253:  59 20 39 59 19 40                    248220.12750  248220.13695   -0.00945    0.03000   0.00000  248220.13695   -0.00945 0.5000
 2254:  59 20 40 59 19 41                    248220.12750  248220.13695   -0.00945    0.03000   0.00000  248220.13695   -0.00945 0.5000
 2255:  31  5 26 30  5 25                    248253.74960  248253.76856   -0.01896    0.03000   0.00000
 2256:  58 20 39 58 19 40                    248319.51080  248319.51885   -0.00805    0.03000   0.00000  248319.51885   -0.00805 0.5000
 2257:  58 20 38 58 19 39                    248319.51080  248319.51885   -0.00805    0.03000   0.00000  248319.51885   -0.00805 0.5000
 2258:  44  8 36 43  9 35                    248350.92290  248350.91120    0.01170    0.03000   0.00000
 2259:  57 20 38 57 19 39                    248413.57910  248413.58200   -0.00290    0.03000   0.00000  248413.58200   -0.00290 0.5000
 2260:  57 20 37 57 19 38                    248413.57910  248413.58200   -0.00290    0.03000   0.00000  248413.58200   -0.00290 0.5000
 2261:  21  7 15 20  6 14                    248470.64180  248470.64778   -0.00598    0.03000   0.00000
 2262:  21  7 15 20  6 15                    248485.29030  248485.32668   -0.03638    0.03000   0.00000
 2263:  21  7 14 20  6 15                    248486.29700  248486.30528   -0.00828    0.03000   0.00000
 2264:  46  9 37 45 10 36                    248492.00160  248491.99636    0.00524    0.03000   0.00000
 2265:  56 20 36 56 19 37                    248502.52200  248502.52005    0.00195    0.03000   0.00000  248502.52005    0.00195 0.5000
 2266:  56 20 37 56 19 38                    248502.52200  248502.52005    0.00195    0.03000   0.00000  248502.52005    0.00195 0.5000
 2267:  32  2 30 31  3 29                    248533.39050  248533.38675    0.00375    0.03000   0.00000
 2268:  55 20 35 55 19 36                    248586.50990  248586.52204   -0.01214    0.03000   0.00000  248586.52204   -0.01214 0.5000
 2269:  55 20 36 55 19 37                    248586.50990  248586.52204   -0.01214    0.03000   0.00000  248586.52204   -0.01214 0.5000
 2270:  39  6 33 38  7 32                    248633.67150  248633.67134    0.00016    0.03000   0.00000
 2271:  31  4 27 30  4 26                    248643.73340  248643.73748   -0.00408    0.03000   0.00000
 2272:  54 20 34 54 19 35                    248665.74240  248665.77260   -0.03020    0.03000   0.00000  248665.77260   -0.03020 0.5000
 2273:  54 20 35 54 19 36                    248665.74240  248665.77260   -0.03020    0.03000   0.00000  248665.77260   -0.03020 0.5000
 2274:  53 20 33 53 19 34                    248740.36450  248740.45204   -0.08754    0.03000   0.00000  248740.45204   -0.08754 0.5000
 2275:  53 20 34 53 19 35                    248740.36450  248740.45204   -0.08754    0.03000   0.00000  248740.45204   -0.08754 0.5000
 2276:  24  5 19 23  4 20                    248798.13070  248798.11426    0.01644    0.03000   0.00000
 2277:  52 20 33 52 19 34                    248810.73760  248810.73652    0.00108    0.03000   0.00000  248810.73652    0.00108 0.5000
 2278:  52 20 32 52 19 33                    248810.73760  248810.73652    0.00108    0.03000   0.00000  248810.73652    0.00108 0.5000
 2279:  25  2 23 24  1 23                    248831.74060  248831.73892    0.00168    0.03000   0.00000
 2280:  51 20 32 51 19 33                    248876.79780  248876.79810   -0.00030    0.03000   0.00000  248876.79810   -0.00030 0.5000
 2281:  51 20 31 51 19 32                    248876.79780  248876.79810   -0.00030    0.03000   0.00000  248876.79810   -0.00030 0.5000
 2282:  50 20 31 50 19 31                    248938.80100  248938.80491   -0.00391    0.03000   0.00000  248938.80491   -0.00391 0.5000
 2283:  50 20 30 50 19 32                    248938.80100  248938.80491   -0.00391    0.03000   0.00000  248938.80491   -0.00391 0.5000
 2284:  49 20 29 49 19 30                    248996.92150  248996.92122    0.00028    0.03000   0.00000  248996.92122    0.00028 0.5000
 2285:  49 20 30 49 19 31                    248996.92150  248996.92122    0.00028    0.03000   0.00000  248996.92122    0.00028 0.5000
 2286:  32  3 30 31  3 29                    249037.57060  249037.58028   -0.00968    0.03000   0.00000
 2287:  48 20 28 48 19 29                    249051.29940  249051.30751   -0.00811    0.03000   0.00000  249051.30751   -0.00811 0.5000
 2288:  48 20 29 48 19 30                    249051.29940  249051.30751   -0.00811    0.03000   0.00000  249051.30751   -0.00811 0.5000
 2289:  47 20 28 47 19 29                    249102.12870  249102.12060    0.00810    0.03000   0.00000  249102.12060    0.00810 0.5000
 2290:  47 20 27 47 19 28                    249102.12870  249102.12060    0.00810    0.03000   0.00000  249102.12060    0.00810 0.5000
 2291:  46 20 27 46 19 28                    249149.52800  249149.51367    0.01433    0.03000   0.00000  249149.51367    0.01433 0.5000
 2292:  46 20 26 46 19 27                    249149.52800  249149.51367    0.01433    0.03000   0.00000  249149.51367    0.01433 0.5000
 2293:  45 20 26 45 19 27                    249193.62320  249193.63637   -0.01317    0.03000   0.00000  249193.63637   -0.01317 0.5000
 2294:  45 20 25 45 19 26                    249193.62320  249193.63637   -0.01317    0.03000   0.00000  249193.63637   -0.01317 0.5000
 2295:  32  2 30 31  2 29                    249219.41990  249219.42443   -0.00453    0.03000   0.00000
 2296:  44 20 24 44 19 25                    249234.62900  249234.63486   -0.00586    0.03000   0.00000  249234.63486   -0.00586 0.5000
 2297:  44 20 25 44 19 26                    249234.62900  249234.63486   -0.00586    0.03000   0.00000  249234.63486   -0.00586 0.5000
 2298:  43 20 23 43 19 24                    249272.64140  249272.65189   -0.01049    0.03000   0.00000  249272.65189   -0.01049 0.5000
 2299:  43 20 24 43 19 25                    249272.64140  249272.65189   -0.01049    0.03000   0.00000  249272.65189   -0.01049 0.5000
 2300:  42 20 23 42 19 24                    249307.81800  249307.82683   -0.00883    0.03000   0.00000  249307.82683   -0.00883 0.5000
 2301:  42 20 22 42 19 23                    249307.81800  249307.82683   -0.00883    0.03000   0.00000  249307.82683   -0.00883 0.5000
 2302:  41 20 21 41 19 22                    249340.27980  249340.29570   -0.01590    0.03000   0.00000  249340.29570   -0.01590 0.5000
 2303:  41 20 22 41 19 23                    249340.27980  249340.29570   -0.01590    0.03000   0.00000  249340.29570   -0.01590 0.5000
 2304:  40 20 21 40 19 22                    249370.18870  249370.19125   -0.00255    0.03000   0.00000  249370.19125   -0.00255 0.5000
 2305:  40 20 20 40 19 21                    249370.18870  249370.19125   -0.00255    0.03000   0.00000  249370.19125   -0.00255 0.5000
 2306:  39 20 19 39 19 20                    249397.64050  249397.64299   -0.00249    0.03000   0.00000  249397.64299   -0.00249 0.5000
 2307:  39 20 20 39 19 21                    249397.64050  249397.64299   -0.00249    0.03000   0.00000  249397.64299   -0.00249 0.5000
 2308:  38 20 19 38 19 20                    249422.76940  249422.77718   -0.00778    0.03000   0.00000  249422.77718   -0.00778 0.5000
 2309:  38 20 18 38 19 19                    249422.76940  249422.77718   -0.00778    0.03000   0.00000  249422.77718   -0.00778 0.5000
 2310:  37 20 17 37 19 18                    249445.73100  249445.71693    0.01407    0.03000   0.00000  249445.71693    0.01407 0.5000
 2311:  37 20 18 37 19 19                    249445.73100  249445.71693    0.01407    0.03000   0.00000  249445.71693    0.01407 0.5000
 2312:  36 20 16 36 19 17                    249466.57980  249466.58215   -0.00235    0.03000   0.00000  249466.58215   -0.00235 0.5000
 2313:  36 20 17 36 19 18                    249466.57980  249466.58215   -0.00235    0.03000   0.00000  249466.58215   -0.00235 0.5000
 2314:  35 20 16 35 19 17                    249485.47890  249485.48962   -0.01072    0.03000   0.00000  249485.48962   -0.01072 0.5000
 2315:  35 20 15 35 19 16                    249485.47890  249485.48962   -0.01072    0.03000   0.00000  249485.48962   -0.01072 0.5000
 2316:  34 20 14 34 19 15                    249502.54980  249502.55299   -0.00319    0.03000   0.00000  249502.55299   -0.00319 0.5000
 2317:  34 20 15 34 19 16                    249502.54980  249502.55299   -0.00319    0.03000   0.00000  249502.55299   -0.00319 0.5000
 2318:  33 20 13 33 19 14                    249517.87920  249517.88281   -0.00361    0.03000   0.00000  249517.88281   -0.00361 0.5000
 2319:  33 20 14 33 19 15                    249517.87920  249517.88281   -0.00361    0.03000   0.00000  249517.88281   -0.00361 0.5000
 2320:  32 20 13 32 19 14                    249531.57240  249531.58650   -0.01410    0.03000   0.00000  249531.58650   -0.01410 0.5000
 2321:  32 20 12 32 19 13                    249531.57240  249531.58650   -0.01410    0.03000   0.00000  249531.58650   -0.01410 0.5000
 2322:  31 20 12 31 19 13                    249543.77110  249543.76842    0.00268    0.03000   0.00000  249543.76842    0.00268 0.5000
 2323:  31 20 11 31 19 12                    249543.77110  249543.76842    0.00268    0.03000   0.00000  249543.76842    0.00268 0.5000
 2324:  30 20 11 30 19 12                    249554.52220  249554.52983   -0.00763    0.03000   0.00000  249554.52983   -0.00763 0.5000
 2325:  30 20 10 30 19 11                    249554.52220  249554.52983   -0.00763    0.03000   0.00000  249554.52983   -0.00763 0.5000
 2326:  29 20 10 29 19 11                    249563.95980  249563.96893   -0.00913    0.03000   0.00000  249563.96893   -0.00913 0.5000
 2327:  29 20  9 29 19 10                    249563.95980  249563.96893   -0.00913    0.03000   0.00000  249563.96893   -0.00913 0.5000
 2328:  28 20  8 28 19  9                    249572.17880  249572.18082   -0.00202    0.03000   0.00000  249572.18082   -0.00202 0.5000
 2329:  28 20  9 28 19 10                    249572.17880  249572.18082   -0.00202    0.03000   0.00000  249572.18082   -0.00202 0.5000
 2330:  27 20  7 27 19  8                    249579.26040  249579.25755    0.00285    0.03000   0.00000  249579.25755    0.00285 0.5000
 2331:  27 20  8 27 19  9                    249579.26040  249579.25755    0.00285    0.03000   0.00000  249579.25755    0.00285 0.5000
 2332:  26 20  6 26 19  7                    249585.29750  249585.28807    0.00943    0.03000   0.00000  249585.28807    0.00943 0.5000
 2333:  26 20  7 26 19  8                    249585.29750  249585.28807    0.00943    0.03000   0.00000  249585.28807    0.00943 0.5000
 2334:  25 20  5 25 19  6                    249590.35950  249590.35827    0.00123    0.03000   0.00000  249590.35827    0.00123 0.5000
 2335:  25 20  6 25 19  7                    249590.35950  249590.35827    0.00123    0.03000   0.00000  249590.35827    0.00123 0.5000
 2336:  24 20  5 24 19  6                    249594.54100  249594.55096   -0.00996    0.03000   0.00000  249594.55096   -0.00996 0.5000
 2337:  24 20  4 24 19  5                    249594.54100  249594.55096   -0.00996    0.03000   0.00000  249594.55096   -0.00996 0.5000
 2338:  23 20  3 23 19  4                    249597.93920  249597.94585   -0.00665    0.03000   0.00000  249597.94585   -0.00665 0.5000
 2339:  23 20  4 23 19  5                    249597.93920  249597.94585   -0.00665    0.03000   0.00000  249597.94585   -0.00665 0.5000
 2340:  22 20  2 22 19  3                    249600.60150  249600.61957   -0.01807    0.03000   0.00000  249600.61957   -0.01807 0.5000
 2341:  22 20  3 22 19  4                    249600.60150  249600.61957   -0.01807    0.03000   0.00000  249600.61957   -0.01807 0.5000
 2342:  21 20  1 21 19  2                    249602.58990  249602.64564   -0.05574    0.03000   0.00000  249602.64564   -0.05574 0.5000
 2343:  21 20  2 21 19  3                    249602.58990  249602.64564   -0.05574    0.03000   0.00000  249602.64564   -0.05574 0.5000
 2344:  20 20  1 20 19  2                    249604.10960  249604.09450    0.01510    0.03000   0.00000  249604.09450    0.01510 0.5000
 2345:  20 20  0 20 19  1                    249604.10960  249604.09450    0.01510    0.03000   0.00000  249604.09450    0.01510 0.5000
 2346:  32  3 30 31  2 29                    249723.65720  249723.61795    0.03925    0.03000   0.00000
 2347:  13 12  1 12 11  2                    249791.81160  249791.83049   -0.01889    0.03000   0.00000  249791.83049   -0.01889 0.5000
 2348:  13 12  2 12 11  1                    249791.81160  249791.83049   -0.01889    0.03000   0.00000  249791.83049   -0.01889 0.5000
 2349:  27  4 23 26  3 23                    249838.43740  249838.42924    0.00816    0.03000   0.00000
 2350:  48 10 38 47 11 37                    249991.87030  249991.84792    0.02238    0.03000   0.00000
 2351:  23  6 18 22  5 17                    250257.53150  250257.52278    0.00872    0.03000   0.00000  250257.52278    0.00872 0.5000
 2352:  23  6 18 22  5 17                    250257.53150  250257.52278    0.00872    0.03000   0.00000  250257.52278    0.00872 0.5000
 2353:  23  6 17 22  5 17                    250333.51990  250333.49702    0.02288    0.03000   0.00000
 2354:  25  4 22 24  3 22                    250387.34780  250387.34878   -0.00098    0.03000   0.00000
 2355:  26  5 22 25  4 21                    250439.42960  250439.42447    0.00513    0.03000   0.00000
 2356:  65 20 45 64 21 44                    250504.47190  250504.47979   -0.00789    0.03000   0.00000
 2357:  60 17 43 59 18 42                    250573.09940  250573.05429    0.04511    0.03000   0.00000  250573.05429    0.04511 0.5000
 2358:  60 17 43 59 18 42                    250573.09940  250573.05429    0.04511    0.03000   0.00000  250573.05429    0.04511 0.5000
 2359:  18  9 10 17  8  9                    250757.43300  250757.43957   -0.00657    0.03000   0.00000
 2360:  33  1 33 32  0 32                    250792.73400  250792.78929   -0.05529    0.03000   0.00000
 2361:  55 14 41 54 15 40                    250907.59080  250907.60325   -0.01245    0.03000   0.00000
 2362:  23  6 18 22  5 18                    250968.89930  250968.86613    0.03317    0.03000   0.00000
 2363:  23  6 17 22  5 18                    251044.84780  251044.84037    0.00743    0.03000   0.00000
 2364:  34  4 30 33  5 29                    251369.23060  251369.30578   -0.07518    0.03000   0.00000
 2365:  32  4 29 31  4 28                    251650.78180  251650.78046    0.00134    0.03000   0.00000
 2366:  42  7 35 41  8 34                    251677.50880  251677.49292    0.01588    0.03000   0.00000
 2367:  24  4 20 23  3 21                    251678.67930  251678.62317    0.05613    0.03000   0.00000
 2368:  50 11 39 49 12 38                    251994.63010  251994.60810    0.02200    0.03000   0.00000
 2369:  31  4 28 30  3 27                    251997.77190  251997.78806   -0.01616    0.03000   0.00000
 2370:  25  3 23 24  2 23                    252134.12640  252134.09976    0.02664    0.03000   0.00000
 2371:  32 25  7 31 25  6                    252223.33890  252223.44046   -0.10156    0.03000   0.00000  252223.44046   -0.10156 0.5000
 2372:  32 25  8 31 25  7                    252223.33890  252223.44046   -0.10156    0.03000   0.00000  252223.44046   -0.10156 0.5000
 2373:  32 28  4 31 28  3                    252224.46710  252224.48253   -0.01543    0.03000   0.00000  252224.48253   -0.01543 0.5000
 2374:  32 28  5 31 28  4                    252224.46710  252224.48253   -0.01543    0.03000   0.00000  252224.48253   -0.01543 0.5000
 2375:  32 24  8 31 24  7                    252225.46010  252225.46704   -0.00694    0.03000   0.00000  252225.46704   -0.00694 0.5000
 2376:  32 24  9 31 24  8                    252225.46010  252225.46704   -0.00694    0.03000   0.00000  252225.46704   -0.00694 0.5000
 2377:  32 29  4 31 29  3                    252226.78330  252226.79447   -0.01117    0.03000   0.00000  252226.79447   -0.01117 0.5000
 2378:  32 29  3 31 29  2                    252226.78330  252226.79447   -0.01117    0.03000   0.00000  252226.79447   -0.01117 0.5000
 2379:  32 23  9 31 23  8                    252228.94000  252228.95411   -0.01411    0.03000   0.00000  252228.95411   -0.01411 0.5000
 2380:  32 23 10 31 23  9                    252228.94000  252228.95411   -0.01411    0.03000   0.00000  252228.95411   -0.01411 0.5000
 2381:  32 30  3 31 30  2                    252230.00850  252229.93396    0.07454    0.03000   0.00000  252229.93396    0.07454 0.5000
 2382:  32 30  2 31 30  1                    252230.00850  252229.93396    0.07454    0.03000   0.00000  252229.93396    0.07454 0.5000
 2383:  32 22 11 31 22 10                    252234.10990  252234.12346   -0.01356    0.03000   0.00000  252234.10386    0.00604 0.4666
 2384:  32 22 10 31 22  9                    252234.10990  252234.12346   -0.01356    0.03000   0.00000  252234.10386    0.00604 0.4666
 2385:  32 31  2 31 31  1                    252234.10990  252233.83014    0.27976    0.03000   0.00000  252234.10386    0.00604 0.0334
 2386:  32 31  1 31 31  0                    252234.10990  252233.83014    0.27976    0.03000   0.00000  252234.10386    0.00604 0.0334
 2387:  32 21 12 31 21 11                    252241.25150  252241.25125    0.00025    0.03000   0.00000  252241.25125    0.00025 0.5000
 2388:  32 21 11 31 21 10                    252241.25150  252241.25125    0.00025    0.03000   0.00000  252241.25125    0.00025 0.5000
 2389:  32 20 13 31 20 12                    252250.68080  252250.68498   -0.00418    0.03000   0.00000  252250.68498   -0.00418 0.5000
 2390:  32 20 12 31 20 11                    252250.68080  252250.68498   -0.00418    0.03000   0.00000  252250.68498   -0.00418 0.5000
 2391:  32 19 13 31 19 12                    252262.85780  252262.86690   -0.00910    0.03000   0.00000  252262.86690   -0.00910 0.5000
 2392:  32 19 14 31 19 13                    252262.85780  252262.86690   -0.00910    0.03000   0.00000  252262.86690   -0.00910 0.5000
 2393:  32 18 15 31 18 14                    252278.37810  252278.36705    0.01105    0.03000   0.00000  252278.36705    0.01105 0.5000
 2394:  32 18 14 31 18 13                    252278.37810  252278.36705    0.01105    0.03000   0.00000  252278.36705    0.01105 0.5000
 2395:  32 17 15 31 17 14                    252297.91250  252297.93064   -0.01814    0.03000   0.00000  252297.93064   -0.01814 0.5000
 2396:  32 17 16 31 17 15                    252297.91250  252297.93064   -0.01814    0.03000   0.00000  252297.93064   -0.01814 0.5000
 2397:  32 16 17 31 16 16                    252322.57010  252322.54747    0.02263    0.03000   0.00000  252322.54747    0.02263 0.5000
 2398:  32 16 16 31 16 15                    252322.57010  252322.54747    0.02263    0.03000   0.00000  252322.54747    0.02263 0.5000
 2399:  32 15 17 31 15 16                    252353.57640  252353.55624    0.02016    0.03000   0.00000  252353.55624    0.02016 0.5000
 2400:  32 15 18 31 15 17                    252353.57640  252353.55624    0.02016    0.03000   0.00000  252353.55624    0.02016 0.5000
 2401:  32 14 19 31 14 18                    252392.81850  252392.80550    0.01300    0.03000   0.00000  252392.80550    0.01300 0.5000
 2402:  32 14 18 31 14 17                    252392.81850  252392.80550    0.01300    0.03000   0.00000  252392.80550    0.01300 0.5000
 2403:  32 13 20 31 13 19                    252442.90840  252442.91058   -0.00218    0.03000   0.00000  252442.91058   -0.00218 0.2500
 2404:  32 13 19 31 13 18                    252442.90840  252442.91058   -0.00218    0.03000   0.00000  252442.91058   -0.00218 0.2500
 2405:  32 13 20 31 13 19                    252442.90840  252442.91058   -0.00218    0.03000   0.00000  252442.91058   -0.00218 0.2500
 2406:  32 13 19 31 13 18                    252442.90840  252442.91058   -0.00218    0.03000   0.00000  252442.91058   -0.00218 0.2500
 2407:  32 12 20 31 12 19                    252507.68990  252507.68012    0.00978    0.03000   0.00000  252507.68011    0.00979 0.2500
 2408:  32 12 21 31 12 20                    252507.68990  252507.68011    0.00979    0.03000   0.00000  252507.68011    0.00979 0.2500
 2409:  32 12 20 31 12 19                    252507.68990  252507.68012    0.00978    0.03000   0.00000  252507.68011    0.00979 0.2500
 2410:  32 12 21 31 12 20                    252507.68990  252507.68011    0.00979    0.03000   0.00000  252507.68011    0.00979 0.2500
 2411:  32 11 22 31 11 21                    252592.85910  252592.85981   -0.00071    0.03000   0.00000  252592.86012   -0.00102 0.5000
 2412:  32 11 21 31 11 20                    252592.85910  252592.86044   -0.00134    0.03000   0.00000  252592.86012   -0.00102 0.5000
 2413:  32 10 22 31 10 21                    252707.50090  252707.52675   -0.02585    0.03000   0.00000
 2414:  15 11  5 14 10  4                    252756.97200  252756.97757   -0.00557    0.03000   0.00000  252756.97757   -0.00557 0.5000
 2415:  15 11  4 14 10  5                    252756.97200  252756.97757   -0.00557    0.03000   0.00000  252756.97757   -0.00557 0.5000
 2416:  32  9 23 31  9 22                    252866.86050  252867.07521   -0.21471    0.03000   0.00000  252866.82460    0.03590 0.4986
 2417:  32  9 24 31  9 23                    252866.86050  252866.61208    0.24842    0.03000   0.00000  252866.82460    0.03590 0.4986
 2418:  92 36 56 91 37 55                    252866.86050  252860.25946    6.60104    0.03000   0.00000  252866.82460    0.03590 0.0014
 2419:  92 36 57 91 37 54                    252866.86050  252860.25946    6.60104    0.03000   0.00000  252866.82460    0.03590 0.0014
 2420:  32  3 29 31  3 28                    252976.39760  252976.38961    0.00799    0.03000   0.00000
 2421:  32  8 25 31  8 24                    253094.46820  253094.47731   -0.00911    0.03000   0.00000  253094.47731   -0.00911 0.5000
 2422:  32  8 25 31  8 24                    253094.46820  253094.47731   -0.00911    0.03000   0.00000  253094.47731   -0.00911 0.5000
 2423:  32  8 24 31  8 23                    253102.83840  253102.82319    0.01521    0.03000   0.00000
 2424:  62 18 44 61 19 43                    253190.55530  253190.49365    0.06165    0.03000   0.00000
 2425:  32  5 28 31  5 27                    253285.75700  253285.73784    0.01916    0.03000   0.00000
 2426:  32  7 26 31  7 25                    253408.46040  253408.46347   -0.00307    0.03000   0.00000  253408.46347   -0.00307 0.5000
 2427:  32  7 26 31  7 25                    253408.46040  253408.46347   -0.00307    0.03000   0.00000  253408.46347   -0.00307 0.5000
 2428:  57 15 42 56 16 41                    253435.74970  253435.73118    0.01852    0.03000   0.00000
 2429:  32  7 25 31  7 24                    253515.75980  253515.74640    0.01340    0.03000   0.00000
 2430:  20  8 12 19  7 12                    253611.04050  253610.94347    0.09703    0.03000   0.00000  253611.05701   -0.01651 0.0873
 2431:  20  8 13 19  7 12                    253611.04050  253610.93186    0.10864    0.03000   0.00000  253611.05701   -0.01651 0.4127
 2432:  20  8 13 19  7 13                    253611.04050  253611.17054   -0.13004    0.03000   0.00000  253611.05701   -0.01651 0.0873
 2433:  20  8 12 19  7 13                    253611.04050  253611.18216   -0.14166    0.03000   0.00000  253611.05701   -0.01651 0.4127
 2434:  33  1 32 32  2 31                    253663.87160  253663.85481    0.01679    0.03000   0.00000
 2435:  32  6 27 31  6 26                    253668.68870  253668.67524    0.01346    0.03000   0.00000
 2436:  26  5 21 25  4 21                    253680.63520  253680.67958   -0.04438    0.03000   0.00000
 2437:  33  2 32 32  2 31                    253681.24480  253681.25623   -0.01143    0.03000   0.00000
 2438:  33  1 32 32  1 31                    253688.81520  253688.81132    0.00388    0.03000   0.00000
 2439:  33  2 32 32  1 31                    253706.22120  253706.21274    0.00846    0.03000   0.00000
 2440:  52 12 40 51 13 39                    254223.53020  254223.55063   -0.02043    0.03000   0.00000
 2441:  32  6 26 31  6 25                    254539.54890  254539.56999   -0.02109    0.03000   0.00000
 2442:  33  3 30 32  4 29                    255272.65850  255272.65288    0.00562    0.03000   0.00000
 2443:  90 21 69 90 20 70                    255358.92890  255358.97132   -0.04242    0.03000   0.00000  255358.97978   -0.05088 0.5000
 2444:  90 21 70 90 20 71                    255358.92890  255358.98824   -0.05934    0.03000   0.00000  255358.97978   -0.05088 0.5000
 2445:  25  5 21 24  4 21                    255481.35990  255481.37226   -0.01236    0.03000   0.00000
 2446:  89 21 68 89 20 69                    255687.86510  255687.95642   -0.09132    0.03000   0.00000  255687.96198   -0.09688 0.5000
 2447:  89 21 69 89 20 70                    255687.86510  255687.96754   -0.10244    0.03000   0.00000  255687.96198   -0.09688 0.5000
 2448:  17 10  8 16  9  7                    255706.95110  255706.96641   -0.01531    0.03000   0.00000  255706.96641   -0.01531 0.5000
 2449:  17 10  7 16  9  8                    255706.95110  255706.96641   -0.01531    0.03000   0.00000  255706.96641   -0.01531 0.5000
 2450:  27  5 23 26  4 22                    255759.22190  255759.21065    0.01125    0.03000   0.00000
 2451:  59 16 43 58 17 42                    255995.30860  255995.30047    0.00813    0.03000   0.00000  255995.30047    0.00813 0.5000
 2452:  59 16 43 58 17 42                    255995.30860  255995.30047    0.00813    0.03000   0.00000  255995.30047    0.00813 0.5000
 2453:  33  2 31 32  3 30                    256217.53120  256217.54095   -0.00975    0.03000   0.00000
 2454:  22  7 16 21  6 15                    256248.27750  256248.18576    0.09174    0.03000   0.00000
 2455:  22  7 15 21  6 15                    256250.05970  256250.06283   -0.00313    0.03000   0.00000
 2456:  22  7 16 21  6 16                    256274.32310  256274.32313   -0.00003    0.03000   0.00000
 2457:  22  7 15 21  6 16                    256276.20040  256276.20020    0.00020    0.03000   0.00000
 2458:  87 21 66 87 20 67                    256309.55570  256309.58277   -0.02707    0.03000   0.00000  256309.58512   -0.02942 0.5000
 2459:  87 21 67 87 20 68                    256309.55570  256309.58748   -0.03178    0.03000   0.00000  256309.58512   -0.02942 0.5000
 2460:  32  4 28 31  4 27                    256427.92860  256427.91232    0.01628    0.03000   0.00000
 2461:  32  5 27 31  5 26                    256509.19950  256509.19043    0.00907    0.03000   0.00000
 2462:  25  1 24 24  0 24                    256531.33470  256531.34148   -0.00678    0.03000   0.00000
 2463:  54 13 41 53 14 40                    256579.26800  256579.27456   -0.00656    0.03000   0.00000
 2464:  33  3 31 32  3 30                    256585.99130  256585.99392   -0.00262    0.03000   0.00000
 2465:  86 21 65 86 20 66                    256602.97040  256602.98001   -0.00961    0.03000   0.00000  256602.98153   -0.01113 0.5000
 2466:  86 21 66 86 20 67                    256602.97040  256602.98306   -0.01266    0.03000   0.00000  256602.98153   -0.01113 0.5000
 2467:  33  2 31 32  2 30                    256721.73150  256721.73448   -0.00298    0.03000   0.00000
 2468:  85 21 64 85 20 65                    256885.15860  256885.24745   -0.08885    0.03000   0.00000  256885.24843   -0.08983 0.5000
 2469:  85 21 65 85 20 66                    256885.15860  256885.24940   -0.09080    0.03000   0.00000  256885.24843   -0.08983 0.5000
 2470:  33  3 31 32  2 30                    257090.18780  257090.18745    0.00035    0.03000   0.00000
 2471:  84 21 63 84 20 64                    257156.72830  257156.72958   -0.00128    0.03000   0.00000  257156.73020   -0.00190 0.5000
 2472:  84 21 64 84 20 65                    257156.72830  257156.73082   -0.00252    0.03000   0.00000  257156.73020   -0.00190 0.5000
 2473:  47  9 38 46 10 37                    257192.22900  257192.22498    0.00402    0.03000   0.00000
 2474:  12  3 10 12  2 10                     25735.48000   25735.48872   -0.00872    0.05000   0.00000
 2475:  83 21 62 83 20 63                    257417.76470  257417.75892    0.00578    0.03000   0.00000  257417.75931    0.00539 0.5000
 2476:  83 21 63 83 20 64                    257417.76470  257417.75971    0.00499    0.03000   0.00000  257417.75931    0.00539 0.5000
 2477:  24  6 19 23  5 18                    257657.79250  257657.80125   -0.00875    0.03000   0.00000  257657.80125   -0.00875 0.5000
 2478:  24  6 19 23  5 18                    257657.79250  257657.80125   -0.00875    0.03000   0.00000  257657.80125   -0.00875 0.5000
 2479:  45  8 37 44  9 36                    257674.34190  257674.34989   -0.00799    0.03000   0.00000
 2480:  14 12  2 13 11  3                    257676.30950  257676.32313   -0.01363    0.03000   0.00000  257676.32313   -0.01363 0.5000
 2481:  14 12  3 13 11  2                    257676.30950  257676.32313   -0.01363    0.03000   0.00000  257676.32313   -0.01363 0.5000
 2482:  25  5 20 24  4 21                    257776.83110  257776.82665    0.00445    0.03000   0.00000
 2483:  24  6 18 23  5 18                    257782.40800  257782.38561    0.02239    0.03000   0.00000
 2484:  81 21 60 81 20 61                    257909.72880  257909.73362   -0.00482    0.03000   0.00000  257909.73378   -0.00498 0.5000
 2485:  81 21 61 81 20 62                    257909.72880  257909.73393   -0.00513    0.03000   0.00000  257909.73378   -0.00498 0.5000
 2486:  37  5 32 36  6 31                    257959.70070  257959.70440   -0.00370    0.03000   0.00000  257959.70440   -0.00370 0.5000
 2487:  37  5 32 36  6 31                    257959.70070  257959.70440   -0.00370    0.03000   0.00000  257959.70440   -0.00370 0.5000
 2488:  32  4 29 31  3 28                    258082.35170  258082.35018    0.00152    0.03000   0.00000
 2489:  80 21 59 80 20 60                    258141.25420  258141.29020   -0.03600    0.03000   0.00000  258141.29029   -0.03609 0.5000
 2490:  80 21 60 80 20 61                    258141.25420  258141.29039   -0.03619    0.03000   0.00000  258141.29029   -0.03609 0.5000
 2491:  27  3 24 26  2 24                    258286.82300  258286.84433   -0.02133    0.03000   0.00000
 2492:  34  1 34 33  1 33                    258331.42360  258331.38189    0.04171    0.03000   0.00000  258331.43889   -0.01529 0.1084
 2493:  34  0 34 33  0 33                    258331.42360  258331.49589   -0.07229    0.03000   0.00000  258331.43889   -0.01529 0.1084
 2494:  34  0 34 33  1 33                    258331.42360  258331.14965    0.27395    0.03000   0.00000  258331.43889   -0.01529 0.3916
 2495:  34  1 34 33  0 33                    258331.42360  258331.72813   -0.30453    0.03000   0.00000  258331.43889   -0.01529 0.3916
 2496:  79 21 59 79 20 60                    258363.63760  258363.61767    0.01993    0.03000   0.00000  258363.61761    0.01999 0.5000
 2497:  79 21 58 79 20 59                    258363.63760  258363.61755    0.02005    0.03000   0.00000  258363.61761    0.01999 0.5000
 2498:  49 10 39 48 11 38                    258433.42360  258433.32891    0.09469    0.03000   0.00000
 2499:  66 20 46 65 21 45                    258436.15640  258436.14810    0.00830    0.03000   0.00000
 2500:  61 17 44 60 18 43                    258575.60050  258575.56283    0.03767    0.03000   0.00000  258575.56283    0.03767 0.5000
 2501:  61 17 44 60 18 43                    258575.60050  258575.56283    0.03767    0.03000   0.00000  258575.56283    0.03767 0.5000
 2502:  78 21 58 78 20 59                    258577.02040  258576.99788    0.02252    0.03000   0.00000  258576.99784    0.02256 0.5000
 2503:  78 21 57 78 20 58                    258577.02040  258576.99781    0.02259    0.03000   0.00000  258576.99784    0.02256 0.5000
 2504:  19  9 11 18  8 10                    258621.24730  258621.26362   -0.01632    0.03000   0.00000
 2505:  24  6 19 23  5 19                    258733.90490  258733.90033    0.00457    0.03000   0.00000
 2506:  77 21 57 77 20 58                    258781.79250  258781.70462    0.08788    0.03000   0.00000  258781.70460    0.08790 0.5000
 2507:  77 21 56 77 20 57                    258781.79250  258781.70457    0.08793    0.03000   0.00000  258781.70460    0.08790 0.5000
 2508:  24  6 18 23  5 19                    258858.48920  258858.48469    0.00451    0.03000   0.00000
 2509:  23  3 20 22  2 21                    258929.79180  258929.83199   -0.04019    0.03000   0.00000
 2510:  76 21 55 76 20 56                    258978.03570  258978.00339    0.03231    0.03000   0.00000  258978.00341    0.03229 0.5000
 2511:  76 21 56 76 20 57                    258978.03570  258978.00342    0.03228    0.03000   0.00000  258978.00341    0.03229 0.5000
 2512:  56 14 42 55 15 41                    259015.67130  259015.70410   -0.03280    0.03000   0.00000
 2513:  28  4 24 27  3 24                    259089.97710  259089.96053    0.01657    0.03000   0.00000
 2514:  75 21 54 75 20 55                    259166.20500  259166.15214    0.05286    0.03000   0.00000  259166.15214    0.05286 0.5000
 2515:  75 21 55 75 20 56                    259166.20500  259166.15215    0.05285    0.03000   0.00000  259166.15214    0.05286 0.5000
 2516:  33  4 30 32  4 29                    259277.44040  259277.45798   -0.01758    0.03000   0.00000
 2517:  74 21 53 74 20 54                    259346.49520  259346.40139    0.09381    0.03000   0.00000  259346.40139    0.09381 0.5000
 2518:  74 21 54 74 20 55                    259346.49520  259346.40140    0.09380    0.03000   0.00000  259346.40139    0.09381 0.5000
 2519:  72 21 51 72 20 52                    259684.18790  259684.16939    0.01851    0.03000   0.00000  259684.16939    0.01851 0.5000
 2520:  72 21 52 72 20 53                    259684.18790  259684.16939    0.01851    0.03000   0.00000  259684.16939    0.01851 0.5000
 2521:  26  2 24 25  1 24                    259804.32650  259804.27562    0.05088    0.03000   0.00000
 2522:  71 21 50 71 20 51                    259842.21710  259842.15590    0.06120    0.03000   0.00000  259842.15590    0.06120 0.5000
 2523:  71 21 51 71 20 52                    259842.21710  259842.15591    0.06119    0.03000   0.00000  259842.15590    0.06120 0.5000
 2524:  26  4 23 25  3 23                    259864.59150  259864.63236   -0.04086    0.03000   0.00000
 2525:  70 21 49 70 20 50                    259993.16940  259993.17905   -0.00965    0.03000   0.00000  259993.17905   -0.00965 0.5000
 2526:  70 21 50 70 20 51                    259993.16940  259993.17905   -0.00965    0.03000   0.00000  259993.17905   -0.00965 0.5000
 2527:  33 27  6 32 27  5                    260089.23880  260089.21027    0.02853    0.03000   0.00000  260089.23727    0.00153 0.2261
 2528:  33 27  7 32 27  6                    260089.23880  260089.21027    0.02853    0.03000   0.00000  260089.23727    0.00153 0.2261
 2529:  33 26  8 32 26  7                    260089.23880  260089.25957   -0.02077    0.03000   0.00000  260089.23727    0.00153 0.2739
 2530:  33 26  7 32 26  6                    260089.23880  260089.25957   -0.02077    0.03000   0.00000  260089.23727    0.00153 0.2739
 2531:  33 25  9 32 25  8                    260090.43650  260090.53365   -0.09715    0.03000   0.00000  260090.53365   -0.09715 0.5000
 2532:  33 25  8 32 25  7                    260090.43650  260090.53365   -0.09715    0.03000   0.00000  260090.53365   -0.09715 0.5000
 2533:  33 30  4 32 30  3                    260095.18030  260095.19073   -0.01043    0.03000   0.00000  260095.19073   -0.01043 0.5000
 2534:  33 30  3 32 30  2                    260095.18030  260095.19073   -0.01043    0.03000   0.00000  260095.19073   -0.01043 0.5000
 2535:  33 23 11 32 23 10                    260097.41360  260097.43680   -0.02320    0.03000   0.00000  260097.43680   -0.02320 0.5000
 2536:  33 23 10 32 23  9                    260097.41360  260097.43680   -0.02320    0.03000   0.00000  260097.43680   -0.02320 0.5000
 2537:  33 22 12 32 22 11                    260103.50780  260103.50612    0.00168    0.03000   0.00000  260103.49920    0.00860 0.4709
 2538:  33 22 11 32 22 10                    260103.50780  260103.50612    0.00168    0.03000   0.00000  260103.49920    0.00860 0.4709
 2539:  33 32  2 32 32  1                    260103.50780  260103.38722    0.12058    0.03000   0.00000  260103.49920    0.00860 0.0291
 2540:  33 32  1 32 32  0                    260103.50780  260103.38722    0.12058    0.03000   0.00000  260103.49920    0.00860 0.0291
 2541:  33 21 12 32 21 11                    260111.69090  260111.70447   -0.01357    0.03000   0.00000  260111.70447   -0.01357 0.5000
 2542:  33 21 13 32 21 12                    260111.69090  260111.70447   -0.01357    0.03000   0.00000  260111.70447   -0.01357 0.5000
 2543:  33 20 13 32 20 12                    260122.41100  260122.41294   -0.00194    0.03000   0.00000  260122.41294   -0.00194 0.5000
 2544:  33 20 14 32 20 13                    260122.41100  260122.41294   -0.00194    0.03000   0.00000  260122.41294   -0.00194 0.5000
 2545:  33 19 15 32 19 14                    260136.14750  260136.11663    0.03087    0.03000   0.00000  260136.11663    0.03087 0.5000
 2546:  33 19 14 32 19 13                    260136.14750  260136.11663    0.03087    0.03000   0.00000  260136.11663    0.03087 0.5000
 2547:  69 21 48 69 20 49                    260137.56820  260137.45777    0.11043    0.03000   0.00000  260137.45777    0.11043 0.5000
 2548:  69 21 49 69 20 50                    260137.56820  260137.45777    0.11043    0.03000   0.00000  260137.45777    0.11043 0.5000
 2549:  40  6 34 39  7 33                    260154.22510  260154.19950    0.02560    0.03000   0.00000
 2550:  33 17 16 32 17 15                    260175.20440  260175.20386    0.00054    0.03000   0.00000  260175.20386    0.00054 0.5000
 2551:  33 17 17 32 17 16                    260175.20440  260175.20386    0.00054    0.03000   0.00000  260175.20386    0.00054 0.5000
 2552:  33 16 17 32 16 16                    260202.49140  260202.49212   -0.00072    0.03000   0.00000  260202.49212   -0.00072 0.5000
 2553:  33 16 18 32 16 17                    260202.49140  260202.49212   -0.00072    0.03000   0.00000  260202.49212   -0.00072 0.5000
 2554:  33 15 19 32 15 18                    260236.70370  260236.77647   -0.07277    0.03000   0.00000  260236.72737   -0.02367 0.3935
 2555:  33 15 18 32 15 17                    260236.70370  260236.77647   -0.07277    0.03000   0.00000  260236.72737   -0.02367 0.3935
 2556:  27  5 22 26  4 22                    260236.70370  260236.54600    0.15770    0.03000   0.00000  260236.72737   -0.02367 0.2130
 2557:  68 21 47 68 20 48                    260275.30000  260275.20550    0.09450    0.03000   0.00000  260275.20550    0.09450 0.5000
 2558:  68 21 48 68 20 49                    260275.30000  260275.20550    0.09450    0.03000   0.00000  260275.20550    0.09450 0.5000
 2559:  33 14 20 32 14 19                    260280.09040  260280.08945    0.00095    0.03000   0.00000  260280.08945    0.00095 0.5000
 2560:  33 14 19 32 14 18                    260280.09040  260280.08945    0.00095    0.03000   0.00000  260280.08945    0.00095 0.5000
 2561:  51 11 40 50 12 39                    260307.21860  260307.21600    0.00260    0.03000   0.00000
 2562:  33 13 20 32 13 19                    260335.30780  260335.30990   -0.00210    0.03000   0.00000  260335.30990   -0.00210 0.2500
 2563:  33 13 21 32 13 20                    260335.30780  260335.30990   -0.00210    0.03000   0.00000  260335.30990   -0.00210 0.2500
 2564:  33 13 20 32 13 19                    260335.30780  260335.30990   -0.00210    0.03000   0.00000  260335.30990   -0.00210 0.2500
 2565:  33 13 21 32 13 20                    260335.30780  260335.30990   -0.00210    0.03000   0.00000  260335.30990   -0.00210 0.2500
 2566:  33  3 30 32  3 29                    260378.60840  260378.61346   -0.00506    0.03000   0.00000
 2567:  33 12 22 32 12 21                    260406.63200  260406.63715   -0.00515    0.03000   0.00000  260406.63716   -0.00516 0.2500
 2568:  33 12 21 32 12 20                    260406.63200  260406.63718   -0.00518    0.03000   0.00000  260406.63716   -0.00516 0.2500
 2569:  33 12 22 32 12 21                    260406.63200  260406.63715   -0.00515    0.03000   0.00000  260406.63716   -0.00516 0.2500
 2570:  33 12 21 32 12 20                    260406.63200  260406.63718   -0.00518    0.03000   0.00000  260406.63716   -0.00516 0.2500
 2571:  33 11 23 32 11 22                    260500.42020  260500.42186   -0.00166    0.03000   0.00000  260500.42247   -0.00227 0.5000
 2572:  33 11 22 32 11 21                    260500.42020  260500.42309   -0.00289    0.03000   0.00000  260500.42247   -0.00227 0.5000
 2573:  66 21 46 66 20 47                    260531.91820  260531.93557   -0.01737    0.03000   0.00000  260531.93557   -0.01737 0.5000
 2574:  66 21 45 66 20 46                    260531.91820  260531.93557   -0.01737    0.03000   0.00000  260531.93557   -0.01737 0.5000
 2575:  33 10 23 32 10 22                    260626.73780  260626.74449   -0.00669    0.03000   0.00000
 2576:  16 11  6 15 10  5                    260637.97970  260637.99710   -0.01740    0.03000   0.00000  260637.99710   -0.01740 0.5000
 2577:  16 11  5 15 10  6                    260637.97970  260637.99710   -0.01740    0.03000   0.00000  260637.99710   -0.01740 0.5000
 2578:  65 21 44 65 20 45                    260651.29180  260651.31922   -0.02742    0.03000   0.00000  260651.31922   -0.02742 0.5000
 2579:  65 21 45 65 20 46                    260651.29180  260651.31922   -0.02742    0.03000   0.00000  260651.31922   -0.02742 0.5000
 2580:  64 21 44 64 20 45                    260764.96840  260764.97490   -0.00650    0.03000   0.00000  260764.97490   -0.00650 0.5000
 2581:  64 21 43 64 20 44                    260764.96840  260764.97490   -0.00650    0.03000   0.00000  260764.97490   -0.00650 0.5000
 2582:  33  9 24 32  9 23                    260802.94760  260802.91373    0.03387    0.03000   0.00000
 2583:  28  5 24 27  4 23                    260853.82050  260853.82022    0.00028    0.03000   0.00000
 2584:  63 21 43 63 20 44                    260873.11020  260873.09163    0.01857    0.03000   0.00000  260873.09163    0.01857 0.5000
 2585:  63 21 42 63 20 43                    260873.11020  260873.09163    0.01857    0.03000   0.00000  260873.09163    0.01857 0.5000
 2586:  62 21 41 62 20 42                    260975.83340  260975.85411   -0.02071    0.03000   0.00000  260975.85411   -0.02071 0.5000
 2587:  62 21 42 62 20 43                    260975.83340  260975.85411   -0.02071    0.03000   0.00000  260975.85411   -0.02071 0.5000
 2588:  33  8 26 32  8 25                    261052.72850  261052.73915   -0.01065    0.03000   0.00000  261052.73915   -0.01065 0.5000
 2589:  33  8 26 32  8 25                    261052.72850  261052.73915   -0.01065    0.03000   0.00000  261052.73915   -0.01065 0.5000
 2590:  68 21 47 67 22 46                    261057.03600  261057.04530   -0.00930    0.03000   0.00000
 2591:  33  8 25 32  8 24                    261065.83140  261065.82071    0.01069    0.03000   0.00000
 2592:  61 21 41 61 20 42                    261073.44900  261073.44282    0.00618    0.03000   0.00000  261073.44282    0.00618 0.5000
 2593:  61 21 40 61 20 41                    261073.44900  261073.44282    0.00618    0.03000   0.00000  261073.44282    0.00618 0.5000
 2594:  33  5 29 32  5 28                    261086.03400  261086.04714   -0.01314    0.03000   0.00000
 2595:  60 21 40 60 20 41                    261166.04600  261166.03421    0.01179    0.03000   0.00000  261166.03421    0.01179 0.5000
 2596:  60 21 39 60 20 40                    261166.04600  261166.03421    0.01179    0.03000   0.00000  261166.03421    0.01179 0.5000
 2597:  63 18 45 62 19 44                    261168.67690  261168.68086   -0.00396    0.03000   0.00000
 2598:  34  1 33 33  2 32                    261205.97200  261205.98387   -0.01187    0.03000   0.00000
 2599:  34  2 33 33  2 32                    261218.08900  261218.08475    0.00425    0.03000   0.00000
 2600:  34  1 33 33  1 32                    261223.38130  261223.38529   -0.00399    0.03000   0.00000
 2601:  34  2 33 33  1 32                    261235.47230  261235.48616   -0.01386    0.03000   0.00000
 2602:  59 21 38 59 20 39                    261253.81770  261253.80079    0.01691    0.03000   0.00000  261253.80079    0.01691 0.5000
 2603:  59 21 39 59 20 40                    261253.81770  261253.80079    0.01691    0.03000   0.00000  261253.80079    0.01691 0.5000
 2604:  58 21 37 58 20 38                    261336.91810  261336.91127    0.00683    0.03000   0.00000  261336.91127    0.00683 0.5000
 2605:  58 21 38 58 20 39                    261336.91810  261336.91127    0.00683    0.03000   0.00000  261336.91127    0.00683 0.5000
 2606:  33  7 27 32  7 26                    261387.89050  261387.90335   -0.01285    0.03000   0.00000  261387.90335   -0.01285 0.5000
 2607:  33  7 27 32  7 26                    261387.89050  261387.90335   -0.01285    0.03000   0.00000  261387.90335   -0.01285 0.5000
 2608:  57 21 36 57 20 37                    261415.53740  261415.53066    0.00674    0.03000   0.00000  261415.53066    0.00674 0.5000
 2609:  57 21 37 57 20 38                    261415.53740  261415.53066    0.00674    0.03000   0.00000  261415.53066    0.00674 0.5000
 2610:  21  8 14 20  7 13                    261445.80540  261445.75011    0.05529    0.03000   0.00000
 2611:  21  8 13 20  7 14                    261446.31340  261446.26861    0.04479    0.03000   0.00000
 2612:  56 21 35 56 20 36                    261489.81150  261489.82041   -0.00891    0.03000   0.00000  261489.82041   -0.00891 0.5000
 2613:  56 21 36 56 20 37                    261489.81150  261489.82041   -0.00891    0.03000   0.00000  261489.82041   -0.00891 0.5000
 2614:  58 15 43 57 16 42                    261506.19070  261506.20931   -0.01861    0.03000   0.00000
 2615:  33  7 26 32  7 25                    261543.47240  261543.48002   -0.00762    0.03000   0.00000
 2616:  55 21 34 55 20 35                    261559.93160  261559.93846   -0.00686    0.03000   0.00000  261559.93846   -0.00686 0.5000
 2617:  55 21 35 55 20 36                    261559.93160  261559.93846   -0.00686    0.03000   0.00000  261559.93846   -0.00686 0.5000
 2618:  33  6 28 32  6 27                    261615.62970  261615.63770   -0.00800    0.03000   0.00000
 2619:  54 21 33 54 20 34                    261626.04950  261626.03934    0.01016    0.03000   0.00000  261626.03934    0.01016 0.5000
 2620:  54 21 34 54 20 35                    261626.04950  261626.03934    0.01016    0.03000   0.00000  261626.03934    0.01016 0.5000
 2621:  53 21 32 53 20 33                    261688.26020  261688.27430   -0.01410    0.03000   0.00000  261688.27430   -0.01410 0.5000
 2622:  53 21 33 53 20 34                    261688.26020  261688.27430   -0.01410    0.03000   0.00000  261688.27430   -0.01410 0.5000
 2623:  52 21 31 52 20 32                    261746.79070  261746.79131   -0.00061    0.03000   0.00000  261746.79131   -0.00061 0.5000
 2624:  52 21 32 52 20 33                    261746.79070  261746.79131   -0.00061    0.03000   0.00000  261746.79131   -0.00061 0.5000
 2625:  51 21 30 51 20 31                    261801.71910  261801.73521   -0.01611    0.03000   0.00000  261801.73521   -0.01611 0.5000
 2626:  51 21 31 51 20 32                    261801.71910  261801.73521   -0.01611    0.03000   0.00000  261801.73521   -0.01611 0.5000
 2627:  35  4 31 34  5 30                    261809.33740  261809.31939    0.01801    0.03000   0.00000
 2628:  50 21 29 50 20 30                    261853.25150  261853.24770    0.00380    0.03000   0.00000  261853.24770    0.00380 0.5000
 2629:  50 21 30 50 20 31                    261853.25150  261853.24770    0.00380    0.03000   0.00000  261853.24770    0.00380 0.5000
 2630:  49 21 29 49 20 30                    261901.48030  261901.46745    0.01285    0.03000   0.00000  261901.46745    0.01285 0.5000
 2631:  49 21 28 49 20 29                    261901.48030  261901.46745    0.01285    0.03000   0.00000  261901.46745    0.01285 0.5000
 2632:  48 21 27 48 20 28                    261946.51040  261946.53015   -0.01975    0.03000   0.00000  261946.53015   -0.01975 0.5000
 2633:  48 21 28 48 20 29                    261946.51040  261946.53015   -0.01975    0.03000   0.00000  261946.53015   -0.01975 0.5000
 2634:  47 21 27 47 20 28                    261988.54870  261988.56854   -0.01984    0.03000   0.00000  261988.56854   -0.01984 0.5000
 2635:  47 21 26 47 20 27                    261988.54870  261988.56854   -0.01984    0.03000   0.00000  261988.56854   -0.01984 0.5000
 2636:  46 21 26 46 20 27                    262027.69100  262027.71246   -0.02146    0.03000   0.00000  262027.71246   -0.02146 0.5000
 2637:  46 21 25 46 20 26                    262027.69100  262027.71246   -0.02146    0.03000   0.00000  262027.71246   -0.02146 0.5000
 2638:  45 21 24 45 20 25                    262064.07020  262064.08889   -0.01869    0.03000   0.00000  262064.08889   -0.01869 0.5000
 2639:  45 21 25 45 20 26                    262064.07020  262064.08889   -0.01869    0.03000   0.00000  262064.08889   -0.01869 0.5000
 2640:  44 21 23 44 20 24                    262097.80840  262097.82201   -0.01361    0.03000   0.00000  262097.82201   -0.01361 0.5000
 2641:  44 21 24 44 20 25                    262097.80840  262097.82201   -0.01361    0.03000   0.00000  262097.82201   -0.01361 0.5000
 2642:  43 21 23 43 20 24                    262129.01870  262129.03321   -0.01451    0.03000   0.00000  262129.03321   -0.01451 0.5000
 2643:  43 21 22 43 20 23                    262129.01870  262129.03321   -0.01451    0.03000   0.00000  262129.03321   -0.01451 0.5000
 2644:  42 21 21 42 20 22                    262157.85150  262157.84111    0.01039    0.03000   0.00000  262157.84111    0.01039 0.5000
 2645:  42 21 22 42 20 23                    262157.85150  262157.84111    0.01039    0.03000   0.00000  262157.84111    0.01039 0.5000
 2646:  41 21 20 41 20 21                    262184.36770  262184.36162    0.00608    0.03000   0.00000  262184.36162    0.00608 0.5000
 2647:  41 21 21 41 20 22                    262184.36770  262184.36162    0.00608    0.03000   0.00000  262184.36162    0.00608 0.5000
 2648:  40 21 20 40 20 21                    262208.69110  262208.70793   -0.01683    0.03000   0.00000  262208.70793   -0.01683 0.5000
 2649:  40 21 19 40 20 20                    262208.69110  262208.70793   -0.01683    0.03000   0.00000  262208.70793   -0.01683 0.5000
 2650:  39 21 18 39 20 19                    262231.00040  262230.99056    0.00984    0.03000   0.00000  262230.99056    0.00984 0.5000
 2651:  39 21 19 39 20 20                    262231.00040  262230.99056    0.00984    0.03000   0.00000  262230.99056    0.00984 0.5000
 2652:  38 21 17 38 20 18                    262251.29890  262251.31734   -0.01844    0.03000   0.00000  262251.31734   -0.01844 0.5000
 2653:  38 21 18 38 20 19                    262251.29890  262251.31734   -0.01844    0.03000   0.00000  262251.31734   -0.01844 0.5000
 2654:  43  7 36 42  8 35                    262266.89870  262266.84515    0.05355    0.03000   0.00000
 2655:  37 21 17 37 20 18                    262269.81030  262269.79346    0.01684    0.03000   0.00000  262269.79346    0.01684 0.5000
 2656:  37 21 16 37 20 17                    262269.81030  262269.79346    0.01684    0.03000   0.00000  262269.79346    0.01684 0.5000
 2657:  36 21 15 36 20 16                    262286.50260  262286.52146   -0.01886    0.03000   0.00000  262286.52146   -0.01886 0.5000
 2658:  36 21 16 36 20 17                    262286.50260  262286.52146   -0.01886    0.03000   0.00000  262286.52146   -0.01886 0.5000
 2659:  35 21 15 35 20 16                    262301.60940  262301.60127    0.00813    0.03000   0.00000  262301.60127    0.00813 0.5000
 2660:  35 21 14 35 20 15                    262301.60940  262301.60127    0.00813    0.03000   0.00000  262301.60127    0.00813 0.5000
 2661:  34 21 13 34 20 14                    262315.12880  262315.13016   -0.00136    0.03000   0.00000  262315.13016   -0.00136 0.5000
 2662:  34 21 14 34 20 15                    262315.12880  262315.13016   -0.00136    0.03000   0.00000  262315.13016   -0.00136 0.5000
 2663:  33 21 13 33 20 14                    262327.18240  262327.20281   -0.02041    0.03000   0.00000  262327.20281   -0.02041 0.5000
 2664:  33 21 12 33 20 13                    262327.18240  262327.20281   -0.02041    0.03000   0.00000  262327.20281   -0.02041 0.5000
 2665:  32 21 12 32 20 13                    262337.91040  262337.91128   -0.00088    0.03000   0.00000  262337.91128   -0.00088 0.5000
 2666:  32 21 11 32 20 12                    262337.91040  262337.91128   -0.00088    0.03000   0.00000  262337.91128   -0.00088 0.5000
 2667:  31 21 10 31 20 11                    262347.35180  262347.34500    0.00680    0.03000   0.00000  262347.34500    0.00680 0.5000
 2668:  31 21 11 31 20 12                    262347.35180  262347.34500    0.00680    0.03000   0.00000  262347.34500    0.00680 0.5000
 2669:  30 21  9 30 20 10                    262355.57220  262355.59083   -0.01863    0.03000   0.00000  262355.59083   -0.01863 0.5000
 2670:  30 21 10 30 20 11                    262355.57220  262355.59083   -0.01863    0.03000   0.00000  262355.59083   -0.01863 0.5000
 2671:  29 21  8 29 20  9                    262362.73610  262362.73297    0.00313    0.03000   0.00000  262362.73297    0.00313 0.5000
 2672:  29 21  9 29 20 10                    262362.73610  262362.73297    0.00313    0.03000   0.00000  262362.73297    0.00313 0.5000
 2673:  28 21  8 28 20  9                    262368.84040  262368.85305   -0.01265    0.03000   0.00000  262368.85305   -0.01265 0.5000
 2674:  28 21  7 28 20  8                    262368.84040  262368.85305   -0.01265    0.03000   0.00000  262368.85305   -0.01265 0.5000
 2675:  27 21  6 27 20  7                    262374.03900  262374.03004    0.00896    0.03000   0.00000  262374.03004    0.00896 0.5000
 2676:  27 21  7 27 20  8                    262374.03900  262374.03004    0.00896    0.03000   0.00000  262374.03004    0.00896 0.5000
 2677:  26 21  6 26 20  7                    262378.34240  262378.34033    0.00207    0.03000   0.00000  262378.34033    0.00207 0.5000
 2678:  26 21  5 26 20  6                    262378.34240  262378.34033    0.00207    0.03000   0.00000  262378.34033    0.00207 0.5000
 2679:  25 21  5 25 20  6                    262381.87760  262381.85765    0.01995    0.03000   0.00000  262381.85765    0.01995 0.5000
 2680:  25 21  4 25 20  5                    262381.87760  262381.85765    0.01995    0.03000   0.00000  262381.85765    0.01995 0.5000
 2681:  24 21  4 24 20  5                    262384.66690  262384.65313    0.01377    0.03000   0.00000  262384.65313    0.01377 0.5000
 2682:  24 21  3 24 20  4                    262384.66690  262384.65313    0.01377    0.03000   0.00000  262384.65313    0.01377 0.5000
 2683:  23 21  2 23 20  3                    262386.80050  262386.79524    0.00526    0.03000   0.00000  262386.79524    0.00526 0.5000
 2684:  23 21  3 23 20  4                    262386.80050  262386.79524    0.00526    0.03000   0.00000  262386.79524    0.00526 0.5000
 2685:  22 21  2 22 20  3                    262388.35160  262388.34981    0.00179    0.03000   0.00000  262388.34981    0.00179 0.5000
 2686:  22 21  1 22 20  2                    262388.35160  262388.34981    0.00179    0.03000   0.00000  262388.34981    0.00179 0.5000
 2687:  21 21  1 21 20  2                    262389.37600  262389.38002   -0.00402    0.03000   0.00000  262389.38002   -0.00402 0.5000
 2688:  21 21  0 21 20  1                    262389.37600  262389.38002   -0.00402    0.03000   0.00000  262389.38002   -0.00402 0.5000
 2689:  13 13  1 12 12  0                    262591.37000  262591.39956   -0.02956    0.03000   0.00000  262591.39956   -0.02956 0.5000
 2690:  13 13  0 12 12  1                    262591.37000  262591.39956   -0.02956    0.03000   0.00000  262591.39956   -0.02956 0.5000
 2691:  33  6 27 32  6 26                    262755.79490  262755.75394    0.04096    0.03000   0.00000
 2692:  18 10  9 17  9  8                    263580.81220  263580.80344    0.00876    0.03000   0.00000  263580.80345    0.00875 0.5000
 2693:  18 10  8 17  9  9                    263580.81220  263580.80345    0.00875    0.03000   0.00000  263580.80345    0.00875 0.5000
 2694:  65 19 46 64 20 45                    263768.71130  263768.76595   -0.05465    0.03000   0.00000
 2695:  34  3 31 33  4 30                    263778.07190  263778.09404   -0.02214    0.03000   0.00000
 2696:  25  4 21 24  3 22                    263821.16860  263821.21037   -0.04177    0.03000   0.00000
 2697:  34  2 32 33  3 31                    263861.03140  263861.04288   -0.01148    0.03000   0.00000
 2698:  26  5 22 25  4 22                    263873.29000  263873.28606    0.00394    0.03000   0.00000
 2699:  23  7 17 22  6 16                    264002.35870  264002.39388   -0.03518    0.03000   0.00000
 2700:  23  7 16 22  6 16                    264005.88780  264005.88210    0.00570    0.03000   0.00000
 2701:  60 16 44 59 17 43                    264033.30970  264033.38514   -0.07544    0.03000   0.00000  264033.38514   -0.07544 0.5000
 2702:  60 16 44 59 17 43                    264033.30970  264033.38514   -0.07544    0.03000   0.00000  264033.38514   -0.07544 0.5000
 2703:  23  7 17 22  6 17                    264047.58980  264047.56889    0.02091    0.03000   0.00000
 2704:  23  7 16 22  6 17                    264051.05650  264051.05711   -0.00061    0.03000   0.00000
 2705:  34  3 32 33  3 31                    264128.91730  264128.92255   -0.00525    0.03000   0.00000
 2706:  33  4 29 32  4 28                    264130.43020  264130.43881   -0.00861    0.03000   0.00000
 2707:  34  2 32 33  2 31                    264229.49030  264229.49584   -0.00554    0.03000   0.00000
 2708:  33  4 30 32  3 29                    264383.42200  264383.41855    0.00345    0.03000   0.00000
 2709:  34  3 32 33  2 31                    264497.35180  264497.37552   -0.02372    0.03000   0.00000
 2710:  33  5 28 32  5 27                    264724.66890  264724.67412   -0.00522    0.03000   0.00000
 2711:  55 13 42 54 14 41                    264749.35950  264749.33506    0.02444    0.03000   0.00000
 2712:  25  6 20 24  5 19                    264920.02500  264920.01746    0.00754    0.03000   0.00000  264920.01746    0.00754 0.5000
 2713:  25  6 20 24  5 19                    264920.02500  264920.01746    0.00754    0.03000   0.00000  264920.01746    0.00754 0.5000
 2714:  25  6 19 24  5 19                    265119.57620  265119.56445    0.01175    0.03000   0.00000
 2715:  15 12  4 14 11  3                    265559.76950  265559.77459   -0.00509    0.03000   0.00000  265559.77459   -0.00509 0.5000
 2716:  15 12  3 14 11  4                    265559.76950  265559.77459   -0.00509    0.03000   0.00000  265559.77459   -0.00509 0.5000
 2717:  29  5 25 28  4 24                    265763.48810  265763.46915    0.01895    0.03000   0.00000
 2718:  35  0 35 34  0 34                    265869.07920  265869.10065   -0.02145    0.03000   0.00000  265869.06233    0.01687 0.1082
 2719:  35  1 35 34  1 34                    265869.07920  265869.02401    0.05519    0.03000   0.00000  265869.06233    0.01687 0.1082
 2720:  35  1 35 34  0 34                    265869.07920  265869.25626   -0.17706    0.03000   0.00000  265869.06233    0.01687 0.3918
 2721:  35  0 35 34  1 34                    265869.07920  265868.86841    0.21079    0.03000   0.00000  265869.06233    0.01687 0.3918
 2722:  67 20 47 66 21 46                    266371.27020  266371.27733   -0.00713    0.03000   0.00000
 2723:  20  9 12 19  8 11                    266479.83160  266479.86186   -0.03026    0.03000   0.00000
 2724:  25  6 20 24  5 20                    266509.78580  266509.76800    0.01780    0.03000   0.00000
 2725:  62 17 45 61 18 44                    266585.11890  266585.10618    0.01272    0.03000   0.00000  266585.10618    0.01272 0.5000
 2726:  62 17 45 61 18 44                    266585.11890  266585.10618    0.01272    0.03000   0.00000  266585.10618    0.01272 0.5000
 2727:  25  6 19 24  5 20                    266709.29000  266709.31499   -0.02499    0.03000   0.00000
 2728:  34  4 31 33  4 30                    266885.20220  266885.20056    0.00164    0.03000   0.00000
 2729:  28  5 23 27  4 23                    266905.87010  266905.86643    0.00367    0.03000   0.00000
 2730:  50 10 40 49 11 39                    266927.82200  266927.80551    0.01649    0.03000   0.00000
 2731:  26  1 25 25  0 25                    267041.68120  267041.68017    0.00103    0.03000   0.00000
 2732:  26  5 21 25  4 22                    267114.49250  267114.54118   -0.04868    0.03000   0.00000
 2733:  26  2 25 25  1 25                    267235.82180  267235.86678   -0.04498    0.03000   0.00000
 2734:  46  8 38 45  9 37                    267240.28060  267240.29485   -0.01425    0.03000   0.00000
 2735:  20  3 17 20  2 18                     26737.06000   26737.07214   -0.01214    0.05000   0.00000
 2736:  34  3 31 33  3 30                    267782.90770  267782.89913    0.00857    0.03000   0.00000
 2737:  22  4 19 22  3 19                     26782.66000   26782.67688   -0.01688    0.05000   0.00000
 2738:  34 27  7 33 27  6                    267953.82780  267953.86147   -0.03367    0.03000   0.00000  267953.86147   -0.03367 0.5000
 2739:  34 27  8 33 27  7                    267953.82780  267953.86147   -0.03367    0.03000   0.00000  267953.86147   -0.03367 0.5000
 2740:  34 26  9 33 26  8                    267954.45160  267954.38860    0.06300    0.03000   0.00000  267954.38860    0.06300 0.5000
 2741:  34 26  8 33 26  7                    267954.45160  267954.38860    0.06300    0.03000   0.00000  267954.38860    0.06300 0.5000
 2742:  34 25  9 33 25  8                    267956.23010  267956.23674   -0.00664    0.03000   0.00000  267956.23674   -0.00664 0.5000
 2743:  34 25 10 33 25  9                    267956.23010  267956.23674   -0.00664    0.03000   0.00000  267956.23674   -0.00664 0.5000
 2744:  34 30  4 33 30  3                    267958.75810  267958.87230   -0.11420    0.03000   0.00000  267958.87230   -0.11420 0.5000
 2745:  34 30  5 33 30  4                    267958.75810  267958.87230   -0.11420    0.03000   0.00000  267958.87230   -0.11420 0.5000
 2746:  34 31  3 33 31  2                    267962.51490  267962.40012    0.11478    0.03000   0.00000  267962.40012    0.11478 0.5000
 2747:  34 31  4 33 31  3                    267962.51490  267962.40012    0.11478    0.03000   0.00000  267962.40012    0.11478 0.5000
 2748:  34 23 11 33 23 10                    267964.65770  267964.64006    0.01764    0.03000   0.00000  267964.64006    0.01764 0.5000
 2749:  34 23 12 33 23 11                    267964.65770  267964.64006    0.01764    0.03000   0.00000  267964.64006    0.01764 0.5000
 2750:  34 22 12 33 22 11                    267971.68800  267971.67658    0.01142    0.03000   0.00000  267971.68225    0.00575 0.4745
 2751:  34 22 13 33 22 12                    267971.68800  267971.67658    0.01142    0.03000   0.00000  267971.68225    0.00575 0.4745
 2752:  34 33  2 33 33  1                    267971.68800  267971.78773   -0.09973    0.03000   0.00000  267971.68225    0.00575 0.0255
 2753:  34 33  1 33 33  0                    267971.68800  267971.78773   -0.09973    0.03000   0.00000  267971.68225    0.00575 0.0255
 2754:  34 21 14 33 21 13                    267981.00920  267981.02276   -0.01356    0.03000   0.00000  267981.02276   -0.01356 0.5000
 2755:  34 21 13 33 21 12                    267981.00920  267981.02276   -0.01356    0.03000   0.00000  267981.02276   -0.01356 0.5000
 2756:  34 20 15 33 20 14                    267993.09880  267993.09541    0.00339    0.03000   0.00000  267993.09541    0.00339 0.5000
 2757:  34 20 14 33 20 13                    267993.09880  267993.09541    0.00339    0.03000   0.00000  267993.09541    0.00339 0.5000
 2758:  34 19 16 33 19 15                    268008.43150  268008.42523    0.00627    0.03000   0.00000  268008.42523    0.00627 0.5000
 2759:  34 19 15 33 19 14                    268008.43150  268008.42523    0.00627    0.03000   0.00000  268008.42523    0.00627 0.5000
 2760:  34 18 16 33 18 15                    268027.69080  268027.69659   -0.00579    0.03000   0.00000  268027.69659   -0.00579 0.5000
 2761:  34 18 17 33 18 16                    268027.69080  268027.69659   -0.00579    0.03000   0.00000  268027.69659   -0.00579 0.5000
 2762:  34 17 17 33 17 16                    268051.81980  268051.80482    0.01498    0.03000   0.00000  268051.80482    0.01498 0.5000
 2763:  34 17 18 33 17 17                    268051.81980  268051.80482    0.01498    0.03000   0.00000  268051.80482    0.01498 0.5000
 2764:  34 16 19 33 16 18                    268081.95930  268081.94017    0.01913    0.03000   0.00000  268081.94017    0.01913 0.5000
 2765:  34 16 18 33 16 17                    268081.95930  268081.94017    0.01913    0.03000   0.00000  268081.94017    0.01913 0.5000
 2766:  34 15 20 33 15 19                    268119.71900  268119.71439    0.00461    0.03000   0.00000  268119.71439    0.00461 0.5000
 2767:  34 15 19 33 15 18                    268119.71900  268119.71439    0.00461    0.03000   0.00000  268119.71439    0.00461 0.5000
 2768:  34 14 21 33 14 20                    268167.34850  268167.35683   -0.00833    0.03000   0.00000  268167.35683   -0.00833 0.5000
 2769:  34 14 20 33 14 19                    268167.34850  268167.35683   -0.00833    0.03000   0.00000  268167.35683   -0.00833 0.5000
 2770:  34 13 22 33 13 21                    268228.03010  268228.02903    0.00107    0.03000   0.00000  268228.02903    0.00107 0.2500
 2771:  34 13 21 33 13 20                    268228.03010  268228.02903    0.00107    0.03000   0.00000  268228.02903    0.00107 0.2500
 2772:  34 13 22 33 13 21                    268228.03010  268228.02903    0.00107    0.03000   0.00000  268228.02903    0.00107 0.2500
 2773:  34 13 21 33 13 20                    268228.03010  268228.02903    0.00107    0.03000   0.00000  268228.02903    0.00107 0.2500
 2774:  34 12 22 33 12 21                    268306.36190  268306.35111    0.01079    0.03000   0.00000  268306.35108    0.01082 0.2500
 2775:  34 12 23 33 12 22                    268306.36190  268306.35104    0.01086    0.03000   0.00000  268306.35108    0.01082 0.2500
 2776:  34 12 22 33 12 21                    268306.36190  268306.35111    0.01079    0.03000   0.00000  268306.35108    0.01082 0.2500
 2777:  34 12 23 33 12 22                    268306.36190  268306.35104    0.01086    0.03000   0.00000  268306.35108    0.01082 0.2500
 2778:  93 22 71 93 21 72                    268390.90680  268390.82681    0.07999    0.03000   0.00000  268390.82885    0.07795 0.5000
 2779:  93 22 72 93 21 73                    268390.90680  268390.83088    0.07592    0.03000   0.00000  268390.82885    0.07795 0.5000
 2780:  34 11 23 33 11 22                    268409.34640  268409.33093    0.01547    0.03000   0.00000  268409.32977    0.01663 0.5000
 2781:  34 11 24 33 11 23                    268409.34640  268409.32861    0.01779    0.03000   0.00000  268409.32977    0.01663 0.5000
 2782:  17 11  6 16 10  7                    268517.17960  268517.18420   -0.00460    0.03000   0.00000  268517.18420   -0.00460 0.5000
 2783:  17 11  7 16 10  6                    268517.17960  268517.18420   -0.00460    0.03000   0.00000  268517.18420   -0.00460 0.5000
 2784:  34 10 24 33 10 23                    268548.10040  268548.14440   -0.04400    0.03000   0.00000
 2785:  52 11 41 51 12 40                    268652.19230  268652.20816   -0.01586    0.03000   0.00000
 2786:  34  9 26 33  9 25                    268741.00900  268741.00523    0.00377    0.03000   0.00000
 2787:  34  9 25 33  9 24                    268742.30050  268742.29511    0.00539    0.03000   0.00000
 2788:  35  1 34 34  2 33                    268744.84850  268744.84041    0.00809    0.03000   0.00000
 2789:  35  2 34 34  2 33                    268753.25710  268753.23441    0.02269    0.03000   0.00000
 2790:  35  1 34 34  1 33                    268756.94010  268756.94128   -0.00118    0.03000   0.00000
 2791:  35  2 34 34  1 33                    268765.32260  268765.33528   -0.01268    0.03000   0.00000
 2792:  29  4 25 28  3 25                    268776.37080  268776.38198   -0.01118    0.03000   0.00000
 2793:  34  5 30 33  5 29                    268859.34380  268859.35211   -0.00831    0.03000   0.00000
 2794:  69 21 48 68 22 47                    268972.64810  268972.63075    0.01735    0.03000   0.00000
 2795:  34  8 27 33  8 26                    269015.49940  269015.49312    0.00628    0.03000   0.00000  269015.49312    0.00628 0.5000
 2796:  34  8 27 33  8 26                    269015.49940  269015.49312    0.00628    0.03000   0.00000  269015.49312    0.00628 0.5000
 2797:  34  8 26 33  8 25                    269035.65010  269035.66099   -0.01089    0.03000   0.00000
 2798:  64 18 46 63 19 45                    269152.57040  269152.58047   -0.01007    0.03000   0.00000
 2799:  22  8 15 21  7 14                    269270.33140  269270.33123    0.00017    0.03000   0.00000
 2800:  22  8 14 21  7 15                    269271.36650  269271.36477    0.00173    0.03000   0.00000  269271.35497    0.01153 0.8216
 2801:  22  8 15 21  7 15                    269271.36650  269271.30983    0.05667    0.03000   0.00000  269271.35497    0.01153 0.1784
 2802:  34  7 28 33  7 27                    269368.87120  269368.88888   -0.01768    0.03000   0.00000  269368.88888   -0.01768 0.5000
 2803:  34  7 28 33  7 27                    269368.87120  269368.88888   -0.01768    0.03000   0.00000  269368.88888   -0.01768 0.5000
 2804:  27  4 24 26  3 24                    269484.06740  269484.07600   -0.00860    0.03000   0.00000
 2805:  38  5 33 37  6 32                    269526.55540  269526.49451    0.06089    0.03000   0.00000  269526.49451    0.06089 0.5000
 2806:  38  5 33 37  6 32                    269526.55540  269526.49451    0.06089    0.03000   0.00000  269526.49451    0.06089 0.5000
 2807:  34  6 29 33  6 28                    269549.12070  269549.12635   -0.00565    0.03000   0.00000
 2808:  59 15 44 58 16 43                    269587.74130  269587.73521    0.00609    0.03000   0.00000
 2809:  34  7 27 33  7 26                    269590.80710  269590.81186   -0.00476    0.03000   0.00000
 2810:  28  3 25 27  2 25                    269600.34760  269600.35104   -0.00344    0.03000   0.00000
 2811:  88 22 66 88 21 67                    269821.83860  269821.85715   -0.01855    0.03000   0.00000  269821.85737   -0.01877 0.5000
 2812:  88 22 67 88 21 68                    269821.83860  269821.85760   -0.01900    0.03000   0.00000  269821.85737   -0.01877 0.5000
 2813:  87 22 65 87 21 66                    270077.60900  270077.63877   -0.02977    0.03000   0.00000  270077.63892   -0.02992 0.5000
 2814:  87 22 66 87 21 67                    270077.60900  270077.63906   -0.03006    0.03000   0.00000  270077.63892   -0.02992 0.5000
 2815:  86 22 64 86 21 65                    270323.94970  270323.95957   -0.00987    0.03000   0.00000  270323.95966   -0.00996 0.5000
 2816:  86 22 65 86 21 66                    270323.94970  270323.95975   -0.01005    0.03000   0.00000  270323.95966   -0.00996 0.5000
 2817:  14 13  1 13 12  2                    270476.28980  270476.29459   -0.00479    0.03000   0.00000  270476.29459   -0.00479 0.5000
 2818:  14 13  2 13 12  1                    270476.28980  270476.29459   -0.00479    0.03000   0.00000  270476.29459   -0.00479 0.5000
 2819:  30  5 26 29  4 25                    270533.62790  270533.63146   -0.00356    0.03000   0.00000
 2820:  85 22 63 85 21 64                    270561.04630  270561.09302   -0.04672    0.03000   0.00000  270561.09308   -0.04678 0.5000
 2821:  85 22 64 85 21 65                    270561.04630  270561.09313   -0.04683    0.03000   0.00000  270561.09308   -0.04678 0.5000
 2822:  27  2 25 26  1 25                    270697.53140  270697.52416    0.00724    0.03000   0.00000
 2823:  54 12 42 53 13 41                    270708.05890  270708.13845   -0.07955    0.03000   0.00000
 2824:  84 22 63 84 21 64                    270789.28690  270789.30444   -0.01754    0.03000   0.00000  270789.30441   -0.01751 0.5000
 2825:  84 22 62 84 21 63                    270789.28690  270789.30437   -0.01747    0.03000   0.00000  270789.30441   -0.01751 0.5000
 2826:  34  4 31 33  3 30                    270890.00840  270890.00565    0.00275    0.03000   0.00000
 2827:  34  6 28 33  6 27                    271009.82740  271009.82834   -0.00094    0.03000   0.00000
 2828:  81 22 60 81 21 61                    271422.82970  271422.94339   -0.11369    0.03000   0.00000  271422.94338   -0.11368 0.5000
 2829:  81 22 59 81 21 60                    271422.82970  271422.94337   -0.11367    0.03000   0.00000  271422.94338   -0.11368 0.5000
 2830:  19 10  9 18  9 10                    271451.38820  271451.38476    0.00344    0.03000   0.00000  271451.38474    0.00346 0.5000
 2831:  19 10 10 18  9  9                    271451.38820  271451.38473    0.00347    0.03000   0.00000  271451.38474    0.00346 0.5000
 2832:  35  2 33 34  3 32                    271473.41310  271473.42295   -0.00985    0.03000   0.00000
 2833:  80 22 59 80 21 60                    271617.97020  271617.96821    0.00199    0.03000   0.00000  271617.96820    0.00200 0.5000
 2834:  80 22 58 80 21 59                    271617.97020  271617.96820    0.00200    0.03000   0.00000  271617.96820    0.00200 0.5000
 2835:  35  3 33 34  3 32                    271667.31480  271667.27648    0.03832    0.03000   0.00000
 2836:  24  7 18 23  6 17                    271728.35150  271728.36280   -0.01130    0.03000   0.00000
 2837:  66 19 47 65 20 46                    271729.31310  271729.23461    0.07849    0.03000   0.00000
 2838:  24  7 17 23  6 17                    271734.60080  271734.65998   -0.05918    0.03000   0.00000
 2839:  35  2 33 34  2 32                    271741.36980  271741.30263    0.06717    0.03000   0.00000
 2840:  34  4 30 33  4 29                    271752.61980  271752.62089   -0.00109    0.03000   0.00000
 2841:  24  7 18 23  6 18                    271804.32740  271804.33704   -0.00964    0.03000   0.00000
 2842:  79 22 58 79 21 59                    271805.32430  271805.28741    0.03689    0.03000   0.00000  271805.28741    0.03689 0.5000
 2843:  79 22 57 79 21 58                    271805.32430  271805.28740    0.03690    0.03000   0.00000  271805.28741    0.03689 0.5000
 2844:  24  7 17 23  6 18                    271810.63200  271810.63423   -0.00223    0.03000   0.00000
 2845:  41  6 35 40  7 34                    271906.40160  271906.40235   -0.00075    0.03000   0.00000
 2846:  35  3 33 34  2 32                    271935.15120  271935.15616   -0.00496    0.03000   0.00000
 2847:  36  4 32 35  5 31                    271983.70830  271983.70425    0.00405    0.03000   0.00000
 2848:  78 22 56 78 21 57                    271985.11280  271985.12475   -0.01195    0.03000   0.00000  271985.12475   -0.01195 0.5000
 2849:  78 22 57 78 21 58                    271985.11280  271985.12475   -0.01195    0.03000   0.00000  271985.12475   -0.01195 0.5000
 2850:  26  6 21 25  5 20                    272011.00760  272011.00383    0.00377    0.03000   0.00000  272011.00383    0.00377 0.5000
 2851:  26  6 21 25  5 20                    272011.00760  272011.00383    0.00377    0.03000   0.00000  272011.00383    0.00377 0.5000
 2852:  61 16 45 60 17 44                    272080.47090  272080.47608   -0.00518    0.03000   0.00000  272080.47608   -0.00518 0.5000
 2853:  61 16 45 60 17 44                    272080.47090  272080.47608   -0.00518    0.03000   0.00000  272080.47608   -0.00518 0.5000
 2854:  35  3 32 34  4 31                    272088.70850  272088.71101   -0.00251    0.03000   0.00000
 2855:  77 22 56 77 21 57                    272157.69240  272157.69817   -0.00577    0.03000   0.00000  272157.69817   -0.00577 0.5000
 2856:  77 22 55 77 21 56                    272157.69240  272157.69817   -0.00577    0.03000   0.00000  272157.69817   -0.00577 0.5000
 2857:  27  5 23 26  4 23                    272396.53020  272396.53309   -0.00289    0.03000   0.00000
 2858:  75 22 53 75 21 54                    272481.89060  272481.89753   -0.00693    0.03000   0.00000  272481.89753   -0.00693 0.5000
 2859:  75 22 54 75 21 55                    272481.89060  272481.89754   -0.00694    0.03000   0.00000  272481.89753   -0.00693 0.5000
 2860:  74 22 52 74 21 53                    272633.93880  272633.93257    0.00623    0.03000   0.00000  272633.93257    0.00623 0.5000
 2861:  74 22 53 74 21 54                    272633.93880  272633.93257    0.00623    0.03000   0.00000  272633.93257    0.00623 0.5000
 2862:  71 10 62 71  9 62                     27266.27000   27266.33453   -0.06453    0.05000   0.00000
 2863:  27  3 25 26  2 25                    272684.67960  272684.66260    0.01700    0.03000   0.00000
 2864:  73 22 51 73 21 52                    272779.53000  272779.52231    0.00769    0.03000   0.00000  272779.52231    0.00769 0.5000
 2865:  73 22 52 73 21 53                    272779.53000  272779.52231    0.00769    0.03000   0.00000  272779.52231    0.00769 0.5000
 2866:  34  5 29 33  5 28                    272886.24640  272886.24592    0.00048    0.03000   0.00000
 2867:  72 22 50 72 21 51                    272918.81070  272918.85923   -0.04853    0.03000   0.00000  272918.85923   -0.04853 0.5000
 2868:  72 22 51 72 21 52                    272918.81070  272918.85923   -0.04853    0.03000   0.00000  272918.85923   -0.04853 0.5000
 2869:  56 13 43 55 14 42                    272937.34870  272937.34658    0.00212    0.03000   0.00000
 2870:  71 22 49 71 21 50                    273052.15850  273052.13132    0.02718    0.03000   0.00000  273052.13132    0.02718 0.5000
 2871:  71 22 50 71 21 51                    273052.15850  273052.13132    0.02718    0.03000   0.00000  273052.13132    0.02718 0.5000
 2872:  70 22 49 70 21 50                    273179.48450  273179.52226   -0.03776    0.03000   0.00000  273179.52226   -0.03776 0.5000
 2873:  70 22 48 70 21 49                    273179.48450  273179.52226   -0.03776    0.03000   0.00000  273179.52226   -0.03776 0.5000
 2874:  44  7 37 43  8 36                    273218.71170  273218.72066   -0.00896    0.03000   0.00000
 2875:  69 22 48 69 21 49                    273301.20910  273301.21159   -0.00249    0.03000   0.00000  273301.21159   -0.00249 0.5000
 2876:  69 22 47 69 21 48                    273301.20910  273301.21159   -0.00249    0.03000   0.00000  273301.21159   -0.00249 0.5000
 2877:  36  0 36 35  0 35                    273405.17110  273405.21000   -0.03890    0.03000   0.00000  273405.18427   -0.01317 0.1080
 2878:  36  1 36 35  1 35                    273405.17110  273405.15854    0.01256    0.03000   0.00000  273405.18427   -0.01317 0.1080
 2879:  36  1 36 35  0 35                    273405.17110  273405.31414   -0.14304    0.03000   0.00000  273405.18427   -0.01317 0.3920
 2880:  36  0 36 35  1 35                    273405.17110  273405.05440    0.11670    0.03000   0.00000  273405.18427   -0.01317 0.3920
 2881:  16 12  5 15 11  4                    273441.96150  273441.98223   -0.02073    0.03000   0.00000  273441.98223   -0.02073 0.5000
 2882:  16 12  4 15 11  5                    273441.96150  273441.98223   -0.02073    0.03000   0.00000  273441.98223   -0.02073 0.5000
 2883:  67 22 45 67 21 46                    273528.17280  273528.18378   -0.01098    0.03000   0.00000  273528.18378   -0.01098 0.5000
 2884:  67 22 46 67 21 47                    273528.17280  273528.18378   -0.01098    0.03000   0.00000  273528.18378   -0.01098 0.5000
 2885:  66 22 45 66 21 46                    273633.75270  273633.80631   -0.05361    0.03000   0.00000  273633.80631   -0.05361 0.5000
 2886:  66 22 44 66 21 45                    273633.75270  273633.80631   -0.05361    0.03000   0.00000  273633.80631   -0.05361 0.5000
 2887:  65 22 43 65 21 44                    273734.40940  273734.40686    0.00254    0.03000   0.00000  273734.40686    0.00254 0.5000
 2888:  65 22 44 65 21 45                    273734.40940  273734.40686    0.00254    0.03000   0.00000  273734.40686    0.00254 0.5000
 2889:  29  5 24 28  4 24                    273770.69950  273770.69296    0.00654    0.03000   0.00000
 2890:  64 22 43 64 21 44                    273830.14850  273830.14635    0.00215    0.03000   0.00000  273830.14635    0.00215 0.5000
 2891:  64 22 42 64 21 43                    273830.14850  273830.14635    0.00215    0.03000   0.00000  273830.14635    0.00215 0.5000
 2892:  63 22 42 63 21 43                    273921.15200  273921.18231   -0.03031    0.03000   0.00000  273921.18231   -0.03031 0.5000
 2893:  63 22 41 63 21 42                    273921.15200  273921.18231   -0.03031    0.03000   0.00000  273921.18231   -0.03031 0.5000
 2894:  62 22 41 62 21 42                    274007.65970  274007.66905   -0.00935    0.03000   0.00000  274007.66905   -0.00935 0.5000
 2895:  62 22 40 62 21 41                    274007.65970  274007.66905   -0.00935    0.03000   0.00000  274007.66905   -0.00935 0.5000
 2896:  61 22 39 61 21 40                    274089.75230  274089.75767   -0.00537    0.03000   0.00000  274089.75767   -0.00537 0.5000
 2897:  61 22 40 61 21 41                    274089.75230  274089.75767   -0.00537    0.03000   0.00000  274089.75767   -0.00537 0.5000
 2898:  60 22 38 60 21 39                    274167.59220  274167.59621   -0.00401    0.03000   0.00000  274167.59621   -0.00401 0.5000
 2899:  60 22 39 60 21 40                    274167.59220  274167.59621   -0.00401    0.03000   0.00000  274167.59621   -0.00401 0.5000
 2900:  59 22 37 59 21 38                    274241.33760  274241.32970    0.00790    0.03000   0.00000  274241.32970    0.00790 0.5000
 2901:  59 22 38 59 21 39                    274241.33760  274241.32970    0.00790    0.03000   0.00000  274241.32970    0.00790 0.5000
 2902:  26  6 21 25  5 21                    274306.45120  274306.45823   -0.00703    0.03000   0.00000
 2903:  68 20 48 67 21 47                    274309.95210  274310.02358   -0.07148    0.03000   0.00000
 2904:  58 22 37 58 21 38                    274311.04410  274311.10025   -0.05615    0.03000   0.00000  274311.10025   -0.05615 0.5000
 2905:  58 22 36 58 21 37                    274311.04410  274311.10025   -0.05615    0.03000   0.00000  274311.10025   -0.05615 0.5000
 2906:  21  9 13 20  8 12                    274332.52950  274332.52534    0.00416    0.03000   0.00000
 2907:  57 22 36 57 21 37                    274377.03000  274377.04709   -0.01709    0.03000   0.00000  274377.04709   -0.01709 0.5000
 2908:  57 22 35 57 21 36                    274377.03000  274377.04709   -0.01709    0.03000   0.00000  274377.04709   -0.01709 0.5000
 2909:  56 22 35 56 21 36                    274439.31130  274439.30670    0.00460    0.03000   0.00000  274439.30670    0.00460 0.5000
 2910:  56 22 34 56 21 35                    274439.31130  274439.30670    0.00460    0.03000   0.00000  274439.30670    0.00460 0.5000
 2911:  35  4 32 34  4 31                    274476.03180  274476.03292   -0.00112    0.03000   0.00000
 2912:  55 22 34 55 21 35                    274497.99320  274498.01281   -0.01961    0.03000   0.00000  274498.01281   -0.01961 0.5000
 2913:  55 22 33 55 21 34                    274497.99320  274498.01281   -0.01961    0.03000   0.00000  274498.01281   -0.01961 0.5000
 2914:  54 22 32 54 21 33                    274553.34800  274553.29647    0.05153    0.03000   0.00000  274553.29647    0.05153 0.5000
 2915:  54 22 33 54 21 34                    274553.34800  274553.29647    0.05153    0.03000   0.00000  274553.29647    0.05153 0.5000
 2916:  63 17 46 62 18 45                    274602.00800  274601.99314    0.01486    0.03000   0.00000  274601.99314    0.01486 0.5000
 2917:  63 17 46 62 18 45                    274602.00800  274601.99314    0.01486    0.03000   0.00000  274601.99314    0.01486 0.5000
 2918:  53 22 31 53 21 32                    274605.27870  274605.28612   -0.00742    0.03000   0.00000  274605.28612   -0.00742 0.5000
 2919:  53 22 32 53 21 33                    274605.27870  274605.28612   -0.00742    0.03000   0.00000  274605.28612   -0.00742 0.5000
 2920:  26  6 20 25  5 21                    274619.08150  274619.09793   -0.01643    0.03000   0.00000
 2921:  52 22 30 52 21 31                    274654.10140  274654.10761   -0.00621    0.03000   0.00000  274654.10761   -0.00621 0.5000
 2922:  52 22 31 52 21 32                    274654.10140  274654.10761   -0.00621    0.03000   0.00000  274654.10761   -0.00621 0.5000
 2923:  51 22 30 51 21 31                    274699.89000  274699.88428    0.00572    0.03000   0.00000  274699.88428    0.00572 0.5000
 2924:  51 22 29 51 21 30                    274699.89000  274699.88428    0.00572    0.03000   0.00000  274699.88428    0.00572 0.5000
 2925:  50 22 29 50 21 30                    274742.72100  274742.73696   -0.01596    0.03000   0.00000  274742.73696   -0.01596 0.5000
 2926:  50 22 28 50 21 29                    274742.72100  274742.73696   -0.01596    0.03000   0.00000  274742.73696   -0.01596 0.5000
 2927:  49 22 28 49 21 29                    274782.78660  274782.78402    0.00258    0.03000   0.00000  274782.78402    0.00258 0.5000
 2928:  49 22 27 49 21 28                    274782.78660  274782.78402    0.00258    0.03000   0.00000  274782.78402    0.00258 0.5000
 2929:  48 22 27 48 21 28                    274820.14100  274820.14142   -0.00042    0.03000   0.00000  274820.14142   -0.00042 0.5000
 2930:  48 22 26 48 21 27                    274820.14100  274820.14142   -0.00042    0.03000   0.00000  274820.14142   -0.00042 0.5000
 2931:  47 22 25 47 21 26                    274854.91210  274854.92271   -0.01061    0.03000   0.00000  274854.92271   -0.01061 0.5000
 2932:  47 22 26 47 21 27                    274854.91210  274854.92271   -0.01061    0.03000   0.00000  274854.92271   -0.01061 0.5000
 2933:  46 22 25 46 21 26                    274887.24850  274887.23910    0.00940    0.03000   0.00000  274887.23910    0.00940 0.5000
 2934:  46 22 24 46 21 25                    274887.24850  274887.23910    0.00940    0.03000   0.00000  274887.23910    0.00940 0.5000
 2935:  45 22 23 45 21 24                    274917.19220  274917.19943   -0.00723    0.03000   0.00000  274917.19943   -0.00723 0.5000
 2936:  45 22 24 45 21 25                    274917.19220  274917.19943   -0.00723    0.03000   0.00000  274917.19943   -0.00723 0.5000
 2937:  49  9 40 48 10 39                    274940.73100  274940.76714   -0.03614    0.03000   0.00000
 2938:  44 22 22 44 21 23                    274944.88110  274944.91021   -0.02911    0.03000   0.00000  274944.91021   -0.02911 0.5000
 2939:  44 22 23 44 21 24                    274944.88110  274944.91021   -0.02911    0.03000   0.00000  274944.91021   -0.02911 0.5000
 2940:  43 22 22 43 21 23                    274970.47130  274970.47568   -0.00438    0.03000   0.00000  274970.47568   -0.00438 0.5000
 2941:  43 22 21 43 21 22                    274970.47130  274970.47568   -0.00438    0.03000   0.00000  274970.47568   -0.00438 0.5000
 2942:  42 22 20 42 21 21                    274994.00080  274993.99776    0.00304    0.03000   0.00000  274993.99776    0.00304 0.5000
 2943:  42 22 21 42 21 22                    274994.00080  274993.99776    0.00304    0.03000   0.00000  274993.99776    0.00304 0.5000
 2944:   8  2  6  8  1  8                     27501.29000   27501.34369   -0.05369    0.05000   0.00000
 2945:  41 22 20 41 21 21                    275015.56070  275015.57610   -0.01540    0.03000   0.00000  275015.57610   -0.01540 0.5000
 2946:  41 22 19 41 21 20                    275015.56070  275015.57610   -0.01540    0.03000   0.00000  275015.57610   -0.01540 0.5000
 2947:  40 22 19 40 21 20                    275035.31310  275035.30810    0.00500    0.03000   0.00000  275035.30810    0.00500 0.5000
 2948:  40 22 18 40 21 19                    275035.31310  275035.30810    0.00500    0.03000   0.00000  275035.30810    0.00500 0.5000
 2949:  39 22 18 39 21 19                    275053.27020  275053.28890   -0.01870    0.03000   0.00000  275053.28890   -0.01870 0.5000
 2950:  39 22 17 39 21 18                    275053.27020  275053.28890   -0.01870    0.03000   0.00000  275053.28890   -0.01870 0.5000
 2951:  38 22 17 38 21 18                    275069.63880  275069.61140    0.02740    0.03000   0.00000  275069.61140    0.02740 0.5000
 2952:  38 22 16 38 21 17                    275069.63880  275069.61140    0.02740    0.03000   0.00000  275069.61140    0.02740 0.5000
 2953:  37 22 16 37 21 17                    275084.36860  275084.36624    0.00236    0.03000   0.00000  275084.36624    0.00236 0.5000
 2954:  37 22 15 37 21 16                    275084.36860  275084.36624    0.00236    0.03000   0.00000  275084.36624    0.00236 0.5000
 2955:  36 22 15 36 21 16                    275097.61980  275097.64187   -0.02207    0.03000   0.00000  275097.64187   -0.02207 0.5000
 2956:  36 22 14 36 21 15                    275097.61980  275097.64187   -0.02207    0.03000   0.00000  275097.64187   -0.02207 0.5000
 2957:  35 22 14 35 21 15                    275109.53860  275109.52446    0.01414    0.03000   0.00000  275109.52446    0.01414 0.5000
 2958:  35 22 13 35 21 14                    275109.53860  275109.52446    0.01414    0.03000   0.00000  275109.52446    0.01414 0.5000
 2959:  34 22 13 34 21 14                    275120.10780  275120.09798    0.00982    0.03000   0.00000  275120.09798    0.00982 0.5000
 2960:  34 22 12 34 21 13                    275120.10780  275120.09798    0.00982    0.03000   0.00000  275120.09798    0.00982 0.5000
 2961:  33 22 12 33 21 13                    275129.42720  275129.44416   -0.01696    0.03000   0.00000  275129.44416   -0.01696 0.5000
 2962:  33 22 11 33 21 12                    275129.42720  275129.44416   -0.01696    0.03000   0.00000  275129.44416   -0.01696 0.5000
 2963:  32 22 10 32 21 11                    275137.64200  275137.64251   -0.00051    0.03000   0.00000  275137.64251   -0.00051 0.5000
 2964:  32 22 11 32 21 12                    275137.64200  275137.64251   -0.00051    0.03000   0.00000  275137.64251   -0.00051 0.5000
 2965:  31 22 10 31 21 11                    275144.76290  275144.77030   -0.00740    0.03000   0.00000  275144.77030   -0.00740 0.5000
 2966:  31 22  9 31 21 10                    275144.76290  275144.77030   -0.00740    0.03000   0.00000  275144.77030   -0.00740 0.5000
 2967:  30 22  9 30 21 10                    275150.92080  275150.90258    0.01822    0.03000   0.00000  275150.90258    0.01822 0.5000
 2968:  30 22  8 30 21  9                    275150.92080  275150.90258    0.01822    0.03000   0.00000  275150.90258    0.01822 0.5000
 2969:  29 22  7 29 21  8                    275156.12000  275156.11213    0.00787    0.03000   0.00000  275156.11213    0.00787 0.5000
 2970:  29 22  8 29 21  9                    275156.12000  275156.11213    0.00787    0.03000   0.00000  275156.11213    0.00787 0.5000
 2971:  28 22  6 28 21  7                    275160.47050  275160.46953    0.00097    0.03000   0.00000  275160.46953    0.00097 0.5000
 2972:  28 22  7 28 21  8                    275160.47050  275160.46953    0.00097    0.03000   0.00000  275160.46953    0.00097 0.5000
 2973:  27 22  6 27 21  7                    275164.03740  275164.04308   -0.00568    0.03000   0.00000  275164.04308   -0.00568 0.5000
 2974:  27 22  5 27 21  6                    275164.03740  275164.04308   -0.00568    0.03000   0.00000  275164.04308   -0.00568 0.5000
 2975:  26 22  4 26 21  5                    275166.88210  275166.89884   -0.01674    0.03000   0.00000  275166.89884   -0.01674 0.5000
 2976:  26 22  5 26 21  6                    275166.88210  275166.89884   -0.01674    0.03000   0.00000  275166.89884   -0.01674 0.5000
 2977:  25 22  4 25 21  5                    275169.09010  275169.10061   -0.01051    0.03000   0.00000  275169.10061   -0.01051 0.5000
 2978:  25 22  3 25 21  4                    275169.09010  275169.10061   -0.01051    0.03000   0.00000  275169.10061   -0.01051 0.5000
 2979:  24 22  2 24 21  3                    275170.68280  275170.70991   -0.02711    0.03000   0.00000  275170.70991   -0.02711 0.5000
 2980:  24 22  3 24 21  4                    275170.68280  275170.70991   -0.02711    0.03000   0.00000  275170.70991   -0.02711 0.5000
 2981:  23 22  2 23 21  3                    275171.78390  275171.78601   -0.00211    0.03000   0.00000  275171.78601   -0.00211 0.5000
 2982:  23 22  1 23 21  2                    275171.78390  275171.78601   -0.00211    0.03000   0.00000  275171.78601   -0.00211 0.5000
 2983:  22 22  1 22 21  2                    275172.45530  275172.38587    0.06943    0.03000   0.00000  275172.38587    0.06943 0.5000
 2984:  22 22  0 22 21  1                    275172.45530  275172.38587    0.06943    0.03000   0.00000  275172.38587    0.06943 0.5000
 2985:  35  3 32 34  3 31                    275195.83210  275195.81753    0.01457    0.03000   0.00000
 2986:  31  5 27 30  4 26                    275213.60790  275213.61874   -0.01084    0.03000   0.00000
 2987:  58 14 44 57 15 43                    275273.34280  275273.46209   -0.11929    0.03000   0.00000
 2988:  51 10 41 50 11 40                    275483.26340  275483.25817    0.00523    0.03000   0.00000
 2989:  35 27  9 34 27  8                    275817.06390  275816.98907    0.07483    0.03000   0.00000  275817.08828   -0.02438 0.2717
 2990:  35 27  8 34 27  7                    275817.06390  275816.98907    0.07483    0.03000   0.00000  275817.08828   -0.02438 0.2717
 2991:  35 28  8 34 28  7                    275817.06390  275817.20633   -0.14243    0.03000   0.00000  275817.08828   -0.02438 0.2283
 2992:  35 28  7 34 28  6                    275817.06390  275817.20633   -0.14243    0.03000   0.00000  275817.08828   -0.02438 0.2283
 2993:  35 26 10 34 26  9                    275818.08110  275818.03595    0.04515    0.03000   0.00000  275818.03595    0.04515 0.5000
 2994:  35 26  9 34 26  8                    275818.08110  275818.03595    0.04515    0.03000   0.00000  275818.03595    0.04515 0.5000
 2995:  35 29  6 34 29  5                    275818.57040  275818.55630    0.01410    0.03000   0.00000  275818.55630    0.01410 0.5000
 2996:  35 29  7 34 29  6                    275818.57040  275818.55630    0.01410    0.03000   0.00000  275818.55630    0.01410 0.5000
 2997:  35 25 10 34 25  9                    275820.59250  275820.50530    0.08720    0.03000   0.00000  275820.50530    0.08720 0.5000
 2998:  35 25 11 34 25 10                    275820.59250  275820.50530    0.08720    0.03000   0.00000  275820.50530    0.08720 0.5000
 2999:  35 24 12 34 24 11                    275824.58120  275824.58919   -0.00799    0.03000   0.00000  275824.51234    0.06886 0.3924
 3000:  35 24 11 34 24 10                    275824.58120  275824.58919   -0.00799    0.03000   0.00000  275824.51234    0.06886 0.3924
 3001:  35 31  5 34 31  4                    275824.58120  275824.23216    0.34904    0.03000   0.00000  275824.51234    0.06886 0.1076
 3002:  35 31  4 34 31  3                    275824.58120  275824.23216    0.34904    0.03000   0.00000  275824.51234    0.06886 0.1076
 3003:  35 32  3 34 32  2                    275828.39210  275828.38731    0.00479    0.03000   0.00000  275828.38731    0.00479 0.5000
 3004:  35 32  4 34 32  3                    275828.39210  275828.38731    0.00479    0.03000   0.00000  275828.38731    0.00479 0.5000
 3005:  35 23 12 34 23 11                    275830.51030  275830.52261   -0.01231    0.03000   0.00000  275830.52261   -0.01231 0.5000
 3006:  35 23 13 34 23 12                    275830.51030  275830.52261   -0.01231    0.03000   0.00000  275830.52261   -0.01231 0.5000
 3007:  35 33  3 34 33  2                    275833.32720  275833.32785   -0.00065    0.03000   0.00000  275833.32785   -0.00065 0.5000
 3008:  35 33  2 34 33  1                    275833.32720  275833.32785   -0.00065    0.03000   0.00000  275833.32785   -0.00065 0.5000
 3009:  35 22 13 34 22 12                    275838.60020  275838.59547    0.00473    0.03000   0.00000  275838.61341   -0.01321 0.4776
 3010:  35 22 14 34 22 13                    275838.60020  275838.59547    0.00473    0.03000   0.00000  275838.61341   -0.01321 0.4776
 3011:  35 34  2 34 34  1                    275838.60020  275838.99675   -0.39655    0.03000   0.00000  275838.61341   -0.01321 0.0224
 3012:  35 34  1 34 34  0                    275838.60020  275838.99675   -0.39655    0.03000   0.00000  275838.61341   -0.01321 0.0224
 3013:  35 21 14 34 21 13                    275849.16260  275849.16899   -0.00639    0.03000   0.00000  275849.16899   -0.00639 0.5000
 3014:  35 21 15 34 21 14                    275849.16260  275849.16899   -0.00639    0.03000   0.00000  275849.16899   -0.00639 0.5000
 3015:  35 20 15 34 20 14                    275862.70910  275862.69788    0.01122    0.03000   0.00000  275862.69788    0.01122 0.5000
 3016:  35 20 16 34 20 15                    275862.70910  275862.69788    0.01122    0.03000   0.00000  275862.69788    0.01122 0.5000
 3017:  35 19 17 34 19 16                    275879.74920  275879.76125   -0.01205    0.03000   0.00000  275879.76125   -0.01205 0.5000
 3018:  35 19 16 34 19 15                    275879.74920  275879.76125   -0.01205    0.03000   0.00000  275879.76125   -0.01205 0.5000
 3019:  35 18 17 34 18 16                    275901.12770  275901.10616    0.02154    0.03000   0.00000  275901.10616    0.02154 0.5000
 3020:  35 18 18 34 18 17                    275901.12770  275901.10616    0.02154    0.03000   0.00000  275901.10616    0.02154 0.5000
 3021:  35 17 18 34 17 17                    275927.70720  275927.71026   -0.00306    0.03000   0.00000  275927.71026   -0.00306 0.5000
 3022:  35 17 19 34 17 18                    275927.70720  275927.71026   -0.00306    0.03000   0.00000  275927.71026   -0.00306 0.5000
 3023:  35 16 19 34 16 18                    275960.86010  275960.87398   -0.01388    0.03000   0.00000  275960.87398   -0.01388 0.5000
 3024:  35 16 20 34 16 19                    275960.86010  275960.87398   -0.01388    0.03000   0.00000  275960.87398   -0.01388 0.5000
 3025:  35 15 20 34 15 19                    276002.35040  276002.35945   -0.00905    0.03000   0.00000  276002.35945   -0.00905 0.5000
 3026:  35 15 21 34 15 20                    276002.35040  276002.35945   -0.00905    0.03000   0.00000  276002.35945   -0.00905 0.5000
 3027:  35 14 22 34 14 21                    276054.63010  276054.60637    0.02373    0.03000   0.00000  276054.60637    0.02373 0.5000
 3028:  35 14 21 34 14 20                    276054.63010  276054.60637    0.02373    0.03000   0.00000  276054.60637    0.02373 0.5000
 3029:  35 13 22 34 13 21                    276121.08890  276121.07933    0.00957    0.03000   0.00000  276121.07932    0.00958 0.2500
 3030:  35 13 23 34 13 22                    276121.08890  276121.07932    0.00958    0.03000   0.00000  276121.07932    0.00958 0.2500
 3031:  35 13 22 34 13 21                    276121.08890  276121.07933    0.00957    0.03000   0.00000  276121.07932    0.00958 0.2500
 3032:  35 13 23 34 13 22                    276121.08890  276121.07932    0.00958    0.03000   0.00000  276121.07932    0.00958 0.2500
 3033:  35 12 23 34 12 22                    276206.85270  276206.85137    0.00133    0.03000   0.00000  276206.85131    0.00139 0.2500
 3034:  35 12 24 34 12 23                    276206.85270  276206.85124    0.00146    0.03000   0.00000  276206.85131    0.00139 0.2500
 3035:  35 12 23 34 12 22                    276206.85270  276206.85137    0.00133    0.03000   0.00000  276206.85131    0.00139 0.2500
 3036:  35 12 24 34 12 23                    276206.85270  276206.85124    0.00146    0.03000   0.00000  276206.85131    0.00139 0.2500
 3037:  36  1 35 35  2 34                    276280.93870  276280.92105    0.01765    0.03000   0.00000
 3038:  36  2 35 35  2 34                    276286.73040  276286.73031    0.00009    0.03000   0.00000
 3039:  36  1 35 35  1 34                    276289.30930  276289.31505   -0.00575    0.03000   0.00000
 3040:  36  2 35 35  1 34                    276295.10990  276295.12431   -0.01441    0.03000   0.00000
 3041:  35 11 24 34 11 23                    276319.64710  276319.64143    0.00567    0.03000   0.00000  276319.63928    0.00782 0.5000
 3042:  35 11 25 34 11 24                    276319.64710  276319.63712    0.00998    0.03000   0.00000  276319.63928    0.00782 0.5000
 3043:  18 11  7 17 10  8                    276394.23880  276394.23687    0.00193    0.03000   0.00000  276394.23687    0.00193 0.5000
 3044:  18 11  8 17 10  7                    276394.23880  276394.23687    0.00193    0.03000   0.00000  276394.23687    0.00193 0.5000
 3045:  35 10 25 34 10 24                    276471.78790  276471.83467   -0.04677    0.03000   0.00000
 3046:  26  4 22 25  3 23                    276502.00750  276501.95479    0.05271    0.03000   0.00000
 3047:  35  5 31 34  5 30                    276605.24060  276605.24936   -0.00876    0.03000   0.00000
 3048:  35  9 27 34  9 26                    276683.41060  276683.37197    0.03863    0.03000   0.00000
 3049:  35  9 26 34  9 25                    276685.47080  276685.46928    0.00152    0.03000   0.00000
 3050:  27  5 22 26  4 23                    276873.89610  276873.86843    0.02767    0.03000   0.00000
 3051:  35  8 28 34  8 27                    276982.68820  276982.67486    0.01334    0.03000   0.00000  276982.67486    0.01334 0.5000
 3052:  35  8 28 34  8 27                    276982.68820  276982.67486    0.01334    0.03000   0.00000  276982.67486    0.01334 0.5000
 3053:  35  8 27 34  8 26                    277013.27930  277013.27881    0.00049    0.03000   0.00000
 3054:  53 11 42 52 12 41                    277032.75020  277032.74904    0.00116    0.03000   0.00000
 3055:  23  8 16 22  7 15                    277083.32120  277083.30878    0.01242    0.03000   0.00000
 3056:  23  8 16 22  7 16                    277085.19070  277085.18586    0.00484    0.03000   0.00000  277085.27832   -0.08762 0.1804
 3057:  23  8 15 22  7 16                    277085.19070  277085.29867   -0.10797    0.03000   0.00000  277085.27832   -0.08762 0.8196
 3058:  47  8 39 46  9 38                    277086.84980  277086.84916    0.00064    0.03000   0.00000
 3059:  65 18 47 64 19 46                    277142.47660  277142.43999    0.03661    0.03000   0.00000
 3060:  35  7 29 34  7 28                    277349.93170  277349.93809   -0.00639    0.03000   0.00000  277349.93809   -0.00639 0.5000
 3061:  35  7 29 34  7 28                    277349.93170  277349.93809   -0.00639    0.03000   0.00000  277349.93809   -0.00639 0.5000
 3062:  35  6 30 34  6 29                    277466.21220  277466.21393   -0.00173    0.03000   0.00000
 3063:  27  1 26 26  0 26                    277534.98960  277535.00802   -0.01842    0.03000   0.00000
 3064:  35  4 32 34  3 31                    277583.14080  277583.13944    0.00136    0.03000   0.00000
 3065:  35  7 28 34  7 27                    277661.39060  277661.38077    0.00983    0.03000   0.00000
 3066:  27  2 26 26  1 26                    277673.68650  277673.69448   -0.00798    0.03000   0.00000
 3067:  60 15 45 59 16 44                    277680.80200  277680.82872   -0.02672    0.03000   0.00000
 3068:  15 13  3 14 12  2                    278360.29130  278360.31092   -0.01962    0.03000   0.00000  278360.31092   -0.01962 0.5000
 3069:  15 13  2 14 12  3                    278360.29130  278360.31092   -0.01962    0.03000   0.00000  278360.31092   -0.01962 0.5000
 3070:  30  4 26 29  3 26                    278887.37020  278887.38994   -0.01974    0.03000   0.00000
 3071:  27  6 22 26  5 21                    278894.51750  278894.50115    0.01635    0.03000   0.00000  278894.50115    0.01635 0.5000
 3072:  27  6 22 26  5 21                    278894.51750  278894.50115    0.01635    0.03000   0.00000  278894.50115    0.01635 0.5000
 3073:  39  6 34 39  5 34                     27906.26000   27906.26580   -0.00580    0.05000   0.00000
 3074:  36  2 34 35  3 33                    279062.09610  279062.09475    0.00135    0.03000   0.00000
 3075:  36  3 34 35  3 33                    279201.77760  279201.78288   -0.00528    0.03000   0.00000
 3076:  28  4 25 27  3 25                    279236.79830  279236.80552   -0.00722    0.03000   0.00000
 3077:  36  2 34 35  2 33                    279255.93250  279255.94828   -0.01578    0.03000   0.00000
 3078:  35  6 29 34  6 28                    279296.41920  279296.42832   -0.00912    0.03000   0.00000
 3079:  35  4 31 34  4 30                    279299.35390  279299.36571   -0.01181    0.03000   0.00000
 3080:  20 10 11 19  9 10                    279318.24820  279318.24469    0.00351    0.03000   0.00000  279318.24473    0.00347 0.5000
 3081:  20 10 10 19  9 11                    279318.24820  279318.24477    0.00343    0.03000   0.00000  279318.24473    0.00347 0.5000
 3082:  27  6 21 26  5 21                    279374.20900  279374.21664   -0.00764    0.03000   0.00000
 3083:  36  3 34 35  2 33                    279395.64160  279395.63641    0.00519    0.03000   0.00000
 3084:  25  7 19 24  6 18                    279419.78120  279419.78521   -0.00401    0.03000   0.00000
 3085:  25  7 19 24  6 19                    279544.38080  279544.36957    0.01123    0.03000   0.00000
 3086:  25  7 18 24  6 19                    279555.42140  279555.43874   -0.01734    0.03000   0.00000
 3087:  63  9 55 63  8 55                     27957.27000   27957.27533   -0.00533    0.05000   0.00000
 3088:  67 19 48 66 20 47                    279694.49770  279694.49060    0.00710    0.03000   0.00000
 3089:  32  5 28 31  4 27                    279855.62120  279855.61910    0.00210    0.03000   0.00000
 3090:  62 16 46 61 17 45                    280136.98910  280136.97857    0.01053    0.03000   0.00000  280136.97857    0.01053 0.5000
 3091:  62 16 46 61 17 45                    280136.98910  280136.97857    0.01053    0.03000   0.00000  280136.97857    0.01053 0.5000
 3092:  36  3 33 35  4 32                    280233.49020  280233.49996   -0.00976    0.03000   0.00000
 3093:  30  5 25 29  4 25                    280907.34750  280907.34568    0.00182    0.03000   0.00000
 3094:  37  0 37 36  0 36                    280939.74080  280939.77771   -0.03691    0.03000   0.00000  280939.76045   -0.01965 0.1079
 3095:  37  1 37 36  1 36                    280939.74080  280939.74320   -0.00240    0.03000   0.00000  280939.76045   -0.01965 0.1079
 3096:  37  1 37 36  0 36                    280939.74080  280939.84734   -0.10654    0.03000   0.00000  280939.76045   -0.01965 0.3921
 3097:  37  0 37 36  1 36                    280939.74080  280939.67356    0.06724    0.03000   0.00000  280939.76045   -0.01965 0.3921
 3098:  29  3 26 28  2 26                    280974.29860  280974.30909   -0.01049    0.03000   0.00000
 3099:  35  5 30 34  5 29                    280982.75910  280982.76633   -0.00723    0.03000   0.00000
 3100:  39  5 34 38  6 33                    281011.95210  281011.96010   -0.00800    0.03000   0.00000  281011.96010   -0.00800 0.5000
 3101:  39  5 34 38  6 33                    281011.95210  281011.96010   -0.00800    0.03000   0.00000  281011.96010   -0.00800 0.5000
 3102:  28  5 24 27  4 24                    281061.46000  281061.46429   -0.00429    0.03000   0.00000
 3103:  57 13 44 56 14 43                    281144.30700  281144.32246   -0.01546    0.03000   0.00000
 3104:  17 12  5 16 11  6                    281322.71870  281322.72717   -0.00847    0.03000   0.00000  281322.72717   -0.00847 0.5000
 3105:  17 12  6 16 11  5                    281322.71870  281322.72717   -0.00847    0.03000   0.00000  281322.72717   -0.00847 0.5000
 3106:  28  2 26 27  1 26                    281515.53810  281515.49525    0.04285    0.03000   0.00000
 3107:  37  4 33 36  5 32                    281865.94850  281865.94411    0.00439    0.03000   0.00000
 3108:  36  4 33 35  4 32                    282052.00030  282051.99639    0.00391    0.03000   0.00000
 3109:  27  6 22 26  5 22                    282135.74740  282135.75626   -0.00886    0.03000   0.00000
 3110:  22  9 14 21  8 13                    282178.49210  282178.49396   -0.00186    0.03000   0.00000
 3111:  69 20 49 68 21 48                    282252.49120  282252.54785   -0.05665    0.03000   0.00000
 3112:  27  6 21 26  5 22                    282615.46020  282615.47175   -0.01155    0.03000   0.00000
 3113:  36  3 33 35  3 32                    282620.81970  282620.82187   -0.00217    0.03000   0.00000
 3114:  64 17 47 63 18 46                    282626.57800  282626.54451    0.03349    0.03000   0.00000  282626.54451    0.03349 0.5000
 3115:  64 17 47 63 18 46                    282626.57800  282626.54451    0.03349    0.03000   0.00000  282626.54451    0.03349 0.5000
 3116:  28  3 26 27  2 26                    283030.02790  283030.03624   -0.00834    0.03000   0.00000
 3117:  14 14  1 13 13  0                    283274.46910  283274.46171    0.00739    0.03000   0.00000  283274.46171    0.00739 0.5000
 3118:  14 14  0 13 13  1                    283274.46910  283274.46171    0.00739    0.03000   0.00000  283274.46171    0.00739 0.5000
 3119:  88 23 65 88 22 66                    283447.65260  283447.67088   -0.01828    0.03000   0.00000  283447.67089   -0.01829 0.5000
 3120:  88 23 66 88 22 67                    283447.65260  283447.67090   -0.01830    0.03000   0.00000  283447.67089   -0.01829 0.5000
 3121:  10  2  9 10  1 10                     28364.70000   28364.73454   -0.03454    0.05000   0.00000
 3122:  87 23 64 87 22 65                    283664.17990  283664.19326   -0.01336    0.03000   0.00000  283664.19326   -0.01336 0.5000
 3123:  87 23 65 87 22 66                    283664.17990  283664.19327   -0.01337    0.03000   0.00000  283664.19326   -0.01336 0.5000
 3124:  36 28  9 35 28  8                    283678.41020  283678.29342    0.11678    0.03000   0.00000  283678.42969   -0.01949 0.2302
 3125:  36 28  8 35 28  7                    283678.41020  283678.29342    0.11678    0.03000   0.00000  283678.42969   -0.01949 0.2302
 3126:  36 27 10 35 27  9                    283678.41020  283678.54601   -0.13581    0.03000   0.00000  283678.42969   -0.01949 0.2698
 3127:  36 27  9 35 27  8                    283678.41020  283678.54601   -0.13581    0.03000   0.00000  283678.42969   -0.01949 0.2698
 3128:  36 29  8 35 29  7                    283679.29630  283679.25500    0.04130    0.03000   0.00000  283679.25500    0.04130 0.5000
 3129:  36 29  7 35 29  6                    283679.29630  283679.25500    0.04130    0.03000   0.00000  283679.25500    0.04130 0.5000
 3130:  36 26 11 35 26 10                    283680.15770  283680.15571    0.00199    0.03000   0.00000  283680.15571    0.00199 0.5000
 3131:  36 26 10 35 26  9                    283680.15770  283680.15571    0.00199    0.03000   0.00000  283680.15571    0.00199 0.5000
 3132:  36 30  6 35 30  5                    283681.31020  283681.31124   -0.00104    0.03000   0.00000  283681.31124   -0.00104 0.5000
 3133:  36 30  7 35 30  6                    283681.31020  283681.31124   -0.00104    0.03000   0.00000  283681.31124   -0.00104 0.5000
 3134:  36 25 12 35 25 11                    283683.22120  283683.29469   -0.07349    0.03000   0.00000  283683.29469   -0.07349 0.5000
 3135:  36 25 11 35 25 10                    283683.22120  283683.29469   -0.07349    0.03000   0.00000  283683.29469   -0.07349 0.5000
 3136:  36 31  6 35 31  5                    283684.44290  283684.36162    0.08128    0.03000   0.00000  283684.36162    0.08128 0.5000
 3137:  36 31  5 35 31  4                    283684.44290  283684.36162    0.08128    0.03000   0.00000  283684.36162    0.08128 0.5000
 3138:  36 24 13 35 24 12                    283688.21010  283688.17189    0.03821    0.03000   0.00000  283688.20064    0.00946 0.4036
 3139:  36 24 12 35 24 11                    283688.21010  283688.17189    0.03821    0.03000   0.00000  283688.20064    0.00946 0.4036
 3140:  36 32  5 35 32  4                    283688.21010  283688.32101   -0.11091    0.03000   0.00000  283688.20064    0.00946 0.0964
 3141:  36 32  4 35 32  3                    283688.21010  283688.32101   -0.11091    0.03000   0.00000  283688.20064    0.00946 0.0964
 3142:  36 33  4 35 33  3                    283693.04590  283693.11697   -0.07107    0.03000   0.00000  283693.11697   -0.07107 0.5000
 3143:  36 33  3 35 33  2                    283693.04590  283693.11697   -0.07107    0.03000   0.00000  283693.11697   -0.07107 0.5000
 3144:  36 23 14 35 23 13                    283695.05920  283695.04291    0.01629    0.03000   0.00000  283695.04291    0.01629 0.5000
 3145:  36 23 13 35 23 12                    283695.05920  283695.04291    0.01629    0.03000   0.00000  283695.04291    0.01629 0.5000
 3146:  36 34  2 35 34  1                    283698.64240  283698.68751   -0.04511    0.03000   0.00000  283698.68751   -0.04511 0.5000
 3147:  36 34  3 35 34  2                    283698.64240  283698.68751   -0.04511    0.03000   0.00000  283698.68751   -0.04511 0.5000
 3148:  36 22 14 35 22 13                    283704.20950  283704.22320   -0.01370    0.03000   0.00000  283704.25298   -0.04348 0.4803
 3149:  36 22 15 35 22 14                    283704.20950  283704.22320   -0.01370    0.03000   0.00000  283704.25298   -0.04348 0.4803
 3150:  36 35  2 35 35  1                    283704.20950  283704.97929   -0.76979    0.03000   0.00000  283704.25298   -0.04348 0.0197
 3151:  36 35  1 35 35  0                    283704.20950  283704.97929   -0.76979    0.03000   0.00000  283704.25298   -0.04348 0.0197
 3152:  36 20 17 35 20 16                    283731.20240  283731.18559    0.01681    0.03000   0.00000  283731.18559    0.01681 0.5000
 3153:  36 20 16 35 20 15                    283731.20240  283731.18559    0.01681    0.03000   0.00000  283731.18559    0.01681 0.5000
 3154:  36 19 18 35 19 17                    283750.07220  283750.09306   -0.02086    0.03000   0.00000  283750.09306   -0.02086 0.5000
 3155:  36 19 17 35 19 16                    283750.07220  283750.09306   -0.02086    0.03000   0.00000  283750.09306   -0.02086 0.5000
 3156:  36 18 19 35 18 18                    283773.64740  283773.64176    0.00564    0.03000   0.00000  283773.64176    0.00564 0.5000
 3157:  36 18 18 35 18 17                    283773.64740  283773.64176    0.00564    0.03000   0.00000  283773.64176    0.00564 0.5000
 3158:  36 17 20 35 17 19                    283802.91030  283802.89682    0.01348    0.03000   0.00000  283802.89682    0.01348 0.5000
 3159:  36 17 19 35 17 18                    283802.91030  283802.89682    0.01348    0.03000   0.00000  283802.89682    0.01348 0.5000
 3160:  37  1 36 36  2 35                    283814.55960  283814.56410   -0.00450    0.03000   0.00000
 3161:  37  2 36 36  2 35                    283818.56830  283818.57596   -0.00766    0.03000   0.00000
 3162:  37  1 36 36  1 35                    283820.34440  283820.37336   -0.02896    0.03000   0.00000
 3163:  37  2 36 36  1 35                    283824.36760  283824.38522   -0.01762    0.03000   0.00000
 3164:  42  6 36 41  7 35                    283834.11500  283834.11050    0.00450    0.03000   0.00000
 3165:  36 16 21 35 16 20                    283839.31020  283839.27584    0.03436    0.03000   0.00000  283839.27584    0.03436 0.5000
 3166:  36 16 20 35 16 19                    283839.31020  283839.27584    0.03436    0.03000   0.00000  283839.27584    0.03436 0.5000
 3167:  36 15 22 35 15 21                    283884.71060  283884.70118    0.00942    0.03000   0.00000  283884.70118    0.00942 0.5000
 3168:  36 15 21 35 15 20                    283884.71060  283884.70118    0.00942    0.03000   0.00000  283884.70118    0.00942 0.5000
 3169:  36 14 22 35 14 21                    283941.83000  283941.83714   -0.00714    0.03000   0.00000  283941.83714   -0.00714 0.5000
 3170:  36 14 23 35 14 22                    283941.83000  283941.83714   -0.00714    0.03000   0.00000  283941.83714   -0.00714 0.5000
 3171:  36 13 24 35 13 23                    284014.46970  284014.47295   -0.00325    0.03000   0.00000  284014.47295   -0.00325 0.2500
 3172:  36 13 23 35 13 22                    284014.46970  284014.47295   -0.00325    0.03000   0.00000  284014.47295   -0.00325 0.2500
 3173:  36 13 24 35 13 23                    284014.46970  284014.47295   -0.00325    0.03000   0.00000  284014.47295   -0.00325 0.2500
 3174:  36 13 23 35 13 22                    284014.46970  284014.47295   -0.00325    0.03000   0.00000  284014.47295   -0.00325 0.2500
 3175:  55  8 48 55  7 48                     28402.23000   28402.26081   -0.03081    0.05000   0.00000
 3176:  50  9 41 49 10 40                    284036.03920  284036.03233    0.00687    0.03000   0.00000
 3177:  85 23 62 85 22 63                    284073.63550  284073.69216   -0.05666    0.03000   0.00000  284073.69216   -0.05666 0.5000
 3178:  85 23 63 85 22 64                    284073.63550  284073.69216   -0.05666    0.03000   0.00000  284073.69216   -0.05666 0.5000
 3179:  36 12 24 35 12 23                    284108.17020  284108.16913    0.00107    0.03000   0.00000  284108.16900    0.00120 0.2500
 3180:  36 12 25 35 12 24                    284108.17020  284108.16887    0.00133    0.03000   0.00000  284108.16900    0.00120 0.2500
 3181:  36 12 24 35 12 23                    284108.17020  284108.16913    0.00107    0.03000   0.00000  284108.16900    0.00120 0.2500
 3182:  36 12 25 35 12 24                    284108.17020  284108.16887    0.00133    0.03000   0.00000  284108.16900    0.00120 0.2500
 3183:  36 11 26 35 11 25                    284231.39990  284231.40788   -0.00798    0.03000   0.00000  284231.41179   -0.01189 0.5000
 3184:  36 11 25 35 11 24                    284231.39990  284231.41571   -0.01581    0.03000   0.00000  284231.41179   -0.01189 0.5000
 3185:  19 11  8 18 10  9                    284268.81050  284268.83128   -0.02078    0.03000   0.00000  284268.83128   -0.02078 0.5000
 3186:  19 11  9 18 10  8                    284268.81050  284268.83128   -0.02078    0.03000   0.00000  284268.83128   -0.02078 0.5000
 3187:  36  5 32 35  5 31                    284323.85010  284323.84549    0.00461    0.03000   0.00000
 3188:  36 10 26 35 10 25                    284397.84220  284397.93349   -0.09129    0.03000   0.00000  284397.84161    0.00059 0.5000
 3189:  36 10 27 35 10 26                    284397.84220  284397.74973    0.09247    0.03000   0.00000  284397.84161    0.00059 0.5000
 3190:  36  4 33 35  3 32                    284439.32990  284439.31829    0.01161    0.03000   0.00000
 3191:  83 23 60 83 22 61                    284453.15460  284453.21025   -0.05565    0.03000   0.00000  284453.21025   -0.05565 0.5000
 3192:  83 23 61 83 22 62                    284453.15460  284453.21026   -0.05566    0.03000   0.00000  284453.21025   -0.05565 0.5000
 3193:  47  7 41 47  6 41                     28446.22000   28446.26053   -0.04053    0.05000   0.00000
 3194:  33  5 29 32  4 28                    284513.76920  284513.75391    0.01529    0.03000   0.00000
 3195:  45  7 38 44  8 37                    284528.10890  284528.10969   -0.00079    0.03000   0.00000
 3196:  36  9 28 35  9 27                    284629.39970  284629.37505    0.02465    0.03000   0.00000
 3197:  36  9 27 35  9 26                    284632.72390  284632.73042   -0.00652    0.03000   0.00000
 3198:  81 23 58 81 22 59                    284804.46950  284804.36983    0.09967    0.03000   0.00000  284804.36983    0.09967 0.5000
 3199:  81 23 59 81 22 60                    284804.46950  284804.36983    0.09967    0.03000   0.00000  284804.36983    0.09967 0.5000
 3200:  71 21 50 70 22 49                    284812.23550  284812.23400    0.00150    0.03000   0.00000
 3201:  24  8 17 23  7 16                    284883.21200  284883.14510    0.06690    0.03000   0.00000
 3202:  24  8 16 23  7 17                    284886.79740  284886.85735   -0.05995    0.03000   0.00000  284886.81646   -0.01906 0.8175
 3203:  24  8 17 23  7 17                    284886.79740  284886.63332    0.16408    0.03000   0.00000  284886.81646   -0.01906 0.1825
 3204:  36  8 29 35  8 28                    284954.11010  284954.10896    0.00114    0.03000   0.00000  284954.10896    0.00114 0.5000
 3205:  36  8 29 35  8 28                    284954.11010  284954.10896    0.00114    0.03000   0.00000  284954.10896    0.00114 0.5000
 3206:  80 23 57 80 22 58                    284969.77860  284969.80059   -0.02199    0.03000   0.00000  284969.80059   -0.02199 0.5000
 3207:  80 23 58 80 22 59                    284969.77860  284969.80059   -0.02199    0.03000   0.00000  284969.80059   -0.02199 0.5000
 3208:  36  8 28 35  8 27                    284999.85120  284999.84637    0.00483    0.03000   0.00000
 3209:  79 23 57 79 22 58                    285128.72130  285128.71501    0.00629    0.03000   0.00000  285128.71501    0.00629 0.5000
 3210:  79 23 56 79 22 57                    285128.72130  285128.71501    0.00629    0.03000   0.00000  285128.71501    0.00629 0.5000
 3211:  66 18 48 65 19 47                    285138.48370  285138.51587   -0.03217    0.03000   0.00000
 3212:  78 23 55 78 22 56                    285281.35620  285281.29499    0.06121    0.03000   0.00000  285281.29499    0.06121 0.5000
 3213:  78 23 56 78 22 57                    285281.35620  285281.29499    0.06121    0.03000   0.00000  285281.29499    0.06121 0.5000
 3214:  36  7 30 35  7 29                    285329.24760  285329.24561    0.00199    0.03000   0.00000  285329.24561    0.00199 0.5000
 3215:  36  7 30 35  7 29                    285329.24760  285329.24561    0.00199    0.03000   0.00000  285329.24561    0.00199 0.5000
 3216:  36  6 31 35  6 30                    285364.08870  285364.09142   -0.00272    0.03000   0.00000
 3217:  77 23 54 77 22 55                    285427.67700  285427.71825   -0.04125    0.03000   0.00000  285427.71825   -0.04125 0.5000
 3218:  77 23 55 77 22 56                    285427.67700  285427.71825   -0.04125    0.03000   0.00000  285427.71825   -0.04125 0.5000
 3219:  54 11 43 53 12 42                    285452.56120  285452.62608   -0.06488    0.03000   0.00000
 3220:  28  6 23 27  5 22                    285533.68860  285533.67738    0.01122    0.03000   0.00000  285533.67738    0.01122 0.5000
 3221:  28  6 23 27  5 22                    285533.68860  285533.67738    0.01122    0.03000   0.00000  285533.67738    0.01122 0.5000
 3222:  36  7 29 35  7 28                    285759.24060  285759.24229   -0.00169    0.03000   0.00000
 3223:  61 15 46 60 16 45                    285786.03000  285786.03531   -0.00531    0.03000   0.00000
 3224:  74 23 51 74 22 52                    285831.71770  285831.76685   -0.04915    0.03000   0.00000  285831.76685   -0.04915 0.5000
 3225:  74 23 52 74 22 53                    285831.71770  285831.76685   -0.04915    0.03000   0.00000  285831.76685   -0.04915 0.5000
 3226:  73 23 51 73 22 52                    285955.25380  285955.26385   -0.01005    0.03000   0.00000  285955.26385   -0.01005 0.5000
 3227:  73 23 50 73 22 51                    285955.25380  285955.26385   -0.01005    0.03000   0.00000  285955.26385   -0.01005 0.5000
 3228:  72 23 50 72 22 51                    286073.40870  286073.43644   -0.02774    0.03000   0.00000  286073.43644   -0.02774 0.5000
 3229:  72 23 49 72 22 50                    286073.40870  286073.43644   -0.02774    0.03000   0.00000  286073.43644   -0.02774 0.5000
 3230:  71 23 49 71 22 50                    286186.39720  286186.44071   -0.04351    0.03000   0.00000  286186.44071   -0.04351 0.5000
 3231:  71 23 48 71 22 49                    286186.39720  286186.44071   -0.04351    0.03000   0.00000  286186.44071   -0.04351 0.5000
 3232:  16 13  3 15 12  4                    286243.28910  286243.28396    0.00514    0.03000   0.00000  286243.28396    0.00514 0.5000
 3233:  16 13  4 15 12  3                    286243.28910  286243.28396    0.00514    0.03000   0.00000  286243.28396    0.00514 0.5000
 3234:  28  6 22 27  5 22                    286255.24960  286255.26212   -0.01252    0.03000   0.00000
 3235:  70 23 47 70 22 48                    286294.42710  286294.42959   -0.00249    0.03000   0.00000  286294.42959   -0.00249 0.5000
 3236:  70 23 48 70 22 49                    286294.42710  286294.42959   -0.00249    0.03000   0.00000  286294.42959   -0.00249 0.5000
 3237:  69 23 46 69 22 47                    286397.57670  286397.55291    0.02379    0.03000   0.00000  286397.55291    0.02379 0.5000
 3238:  69 23 47 69 22 48                    286397.57670  286397.55291    0.02379    0.03000   0.00000  286397.55291    0.02379 0.5000
 3239:  68 23 46 68 22 47                    286495.92250  286495.95756   -0.03506    0.03000   0.00000  286495.95756   -0.03506 0.5000
 3240:  68 23 45 68 22 46                    286495.92250  286495.95756   -0.03506    0.03000   0.00000  286495.95756   -0.03506 0.5000
 3241:  67 23 44 67 22 45                    286589.76520  286589.78750   -0.02230    0.03000   0.00000  286589.78750   -0.02230 0.5000
 3242:  67 23 45 67 22 46                    286589.76520  286589.78750   -0.02230    0.03000   0.00000  286589.78750   -0.02230 0.5000
[truncated: 353,593 more chars]
