# Supplementary material for: Energetic and Spectroscopic Insights into the C3H6O2 Isomer Family for Astrochemical Purposes
Source: ACS Earth Space Chem. 2025 Dec 16;10(1):198–209. doi: 10.1021/acsearthspacechem.5c00291 (PMC12814775; doi:10.1021/acsearthspacechem.5c00291)
Supplement: Supplementary file 3 [file sp5c00291_si_003.zip › inner.int]

Glycidol - inner
0   74111   69315.0828   0  130   -8  -8   555   300
   1   0.61 ! mu_a
   2   1.20 ! mu_b
   3   0.51 ! mu_c
