# Supplementary material for: Energetic and Spectroscopic Insights into the C3H6O2 Isomer Family for Astrochemical Purposes
Source: ACS Earth Space Chem. 2025 Dec 16;10(1):198–209. doi: 10.1021/acsearthspacechem.5c00291 (PMC12814775; doi:10.1021/acsearthspacechem.5c00291)
Supplement: Supplementary file 3 [file sp5c00291_si_003.zip › inner.lin]

 22 16  7 23 15  8                   17015.2600    0.050   1.000e+00
 22 16  6 23 15  9                   17015.2600    0.050   1.000e+00
 21 11 11 20 12  8                   18520.1600    0.050   1.000e+00
 21 11 10 20 12  9                   18520.1600    0.050   1.000e+00
 44 25 19 43 26 18                   20299.3400    0.050   1.000e+00
 44 25 20 43 26 17                   20299.3400    0.050   1.000e+00
 41 28 14 42 27 15                   21003.5000    0.050   1.000e+00
 41 28 13 42 27 16                   21003.5000    0.050   1.000e+00
 49 28 21 48 29 20                   21142.1100    0.050   1.000e+00
 49 28 22 48 29 19                   21142.1100    0.050   1.000e+00
 36 20 16 35 21 15                   21429.5600    0.050   1.000e+00
 28 15 13 27 16 12                   22477.5100    0.050   1.000e+00
 28 15 14 27 16 11                   22477.5100    0.050   1.000e+00
 31 22  9 32 21 12                   22903.5100    0.050   1.000e+00
 31 22 10 32 21 11                   22903.5100    0.050   1.000e+00
 18 14  5 19 13  6                   22961.9500    0.050   1.000e+00
 18 14  4 19 13  7                   22961.9500    0.050   1.000e+00
 33 18 15 32 19 14                   23435.7100    0.050   1.000e+00
 33 18 16 32 19 13                   23435.7100    0.050   1.000e+00
 26 19  8 27 18  9                   23895.7300    0.050   1.000e+00
 26 19  7 27 18 10                   23895.7300    0.050   1.000e+00
 26 19  8 27 18  9                   23895.7300    0.050   1.000e+00
 13 11  3 14 10  4                   23998.1000    0.050   1.000e+00
 13 11  2 14 10  5                   23998.1000    0.050   1.000e+00
 37 26 11 38 25 14                   26864.5100    0.050   1.000e+00
 37 26 12 38 25 13                   26864.5100    0.050   1.000e+00
 40 22 18 39 23 17                   27286.8300    0.050   1.000e+00
 40 22 19 39 23 16                   27286.8300    0.050   1.000e+00
 45 31 15 46 30 16                   27945.5700    0.050   1.000e+00
 45 31 14 46 30 17                   27945.5700    0.050   1.000e+00
 40 28 12 41 27 15                   28857.8400    0.050   1.000e+00
 40 28 13 41 27 14                   28857.8400    0.050   1.000e+00
 24 12 12 23 13 11                   29408.5700    0.050   1.000e+00
 24 12 13 23 13 10                   29408.5700    0.050   1.000e+00
 54 30 24 53 31 23                   34724.9400    0.050   1.000e+00
 54 30 25 53 31 22                   34724.9400    0.050   1.000e+00
 10 10  1 11  9  2                   34876.7300    0.050   1.000e+00
 10 10  0 11  9  3                   34876.7300    0.050   1.000e+00
  2  2  1  1  1  1                   35145.8100    0.050   1.000e+00
 38  7 31 38  6 32                   66676.9954    0.020   1.000e+00
  9  0  9  8  1  8                   67295.9639    0.020   1.000e+00
 37  4 33 37  3 34                   67412.3429    0.020   1.000e+00
 42  5 37 42  4 38                   67496.2366    0.020   1.000e+00
 60  9 51 60  8 52                   68236.1165    0.020   1.000e+00
 22  6 16 22  5 17                   68341.9416    0.020   1.000e+00
 25  6 20 25  5 21                   68449.0172    0.020   1.000e+00
 37  7 30 37  6 31                   68856.2981    0.020   1.000e+00
 20  6 14 20  5 15                   69114.1171    0.020   1.000e+00
  9  1  9  8  1  8                   69223.8503    0.020   1.000e+00
 33  3 30 33  2 31                   69367.3687    0.020   1.000e+00
 16  4 12 15  5 11                   70140.2165    0.020   1.000e+00
 39 18 21 38 19 20                   70803.7163    0.020   1.000e+00
 36  7 29 36  6 30                   70891.2725    0.020   1.000e+00
  9  1  9  8  0  8                   71679.9802    0.020   1.000e+00
 30  2 28 30  1 29                   71876.5586    0.020   1.000e+00
 43  5 38 43  4 39                   71892.7183    0.020   1.000e+00
 18  5 13 17  6 12                   72621.1423    0.020   1.000e+00
 35  7 28 35  6 29                   72737.7050    0.020   1.000e+00
 34  3 31 34  2 32                   72920.8120    0.020   1.000e+00
 46  8 38 46  7 39                   73083.9411    0.020   1.000e+00
 23  8 15 22  9 14                   73214.1125    0.020   1.000e+00
 41 19 22 40 20 21                   73715.3862    0.020   1.000e+00
 56  9 47 56  8 48                   73805.7836    0.020   1.000e+00
 54  7 47 54  6 48                   73894.0893    0.020   1.000e+00
 28 11 17 27 12 16                   74058.6642    0.020   1.000e+00
 34  7 27 34  6 28                   74372.7412    0.020   1.000e+00
 33 14 19 32 15 18                   74930.8256    0.020   1.000e+00
 31  2 29 31  1 30                   74983.2036    0.020   1.000e+00
 10  0 10  9  1  9                   75372.6424    0.020   1.000e+00
 39  4 35 39  3 36                   75482.8542    0.020   1.000e+00
 49  6 43 49  5 44                   75516.8702    0.020   1.000e+00
 45  8 37 45  7 38                   75611.2534    0.020   1.000e+00
 38 17 21 37 18 20                   75789.8857    0.020   1.000e+00
 38 17 21 37 18 20                   75789.8857    0.020   1.000e+00
 33  7 26 33  6 27                   75791.7569    0.020   1.000e+00
 25  9 16 24 10 15                   76148.2433    0.020   1.000e+00
 55  9 46 55  8 47                   76262.8275    0.020   1.000e+00
 44  5 39 44  4 40                   76279.3514    0.020   1.000e+00
 35  3 32 35  2 33                   76375.2884    0.020   1.000e+00
 11  1 10 10  2  9                   76441.4952    0.020   1.000e+00
 60  8 52 60  7 53                   76508.9316    0.020   1.000e+00
 10  1 10  9  1  9                   76852.4240    0.020   1.000e+00
 30 12 18 29 13 17                   76997.9750    0.020   1.000e+00
 32  7 25 32  6 26                   77004.0508    0.020   1.000e+00
 10  0 10  9  0  9                   77300.5121    0.020   1.000e+00
  8  2  7  7  1  6                   77840.1041    0.020   1.000e+00
 31  7 24 31  6 25                   78027.8623    0.020   1.000e+00
 32  2 30 32  1 31                   78049.2379    0.020   1.000e+00
 44  8 36 44  7 37                   78056.0795    0.020   1.000e+00
 22  7 15 21  8 14                   78309.2627    0.020   1.000e+00
 55  7 48 55  6 49                   78446.8029    0.020   1.000e+00
 10  2  9  9  2  8                   78533.3992    0.020   1.000e+00
 10  2  9  9  2  8                   78533.3992    0.020   1.000e+00
 17  4 13 16  5 12                   78549.9451    0.020   1.000e+00
 13  2 11 12  3 10                   78594.8630    0.020   1.000e+00
 40 18 22 39 19 21                   78703.4958    0.020   1.000e+00
 10  1 10  9  0  9                   78780.2508    0.020   1.000e+00
 10  9  1  9  9  0                   78881.6779    0.020   1.000e+00
 30  7 23 30  6 24                   78886.0748    0.020   1.000e+00
 10  8  2  9  8  1                   78887.6937    0.020   1.000e+00
 10  7  3  9  7  2                   78896.9587    0.020   1.000e+00
 10  6  4  9  6  3                   78911.8915    0.020   1.000e+00
 54  9 45 54  8 46                   78935.6216    0.020   1.000e+00
 10  4  7  9  4  6                   78983.3066    0.020   1.000e+00
 10  3  8  9  3  7                   79003.0169    0.020   1.000e+00
 27 10 17 26 11 16                   79083.5291    0.020   1.000e+00
 10  3  7  9  3  6                   79214.5140    0.020   1.000e+00
 64 10 54 64  9 55                   79335.7075    0.020   1.000e+00
 40  4 36 40  3 37                   79353.1696    0.020   1.000e+00
 45 21 24 44 22 23                   79512.8998    0.020   1.000e+00
  6  3  3  5  2  4                   79519.5217    0.020   1.000e+00
 29  7 22 29  6 23                   79602.5914    0.020   1.000e+00
 36  3 33 36  2 34                   79740.1539    0.020   1.000e+00
 10  1  9  9  1  8                   79842.7168    0.020   1.000e+00
 32 13 19 31 14 18                   79932.4905    0.020   1.000e+00
 10  2  8  9  2  7                   80057.1980    0.025   2.058e-07
 50  6 44 50  5 45                   80137.4187    0.020   1.000e+00
 28  7 21 28  6 22                   80200.1888    0.020   1.000e+00
 43  8 35 43  7 36                   80350.5903    0.020   1.000e+00
 29  7 23 29  6 24                   80583.5074    0.020   1.000e+00
 45  5 40 45  4 41                   80598.6985    0.020   1.000e+00
 27  7 20 27  6 21                   80699.1795    0.020   1.000e+00
 30  1 29 30  0 30                   80774.0938    0.020   1.000e+00
 37 16 21 36 17 20                   80782.7083    0.020   1.000e+00
 37 16 21 36 17 20                   80782.7083    0.020   1.000e+00
 19  5 14 18  6 13                   80783.7061    0.020   1.000e+00
 61  8 53 61  7 54                   80893.1224    0.020   1.000e+00
 33  2 31 33  1 32                   81082.1485    0.020   1.000e+00
 26  7 19 26  6 20                   81116.9679    0.020   1.000e+00
 25  7 18 25  6 19                   81467.9695    0.020   1.000e+00
 42 19 23 41 20 22                   81608.9159    0.020   1.000e+00
 63 10 53 63  9 54                   81712.3271    0.020   1.000e+00
 53  9 44 53  8 45                   81712.7406    0.020   1.000e+00
 24  7 17 24  6 18                   81763.9566    0.020   1.000e+00
 23  7 16 23  6 17                   82014.3286    0.020   1.000e+00
 29 11 18 28 12 17                   82017.4803    0.020   1.000e+00
 22  7 15 22  6 16                   82226.6313    0.020   1.000e+00
 21  7 14 21  6 15                   82406.8436    0.020   1.000e+00
 42  8 34 42  7 35                   82448.6323    0.020   1.000e+00
 20  7 13 20  6 14                   82559.8049    0.020   1.000e+00
 19  7 12 19  6 13                   82689.3636    0.020   1.000e+00
 18  7 11 18  6 12                   82798.7990    0.020   1.000e+00
 34 14 20 33 15 19                   82861.4192    0.020   1.000e+00
 17  7 10 17  6 11                   82890.7311    0.020   1.000e+00
 16  7  9 16  6 10                   82967.4296    0.020   1.000e+00
 37  3 34 37  2 35                   83026.6898    0.020   1.000e+00
 15  7  8 15  6  9                   83030.8700    0.020   1.000e+00
 14  7  8 14  6  9                   83082.9249    0.020   1.000e+00
 14  7  7 14  6  8                   83082.9249    0.020   1.000e+00
 41  4 37 41  3 38                   83101.5967    0.020   1.000e+00
 13  7  7 13  6  8                   83124.8793    0.020   1.000e+00
 13  7  6 13  6  7                   83124.8793    0.020   1.000e+00
 12  7  6 12  6  7                   83158.2997    0.020   1.000e+00
 12  7  5 12  6  6                   83158.2997    0.020   1.000e+00
 11  7  5 11  6  6                   83184.4508    0.020   1.000e+00
 11  7  4 11  6  5                   83184.4508    0.020   1.000e+00
 56  7 49 56  6 50                   83186.6096    0.020   1.000e+00
 10  7  4 10  6  5                   83204.4968    0.020   1.000e+00
 10  7  3 10  6  4                   83204.4968    0.020   1.000e+00
  9  7  3  9  6  4                   83219.4389    0.020   1.000e+00
  9  7  2  9  6  3                   83219.4389    0.020   1.000e+00
  8  7  2  8  6  3                   83230.2244    0.020   1.000e+00
  8  7  1  8  6  2                   83230.2244    0.020   1.000e+00
  7  7  1  7  6  2                   83237.7066    0.020   1.000e+00
  7  7  0  7  6  1                   83237.7066    0.020   1.000e+00
 11  0 11 10  1 10                   83354.2145    0.020   1.000e+00
 31  1 30 31  0 31                   83681.3704    0.020   1.000e+00
 39 17 22 38 18 21                   83697.7958    0.020   1.000e+00
 39 17 22 38 18 21                   83697.7958    0.020   1.000e+00
 34  2 32 34  1 33                   84088.2675    0.020   1.000e+00
 26  9 17 25 10 16                   84137.7072    0.020   1.000e+00
  5  4  2  4  3  1                   84263.3871    0.020   1.000e+00
  5  4  2  4  3  2                   84265.4042    0.020   1.000e+00
 41  8 33 41  7 34                   84325.2761    0.020   1.000e+00
 62 10 52 62  9 53                   84418.3531    0.020   1.000e+00
 11  1 11 10  1 10                   84468.4362    0.025   2.441e-07
 52  9 43 52  8 44                   84490.5282    0.020   1.000e+00
  9  2  8  8  1  7                   84502.9661    0.020   1.000e+00
 44 20 24 43 21 23                   84505.7181    0.020   1.000e+00
 51  6 45 51  5 46                   84753.3469    0.020   1.000e+00
 46  5 41 46  4 42                   84811.2129    0.020   1.000e+00
 11  0 11 10  0 10                   84833.9885    0.025   2.458e-07
 31 12 19 30 13 18                   84948.3967    0.020   1.000e+00
 12  1 11 11  2 10                   85541.9182    0.020   1.000e+00
 62  8 54 62  7 55                   85595.0549    0.020   1.000e+00
 36 15 21 35 16 20                   85784.0509    0.020   1.000e+00
 11  1 11 10  0 10                   85948.2095    0.020   1.000e+00
 40  8 32 40  7 33                   85974.2881    0.020   1.000e+00
 38  3 35 38  2 36                   86246.5198    0.020   1.000e+00
 11  2 10 10  2  9                   86310.7756    0.025   2.421e-07
 23  7 16 22  8 15                   86352.1196    0.020   1.000e+00
 32  1 31 32  0 32                   86582.8134    0.020   1.000e+00
 41 18 23 40 19 22                   86604.9631    0.020   1.000e+00
  7  3  5  6  2  4                   86698.6986    0.020   1.000e+00
 42  4 38 42  3 39                   86731.7480    0.020   1.000e+00
  7  3  4  6  2  4                   86757.3750    0.020   1.000e+00
 11 10  1 10 10  0                   86767.8193    0.020   1.000e+00
 11  9  2 10  9  1                   86773.2755    0.020   1.000e+00
 11  8  3 10  8  2                   86781.4558    0.020   1.000e+00
 11  7  4 10  7  3                   86793.9623    0.020   1.000e+00
 11  6  5 10  6  4                   86813.9873    0.020   1.000e+00
 11  5  7 10  5  6                   86848.2705    0.025   1.959e-07
 11  5  6 10  5  5                   86848.7768    0.025   1.959e-07
 11  4  8 10  4  7                   86906.6290    0.025   2.164e-07
 11  3  9 10  3  8                   86910.4865    0.025   2.325e-07
 11  4  7 10  4  6                   86925.0252    0.025   2.165e-07
 28 10 18 27 11 17                   87060.6920    0.020   1.000e+00
 35  2 33 35  1 34                   87072.6191    0.020   1.000e+00
 18  4 14 17  5 13                   87110.0013    0.020   1.000e+00
 16  3 13 15  4 12                   87122.4349    0.020   1.000e+00
 51  9 42 51  8 43                   87180.0667    0.020   1.000e+00
 11  3  8 10  3  7                   87245.0190    0.025   2.334e-07
 61 10 51 61  9 52                   87337.6923    0.020   1.000e+00
 46 21 25 45 22 24                   87393.3903    0.020   1.000e+00
 39  8 31 39  7 32                   87403.6491    0.020   1.000e+00
  7  3  4  6  2  5                   87574.7100    0.020   1.000e+00
 68  9 59 68  8 60                   87588.8934    0.020   1.000e+00
 11  1 10 10  1  9                   87655.0000    0.025   2.518e-07
 33 13 20 32 14 19                   87874.9873    0.020   1.000e+00
 57  7 50 57  6 51                   88016.7970    0.020   1.000e+00
  9  2  7  8  1  7                   88029.2108    0.020   1.000e+00
 11  2  9 10  2  8                   88173.1423    0.025   2.478e-07
 14  2 12 13  3 11                   88245.1153    0.020   1.000e+00
 38  8 30 38  7 31                   88630.8371    0.020   1.000e+00
 38 16 22 37 17 21                   88699.7861    0.020   1.000e+00
 38 16 22 37 17 21                   88699.7861    0.020   1.000e+00
 47  5 42 47  4 43                   88894.1750    0.020   1.000e+00
 20  5 15 19  6 14                   89008.1895    0.020   1.000e+00
 25  8 17 24  9 16                   89237.6807    0.020   1.000e+00
 52  6 46 52  5 47                   89301.3282    0.020   1.000e+00
 39  3 36 39  2 37                   89410.4904    0.020   1.000e+00
 33  1 32 33  0 33                   89479.1705    0.020   1.000e+00
 43 19 24 42 20 23                   89503.7638    0.020   1.000e+00
 37  8 29 37  7 30                   89678.3100    0.020   1.000e+00
 50  9 41 50  8 42                   89711.9867    0.020   1.000e+00
 30 11 19 29 12 18                   89983.9598    0.020   1.000e+00
 36  2 34 36  1 35                   90039.2415    0.020   1.000e+00
 43  4 39 43  3 40                   90252.9898    0.020   1.000e+00
 60 10 50 60  9 51                   90355.8627    0.020   1.000e+00
 63  8 55 63  7 56                   90509.1808    0.020   1.000e+00
 36  8 28 36  7 29                   90570.0995    0.020   1.000e+00
 35 14 21 34 15 20                   90796.2991    0.020   1.000e+00
 10  2  9  9  1  8                   91056.2293    0.020   1.000e+00
 12  0 12 11  1 11                   91247.6701    0.020   1.000e+00
 35  8 27 35  7 28                   91329.4905    0.020   1.000e+00
 40 17 23 39 18 22                   91608.0458    0.020   1.000e+00
 40 17 23 39 18 22                   91608.0458    0.020   1.000e+00
 22  6 16 21  7 15                   91617.5544    0.020   1.000e+00
 34  8 26 34  7 27                   91977.5880    0.020   1.000e+00
 49  9 40 49  8 41                   92038.8716    0.020   1.000e+00
 12  1 12 11  1 11                   92073.0965    0.025   2.865e-07
  6  4  3  5  3  2                   92143.5219    0.020   1.000e+00
 12  0 12 11  0 11                   92361.9110    0.025   2.878e-07
 34  1 33 34  0 34                   92371.0700    0.020   1.000e+00
 45 20 25 44 21 24                   92393.7621    0.020   1.000e+00
 69  9 60 69  8 61                   92413.0864    0.020   1.000e+00
 40  3 37 40  2 38                   92528.1901    0.020   1.000e+00
 33  8 25 33  7 26                   92532.7430    0.020   1.000e+00
 48  5 43 48  4 44                   92839.0607    0.020   1.000e+00
 58  7 51 58  6 52                   92851.6367    0.020   1.000e+00
 32 12 20 31 13 19                   92905.2471    0.020   1.000e+00
 37  2 35 37  1 36                   92991.3081    0.020   1.000e+00
 32  8 24 32  7 25                   93010.4008    0.020   1.000e+00
 12  1 12 11  0 11                   93187.3195    0.020   1.000e+00
 59 10 49 59  9 50                   93367.2718    0.020   1.000e+00
 31  8 23 31  7 24                   93423.3280    0.020   1.000e+00
 44  4 40 44  3 41                   93677.6117    0.020   1.000e+00
 37 15 22 36 16 21                   93711.4916    0.020   1.000e+00
 53  6 47 53  5 48                   93736.2785    0.020   1.000e+00
 30  8 22 30  7 23                   93781.9000    0.020   1.000e+00
 12  2 11 11  2 10                   94068.3150    0.025   2.851e-07
 29  8 21 29  7 22                   94094.4657    0.020   1.000e+00
 48  9 39 48  8 40                   94134.8518    0.020   1.000e+00
  8  3  6  7  2  5                   94162.4763    0.020   1.000e+00
 28  8 20 28  7 21                   94367.7975    0.020   1.000e+00
 24  7 17 23  8 16                   94416.2499    0.020   1.000e+00
 42 18 24 41 19 23                   94508.3112    0.020   1.000e+00
 13  1 12 12  2 11                   94581.7527    0.020   1.000e+00
 27  8 19 27  7 20                   94607.2885    0.020   1.000e+00
 12 11  1 11 11  0                   94653.5528    0.020   1.000e+00
 12 10  2 11 10  1                   94658.5893    0.020   1.000e+00
 12  9  3 11  9  2                   94665.8777    0.020   1.000e+00
 12  8  4 11  8  3                   94676.6578    0.020   1.000e+00
 12  7  5 11  7  4                   94693.0268    0.020   1.000e+00
 12  6  6 11  6  5                   94719.1992    0.020   1.000e+00
 12  5  8 11  5  7                   94763.7130    0.025   2.394e-07
 12  5  7 11  5  6                   94764.8020    0.025   2.394e-07
 12  3 10 11  3  9                   94811.6580    0.025   2.761e-07
 26  8 18 26  7 19                   94817.3589    0.020   1.000e+00
 12  4  8 11  4  7                   94869.4620    0.025   2.602e-07
 25  8 17 25  7 18                   95001.6111    0.020   1.000e+00
 29 10 19 28 11 18                   95047.6821    0.020   1.000e+00
 24  8 16 24  7 17                   95163.0008    0.020   1.000e+00
 24  8 17 24  7 17                   95163.0008    0.020   1.579e-01
 35  1 34 35  0 35                   95258.8934    0.020   1.000e+00
 23  8 15 23  7 16                   95304.1464    0.020   1.000e+00
 23  8 16 23  7 16                   95304.1464    0.020   1.597e-01
 12  3  9 11  3  8                   95313.4871    0.020   1.000e+00
 12  1 11 11  1 10                   95411.1990    0.025   2.946e-07
 22  8 14 22  7 15                   95427.1518    0.020   1.000e+00
 22  8 15 22  7 15                   95427.1518    0.020   1.614e-01
 21  8 13 21  7 14                   95533.9574    0.020   1.000e+00
 21  8 14 21  7 14                   95533.9574    0.020   1.630e-01
 41  3 38 41  2 39                   95607.7776    0.020   1.000e+00
 20  8 13 20  7 13                   95626.1910    0.020   1.646e-01
 20  8 12 20  7 13                   95626.1910    0.020   1.000e+00
 19  8 12 19  7 13                   95705.5424    0.020   1.000e+00
 19  8 11 19  7 12                   95705.5424    0.020   1.000e+00
 19  8 12 19  7 12                   95705.5424    0.020   1.661e-01
  8  3  5  7  2  6                   95730.9759    0.020   1.000e+00
 18  8 10 18  7 11                   95773.0437    0.020   1.000e+00
 18  8 11 18  7 12                   95773.0437    0.020   1.000e+00
 18  8 11 18  7 11                   95773.0437    0.020   1.675e-01
 34 13 21 33 14 20                   95822.9244    0.020   1.000e+00
 17  8 10 17  7 11                   95830.1989    0.020   1.000e+00
 17  8  9 17  7 10                   95830.1989    0.020   1.000e+00
 17  8 10 17  7 10                   95830.1989    0.020   1.689e-01
 19  4 15 18  5 14                   95853.5074    0.020   1.000e+00
 16  8  9 16  7 10                   95878.1237    0.020   1.000e+00
 16  8  8 16  7  9                   95878.1237    0.020   1.000e+00
 16  8  9 16  7  9                   95878.1237    0.020   1.702e-01
 15  8  8 15  7  9                   95917.9090    0.020   1.000e+00
 15  8  7 15  7  8                   95917.9090    0.020   1.000e+00
 15  8  8 15  7  8                   95917.9090    0.020   1.714e-01
 14  8  7 14  7  8                   95950.5316    0.020   1.000e+00
 14  8  6 14  7  7                   95950.5316    0.020   1.000e+00
 14  8  7 14  7  7                   95950.5316    0.020   1.726e-01
 13  8  6 13  7  7                   95976.9228    0.020   1.000e+00
 13  8  5 13  7  6                   95976.9228    0.020   1.000e+00
 13  8  6 13  7  6                   95976.9228    0.020   1.737e-01
 47  9 38 47  8 39                   95992.7899    0.020   1.000e+00
 12  8  5 12  7  5                   95997.9004    0.020   1.747e-01
 12  8  4 12  7  5                   95997.9004    0.020   1.000e+00
 12  8  5 12  7  6                   95997.9004    0.020   1.000e+00
 11  8  4 11  7  5                   96014.3026    0.020   1.000e+00
 11  8  4 11  7  4                   96014.3026    0.020   1.756e-01
 11  8  3 11  7  4                   96014.3026    0.020   1.000e+00
 10  8  2 10  7  3                   96026.8013    0.020   1.000e+00
 10  8  3 10  7  4                   96026.8013    0.020   1.000e+00
 10  8  3 10  7  3                   96026.8013    0.020   1.764e-01
  9  8  2  9  7  2                   96036.0788    0.020   1.773e-01
  9  8  1  9  7  2                   96036.0788    0.020   1.000e+00
  9  8  2  9  7  3                   96036.0788    0.020   1.000e+00
  8  8  1  8  7  2                   96042.7382    0.020   1.000e+00
  8  8  0  8  7  1                   96042.7382    0.020   1.000e+00
  8  8  1  8  7  1                   96042.7382    0.020   1.780e-01
 12  2 10 11  2  9                   96267.5140    0.025   2.924e-07
 58 10 48 58  9 49                   96281.8698    0.020   1.000e+00
 39 16 23 38 17 22                   96619.8774    0.020   1.000e+00
 39 16 23 38 17 22                   96619.8774    0.020   1.000e+00
 49  5 44 49  4 45                   96648.0614    0.020   1.000e+00
 17  3 14 16  4 13                   96656.0093    0.020   1.000e+00
 45  4 41 45  3 42                   97018.6969    0.020   1.000e+00
  5  5  1  4  4  0                   97072.3851    0.020   1.000e+00
 26  8 18 25  9 17                   97272.9420    0.020   1.000e+00
 44 19 25 43 20 24                   97400.0635    0.020   1.000e+00
 11  2 10 10  1  9                   97524.2982    0.020   1.000e+00
 46  9 37 46  8 38                   97619.9879    0.020   1.000e+00
 59  7 52 59  6 53                   97621.5668    0.020   1.000e+00
 31 11 20 30 12 19                   97958.6279    0.020   1.000e+00
 15  2 13 14  3 12                   97993.3004    0.020   1.000e+00
 54  6 48 54  5 49                   98030.9913    0.020   1.000e+00
 36  1 35 36  0 36                   98143.0317    0.020   1.000e+00
 42  3 39 42  2 40                   98655.9815    0.020   1.000e+00
 36 14 22 35 15 21                   98735.8085    0.020   1.000e+00
 39  2 37 39  1 38                   98860.9309    0.020   1.000e+00
 57 10 47 57  9 48                   99029.8007    0.020   1.000e+00
 45  9 36 45  8 37                   99033.4380    0.020   1.000e+00
 67 11 56 67 10 57                   99061.2476    0.020   1.000e+00
 13  0 13 12  1 12                   99064.6507    0.020   1.000e+00
 41 17 24 40 18 23                   99520.7747    0.020   1.000e+00
 41 17 24 40 18 23                   99520.7747    0.020   1.000e+00
 13  1 13 12  1 12                   99667.8280    0.025   3.311e-07
 23  6 17 22  7 16                   99766.8067    0.020   1.000e+00
 13  0 13 12  0 12                   99890.0821    0.025   3.322e-07
  7  4  4  6  3  3                  100012.2408    0.020   1.000e+00
  7  4  3  6  3  3                  100013.0931    0.020   1.000e+00
  7  4  4  6  3  4                  100035.7875    0.020   1.000e+00
  7  4  3  6  3  4                  100036.6864    0.020   1.000e+00
 28  9 19 27 10 18                  100153.3774    0.020   1.000e+00
 44  9 35 44  8 36                  100255.3485    0.020   1.000e+00
 46 20 26 45 21 25                  100282.8963    0.020   1.000e+00
 46  4 42 46  3 43                  100288.8458    0.020   1.000e+00
 50  5 45 50  4 46                  100330.1132    0.020   1.000e+00
 13  1 13 12  0 12                  100493.2607    0.020   1.000e+00
 65  8 57 65  7 58                  100576.2345    0.020   1.000e+00
 33 12 21 32 13 20                  100868.9710    0.020   1.000e+00
 37  1 36 37  0 37                  101023.5967    0.020   1.000e+00
 43  9 34 43  8 35                  101309.9871    0.020   1.000e+00
  9  3  7  8  2  6                  101440.6901    0.020   1.000e+00
 56 10 46 56  9 47                  101563.5102    0.020   1.000e+00
 38 15 23 37 16 22                  101642.7988    0.020   1.000e+00
 43  3 40 43  2 41                  101678.3057    0.020   1.000e+00
  9  3  6  8  2  6                  101694.7081    0.020   1.000e+00
 40  2 38 40  1 39                  101781.8628    0.020   1.000e+00
 13  2 12 12  2 11                  101805.2040    0.025   3.304e-07
 55  6 49 55  5 50                  102173.5696    0.020   1.000e+00
 42  9 33 42  8 34                  102220.9518    0.020   1.000e+00
 60  7 53 60  6 54                  102275.6785    0.020   1.000e+00
 43 18 25 42 19 24                  102413.6601    0.020   1.000e+00
 25  7 18 24  8 17                  102504.0578    0.020   1.000e+00
 13 12  1 12 12  0                  102538.9067    0.020   1.000e+00
 13 11  2 12 11  1                  102543.4885    0.020   1.000e+00
 13 10  3 12 10  2                  102550.0799    0.020   1.000e+00
 13  9  4 12  9  3                  102559.5490    0.020   1.000e+00
 13  8  5 12  8  4                  102573.4277    0.020   1.000e+00
 13  7  6 12  7  5                  102594.4126    0.020   1.000e+00
 13  6  7 12  6  6                  102627.8325    0.020   1.000e+00
 71  9 62 71  8 63                  102680.3186    0.020   1.000e+00
 13  5  9 12  5  8                  102684.2710    0.025   2.853e-07
 13  5  8 12  5  7                  102686.5618    0.025   2.853e-07
 13  3 11 12  3 10                  102703.5600    0.025   3.220e-07
 13  4 10 12  4  9                  102768.7500    0.025   3.061e-07
 13  4  9 12  4  8                  102828.6282    0.025   3.063e-07
 41  9 32 41  8 33                  103010.0210    0.020   1.000e+00
 30 10 20 29 11 19                  103045.2012    0.020   1.000e+00
 13  1 12 12  1 11                  103108.1496    0.025   3.394e-07
 13  3 10 12  3  9                  103421.2410    0.025   3.244e-07
 47  4 43 47  3 44                  103499.3910    0.020   1.000e+00
 14  1 13 13  2 12                  103523.1675    0.020   1.000e+00
 40  9 31 40  8 32                  103696.2890    0.020   1.000e+00
  9  3  7  8  2  7                  103771.5606    0.020   1.000e+00
 35 13 22 34 14 21                  103776.6550    0.020   1.000e+00
 55 10 45 55  9 46                  103857.0705    0.020   1.000e+00
 51  5 46 51  4 47                  103898.0207    0.020   1.000e+00
 38  1 37 38  0 38                  103900.8425    0.020   1.000e+00
 38  2 37 38  1 38                  103903.5840    0.020   1.000e+00
 12  2 11 11  1 10                  103937.6000    0.020   1.000e+00
  9  3  6  8  2  7                  104025.5346    0.020   1.000e+00
 39  9 30 39  8 31                  104296.0405    0.020   1.000e+00
 13  2 11 12  2 10                  104330.3521    0.025   3.393e-07
 11  2  9 10  1  9                  104436.7447    0.020   1.000e+00
 40 16 24 39 17 23                  104543.1700    0.020   1.000e+00
 40 16 24 39 17 23                  104543.1700    0.020   1.000e+00
 44  3 41 44  2 42                  104679.1212    0.020   1.000e+00
 41  2 39 41  1 40                  104695.1081    0.020   1.000e+00
 20  4 16 19  5 15                  104814.2307    0.020   1.000e+00
 38  9 29 38  8 30                  104822.8572    0.020   1.000e+00
  6  5  2  5  4  1                  104959.4410    0.020   1.000e+00
 10  2  9  9  1  9                  105217.1797    0.020   1.000e+00
 37  9 28 37  8 29                  105287.9038    0.020   1.000e+00
 45 19 26 44 20 25                  105297.9406    0.020   1.000e+00
 27  8 19 26  9 18                  105325.8807    0.020   1.000e+00
 65 11 54 65 10 55                  105409.7292    0.020   1.000e+00
 66  8 58 66  7 59                  105561.2717    0.020   1.000e+00
 36  9 27 36  8 28                  105700.2992    0.020   1.000e+00
 22  5 17 21  6 16                  105707.6325    0.020   1.000e+00
 54 10 44 54  9 45                  105903.1589    0.020   1.000e+00
 32 11 21 31 12 20                  105942.0313    0.020   1.000e+00
 35  9 26 35  8 27                  106067.4593    0.020   1.000e+00
 56  6 50 56  5 51                  106164.2508    0.020   1.000e+00
 34  9 25 34  8 26                  106395.2384    0.020   1.000e+00
 18  3 15 17  4 14                  106427.8284    0.020   1.000e+00
 48  4 44 48  3 45                  106660.2851    0.020   1.000e+00
 37 14 23 36 15 22                  106680.1214    0.020   1.000e+00
 33  9 24 33  8 25                  106688.6025    0.020   1.000e+00
 39  1 38 39  0 39                  106774.8543    0.020   1.000e+00
 61  7 54 61  6 55                  106781.6549    0.020   1.000e+00
 14  0 14 13  1 13                  106818.3712    0.020   1.000e+00
 32  9 23 32  8 24                  106951.5176    0.020   1.000e+00
 31  9 22 31  8 23                  107187.2604    0.020   1.000e+00
 14  1 14 13  1 13                  107254.0960    0.025   3.777e-07
 52  5 47 52  4 48                  107365.9291    0.020   1.000e+00
 30  9 21 30  8 22                  107398.6226    0.020   1.000e+00
 14  0 14 13  0 13                  107421.5410    0.025   3.785e-07
 42 17 25 41 18 24                  107436.1608    0.020   1.000e+00
 42 17 25 41 18 24                  107436.1608    0.020   1.000e+00
 29  9 20 29  8 21                  107587.9139    0.020   1.000e+00
 29  9 21 29  8 21                  107587.9139    0.020   1.552e-01
 42  2 40 42  1 41                  107601.5506    0.020   1.000e+00
 45  3 42 45  2 43                  107661.9168    0.020   1.000e+00
 53 10 43 53  9 44                  107709.0171    0.020   1.000e+00
 28  9 19 28  8 20                  107757.2599    0.020   1.000e+00
 28  9 20 28  8 20                  107757.2599    0.020   1.568e-01
 16  2 14 15  3 13                  107802.6912    0.020   1.000e+00
 14  1 14 13  0 13                  107857.2795    0.020   1.000e+00
  8  4  5  7  3  4                  107860.7569    0.020   1.000e+00
  8  4  4  7  3  4                  107863.4571    0.020   1.000e+00
 27  9 18 27  8 19                  107908.4087    0.020   1.000e+00
 27  9 19 27  8 19                  107908.4087    0.020   1.584e-01
  8  4  4  7  3  5                  107922.1382    0.020   1.000e+00
 24  6 18 23  7 17                  107959.8765    0.020   1.000e+00
 26  9 17 26  8 18                  108042.9395    0.020   1.000e+00
 26  9 18 26  8 18                  108042.9395    0.020   1.600e-01
 25  9 17 25  8 17                  108162.2909    0.020   1.614e-01
 25  9 16 25  8 17                  108162.2909    0.020   1.000e+00
 24  9 16 24  8 17                  108267.9414    0.020   1.000e+00
 24  9 15 24  8 16                  108267.9414    0.020   1.000e+00
 24  9 16 24  8 16                  108267.9414    0.020   1.629e-01
 64 11 53 64 10 54                  108352.3382    0.020   1.000e+00
 23  9 14 23  8 15                  108360.7589    0.020   1.000e+00
 23  9 15 23  8 15                  108360.7589    0.020   1.643e-01
 23  9 15 23  8 16                  108360.7589    0.020   1.000e+00
 22  9 13 22  8 14                  108442.0904    0.020   1.000e+00
 22  9 14 22  8 14                  108442.0904    0.020   1.656e-01
 22  9 14 22  8 15                  108442.0904    0.020   1.000e+00
 10  3  8  9  2  7                  108511.2170    0.020   1.000e+00
 21  9 13 21  8 14                  108512.9704    0.020   1.000e+00
 21  9 12 21  8 13                  108512.9704    0.020   1.000e+00
 21  9 13 21  8 13                  108512.9704    0.020   1.669e-01
 20  9 12 20  8 13                  108574.3574    0.020   1.000e+00
 20  9 11 20  8 12                  108574.3574    0.020   1.000e+00
 20  9 12 20  8 12                  108574.3574    0.020   1.681e-01
 19  9 11 19  8 12                  108627.1517    0.020   1.000e+00
 19  9 10 19  8 11                  108627.1517    0.020   1.000e+00
 19  9 11 19  8 11                  108627.1517    0.020   1.693e-01
 18  9 10 18  8 11                  108672.2225    0.020   1.000e+00
 18  9  9 18  8 10                  108672.2225    0.020   1.000e+00
 18  9 10 18  8 10                  108672.2225    0.020   1.704e-01
 17  9  9 17  8 10                  108710.3686    0.020   1.000e+00
 17  9  8 17  8  9                  108710.3686    0.020   1.000e+00
 17  9  9 17  8  9                  108710.3686    0.020   1.715e-01
 16  9  8 16  8  9                  108742.3402    0.020   1.000e+00
 16  9  7 16  8  8                  108742.3402    0.020   1.000e+00
 16  9  8 16  8  8                  108742.3402    0.020   1.725e-01
 15  9  7 15  8  8                  108768.8400    0.020   1.000e+00
 15  9  6 15  8  7                  108768.8400    0.020   1.000e+00
 15  9  7 15  8  7                  108768.8400    0.020   1.735e-01
 14  9  6 14  8  7                  108790.5385    0.020   1.000e+00
 14  9  6 14  8  6                  108790.5385    0.020   1.744e-01
 14  9  5 14  8  6                  108790.5385    0.020   1.000e+00
 13  9  4 13  8  5                  108808.0293    0.020   1.000e+00
 13  9  5 13  8  6                  108808.0293    0.020   1.000e+00
 13  9  5 13  8  5                  108808.0293    0.020   1.752e-01
 12  9  4 12  8  5                  108821.9009    0.020   1.000e+00
 12  9  3 12  8  4                  108821.9009    0.020   1.000e+00
 12  9  4 12  8  4                  108821.9009    0.020   1.760e-01
 11  9  3 11  8  3                  108832.6870    0.020   1.768e-01
 11  9  3 11  8  4                  108832.6870    0.020   1.000e+00
 11  9  2 11  8  3                  108832.6870    0.020   1.000e+00
 34 12 22 33 13 21                  108840.0101    0.020   1.000e+00
 10  9  2 10  8  2                  108840.8567    0.020   1.774e-01
 10  9  1 10  8  2                  108840.8567    0.020   1.000e+00
 10  9  2 10  8  3                  108840.8567    0.020   1.000e+00
  9  9  1  9  8  2                  108846.8651    0.020   1.000e+00
  9  9  0  9  8  1                  108846.8651    0.020   1.000e+00
  9  9  1  9  8  1                  108846.8651    0.020   1.781e-01
 10  3  7  9  2  7                  108976.7205    0.020   1.000e+00
 52 10 42 52  9 43                  109291.2879    0.020   1.000e+00
 14  2 13 13  2 12                  109521.3575    0.025   3.775e-07
 39 15 24 38 16 23                  109578.1972    0.020   1.000e+00
 40  1 39 40  0 40                  109645.7272    0.020   1.000e+00
 49  4 45 49  3 46                  109779.8214    0.020   1.000e+00
 57  6 51 57  5 52                  110011.0380    0.020   1.000e+00
 44 18 26 43 19 25                  110321.1158    0.020   1.000e+00
 13  2 12 12  1 11                  110331.6572    0.020   1.000e+00
 14 13  1 13 13  0                  110423.7858    0.020   1.000e+00
 14 12  2 13 12  1                  110427.9829    0.020   1.000e+00
 67  8 59 67  7 60                  110431.4484    0.020   1.000e+00
 14 11  3 13 11  2                  110433.9409    0.020   1.000e+00
 14 10  4 13 10  3                  110442.3514    0.020   1.000e+00
 14  8  6 13  8  5                  110471.8761    0.020   1.000e+00
 14  7  7 13  7  6                  110498.2497    0.020   1.000e+00
 43  2 41 43  1 42                  110501.8495    0.020   1.000e+00
 14  6  8 13  6  7                  110540.1825    0.020   1.000e+00
 14  3 12 13  3 11                  110583.2919    0.020   1.000e+00
 14  5 10 13  5  9                  110610.2267    0.020   1.000e+00
 14  5  9 13  5  8                  110614.8247    0.020   1.000e+00
 26  7 19 25  8 18                  110618.3522    0.020   1.000e+00
 46  3 43 46  2 44                  110629.4784    0.020   1.000e+00
 51 10 41 51  9 42                  110672.3915    0.020   1.000e+00
 14  4 11 13  4 10                  110705.8370    0.020   1.000e+00
 14  1 13 13  1 12                  110746.6818    0.020   1.000e+00
 53  5 48 53  4 49                  110747.9704    0.020   1.000e+00
 14  4 10 13  4  9                  110805.9033    0.020   1.000e+00
 31 10 21 30 11 20                  111054.0227    0.020   1.000e+00
 63 11 52 63 10 53                  111070.7985    0.020   1.000e+00
 62  7 55 62  6 56                  111123.6846    0.020   1.000e+00
 73 12 61 73 11 62                  111303.0005    0.020   1.000e+00
 14  3 11 13  3 10                  111565.4980    0.020   1.000e+00
 36 13 23 35 14 22                  111736.5031    0.020   1.000e+00
 50 10 40 50  9 41                  111876.5706    0.020   1.000e+00
 15  1 14 14  2 13                  112334.3232    0.020   1.000e+00
 14  2 12 13  2 11                  112353.8224    0.020   1.000e+00
 41 16 25 40 17 24                  112469.8891    0.020   1.000e+00
 41 16 25 40 17 24                  112469.8891    0.020   1.000e+00
 10  3  7  9  2  8                  112502.9577    0.020   1.000e+00
 41  1 40 41  0 41                  112513.4647    0.020   1.000e+00
 50  4 46 50  3 47                  112864.9200    0.020   1.000e+00
 49 10 39 49  9 40                  112927.8085    0.020   1.000e+00
 12  2 10 11  1 10                  113049.2485    0.020   1.000e+00
 73  9 64 73  8 65                  113111.1401    0.020   1.000e+00
 46 19 27 45 20 26                  113197.4761    0.020   1.000e+00
 44  2 42 44  1 43                  113396.4891    0.020   1.000e+00
 28  8 20 27  9 19                  113397.9437    0.020   1.000e+00
 62 11 51 62 10 52                  113540.0427    0.020   1.000e+00
 47  3 44 47  2 45                  113583.9231    0.020   1.000e+00
 58  6 52 58  5 53                  113726.7851    0.020   1.000e+00
 48 10 38 48  9 39                  113848.2983    0.020   1.000e+00
 33 11 22 32 12 21                  113934.7720    0.020   1.000e+00
 21  4 17 20  5 16                  114022.9084    0.020   1.000e+00
 54  5 49 54  4 50                  114057.1098    0.020   1.000e+00
 23  5 18 22  6 17                  114225.0876    0.020   1.000e+00
 15  0 15 14  1 14                  114521.5797    0.020   1.000e+00
 72 12 60 72 11 61                  114608.4017    0.020   1.000e+00
 38 14 24 37 15 23                  114629.6379    0.020   1.000e+00
 47 10 37 47  9 38                  114657.7310    0.020   1.000e+00
 11  2 10 10  1 10                  114675.5565    0.020   1.000e+00
 15  1 15 14  1 14                  114833.3192    0.020   1.000e+00
 15  0 15 14  0 14                  114957.3022    0.020   1.000e+00
 68  8 60 68  7 61                  115148.6354    0.020   1.000e+00
 15  1 15 14  0 14                  115269.0592    0.020   1.000e+00
 63  7 56 63  6 57                  115299.3076    0.020   1.000e+00
 43 17 26 42 18 25                  115354.3286    0.020   1.000e+00
 43 17 26 42 18 25                  115354.3286    0.020   1.000e+00
 11  3  9 10  2  8                  115364.5058    0.020   1.000e+00
 46 10 36 46  9 37                  115373.0788    0.020   1.000e+00
 42  1 41 42  0 42                  115378.1343    0.020   1.000e+00
  9  4  6  8  3  5                  115676.4864    0.020   1.000e+00
  9  4  5  8  3  5                  115683.4903    0.020   1.000e+00
 61 11 50 61 10 51                  115753.4210    0.020   1.000e+00
  9  4  6  8  3  6                  115804.7032    0.020   1.000e+00
  9  4  5  8  3  6                  115811.7229    0.020   1.000e+00
 51  4 47 51  3 48                  115921.1532    0.020   1.000e+00
 45 10 35 45  9 36                  116008.5449    0.020   1.000e+00
 11  3  8 10  2  8                  116164.5179    0.020   1.000e+00
 25  6 19 24  7 18                  116205.2215    0.020   1.000e+00
 30  9 21 29 10 20                  116224.8258    0.020   1.000e+00
 45  2 43 45  1 44                  116285.9029    0.020   1.000e+00
 19  3 16 18  4 15                  116413.6410    0.020   1.000e+00
 48  3 45 48  2 46                  116526.9763    0.020   1.000e+00
 44 10 34 44  9 35                  116575.9789    0.020   1.000e+00
 14  2 13 13  1 12                  116744.8530    0.020   1.000e+00
 35 12 23 34 13 22                  116818.8353    0.020   1.000e+00
 12  1 11 11  0 11                  116863.2008    0.020   1.000e+00
 43 10 33 43  9 34                  117085.0491    0.020   1.000e+00
 15  2 14 14  2 13                  117216.7667    0.020   1.000e+00
 55  5 50 55  4 51                  117304.7833    0.020   1.000e+00
 59  6 53 59  5 54                  117326.5008    0.020   1.000e+00
 40 15 25 39 16 24                  117517.9200    0.020   1.000e+00
 42 10 32 42  9 33                  117543.7312    0.020   1.000e+00
 17  2 15 16  3 14                  117633.4581    0.020   1.000e+00
 60 11 49 60 10 50                  117718.3669    0.020   1.000e+00
  6  6  1  5  5  0                  117766.2198    0.020   1.000e+00
 41 10 31 41  9 32                  117958.4396    0.020   1.000e+00
 45 18 27 44 19 26                  118230.8193    0.020   1.000e+00
 43  1 42 43  0 43                  118239.7222    0.020   1.000e+00
 15 13  2 14 13  1                  118312.0094    0.020   1.000e+00
 15 12  3 14 12  2                  118317.3898    0.020   1.000e+00
 15 11  4 14 11  3                  118324.9229    0.020   1.000e+00
 15  1 14 14  1 13                  118332.5010    0.020   1.000e+00
 40 10 30 40  9 31                  118334.4487    0.020   1.000e+00
 15 10  5 14 10  4                  118335.4909    0.020   1.000e+00
 15  9  6 14  9  5                  118350.4502    0.020   1.000e+00
 15  8  7 14  8  6                  118372.1388    0.020   1.000e+00
 15  7  8 14  7  7                  118404.7677    0.020   1.000e+00
 15  3 13 14  3 12                  118448.0600    0.020   1.000e+00
 15  6  9 14  6  8                  118456.6944    0.020   1.000e+00
 15  5 11 14  5 10                  118541.8216    0.020   1.000e+00
 15  5 10 14  5  9                  118550.4392    0.020   1.000e+00
 15  4 12 14  4 11                  118645.0895    0.020   1.000e+00
 39 10 29 39  9 30                  118676.1152    0.020   1.000e+00
 27  7 20 26  8 19                  118762.3125    0.020   1.000e+00
 15  4 11 14  4 10                  118805.2840    0.020   1.000e+00
 52  4 48 52  3 49                  118953.1071    0.020   1.000e+00
 38 10 28 38  9 29                  118987.0079    0.020   1.000e+00
 32 10 22 31 11 21                  119074.9498    0.020   1.000e+00
 46  2 44 46  1 45                  119170.3122    0.020   1.000e+00
 37 10 27 37  9 28                  119270.0994    0.020   1.000e+00
 59 11 48 59 10 49                  119451.8893    0.020   1.000e+00
 49  3 46 49  2 47                  119459.9291    0.020   1.000e+00
 36 10 26 36  9 27                  119527.9684    0.020   1.000e+00
 37 13 24 36 14 23                  119702.9010    0.020   1.000e+00
 15  3 12 14  3 11                  119738.4829    0.020   1.000e+00
 35 10 25 35  9 26                  119762.7361    0.020   1.000e+00
 35 10 26 35  9 26                  119762.7361    0.020   1.514e-01
 99 15 84 99 14 85                  119770.9218    0.020   1.000e+00
 34 10 24 34  9 25                  119976.3572    0.020   1.000e+00
 34 10 25 34  9 25                  119976.3572    0.020   1.529e-01
 19  1 18 18  2 17                  146013.1534    0.025   1.000e+00
 36 12 24 36 11 25                  146132.8642    0.025   1.000e+00
 36 12 25 36 11 25                  146132.8642    0.025   1.593e-01
 36 12 25 36 11 26                  146132.8642    0.025   1.000e+00
  8  7  2  7  6  1                  146346.1426    0.025   1.000e+00
 33 12 22 33 11 23                  146471.9182    0.025   1.000e+00
 33 12 21 33 11 22                  146471.9182    0.025   1.000e+00
 33 12 22 33 11 22                  146471.9182    0.025   1.626e-01
 32 12 21 32 11 22                  146565.7020    0.025   1.000e+00
 32 12 20 32 11 21                  146565.7020    0.025   1.000e+00
 32 12 21 32 11 21                  146565.7020    0.025   1.636e-01
 31 12 19 31 11 20                  146650.8072    0.025   1.000e+00
 31 12 20 31 11 20                  146650.8072    0.025   1.647e-01
 31 12 20 31 11 21                  146650.8072    0.025   1.000e+00
 66 13 53 66 12 54                  148671.3954    0.025   1.000e+00
 19  5 14 18  5 13                  150394.7690    0.025   1.000e+00
 20  0 20 19  1 19                  152608.6400    0.025   1.000e+00
  2  1  2  1  1  1                   15448.0800    0.050   6.610e-09
 21  2 19 20  3 18                  156303.7534    0.025   1.000e+00
 20  2 19 19  1 18                  157214.9437    0.025   1.000e+00
 47 13 35 47 12 36                  157496.5365    0.025   1.000e+00
 47 13 34 47 12 35                  157496.5365    0.025   1.000e+00
 46 13 34 46 12 35                  157715.4590    0.025   1.000e+00
 46 13 33 46 12 34                  157715.4590    0.025   1.000e+00
 20 12  8 19 12  7                  157770.0406    0.025   1.000e+00
 20 10 10 19 10  9                  157815.8907    0.025   1.000e+00
 20  9 11 19  9 10                  157852.7430    0.025   1.000e+00
 45 13 33 45 12 34                  157919.5426    0.025   1.000e+00
 45 13 32 45 12 33                  157919.5426    0.025   1.000e+00
 20  6 15 19  6 14                  158107.6281    0.025   1.000e+00
 44 13 32 44 12 33                  158109.6426    0.025   1.000e+00
 44 13 31 44 12 32                  158109.6426    0.025   1.000e+00
 20  6 14 19  6 13                  158114.3200    0.025   1.000e+00
 20  5 16 19  5 15                  158279.5912    0.025   1.000e+00
 43 13 31 43 12 32                  158286.4785    0.025   1.000e+00
 43 13 30 43 12 31                  158286.4785    0.025   1.000e+00
 20  4 17 19  4 16                  158293.8601    0.025   1.000e+00
 18  3 16 17  2 15                  158419.0024    0.025   1.000e+00
 42 13 30 42 12 31                  158450.7589    0.025   1.000e+00
 42 13 29 42 12 30                  158450.7589    0.025   1.000e+00
 41 13 28 41 12 29                  158603.1565    0.025   1.000e+00
 41 13 29 41 12 30                  158603.1565    0.025   1.000e+00
 40 13 27 40 12 28                  158744.3234    0.025   1.000e+00
 40 13 28 40 12 29                  158744.3234    0.025   1.000e+00
 39 13 27 39 12 27                  158874.8822    0.025   1.000e+00
 39 13 26 39 12 28                  158874.8822    0.025   1.000e+00
 38 13 25 38 12 26                  158995.3801    0.025   1.000e+00
 38 13 26 38 12 27                  158995.3801    0.025   1.000e+00
 37 13 24 37 12 25                  159106.4374    0.025   1.000e+00
 37 13 25 37 12 26                  159106.4374    0.025   1.000e+00
  8  8  1  7  7  0                  159151.2151    0.025   1.000e+00
 36 13 23 36 12 24                  159208.5644    0.025   1.000e+00
 36 13 24 36 12 25                  159208.5644    0.025   1.000e+00
 20  4 16 19  4 15                  159283.7409    0.025   1.000e+00
 35 13 22 35 12 23                  159302.2603    0.025   1.000e+00
 35 13 23 35 12 24                  159302.2603    0.025   1.000e+00
 34 13 21 34 12 22                  159388.0369    0.025   1.000e+00
 34 13 22 34 12 23                  159388.0369    0.025   1.000e+00
 37 10 27 36 11 26                  159392.5358    0.025   1.000e+00
 33 13 20 33 12 21                  159466.3554    0.025   1.000e+00
 33 13 21 33 12 22                  159466.3554    0.025   1.000e+00
 32 13 19 32 12 20                  159537.6824    0.025   1.000e+00
 32 13 20 32 12 21                  159537.6824    0.025   1.000e+00
 31 13 18 31 12 19                  159602.4408    0.025   1.000e+00
 31 13 19 31 12 20                  159602.4408    0.025   1.000e+00
 31 13 19 31 12 19                  159602.4408    0.025   1.671e-01
 31 13 18 31 12 20                  159602.4408    0.025   1.671e-01
 30 13 18 30 12 19                  159661.0646    0.025   1.000e+00
 30 13 17 30 12 18                  159661.0646    0.025   1.000e+00
 29 13 16 29 12 17                  159713.9604    0.025   1.000e+00
 29 13 17 29 12 18                  159713.9604    0.025   1.000e+00
 28 13 16 28 12 17                  159761.5054    0.025   1.000e+00
 28 13 15 28 12 16                  159761.5054    0.025   1.000e+00
 27 13 14 27 12 15                  159804.0991    0.025   1.000e+00
 27 13 15 27 12 16                  159804.0991    0.025   1.000e+00
 26 13 13 26 12 14                  159842.0607    0.025   1.000e+00
 26 13 14 26 12 15                  159842.0607    0.025   1.000e+00
 25 13 12 25 12 13                  159875.7412    0.025   1.000e+00
 25 13 13 25 12 14                  159875.7412    0.025   1.000e+00
 24 13 11 24 12 12                  159905.4755    0.025   1.000e+00
 24 13 12 24 12 13                  159905.4755    0.025   1.000e+00
 23 13 10 23 12 11                  159931.5565    0.025   1.000e+00
 23 13 11 23 12 12                  159931.5565    0.025   1.000e+00
 22 13  9 22 12 10                  159954.3416    0.025   1.000e+00
 22 13 10 22 12 11                  159954.3416    0.025   1.000e+00
 21 13  9 21 12 10                  159974.0524    0.025   1.000e+00
 21 13  8 21 12  9                  159974.0524    0.025   1.000e+00
 13  5  9 12  4  8                  159978.9093    0.025   1.000e+00
 13  5  8 12  4  8                  159983.1624    0.025   1.000e+00
 20 13  8 20 12  9                  159991.0052    0.025   1.000e+00
 20 13  7 20 12  8                  159991.0052    0.025   1.000e+00
 19 13  7 19 12  8                  160005.4400    0.025   1.000e+00
 19 13  6 19 12  7                  160005.4400    0.025   1.000e+00
 18 13  5 18 12  6                  160017.6172    0.025   1.000e+00
 18 13  6 18 12  7                  160017.6172    0.025   1.000e+00
 17 13  4 17 12  5                  160027.7949    0.025   1.000e+00
 17 13  5 17 12  6                  160027.7949    0.025   1.000e+00
 16 13  3 16 12  4                  160036.1374    0.025   1.000e+00
 16 13  4 16 12  5                  160036.1374    0.025   1.000e+00
 21  0 21 20  1 20                  160182.1257    0.025   1.000e+00
 21  1 21 20  0 20                  160271.2407    0.025   1.000e+00
 21  1 20 20  2 19                  162010.2415    0.025   1.000e+00
 10  7  4  9  6  3                  162116.3801    0.025   1.000e+00
 21  1 20 20  1 19                  163360.5541    0.025   1.000e+00
  7  2  5  7  1  6                   16357.0300    0.050   9.294e-08
 67 14 53 67 13 54                  163923.4625    0.025   1.000e+00
 15  4 11 14  3 12                  163934.5183    0.025   1.000e+00
 26  4 22 25  5 21                  164168.7928    0.025   1.000e+00
 19  3 17 18  2 16                  164199.4762    0.025   1.000e+00
 21  2 20 20  1 19                  164364.5263    0.025   1.000e+00
 26  4 23 26  3 23                   16455.6900    0.050   3.352e-08
 41 12 29 40 13 28                  164883.9049    0.025   1.000e+00
 17  3 15 17  2 15                   16489.5900    0.050   2.822e-08
 12  6  7 11  5  6                  165049.8077    0.025   1.000e+00
 12  6  6 11  5  7                  165050.5943    0.025   1.000e+00
 12  6  7 11  5  7                  165050.5943    0.025   2.030e-01
 21  3 19 20  3 18                  165209.6200    0.025   1.000e+00
 64 14 50 64 13 51                  165576.4810    0.025   1.000e+00
 22  2 20 21  3 19                  165602.7274    0.025   1.000e+00
 21 14  7 20 14  6                  165632.1333    0.025   1.000e+00
 21 13  9 20 13  8                  165644.8423    0.025   1.000e+00
 21 13  8 20 13  7                  165644.8423    0.025   1.000e+00
 21 13  9 20 13  8                  165644.8423    0.025   1.000e+00
 21 13  8 20 13  7                  165644.8423    0.025   1.000e+00
 21 12  9 20 12  8                  165661.8171    0.025   1.000e+00
 21 10 11 20 10 10                  165715.3605    0.025   1.000e+00
 21  8 13 20  8 12                  165819.5265    0.025   1.000e+00
 21  6 16 20  6 15                  166053.3236    0.025   1.000e+00
 63 14 49 63 13 50                  166061.8578    0.025   4.442e-01
 21  6 15 20  6 14                  166064.8196    0.025   1.000e+00
 21  4 18 20  4 17                  166194.5559    0.025   1.000e+00
 21  5 17 20  5 16                  166238.6228    0.025   1.000e+00
 21  5 16 20  5 15                  166409.2411    0.025   1.000e+00
  9  8  2  8  7  1                  167037.9614    0.025   1.000e+00
 16  4 13 15  3 12                  167389.9482    0.025   1.000e+00
 21  4 17 20  4 16                  167488.2511    0.025   1.000e+00
 38 10 28 37 11 27                  167505.7489    0.025   1.000e+00
 43 13 30 42 14 29                  167661.1034    0.025   1.000e+00
  6  2  4  6  1  5                   16772.6600    0.050   7.723e-08
 22  0 22 21  1 21                  167748.7859    0.025   1.000e+00
 14  5 10 13  4  9                  167760.5022    0.025   1.000e+00
 22  1 22 21  1 21                  167773.8433    0.025   1.000e+00
 22  0 22 21  0 21                  167785.1979    0.025   1.000e+00
 11  2  9 11  1 10                   16781.7200    0.050   1.581e-07
 11  2  9 11  1 10                   16781.7200    0.050   1.581e-07
 22  1 22 21  0 21                  167810.2425    0.025   1.000e+00
 14  5  9 13  4 10                  167897.9923    0.025   1.000e+00
 21  3 18 20  3 17                  168602.4633    0.025   1.000e+00
  5  2  4  5  1  4                   16866.1700    0.050   9.510e-09
 18  3 15 17  2 15                  168702.9916    0.025   1.000e+00
 56 14 42 56 13 43                  168750.8829    0.025   1.000e+00
 54 14 40 54 13 41                  169332.9020    0.025   1.000e+00
 29  5 24 28  6 23                  169570.6214    0.025   1.000e+00
 53 14 40 53 13 41                  169598.4511    0.025   1.000e+00
 53 14 39 53 13 40                  169598.4511    0.025   1.000e+00
 52 14 38 52 13 39                  169847.6998    0.025   1.000e+00
 52 14 39 52 13 40                  169847.6998    0.025   1.000e+00
 22  1 21 21  2 20                  169860.0999    0.025   1.000e+00
 11  7  4 10  6  4                  169998.4408    0.025   1.000e+00
 20  3 18 19  2 17                  169999.5674    0.025   1.000e+00
 51 14 37 51 13 38                  170081.8241    0.025   1.000e+00
 51 14 38 51 13 39                  170081.8241    0.025   1.000e+00
 50 14 36 50 13 37                  170301.5277    0.025   1.000e+00
 50 14 37 50 13 38                  170301.5277    0.025   1.000e+00
 49 14 35 49 13 36                  170507.5203    0.025   1.000e+00
 49 14 36 49 13 37                  170507.5203    0.025   1.000e+00
 48 14 35 48 13 36                  170700.4772    0.025   1.000e+00
 48 14 34 48 13 35                  170700.4772    0.025   1.000e+00
 22  1 21 21  1 20                  170864.0396    0.025   1.000e+00
 47 14 33 47 13 34                  170880.9970    0.025   1.000e+00
 47 14 34 47 13 35                  170880.9970    0.025   1.000e+00
 46 14 32 46 13 33                  171049.7225    0.025   1.000e+00
 46 14 33 46 13 34                  171049.7225    0.025   1.000e+00
 45 14 32 45 13 33                  171207.2813    0.025   1.000e+00
 45 14 31 45 13 32                  171207.2813    0.025   1.000e+00
 44 14 30 44 13 31                  171354.1222    0.025   1.000e+00
 44 14 31 44 13 32                  171354.1222    0.025   1.000e+00
 43 14 29 43 13 30                  171490.8602    0.025   1.000e+00
 43 14 30 43 13 31                  171490.8602    0.025   1.000e+00
 18  2 16 17  1 16                  171518.0902    0.025   1.000e+00
 22  2 21 21  1 20                  171603.3771    0.025   1.000e+00
 42 14 28 42 13 29                  171618.0363    0.025   1.000e+00
 42 14 29 42 13 30                  171618.0363    0.025   1.000e+00
 16  4 13 15  3 13                  171682.0603    0.025   1.000e+00
 41 14 27 41 13 28                  171736.0418    0.025   1.000e+00
 41 14 28 41 13 29                  171736.0418    0.025   1.000e+00
 40 14 26 40 13 27                  171845.4351    0.025   1.000e+00
 40 14 27 40 13 28                  171845.4351    0.025   1.000e+00
 39 14 25 39 13 26                  171946.6026    0.025   1.000e+00
 39 14 26 39 13 27                  171946.6026    0.025   1.000e+00
 38 14 24 38 13 25                  172040.0426    0.025   1.000e+00
 38 14 25 38 13 26                  172040.0426    0.025   1.000e+00
 37 14 23 37 13 24                  172126.1549    0.025   1.000e+00
 37 14 24 37 13 25                  172126.1549    0.025   1.000e+00
 36 14 23 36 13 24                  172205.3172    0.025   1.000e+00
 36 14 22 36 13 23                  172205.3172    0.025   1.000e+00
 35 14 21 35 13 22                  172277.9446    0.025   1.000e+00
 35 14 22 35 13 23                  172277.9446    0.025   1.000e+00
 34 14 20 34 13 21                  172344.4373    0.025   1.000e+00
 34 14 21 34 13 22                  172344.4373    0.025   1.000e+00
 33 14 20 33 13 21                  172405.1214    0.025   1.000e+00
 33 14 19 33 13 20                  172405.1214    0.025   1.000e+00
 32 14 18 32 13 19                  172460.3231    0.025   1.000e+00
 32 14 19 32 13 20                  172460.3231    0.025   1.000e+00
 31 14 17 31 13 18                  172510.4341    0.025   1.000e+00
 31 14 18 31 13 19                  172510.4341    0.025   1.000e+00
 30 14 17 30 13 18                  172555.7444    0.025   1.000e+00
 30 14 16 30 13 17                  172555.7444    0.025   1.000e+00
 29 14 15 29 13 16                  172596.5839    0.025   1.000e+00
 29 14 16 29 13 17                  172596.5839    0.025   1.000e+00
 28 14 14 28 13 15                  172633.2573    0.025   1.000e+00
 28 14 15 28 13 16                  172633.2573    0.025   1.000e+00
 27 14 13 27 13 14                  172665.9907    0.025   1.000e+00
 27 14 14 27 13 15                  172665.9907    0.025   1.000e+00
 26 14 12 26 13 13                  172695.1571    0.025   1.000e+00
 26 14 13 26 13 14                  172695.1571    0.025   1.000e+00
 25 14 11 25 13 12                  172720.9836    0.025   1.000e+00
 25 14 12 25 13 13                  172720.9836    0.025   1.000e+00
 24 14 10 24 13 11                  172743.7177    0.025   1.000e+00
 24 14 11 24 13 12                  172743.7177    0.025   1.000e+00
 23 14  9 23 13 10                  172763.6002    0.025   1.000e+00
 23 14 10 23 13 11                  172763.6002    0.025   1.000e+00
 22 14  8 22 13  9                  172780.9142    0.025   1.000e+00
 22 14  9 22 13 10                  172780.9142    0.025   1.000e+00
 21 14  8 21 13  9                  172795.8191    0.025   1.000e+00
 21 14  7 21 13  8                  172795.8191    0.025   1.000e+00
 20 14  6 20 13  7                  172808.5642    0.025   1.000e+00
 20 14  7 20 13  8                  172808.5642    0.025   1.000e+00
 19 14  6 19 13  7                  172819.3765    0.025   1.000e+00
 19 14  5 19 13  6                  172819.3765    0.025   1.000e+00
 18 14  4 18 13  5                  172828.4255    0.025   1.000e+00
 18 14  5 18 13  6                  172828.4255    0.025   1.000e+00
 17 14  4 17 13  5                  172835.9215    0.025   1.000e+00
 17 14  3 17 13  4                  172835.9215    0.025   1.000e+00
 16 14  2 16 13  3                  172841.9863    0.025   1.000e+00
 16 14  3 16 13  4                  172841.9863    0.025   1.000e+00
 15 14  2 15 13  3                  172846.8258    0.025   1.000e+00
 15 14  1 15 13  2                  172846.8258    0.025   1.000e+00
 13  6  8 12  5  7                  172912.8268    0.025   1.000e+00
 13  6  8 12  5  8                  172914.6846    0.025   2.061e-01
 13  6  7 12  5  8                  172914.6846    0.025   1.000e+00
 22  3 20 21  3 19                  172922.3403    0.025   1.000e+00
 42 12 30 41 13 29                  172932.1101    0.025   1.000e+00
 58  8 51 58  7 51                   17347.7200    0.050   1.282e-08
 22 20  3 21 20  2                  173483.3152    0.025   1.000e+00
 22 19  4 21 19  3                  173485.4025    0.025   1.000e+00
 22 18  5 21 18  4                  173488.5614    0.025   1.000e+00
 22 17  5 21 17  4                  173493.1549    0.025   1.000e+00
 22 15  7 21 15  6                  173508.1749    0.025   1.000e+00
 22 14  8 21 14  7                  173519.4542    0.025   1.000e+00
 22 13  9 21 13  8                  173534.3831    0.025   1.000e+00
 76 15 61 76 14 62                  173539.7708    0.025   1.000e+00
 22 12 10 21 12  9                  173554.0788    0.025   1.000e+00
 22 11 11 21 11 10                  173580.4373    0.025   1.000e+00
 22 10 12 21 10 11                  173616.0386    0.025   1.000e+00
 22  9 13 21  9 12                  173665.5108    0.025   1.000e+00
 22  8 14 21  8 13                  173736.4626    0.025   1.000e+00
 22  7 15 21  7 14                  173843.2389    0.025   1.000e+00
 17  4 14 16  3 13                  173984.1149    0.025   1.000e+00
 22  6 17 21  6 16                  174004.3943    0.025   1.000e+00
 22  6 16 21  6 15                  174023.4640    0.025   1.000e+00
 22  4 19 21  4 18                  174078.7898    0.025   1.000e+00
 22  5 18 21  5 17                  174198.4435    0.025   1.000e+00
 22  5 17 21  5 16                  174451.1376    0.025   1.000e+00
 22  2 20 21  2 19                  174508.6187    0.025   1.000e+00
 23  2 21 22  3 20                  174695.0131    0.025   1.000e+00
 34  5 30 34  4 30                   17490.0100    0.050   3.296e-08
 27  4 23 26  5 22                  174913.9321    0.025   1.000e+00
 10  8  3  9  7  2                  174923.7762    0.025   1.000e+00
 23  0 23 22  1 22                  175310.4246    0.025   1.000e+00
 23  1 23 22  1 22                  175327.5800    0.025   1.000e+00
 23  0 23 22  0 22                  175335.4599    0.025   1.000e+00
 23  1 23 22  0 22                  175352.6357    0.025   1.000e+00
 15  5 11 14  4 10                  175496.4803    0.025   1.000e+00
 44 13 31 43 14 30                  175684.9447    0.025   1.000e+00
 22  4 18 21  4 17                  175718.6251    0.025   1.000e+00
 15  5 10 14  4 11                  175742.5823    0.025   1.000e+00
 21  3 19 20  2 18                  175862.2482    0.025   1.000e+00
 22  3 19 21  3 18                  176601.6300    0.025   1.000e+00
 19  3 16 18  2 16                  177210.8574    0.025   1.000e+00
 50  7 44 50  6 44                   17750.8000    0.050   1.994e-08
 23  1 22 22  2 21                  177635.7375    0.025   1.000e+00
 12  7  5 11  6  5                  177877.4995    0.025   1.978e-01
 12  7  6 11  6  5                  177877.4995    0.025   1.000e+00
 12  7  6 11  6  6                  177877.4995    0.025   1.978e-01
 12  7  5 11  6  6                  177877.4995    0.025   1.000e+00
 23  2 22 22  2 21                  178175.7788    0.025   1.000e+00
 23  1 22 22  1 21                  178375.1158    0.025   1.000e+00
 46 14 32 45 15 31                  178450.7226    0.025   1.000e+00
 42  6 37 42  5 37                   17852.9700    0.050   2.747e-08
 25  3 22 24  4 21                  178632.2541    0.025   1.000e+00
 23  2 22 22  1 21                  178915.1262    0.025   1.000e+00
 30  5 25 29  6 24                  179769.6080    0.025   1.000e+00
  9  9  1  8  8  0                  179842.0828    0.025   1.000e+00
 18  4 15 17  3 14                  180320.5043    0.025   1.000e+00
 23  3 21 22  3 20                  180612.1186    0.025   1.000e+00
 14  6  8 13  5  9                  180770.6669    0.025   1.000e+00
 14  6  9 13  5  9                  180770.6669    0.025   2.094e-01
 38  9 29 37 10 28                  181271.6327    0.025   1.000e+00
 60 15 45 60 14 46                  181358.5398    0.025   1.000e+00
 23 21  3 22 21  2                  181362.1864    0.025   1.000e+00
 23 19  5 22 19  4                  181366.3780    0.025   1.000e+00
 23 18  6 22 18  5                  181370.3837    0.025   1.000e+00
 23 17  6 22 17  5                  181375.9426    0.025   1.000e+00
 23 16  8 22 16  7                  181383.5645    0.025   1.000e+00
 23 15  8 22 15  7                  181393.6156    0.025   1.000e+00
 23 14  9 22 14  8                  181406.8030    0.025   1.000e+00
 23 13 10 22 13  9                  181424.1001    0.025   1.000e+00
 23 12 11 22 12 10                  181446.8654    0.025   1.000e+00
 23 11 12 22 11 11                  181477.1366    0.025   1.000e+00
 23 10 13 22 10 12                  181518.1134    0.025   1.000e+00
 23  9 14 22  9 13                  181574.8840    0.025   1.000e+00
 23  8 15 22  8 14                  181656.2066    0.025   1.000e+00
 18  4 14 17  3 14                  181850.6607    0.025   2.066e-01
 58 15 44 58 14 45                  181929.7701    0.025   1.000e+00
 58 15 43 58 14 44                  181929.7701    0.025   1.000e+00
 23  4 20 22  4 19                  181943.9194    0.025   1.000e+00
 23  6 18 22  6 17                  181960.7793    0.025   1.000e+00
 23  6 17 22  6 16                  181991.5435    0.025   1.000e+00
 23  2 21 22  2 20                  182014.6461    0.025   1.000e+00
 23  5 19 22  5 18                  182157.0951    0.025   1.000e+00
 57 15 43 57 14 44                  182191.7810    0.025   1.000e+00
 57 15 42 57 14 43                  182191.7810    0.025   1.000e+00
 19  2 17 18  1 17                  182306.6029    0.025   1.000e+00
 55 15 41 55 14 42                  182672.4951    0.025   1.000e+00
 55 15 40 55 14 41                  182672.4951    0.025   1.000e+00
 11  8  4 10  7  3                  182808.2620    0.025   1.000e+00
 24  0 24 23  1 23                  182868.1950    0.025   1.000e+00
 24  1 24 23  1 23                  182879.9039    0.025   1.000e+00
 24  0 24 23  0 23                  182885.3205    0.025   1.000e+00
 54 15 39 54 14 40                  182892.4769    0.025   1.000e+00
 54 15 40 54 14 41                  182892.4769    0.025   1.000e+00
 24  1 24 23  0 23                  182897.0438    0.025   1.000e+00
 18  3 16 17  2 16                  182945.9734    0.025   1.000e+00
 53 15 39 53 14 40                  183099.7429    0.025   1.000e+00
 53 15 38 53 14 39                  183099.7429    0.025   1.000e+00
 16  5 12 15  4 11                  183170.3361    0.025   1.000e+00
 52 15 37 52 14 38                  183294.7613    0.025   1.000e+00
 52 15 38 52 14 39                  183294.7613    0.025   1.000e+00
 51 15 37 51 14 38                  183478.1976    0.025   1.000e+00
 51 15 36 51 14 37                  183478.1976    0.025   1.000e+00
 24  2 22 23  3 21                  183570.8803    0.025   1.000e+00
 16  5 11 15  4 12                  183592.1445    0.025   1.000e+00
 50 15 35 50 14 36                  183650.4793    0.025   1.000e+00
 50 15 36 50 14 37                  183650.4793    0.025   1.000e+00
 45 13 32 44 14 31                  183718.9422    0.025   1.000e+00
 40 10 30 39 11 29                  183791.3096    0.025   1.000e+00
 49 15 34 49 14 35                  183812.2020    0.025   1.000e+00
 49 15 35 49 14 36                  183812.2020    0.025   1.000e+00
 23  4 19 22  4 18                  183961.7904    0.025   1.000e+00
 48 15 33 48 14 34                  183963.8326    0.025   1.000e+00
 48 15 34 48 14 35                  183963.8326    0.025   1.000e+00
 50 16 34 49 17 33                  183998.3722    0.025   1.000e+00
 50 16 34 49 17 33                  183998.3722    0.025   1.000e+00
 47 15 32 47 14 33                  184105.7798    0.025   1.000e+00
 47 15 33 47 14 34                  184105.7798    0.025   1.000e+00
 46 15 32 46 14 33                  184238.5974    0.025   1.000e+00
 46 15 31 46 14 32                  184238.5974    0.025   1.000e+00
 45 15 30 45 14 31                  184362.6008    0.025   1.000e+00
 45 15 31 45 14 32                  184362.6008    0.025   1.000e+00
 44 15 30 44 14 31                  184478.2813    0.025   1.000e+00
 44 15 29 44 14 30                  184478.2813    0.025   1.000e+00
 43 15 28 43 14 29                  184586.0440    0.025   1.000e+00
 43 15 29 43 14 30                  184586.0440    0.025   1.000e+00
 42 15 27 42 14 28                  184686.2383    0.025   1.000e+00
 42 15 28 42 14 29                  184686.2383    0.025   1.000e+00
 41 15 26 41 14 27                  184779.2467    0.025   1.000e+00
 41 15 27 41 14 28                  184779.2467    0.025   1.000e+00
 40 15 25 40 14 26                  184865.4453    0.025   1.000e+00
 40 15 26 40 14 27                  184865.4453    0.025   1.000e+00
 16  3 14 16  2 14                   18492.6200    0.050   2.867e-08
 39 15 25 39 14 26                  184945.1818    0.025   1.000e+00
 39 15 24 39 14 25                  184945.1818    0.025   1.000e+00
 38 15 23 38 14 24                  185018.7835    0.025   1.000e+00
 38 15 24 38 14 25                  185018.7835    0.025   1.000e+00
 37 15 23 37 14 24                  185086.6164    0.025   1.000e+00
 37 15 22 37 14 23                  185086.6164    0.025   1.000e+00
 36 15 21 36 14 22                  185148.9436    0.025   1.000e+00
 36 15 22 36 14 23                  185148.9436    0.025   1.000e+00
 35 15 20 35 14 21                  185206.0450    0.025   1.000e+00
 35 15 21 35 14 22                  185206.0450    0.025   1.000e+00
 34 15 19 34 14 20                  185258.3196    0.025   1.000e+00
 34 15 20 34 14 21                  185258.3196    0.025   1.000e+00
 33 15 19 33 14 20                  185305.9645    0.025   1.000e+00
 33 15 18 33 14 19                  185305.9645    0.025   1.000e+00
 32 15 17 32 14 18                  185349.2615    0.025   1.000e+00
 32 15 18 32 14 19                  185349.2615    0.025   1.000e+00
 24  1 23 23  2 22                  185353.0013    0.025   1.000e+00
 31 15 16 31 14 17                  185388.5000    0.025   1.000e+00
 31 15 17 31 14 18                  185388.5000    0.025   1.000e+00
 30 15 15 30 14 16                  185423.9617    0.025   1.000e+00
 30 15 16 30 14 17                  185423.9617    0.025   1.000e+00
 29 15 14 29 14 15                  185455.8609    0.025   1.000e+00
 29 15 15 29 14 16                  185455.8609    0.025   1.000e+00
 28 15 14 28 14 15                  185484.4076    0.025   1.000e+00
 28 15 13 28 14 14                  185484.4076    0.025   1.000e+00
 27 15 13 27 14 14                  185509.8614    0.025   1.000e+00
 27 15 12 27 14 13                  185509.8614    0.025   1.000e+00
 26 15 12 26 14 13                  185532.4990    0.025   1.000e+00
 26 15 11 26 14 12                  185532.4990    0.025   1.000e+00
 25 15 11 25 14 12                  185552.4394    0.025   1.000e+00
 25 15 10 25 14 11                  185552.4394    0.025   1.000e+00
 24 15  9 24 14 10                  185569.9580    0.025   1.000e+00
 24 15 10 24 14 11                  185569.9580    0.025   1.000e+00
 23 15  8 23 14  9                  185585.2008    0.025   1.000e+00
 23 15  8 23 14 10                  185585.2008    0.025   1.750e-01
 22 15  8 22 14  9                  185598.4169    0.025   1.000e+00
 22 15  7 22 14  8                  185598.4169    0.025   1.000e+00
 21 15  6 21 14  7                  185609.7229    0.025   1.000e+00
 21 15  7 21 14  8                  185609.7229    0.025   1.000e+00
 20 15  5 20 14  6                  185619.3196    0.025   1.000e+00
 20 15  6 20 14  7                  185619.3196    0.025   1.000e+00
 19 15  4 19 14  5                  185627.4009    0.025   1.000e+00
 19 15  5 19 14  6                  185627.4009    0.025   1.000e+00
 18 15  3 18 14  4                  185634.0667    0.025   1.000e+00
 18 15  4 18 14  5                  185634.0667    0.025   1.000e+00
 17 15  3 17 14  4                  185639.5792    0.025   1.000e+00
 17 15  2 17 14  3                  185639.5792    0.025   1.000e+00
 16 15  2 16 14  3                  185643.9257    0.025   1.000e+00
 16 15  1 16 14  2                  185643.9257    0.025   1.000e+00
 15 15  0 15 14  1                  185647.2792    0.025   1.000e+00
 15 15  1 15 14  2                  185647.2792    0.025   1.000e+00
 24  2 23 23  2 22                  185744.6240    0.025   1.000e+00
 28  4 24 27  5 23                  185810.9451    0.025   1.000e+00
 24  1 23 23  1 22                  185893.0263    0.025   1.000e+00
 24  2 23 23  1 22                  186284.6975    0.025   1.000e+00
 19  4 16 18  3 15                  186406.3769    0.025   1.000e+00
 47 14 33 46 15 32                  186461.8964    0.025   1.000e+00
 52 17 35 51 18 34                  186772.6455    0.025   1.000e+00
 52 17 35 51 18 34                  186772.6455    0.025   1.000e+00
 10  9  2  9  8  1                  187728.5249    0.025   1.000e+00
 23  3 21 22  2 20                  187931.7141    0.025   1.000e+00
 24  3 22 23  3 21                  188279.9108    0.025   1.000e+00
 26  3 23 25  4 22                  188948.7368    0.025   1.000e+00
 44 12 32 43 13 31                  189066.2374    0.025   1.000e+00
 49 15 34 48 16 33                  189214.3565    0.025   1.000e+00
 24 22  2 23 22  1                  189240.0255    0.025   1.000e+00
 24 22  3 23 22  2                  189240.0255    0.025   1.000e+00
 24 23  2 23 23  1                  189240.0255    0.025   4.879e-01
 24 23  1 23 23  0                  189240.0255    0.025   4.879e-01
 24 21  4 23 21  3                  189241.1986    0.025   1.000e+00
 24 20  5 23 20  4                  189243.3039    0.025   1.000e+00
 24 19  6 23 19  5                  189246.6941    0.025   1.000e+00
 24 18  7 23 18  6                  189251.5813    0.025   1.000e+00
 24 17  7 23 17  6                  189258.2790    0.025   1.000e+00
 24 16  9 23 16  8                  189267.2066    0.025   1.000e+00
 24 15  9 23 15  8                  189278.9002    0.025   1.000e+00
 24 14 10 23 14  9                  189294.1595    0.025   1.000e+00
 24 13 11 23 13 10                  189314.0460    0.025   1.000e+00
 24 12 12 23 12 11                  189340.1637    0.025   1.000e+00
 24 11 13 23 11 12                  189374.7950    0.025   1.000e+00
 24 10 14 23 10 13                  189421.5616    0.025   1.000e+00
 24  9 15 23  9 14                  189486.3510    0.025   1.000e+00
 24  2 22 23  2 21                  189487.9383    0.025   1.000e+00
 39  9 30 38 10 29                  189517.2054    0.025   1.000e+00
 54 18 36 53 19 35                  189543.5848    0.025   1.000e+00
 24  8 16 23  8 15                  189579.1574    0.025   1.000e+00
 24  7 18 23  7 17                  189717.5432    0.025   1.000e+00
 24  7 18 23  7 17                  189717.5432    0.025   1.000e+00
 24  7 17 23  7 16                  189720.3533    0.025   1.000e+00
 25  4 22 25  3 22                   18976.0700    0.050   3.599e-08
 24  4 21 23  4 20                  189787.7440    0.025   1.000e+00
 24  6 19 23  6 18                  189922.1012    0.025   1.000e+00
 24  6 18 23  6 17                  189970.7163    0.025   1.000e+00
 24  5 20 23  5 19                  190112.0159    0.025   1.000e+00
 31  5 26 30  6 25                  190277.3576    0.025   1.000e+00
 25  0 25 24  1 24                  190422.8778    0.025   1.000e+00
 25  1 25 24  1 24                  190430.8599    0.025   1.000e+00
 25  0 25 24  0 24                  190434.6220    0.025   1.000e+00
 25  1 25 24  0 24                  190442.5979    0.025   1.000e+00
 24  5 19 23  5 18                  190625.7182    0.025   1.000e+00
 12  8  5 11  7  4                  190690.9634    0.025   1.000e+00
 17  5 13 16  4 12                  190760.9250    0.025   1.000e+00
 17  5 12 16  4 12                  190820.5253    0.025   1.000e+00
 46 13 33 45 14 32                  191763.5804    0.025   1.000e+00
 41 10 31 40 11 30                  191966.5579    0.025   1.000e+00
 51 16 35 50 17 34                  191971.2434    0.025   1.000e+00
 51 16 35 50 17 34                  191971.2434    0.025   1.000e+00
 24  4 20 23  4 19                  192201.9969    0.025   1.000e+00
 25  2 23 24  3 22                  192233.1647    0.025   1.000e+00
 20  4 17 19  3 16                  192259.7819    0.025   1.000e+00
 69 16 53 69 15 54                  192286.8751    0.025   1.000e+00
 24  3 21 23  3 20                  192406.1603    0.025   1.000e+00
 19  3 17 18  2 17                  192471.8400    0.025   1.000e+00
 68 16 52 68 15 53                  192659.3534    0.025   1.000e+00
 25  1 24 24  2 23                  193025.1190    0.025   1.000e+00
 20  2 18 19  1 18                  193279.3302    0.025   1.000e+00
 25  2 24 24  2 23                  193307.3635    0.025   1.000e+00
 25  1 24 24  1 23                  193416.8142    0.025   1.000e+00
 14  7  7 13  6  7                  193623.1203    0.025   2.024e-01
 14  7  8 13  6  7                  193623.1203    0.025   9.998e-01
 14  7  8 13  6  8                  193623.1203    0.025   2.024e-01
 14  7  7 13  6  8                  193623.1203    0.025   1.000e+00
 65 16 49 65 15 50                  193669.0019    0.025   1.000e+00
 65 16 50 65 15 51                  193669.0019    0.025   1.000e+00
 25  2 24 24  1 23                  193698.9425    0.025   1.000e+00
 24  3 22 23  2 21                  194196.9181    0.025   1.000e+00
 63 16 48 63 15 49                  194259.9338    0.025   1.000e+00
 63 16 47 63 15 48                  194259.9338    0.025   1.000e+00
 43 11 32 42 12 31                  194527.9875    0.025   1.000e+00
 62 16 46 62 15 47                  194532.8199    0.025   1.000e+00
 62 16 47 62 15 48                  194532.8199    0.025   1.000e+00
 59 16 43 59 15 44                  195269.1034    0.025   1.000e+00
 59 16 44 59 15 45                  195269.1034    0.025   1.000e+00
 21  3 18 20  2 18                  195339.5175    0.025   1.000e+00
 58 16 43 58 15 44                  195488.9737    0.025   1.000e+00
 58 16 42 58 15 43                  195488.9737    0.025   1.000e+00
 20  4 16 19  3 16                  195513.8989    0.025   1.000e+00
 11  9  3 10  8  2                  195614.1400    0.025   1.000e+00
 34  6 28 33  7 27                  195686.0770    0.025   1.000e+00
 57 16 42 57 15 43                  195696.8838    0.025   1.000e+00
 57 16 41 57 15 42                  195696.8838    0.025   1.000e+00
 38  8 30 37  9 29                  195732.0005    0.025   1.000e+00
 56 16 41 56 15 42                  195893.4791    0.025   1.000e+00
 56 16 40 56 15 41                  195893.4791    0.025   1.000e+00
 25  3 23 24  3 22                  195927.1978    0.025   1.000e+00
 55 16 40 55 15 41                  196078.9953    0.025   1.000e+00
 55 16 39 55 15 40                  196078.9953    0.025   1.000e+00
 54 16 39 54 15 40                  196254.1222    0.025   1.000e+00
 54 16 38 54 15 39                  196254.1222    0.025   1.000e+00
 53 16 38 53 15 39                  196419.2226    0.025   1.000e+00
 53 16 37 53 15 38                  196419.2226    0.025   1.000e+00
 16  6 11 15  5 11                  196452.0746    0.025   1.000e+00
 16  6 10 15  5 11                  196453.0221    0.025   1.000e+00
 52 16 36 52 15 37                  196574.7300    0.025   1.000e+00
 52 16 37 52 15 38                  196574.7300    0.025   1.000e+00
 51 16 36 51 15 37                  196721.0801    0.025   1.000e+00
 51 16 35 51 15 36                  196721.0801    0.025   1.000e+00
 50 16 34 50 15 35                  196858.6178    0.025   1.000e+00
 50 16 35 50 15 36                  196858.6178    0.025   1.000e+00
 25  2 23 24  2 22                  196942.1645    0.025   1.000e+00
 49 16 33 49 15 34                  196987.7612    0.025   1.000e+00
 49 16 34 49 15 35                  196987.7612    0.025   1.000e+00
 48 16 32 48 15 33                  197108.8824    0.025   1.000e+00
 48 16 33 48 15 34                  197108.8824    0.025   1.000e+00
 45 12 33 44 13 32                  197153.5989    0.025   1.000e+00
 25 15 10 24 15  9                  197164.0331    0.025   1.000e+00
 25 14 11 24 14 10                  197181.5590    0.025   1.000e+00
 25 13 12 24 13 11                  197204.2433    0.025   1.000e+00
 47 16 32 47 15 33                  197222.3224    0.025   1.000e+00
 47 16 31 47 15 32                  197222.3224    0.025   1.000e+00
 25 12 13 24 12 12                  197233.9795    0.025   1.000e+00
 25 11 14 24 11 13                  197273.3256    0.025   1.000e+00
 25 10 15 24 10 14                  197326.4422    0.025   1.000e+00
 46 16 31 46 15 32                  197328.4583    0.025   1.000e+00
 46 16 30 46 15 31                  197328.4583    0.025   1.000e+00
 25  9 16 24  9 15                  197399.9734    0.025   1.000e+00
 45 16 30 45 15 31                  197427.6134    0.025   1.000e+00
 45 16 29 45 15 30                  197427.6134    0.025   1.000e+00
 25  8 17 24  8 16                  197505.4538    0.025   1.000e+00
 44 16 29 44 15 30                  197520.0381    0.025   1.000e+00
 44 16 28 44 15 29                  197520.0381    0.025   1.000e+00
 43 16 28 43 15 29                  197606.1443    0.025   1.000e+00
 43 16 27 43 15 28                  197606.1443    0.025   1.000e+00
 25  4 22 24  4 21                  197608.3857    0.025   1.000e+00
 25  7 19 24  7 18                  197662.1846    0.025   1.000e+00
 25  7 19 24  7 18                  197662.1846    0.025   1.000e+00
 42 16 27 42 15 28                  197686.1819    0.025   1.000e+00
 42 16 26 42 15 27                  197686.1819    0.025   1.000e+00
 41 16 26 41 15 27                  197760.5148    0.025   1.000e+00
 41 16 25 41 15 26                  197760.5148    0.025   1.000e+00
 40 16 25 40 15 26                  197829.3016    0.025   1.000e+00
 40 16 24 40 15 25                  197829.3016    0.025   1.000e+00
 25  6 20 24  6 19                  197887.9168    0.025   1.000e+00
 39 16 24 39 15 25                  197892.9245    0.025   1.000e+00
 39 16 23 39 15 24                  197892.9245    0.025   1.000e+00
 38 16 23 38 15 24                  197951.6367    0.025   1.000e+00
 38 16 22 38 15 23                  197951.6367    0.025   1.000e+00
 25  6 19 24  6 18                  197962.9012    0.025   1.000e+00
 26  0 26 25  1 25                  197975.1005    0.025   1.000e+00
 26  0 26 25  0 25                  197983.1309    0.025   1.000e+00
 26  1 26 25  0 25                  197988.5390    0.025   1.000e+00
 37 16 22 37 15 23                  198005.6414    0.025   1.000e+00
 37 16 21 37 15 22                  198005.6414    0.025   1.000e+00
 36 16 20 36 15 21                  198055.2378    0.025   1.000e+00
 36 16 21 36 15 22                  198055.2378    0.025   1.000e+00
 25  5 21 24  5 20                  198060.7840    0.025   1.000e+00
 35 16 20 35 15 21                  198100.7040    0.025   1.000e+00
 35 16 19 35 15 20                  198100.7040    0.025   1.000e+00
 34 16 18 34 15 19                  198142.1812    0.025   1.000e+00
 34 16 19 34 15 20                  198142.1812    0.025   1.000e+00
 33 16 18 33 15 19                  198179.9572    0.025   1.000e+00
 33 16 17 33 15 18                  198179.9572    0.025   1.000e+00
 32 16 17 32 15 18                  198214.2191    0.025   1.000e+00
 32 16 16 32 15 17                  198214.2191    0.025   1.000e+00
 18  5 14 17  4 13                  198242.2251    0.025   1.000e+00
 31 16 15 31 15 16                  198245.2191    0.025   1.000e+00
 31 16 16 31 15 17                  198245.2191    0.025   1.000e+00
 30 16 15 30 15 16                  198273.1587    0.025   1.000e+00
 30 16 14 30 15 15                  198273.1587    0.025   1.000e+00
 29 16 14 29 15 15                  198298.2580    0.025   1.000e+00
 29 16 13 29 15 14                  198298.2580    0.025   1.000e+00
 28 16 13 28 15 14                  198320.6211    0.025   1.000e+00
 28 16 12 28 15 13                  198320.6211    0.025   1.000e+00
 27 16 12 27 15 13                  198340.5602    0.025   1.000e+00
 27 16 11 27 15 12                  198340.5602    0.025   1.000e+00
 26 16 10 26 15 11                  198358.1587    0.025   1.000e+00
 26 16 11 26 15 12                  198358.1587    0.025   1.000e+00
 25 16  9 25 15 10                  198373.6301    0.025   1.000e+00
 25 16 10 25 15 11                  198373.6301    0.025   1.000e+00
 24 16  8 24 15  9                  198387.1506    0.025   1.000e+00
 24 16  9 24 15 10                  198387.1506    0.025   1.000e+00
 23 16  8 23 15  9                  198398.8630    0.025   1.000e+00
 23 16  7 23 15  8                  198398.8630    0.025   1.000e+00
 22 16  6 22 15  7                  198408.8952    0.025   1.000e+00
 22 16  7 22 15  8                  198408.8952    0.025   1.000e+00
 21 16  6 21 15  7                  198417.4336    0.025   1.000e+00
 21 16  5 21 15  6                  198417.4336    0.025   1.000e+00
 20 16  5 20 15  6                  198424.6039    0.025   1.000e+00
 20 16  4 20 15  5                  198424.6039    0.025   1.000e+00
 19 16  4 19 15  5                  198430.5608    0.025   1.000e+00
 19 16  3 19 15  4                  198430.5608    0.025   1.000e+00
 13  8  6 12  7  5                  198571.3600    0.025   1.000e+00
 25  5 20 24  5 19                  198766.4600    0.025   1.000e+00
 19  4 15 18  3 16                  198954.4775    0.025   1.000e+00
 27  3 24 26  4 23                  199117.5199    0.025   1.000e+00
 18  5 13 17  4 14                  199348.9998    0.025   1.000e+00
 47 13 34 46 14 33                  199819.5199    0.025   1.000e+00
 25  3 22 24  3 21                  200202.6064    0.025   1.000e+00
 10 10  1  9  9  0                  200531.6819    0.025   1.000e+00
 25  3 23 24  2 22                  200636.2052    0.025   1.000e+00
 26  1 25 25  2 24                  200662.7455    0.025   1.000e+00
 26  2 24 25  3 23                  200695.2909    0.025   1.000e+00
 26  1 25 25  1 24                  200944.9844    0.025   1.000e+00
 32  5 27 31  6 26                  201075.3421    0.025   1.000e+00
 26  2 25 25  1 24                  201147.1129    0.025   1.000e+00
 81 17 65 81 16 66                  201389.6478    0.025   1.181e-01
 15  7  9 14  6  9                  201487.7162    0.025   2.050e-01
 15  7  8 14  6  9                  201487.7162    0.025   1.000e+00
 15  7  8 14  6  8                  201487.7162    0.025   2.050e-01
 15  7  9 14  6  8                  201487.7162    0.025   1.000e+00
 20  3 18 19  2 18                  202135.1999    0.025   1.000e+00
 49 14 35 48 15 34                  202510.9835    0.025   1.000e+00
 44 11 33 43 12 32                  202672.0300    0.025   1.000e+00
 22  4 19 21  3 18                  203384.3185    0.025   1.000e+00
 37  7 30 36  8 29                  203449.4760    0.025   1.000e+00
 12  9  4 11  8  3                  203498.5539    0.025   1.000e+00
 26  3 24 25  3 23                  203555.6434    0.025   1.000e+00
 39  8 31 38  9 30                  204229.0041    0.025   1.000e+00
 17  6 12 16  5 11                  204242.2613    0.025   1.000e+00
 17  6 12 16  5 12                  204275.0791    0.025   1.000e+00
 17  6 11 16  5 12                  204277.2013    0.025   1.000e+00
 21  2 19 20  1 19                  204371.1433    0.025   1.000e+00
 26  2 24 25  2 23                  204389.2829    0.025   1.000e+00
 15  3 13 15  2 13                   20454.7400    0.050   2.877e-08
 74 17 57 74 16 58                  204579.4683    0.025   1.000e+00
 14  2 12 14  1 13                   20467.4000    0.050   2.076e-07
 22  3 19 21  2 19                  204984.8060    0.025   1.000e+00
 26 21  6 25 21  5                  204996.7606    0.025   1.000e+00
 26 20  7 25 20  6                  205000.2753    0.025   1.000e+00
 26 19  8 25 19  7                  205005.3604    0.025   1.000e+00
 26 18  9 25 18  8                  205012.2589    0.025   1.000e+00
 26 17  9 25 17  8                  205021.4418    0.025   1.000e+00
 26 16 11 25 16 10                  205033.4400    0.025   1.000e+00
 26 15 11 25 15 10                  205048.9494    0.025   1.000e+00
 26 14 12 25 14 11                  205068.9137    0.025   1.000e+00
 26 13 13 25 13 12                  205094.6631    0.025   1.000e+00
 26 11 15 25 11 14                  205172.8500    0.025   1.000e+00
 51 15 36 50 16 35                  205218.5388    0.025   1.000e+00
 26 10 16 25 10 15                  205232.8611    0.025   1.000e+00
 20  4 17 19  3 17                  205271.1025    0.025   1.000e+00
 26  9 17 25  9 16                  205315.9010    0.025   1.000e+00
 26  4 23 25  4 22                  205404.4455    0.025   1.000e+00
 56 18 38 55 19 37                  205428.4574    0.025   1.000e+00
 26  8 19 25  8 18                  205435.0781    0.025   1.000e+00
 26  8 18 25  8 17                  205435.0781    0.025   1.000e+00
 26  8 19 25  8 18                  205435.0781    0.025   1.000e+00
 26  8 18 25  8 17                  205435.0781    0.025   1.000e+00
 26  8 18 25  8 17                  205435.2449    0.025   1.000e+00
 27  0 27 26  1 26                  205525.2453    0.025   1.000e+00
 27  1 27 26  1 26                  205528.9524    0.025   1.000e+00
 27  0 27 26  0 26                  205530.6683    0.025   1.000e+00
 27  1 27 26  0 26                  205534.3647    0.025   1.000e+00
 19  5 15 18  4 14                  205583.1840    0.025   1.000e+00
 35  6 29 34  7 28                  205613.5631    0.025   1.000e+00
 19  5 14 18  4 14                  205759.0238    0.025   1.000e+00
 26  6 21 25  6 20                  205857.4090    0.025   1.000e+00
 26  6 20 25  6 19                  205970.5171    0.025   1.000e+00
 26  5 22 25  5 21                  206000.3054    0.025   1.000e+00
 14  8  7 13  7  6                  206448.7679    0.025   1.000e+00
 26  5 21 25  5 20                  206946.0819    0.025   1.000e+00
 19  5 15 18  4 15                  207113.3089    0.025   1.000e+00
 66 17 50 66 16 51                  207143.1810    0.025   1.000e+00
 66 17 49 66 16 50                  207143.1810    0.025   1.000e+00
 26  3 24 25  2 23                  207249.6216    0.025   1.000e+00
 19  5 14 18  4 15                  207289.1643    0.025   1.000e+00
 65 17 49 65 16 50                  207398.6419    0.025   1.000e+00
 65 17 48 65 16 49                  207398.6419    0.025   1.000e+00
 64 17 48 64 16 49                  207641.5966    0.025   1.000e+00
 64 17 47 64 16 48                  207641.5966    0.025   1.000e+00
 95 18 77 95 17 78                  207788.3791    0.025   1.000e+00
 30  4 26 29  5 25                  207853.9796    0.025   1.000e+00
 63 17 47 63 16 48                  207872.4158    0.025   1.000e+00
 63 17 46 63 16 47                  207872.4158    0.025   1.000e+00
 48 13 35 47 14 34                  207887.1618    0.025   1.000e+00
 26  3 23 25  3 22                  207924.8376    0.025   1.000e+00
 62 17 46 62 16 47                  208091.6610    0.025   1.000e+00
 62 17 45 62 16 46                  208091.6610    0.025   1.000e+00
 27  1 26 26  2 25                  208274.2404    0.025   1.000e+00
 61 17 44 61 16 45                  208299.7233    0.025   1.000e+00
 61 17 45 61 16 46                  208299.7233    0.025   1.000e+00
 43 10 33 42 11 32                  208390.6406    0.025   1.000e+00
 11 10  2 10  9  1                  208417.8001    0.025   1.000e+00
 27  2 26 26  2 25                  208418.4528    0.025   1.000e+00
 27  1 26 26  1 25                  208476.4172    0.025   1.000e+00
 60 17 44 60 16 45                  208497.1611    0.025   1.000e+00
 60 17 43 60 16 44                  208497.1611    0.025   1.000e+00
 20  4 16 19  3 17                  208525.1782    0.025   1.000e+00
 26  4 22 25  4 21                  208607.9015    0.025   1.000e+00
 27  2 26 26  1 25                  208620.5550    0.025   1.000e+00
 59 17 43 59 16 44                  208684.3158    0.025   1.000e+00
 59 17 42 59 16 43                  208684.3158    0.025   1.000e+00
 23  4 20 22  3 19                  208726.6149    0.025   1.000e+00
 58 17 42 58 16 43                  208861.5572    0.025   1.000e+00
 58 17 41 58 16 42                  208861.5572    0.025   1.000e+00
 27  2 25 26  3 24                  208977.8581    0.025   1.000e+00
 57 17 40 57 16 41                  209029.3011    0.025   1.000e+00
 57 17 41 57 16 42                  209029.3011    0.025   1.000e+00
 28  3 25 27  4 24                  209094.1316    0.025   1.000e+00
 56 17 40 56 16 41                  209188.0005    0.025   1.000e+00
 56 17 39 56 16 40                  209188.0005    0.025   1.000e+00
 55 17 39 55 16 40                  209337.9339    0.025   1.000e+00
 55 17 38 55 16 39                  209337.9339    0.025   1.000e+00
 16  7 10 15  6  9                  209345.0211    0.025   1.000e+00
 54 17 38 54 16 39                  209479.4575    0.025   1.000e+00
 54 17 37 54 16 38                  209479.4575    0.025   1.000e+00
 22  4 18 21  3 18                  209571.9456    0.025   1.000e+00
 53 17 36 53 16 37                  209612.9577    0.025   1.000e+00
 53 17 37 53 16 38                  209612.9577    0.025   1.000e+00
 52 17 35 52 16 36                  209738.6999    0.025   1.000e+00
 52 17 36 52 16 37                  209738.6999    0.025   1.000e+00
 51 17 35 51 16 36                  209857.0644    0.025   1.000e+00
 51 17 34 51 16 35                  209857.0644    0.025   1.000e+00
 50 17 34 50 16 35                  209968.3336    0.025   1.000e+00
 50 17 33 50 16 34                  209968.3336    0.025   1.000e+00
 49 17 33 49 16 34                  210072.8399    0.025   1.000e+00
 49 17 32 49 16 33                  210072.8399    0.025   1.000e+00
 48 17 32 48 16 33                  210170.8385    0.025   1.000e+00
 48 17 31 48 16 32                  210170.8385    0.025   1.000e+00
 47 17 30 47 16 31                  210262.5790    0.025   1.000e+00
 47 17 31 47 16 32                  210262.5790    0.025   1.000e+00
 46 17 29 46 16 30                  210348.3943    0.025   1.000e+00
 46 17 30 46 16 31                  210348.3943    0.025   1.000e+00
 45 17 29 45 16 30                  210428.5237    0.025   1.000e+00
 45 17 28 45 16 29                  210428.5237    0.025   1.000e+00
 44 17 27 44 16 28                  210503.2777    0.025   1.000e+00
 44 17 28 44 16 29                  210503.2777    0.025   1.000e+00
 50 14 36 49 15 35                  210549.9406    0.025   1.000e+00
 43 17 27 43 16 28                  210572.8022    0.025   1.000e+00
 43 17 26 43 16 27                  210572.8022    0.025   1.000e+00
 42 17 26 42 16 27                  210637.4325    0.025   1.000e+00
 42 17 25 42 16 26                  210637.4325    0.025   1.000e+00
 55 17 38 54 18 37                  210656.0011    0.025   1.000e+00
 55 17 38 54 18 37                  210656.0011    0.025   1.000e+00
 41 17 24 41 16 25                  210697.3612    0.025   1.000e+00
 41 17 25 41 16 26                  210697.3612    0.025   1.000e+00
 40 17 23 40 16 24                  210752.8183    0.025   1.000e+00
 40 17 24 40 16 25                  210752.8183    0.025   1.000e+00
 39 17 23 39 16 24                  210804.0377    0.025   1.000e+00
 39 17 22 39 16 23                  210804.0377    0.025   1.000e+00
 45 11 34 44 12 33                  210835.5250    0.025   1.000e+00
 38 17 22 38 16 23                  210851.2600    0.025   1.000e+00
 38 17 21 38 16 22                  210851.2600    0.025   1.000e+00
 37 17 20 37 16 21                  210894.6612    0.025   1.000e+00
 37 17 21 37 16 22                  210894.6612    0.025   1.000e+00
 36 17 19 36 16 20                  210934.4380    0.025   1.000e+00
 36 17 20 36 16 21                  210934.4380    0.025   1.000e+00
 35 17 18 35 16 19                  210970.8063    0.025   1.000e+00
 35 17 19 35 16 20                  210970.8063    0.025   1.000e+00
 34 17 17 34 16 18                  211003.9648    0.025   1.000e+00
 34 17 18 34 16 19                  211003.9648    0.025   1.000e+00
 33 17 17 33 16 18                  211034.0804    0.025   1.000e+00
 33 17 16 33 16 17                  211034.0804    0.025   1.000e+00
 32 17 15 32 16 16                  211061.3813    0.025   1.000e+00
 32 17 16 32 16 17                  211061.3813    0.025   1.000e+00
 31 17 14 31 16 15                  211086.0038    0.025   1.000e+00
 31 17 15 31 16 16                  211086.0038    0.025   1.000e+00
 30 17 14 30 16 15                  211108.1179    0.025   1.000e+00
 30 17 13 30 16 14                  211108.1179    0.025   1.000e+00
 29 17 13 29 16 14                  211127.9144    0.025   1.000e+00
 29 17 12 29 16 13                  211127.9144    0.025   1.000e+00
 28 17 11 28 16 12                  211145.4871    0.025   1.000e+00
 28 17 12 28 16 13                  211145.4871    0.025   1.000e+00
 27 17 11 27 16 12                  211161.0805    0.025   1.000e+00
 27 17 10 27 16 11                  211161.0805    0.025   1.000e+00
 27  3 25 26  3 24                  211167.1603    0.025   1.000e+00
 26 17 10 26 16 11                  211174.7780    0.025   1.000e+00
 26 17  9 26 16 10                  211174.7780    0.025   1.000e+00
 25 17  8 25 16  9                  211186.7640    0.025   1.000e+00
 25 17  9 25 16 10                  211186.7640    0.025   1.000e+00
 24 17  7 24 16  8                  211197.1548    0.025   1.000e+00
 24 17  8 24 16  9                  211197.1548    0.025   1.000e+00
 23 17  7 23 16  8                  211206.0626    0.025   1.000e+00
 23 17  6 23 16  7                  211206.0626    0.025   1.000e+00
 22 17  5 22 16  6                  211213.6372    0.025   1.000e+00
 22 17  6 22 16  7                  211213.6372    0.025   1.000e+00
 21 17  4 21 16  5                  211220.0050    0.025   1.000e+00
 21 17  5 21 16  6                  211220.0050    0.025   1.000e+00
 20 17  3 20 16  4                  211225.3114    0.025   1.000e+00
 20 17  4 20 16  5                  211225.3114    0.025   1.000e+00
 19 17  3 19 16  4                  211229.5846    0.025   1.000e+00
 19 17  2 19 16  3                  211229.5846    0.025   1.000e+00
 18 17  2 18 16  3                  211233.0102    0.025   1.000e+00
 18 17  1 18 16  2                  211233.0102    0.025   1.000e+00
 13  9  5 12  8  4                  211381.4463    0.025   1.000e+00
 27  2 25 26  2 24                  211838.2187    0.025   1.000e+00
 18  6 13 17  5 12                  212025.7392    0.025   1.000e+00
 18  6 12 17  5 12                  212029.9616    0.025   1.000e+00
 18  6 13 17  5 13                  212085.3021    0.025   1.000e+00
 18  6 12 17  5 13                  212089.4795    0.025   1.000e+00
 33  5 28 32  6 27                  212131.3743    0.025   1.000e+00
 38  7 31 37  8 30                  212573.5659    0.025   1.000e+00
 20  5 16 19  4 15                  212749.1018    0.025   1.000e+00
 40  8 32 39  9 31                  212809.2530    0.025   1.000e+00
 27 22  6 26 22  5                  212870.4187    0.025   1.000e+00
 27 22  5 26 22  4                  212870.4187    0.025   1.000e+00
 27 21  7 26 21  6                  212873.2439    0.025   1.000e+00
 27 20  8 26 20  7                  212877.5345    0.025   1.000e+00
 27 19  9 26 19  8                  212883.6012    0.025   1.000e+00
 27 18 10 26 18  9                  212891.6844    0.025   1.000e+00
 27 17 10 26 17  9                  212902.2869    0.025   1.000e+00
 27 16 12 26 16 11                  212916.0162    0.025   1.000e+00
 27 15 12 26 15 11                  212933.5828    0.025   1.000e+00
 27 14 13 26 14 12                  212956.1999    0.025   1.000e+00
 27 13 14 26 13 13                  212985.3604    0.025   1.000e+00
 27 12 15 26 12 14                  213023.3138    0.025   1.000e+00
 20  5 15 19  4 15                  213037.1134    0.025   1.000e+00
 28  0 28 27  1 27                  213073.5393    0.025   1.000e+00
 28  1 28 27  1 27                  213076.0821    0.025   1.000e+00
 28  0 28 27  0 27                  213077.2627    0.025   1.000e+00
 28  1 28 27  0 27                  213079.7620    0.025   1.000e+00
 27 10 17 26 10 16                  213140.8750    0.025   1.000e+00
 27  4 24 26  4 23                  213175.0757    0.025   1.000e+00
 52 15 37 51 16 36                  213232.4369    0.025   1.000e+00
 27  9 18 26  9 17                  213234.2783    0.025   1.000e+00
 27  8 19 26  8 18                  213368.8212    0.025   1.000e+00
 57 18 39 56 19 38                  213377.1435    0.025   1.000e+00
 27  7 21 26  7 20                  213566.0435    0.025   1.000e+00
 27  7 21 26  7 20                  213566.0435    0.025   1.000e+00
 27  7 20 26  7 19                  213578.8800    0.025   1.000e+00
 27  6 22 26  6 21                  213829.5815    0.025   1.000e+00
 27  5 23 26  5 22                  213927.6539    0.025   1.000e+00
 24  4 21 23  3 20                  213976.4989    0.025   1.000e+00
 21  4 18 20  3 18                  213992.4139    0.025   1.000e+00
 27  6 21 26  6 20                  213996.6339    0.025   1.000e+00
 27  3 25 26  2 24                  214027.4867    0.025   1.000e+00
 15  8  8 14  7  7                  214322.6774    0.025   1.000e+00
 42  9 33 41 10 32                  214475.4235    0.025   1.000e+00
 20  5 16 19  4 16                  215013.3093    0.025   1.000e+00
 23  3 20 22  2 20                  215014.0745    0.025   1.000e+00
 27  5 22 26  5 21                  215163.7830    0.025   1.000e+00
 20  5 15 19  4 16                  215301.3725    0.025   1.000e+00
 27  3 24 26  3 23                  215573.2207    0.025   1.000e+00
 28  1 27 27  2 26                  215866.0410    0.025   1.000e+00
 36  6 30 35  7 29                  215869.3226    0.025   1.000e+00
 54 16 38 53 17 37                  215926.9071    0.025   1.000e+00
 54 16 38 53 17 37                  215926.9071    0.025   1.000e+00
 49 13 36 48 14 35                  215967.3236    0.025   1.000e+00
 28  2 27 27  2 26                  215968.3264    0.025   1.000e+00
 28  1 27 27  1 26                  216010.1594    0.025   1.000e+00
 59 19 40 58 20 39                  216095.7050    0.025   1.000e+00
 28  2 27 27  1 26                  216112.4627    0.025   1.000e+00
 12 10  3 11  9  2                  216303.1188    0.025   1.000e+00
 44 10 34 43 11 33                  216643.3632    0.025   1.000e+00
 27  4 23 26  4 22                  216745.3800    0.025   1.000e+00
 23  4 19 22  3 19                  216932.1547    0.025   1.000e+00
 28  2 26 27  3 25                  217105.0758    0.025   1.000e+00
 17  7 11 16  6 10                  217194.0153    0.025   1.000e+00
 17  7 11 16  6 11                  217195.0399    0.025   2.106e-01
 17  7 10 16  6 11                  217195.0399    0.025   1.000e+00
 21  4 17 20  3 18                  218540.2142    0.025   1.000e+00
 51 14 37 50 15 36                  218598.9653    0.025   1.000e+00
 74 18 57 74 17 58                  218627.0596    0.025   1.000e+00
 74 18 56 74 17 57                  218627.0596    0.025   1.000e+00
 56 17 39 55 18 38                  218627.6056    0.025   1.000e+00
 56 17 39 55 18 38                  218627.6056    0.025   1.000e+00
 28  3 26 27  3 25                  218763.7363    0.025   1.000e+00
 29  3 26 28  4 25                  218842.5612    0.025   1.000e+00
 31  4 27 30  5 26                  218889.4246    0.025   1.000e+00
 73 18 56 73 17 57                  218930.4958    0.025   1.000e+00
 73 18 55 73 17 56                  218930.4958    0.025   1.000e+00
 46 11 35 45 12 34                  219019.7241    0.025   1.000e+00
 25  4 22 24  3 21                  219178.7326    0.025   1.000e+00
 72 18 54 72 17 55                  219220.3366    0.025   1.000e+00
 72 18 55 72 17 56                  219220.3366    0.025   1.000e+00
 14  9  6 13  8  5                  219262.3994    0.025   1.000e+00
 28  2 26 27  2 25                  219294.3952    0.025   1.000e+00
 71 18 54 71 17 55                  219497.1261    0.025   1.000e+00
 71 18 53 71 17 54                  219497.1261    0.025   1.000e+00
 21  5 17 20  4 16                  219703.9663    0.025   1.000e+00
 70 18 53 70 17 54                  219761.3324    0.025   1.000e+00
 70 18 52 70 17 53                  219761.3324    0.025   1.000e+00
 19  6 14 18  5 13                  219778.3392    0.025   1.000e+00
 19  6 13 18  5 13                  219786.3158    0.025   1.000e+00
 19  6 14 18  5 14                  219882.4670    0.025   1.000e+00
 19  6 13 18  5 14                  219890.4595    0.025   1.000e+00
 69 18 51 69 17 52                  220013.3097    0.030   1.000e+00
 69 18 52 69 17 53                  220013.3097    0.030   1.000e+00
 82  2 80 82  1 81                  220149.9658    0.030   5.470e-02
 82  3 80 82  2 81                  220149.9658    0.030   5.470e-02
 21  5 16 20  4 16                  220162.6813    0.030   1.000e+00
 68 18 51 68 17 52                  220253.7509    0.030   1.000e+00
 68 18 50 68 17 51                  220253.7509    0.030   1.000e+00
 67 18 50 67 17 51                  220482.8986    0.030   1.000e+00
 67 18 49 67 17 50                  220482.8986    0.030   1.000e+00
 29  0 29 28  1 28                  220620.2652    0.030   1.000e+00
 29  1 29 28  1 28                  220621.9432    0.030   1.000e+00
 29  0 29 28  0 28                  220622.7423    0.030   1.000e+00
 29  1 29 28  0 28                  220624.4425    0.030   1.000e+00
 66 18 49 66 17 50                  220701.2088    0.030   1.000e+00
 66 18 48 66 17 49                  220701.2088    0.030   1.000e+00
 28 22  6 27 22  5                  220745.2235    0.030   1.000e+00
 28 22  7 27 22  6                  220745.2235    0.030   1.000e+00
 28 27  2 27 27  1                  220745.2235    0.030   1.427e-01
 28 27  1 27 27  0                  220745.2235    0.030   1.427e-01
 28 21  8 27 21  7                  220748.8180    0.030   1.000e+00
 28 20  9 27 20  8                  220753.9972    0.030   1.000e+00
 28 19 10 27 19  9                  220761.0796    0.030   1.000e+00
 28 18 11 27 18 10                  220770.4542    0.030   1.000e+00
 28 17 11 27 17 10                  220782.5635    0.030   1.000e+00
 28 16 13 27 16 12                  220798.1600    0.030   1.000e+00
 28 15 13 27 15 12                  220818.0427    0.030   1.000e+00
 28 14 14 27 14 13                  220843.5366    0.030   1.000e+00
 28 13 15 27 13 14                  220876.3256    0.030   1.000e+00
 65 18 47 65 17 48                  220909.0013    0.030   1.000e+00
 65 18 48 65 17 49                  220909.0013    0.030   1.000e+00
 28 12 16 27 12 15                  220918.8578    0.030   1.000e+00
 28  4 25 27  4 24                  220919.9181    0.030   1.000e+00
 28  3 26 27  2 25                  220953.0471    0.030   1.000e+00
 28 11 17 27 11 16                  220975.0037    0.030   1.000e+00
 28 10 18 27 10 17                  221050.5437    0.030   1.000e+00
 64 18 47 64 17 48                  221106.8288    0.030   1.000e+00
 64 18 46 64 17 47                  221106.8288    0.030   1.000e+00
 28  9 19 27  9 18                  221155.1795    0.030   1.000e+00
 11 11  1 10 10  0                  221219.8610    0.030   1.000e+00
 53 15 38 52 16 37                  221254.7601    0.030   1.000e+00
 63 18 46 63 17 47                  221294.9419    0.030   1.000e+00
 63 18 45 63 17 46                  221294.9419    0.030   1.000e+00
 28  8 21 27  8 20                  221305.1999    0.030   1.000e+00
 28  8 21 27  8 20                  221305.1999    0.030   1.000e+00
 28  8 20 27  8 19                  221306.3459    0.030   1.000e+00
 58 18 40 57 19 39                  221330.1914    0.030   1.000e+00
 62 18 45 62 17 46                  221473.7120    0.030   1.000e+00
 62 18 44 62 17 45                  221473.7120    0.030   1.000e+00
 41  8 33 40  9 32                  221489.3399    0.030   1.000e+00
 48 12 36 47 13 35                  221506.4626    0.030   1.000e+00
 28  7 22 27  7 21                  221525.4320    0.030   1.000e+00
 28  7 22 27  7 21                  221525.4320    0.030   1.000e+00
 28  7 21 27  7 20                  221545.8208    0.030   1.000e+00
 61 18 44 61 17 45                  221643.5011    0.030   1.000e+00
 61 18 43 61 17 44                  221643.5011    0.030   1.000e+00
 28  6 23 27  6 22                  221802.9404    0.030   1.000e+00
 60 18 42 60 17 43                  221804.6003    0.030   1.000e+00
 60 18 43 60 17 44                  221804.6003    0.030   1.000e+00
 22  3 20 21  2 20                  221834.7375    0.030   1.000e+00
 28  5 24 27  5 23                  221839.9983    0.030   1.000e+00
 39  7 32 38  8 31                  221922.1980    0.030   1.000e+00
 59 18 41 59 17 42                  221957.4808    0.030   1.000e+00
 59 18 42 59 17 43                  221957.4808    0.030   1.000e+00
 28  6 22 27  6 21                  222044.7984    0.030   1.000e+00
 58 18 41 58 17 42                  222102.3224    0.030   1.000e+00
 58 18 40 58 17 41                  222102.3224    0.030   1.000e+00
 16  8  9 15  7  8                  222192.2796    0.030   1.000e+00
 57 18 39 57 17 40                  222239.4175    0.030   1.000e+00
 57 18 40 57 17 41                  222239.4175    0.030   1.000e+00
 56 18 38 56 17 39                  222369.1283    0.030   1.000e+00
 56 18 39 56 17 40                  222369.1283    0.030   1.000e+00
 55 18 37 55 17 38                  222491.6995    0.030   1.000e+00
 55 18 38 55 17 39                  222491.6995    0.030   1.000e+00
 54 18 37 54 17 38                  222607.4403    0.030   1.000e+00
 54 18 36 54 17 37                  222607.4403    0.030   1.000e+00
 53 18 36 53 17 37                  222716.5624    0.030   1.000e+00
 53 18 35 53 17 36                  222716.5624    0.030   1.000e+00
 52 18 34 52 17 35                  222819.3883    0.030   1.000e+00
 52 18 35 52 17 36                  222819.3883    0.030   1.000e+00
 22  4 19 21  3 19                  222861.5989    0.030   1.000e+00
 43  9 34 42 10 33                  222885.2375    0.030   1.000e+00
 51 18 34 51 17 35                  222916.1094    0.030   1.000e+00
 51 18 33 51 17 34                  222916.1094    0.030   1.000e+00
 21  5 17 20  4 17                  222958.0602    0.030   1.000e+00
 50 18 33 50 17 34                  223007.0816    0.030   1.000e+00
 50 18 32 50 17 33                  223007.0816    0.030   1.000e+00
 49 18 32 49 17 33                  223092.4398    0.030   1.000e+00
 49 18 31 49 17 32                  223092.4398    0.030   1.000e+00
 28  3 25 27  3 24                  223151.6827    0.030   1.000e+00
 48 18 30 48 17 31                  223172.4905    0.030   1.000e+00
 48 18 31 48 17 32                  223172.4905    0.030   1.000e+00
 47 18 30 47 17 31                  223247.3599    0.030   1.000e+00
 47 18 29 47 17 30                  223247.3599    0.030   1.000e+00
 46 18 29 46 17 30                  223317.3824    0.030   1.000e+00
 46 18 28 46 17 29                  223317.3824    0.030   1.000e+00
 45 18 27 45 17 28                  223382.7391    0.030   1.000e+00
 45 18 28 45 17 29                  223382.7391    0.030   1.000e+00
 34  5 29 33  6 28                  223401.9808    0.030   1.000e+00
 28  5 23 27  5 22                  223414.7027    0.030   1.000e+00
 21  5 16 20  4 17                  223416.7499    0.030   1.000e+00
 29  1 28 28  2 27                  223443.0823    0.030   1.000e+00
 44 18 27 44 17 28                  223443.6356    0.030   1.000e+00
 44 18 26 44 17 27                  223443.6356    0.030   1.000e+00
 43 18 25 43 17 26                  223500.2193    0.030   1.000e+00
 43 18 26 43 17 27                  223500.2193    0.030   1.000e+00
 29  2 28 28  2 27                  223515.3847    0.030   1.000e+00
 29  1 28 28  1 27                  223545.3790    0.030   1.000e+00
 42 18 24 42 17 25                  223552.7418    0.030   1.000e+00
 42 18 25 42 17 26                  223552.7418    0.030   1.000e+00
 41 18 23 41 17 24                  223601.4411    0.030   1.000e+00
 41 18 24 41 17 25                  223601.4411    0.030   1.000e+00
 29  2 28 28  1 27                  223617.6392    0.030   1.000e+00
 40 18 23 40 17 24                  223646.4429    0.030   1.000e+00
 40 18 22 40 17 23                  223646.4429    0.030   1.000e+00
 39 18 22 39 17 23                  223687.9423    0.030   1.000e+00
 39 18 21 39 17 22                  223687.9423    0.030   1.000e+00
 38 18 21 38 17 22                  223726.1297    0.030   1.000e+00
 38 18 20 38 17 21                  223726.1297    0.030   1.000e+00
 37 18 19 37 17 20                  223761.1691    0.030   1.000e+00
 37 18 20 37 17 21                  223761.1691    0.030   1.000e+00
 36 18 18 36 17 19                  223793.2424    0.030   1.000e+00
 36 18 19 36 17 20                  223793.2424    0.030   1.000e+00
 35 18 18 35 17 19                  223822.4897    0.030   1.000e+00
 35 18 17 35 17 18                  223822.4897    0.030   1.000e+00
 34 18 17 34 17 18                  223849.0817    0.030   1.000e+00
 34 18 16 34 17 17                  223849.0817    0.030   1.000e+00
 33 18 15 33 17 16                  223873.2017    0.030   1.000e+00
 33 18 16 33 17 17                  223873.2017    0.030   1.000e+00
 32 18 14 32 17 15                  223894.9604    0.030   1.000e+00
 32 18 15 32 17 16                  223894.9604    0.030   1.000e+00
 31 18 14 31 17 15                  223914.5364    0.030   1.000e+00
 31 18 13 31 17 14                  223914.5364    0.030   1.000e+00
 55 16 39 54 17 38                  223925.4794    0.030   1.000e+00
 55 16 39 54 17 38                  223925.4794    0.030   1.000e+00
 30 18 12 30 17 13                  223932.0377    0.030   1.000e+00
 30 18 13 30 17 14                  223932.0377    0.030   1.000e+00
 29 18 12 29 17 13                  223947.6091    0.030   1.000e+00
 29 18 11 29 17 12                  223947.6091    0.030   1.000e+00
 28 18 11 28 17 12                  223961.4021    0.030   1.000e+00
 28 18 10 28 17 11                  223961.4021    0.030   1.000e+00
 27 18  9 27 17 10                  223973.5598    0.030   1.000e+00
 27 18 10 27 17 11                  223973.5598    0.030   1.000e+00
 26 18  8 26 17  9                  223984.1629    0.030   1.000e+00
 26 18  9 26 17 10                  223984.1629    0.030   1.000e+00
 25 18  8 25 17  9                  223993.3403    0.030   1.000e+00
 25 18  7 25 17  8                  223993.3403    0.030   1.000e+00
 24 18  7 24 17  8                  224001.2128    0.030   1.000e+00
 24 18  6 24 17  7                  224001.2128    0.030   1.000e+00
 23 18  6 23 17  7                  224007.9109    0.030   1.000e+00
 23 18  5 23 17  6                  224007.9109    0.030   1.000e+00
 22 18  4 22 17  5                  224013.5480    0.030   1.000e+00
 22 18  5 22 17  6                  224013.5480    0.030   1.000e+00
 21 18  3 21 17  4                  224018.1706    0.030   1.000e+00
 21 18  4 21 17  5                  224018.1706    0.030   1.000e+00
 20 18  2 20 17  3                  224021.9176    0.030   1.000e+00
 20 18  3 20 17  4                  224021.9176    0.030   1.000e+00
 19 18  1 19 17  2                  224024.8798    0.030   1.000e+00
 19 18  2 19 17  3                  224024.8798    0.030   1.000e+00
 18 18  0 18 17  1                  224027.0856    0.030   1.000e+00
 18 18  1 18 17  2                  224027.0856    0.030   1.000e+00
 50 13 37 49 14 36                  224060.5868    0.030   1.000e+00
 13 10  4 12  9  3                  224187.2829    0.030   1.000e+00
 26  4 23 25  3 22                  224380.5606    0.030   1.000e+00
 24  4 20 23  3 20                  224596.2721    0.030   1.000e+00
 28  4 24 27  4 23                  224824.7416    0.030   1.000e+00
 22  1 21 21  0 21                  224852.4002    0.030   1.000e+00
 45 10 35 44 11 34                  224926.5981    0.030   1.000e+00
 93 19 74 93 18 75                  224957.1029    0.030   1.000e+00
 18  7 12 17  6 11                  225033.0413    0.030   1.000e+00
 18  7 11 17  6 12                  225035.2006    0.030   1.000e+00
 18  7 12 17  6 12                  225035.2006    0.030   2.137e-01
 29  2 27 28  3 26                  225101.9198    0.030   1.000e+00
 24  3 21 23  2 21                  225405.5397    0.030   1.000e+00
 22  2 21 21  1 21                  225555.4506    0.030   1.000e+00
 29  3 27 28  3 26                  226347.2517    0.030   1.000e+00
 22  5 18 21  4 17                  226414.1601    0.030   1.000e+00
 57 17 40 56 18 39                  226604.8357    0.030   1.000e+00
 57 17 40 56 18 39                  226604.8357    0.030   1.000e+00
 52 14 38 51 15 37                  226658.7217    0.030   1.000e+00
 29  2 27 28  2 26                  226760.6189    0.030   1.000e+00
 99  8 92 99  7 93                  226999.6995    0.030   1.000e+00
 99  7 92 99  6 93                  226999.6995    0.030   1.000e+00
 22  5 17 21  4 17                  227125.6006    0.030   1.000e+00
 15  9  7 14  8  6                  227140.9795    0.030   1.000e+00
 20  6 15 19  5 14                  227491.2107    0.030   1.000e+00
 20  6 15 19  5 14                  227491.2107    0.030   1.000e+00
 45  6 39 44  8 36                  227639.5616    0.030   3.800e-03
 20  6 15 19  5 15                  227667.0613    0.030   1.000e+00
 20  6 14 19  5 15                  227681.7409    0.030   1.000e+00
 29  3 27 28  2 26                  228005.9213    0.030   1.000e+00
 30  0 30 29  1 29                  228165.4131    0.030   1.000e+00
 30  1 30 29  1 29                  228166.5549    0.030   1.000e+00
 30  0 30 29  0 29                  228167.1259    0.030   1.000e+00
 30  1 30 29  0 29                  228168.2306    0.030   1.000e+00
 30  3 27 29  4 26                  228338.6115    0.030   1.000e+00
 29 23  6 28 23  5                  228616.2690    0.030   1.000e+00
 29 23  7 28 23  6                  228616.2690    0.030   1.000e+00
 29 27  2 28 27  1                  228616.2690    0.030   2.925e-01
 29 27  3 28 27  2                  228616.2690    0.030   2.925e-01
 29 22  8 28 22  7                  228619.0829    0.030   1.000e+00
 29 22  7 28 22  6                  228619.0829    0.030   1.000e+00
 29 28  2 28 28  1                  228619.0829    0.030   1.175e-01
 29 28  1 28 28  0                  228619.0829    0.030   1.175e-01
 29 21  8 28 21  7                  228623.4400    0.030   1.000e+00
 29 21  9 28 21  8                  228623.4400    0.030   1.000e+00
 29 20  9 28 20  8                  228629.5616    0.030   1.000e+00
 29 20 10 28 20  9                  228629.5616    0.030   1.000e+00
 29 19 10 28 19  9                  228637.7750    0.030   1.000e+00
 29 19 11 28 19 10                  228637.7750    0.030   1.000e+00
 29  4 26 28  4 25                  228639.0586    0.030   1.000e+00
 29 18 11 28 18 10                  228648.5198    0.030   1.000e+00
 29 18 12 28 18 11                  228648.5198    0.030   1.000e+00
 29 17 12 28 17 11                  228662.2725    0.030   1.000e+00
 29 17 13 28 17 12                  228662.2725    0.030   1.000e+00
 29 16 13 28 16 12                  228679.9178    0.030   1.000e+00
 29 16 14 28 16 13                  228679.9178    0.030   1.000e+00
 29 15 14 28 15 13                  228702.2915    0.030   1.000e+00
 29 15 15 28 15 14                  228702.2915    0.030   1.000e+00
 29 14 16 28 14 15                  228730.8691    0.030   1.000e+00
 29 14 15 28 14 14                  228730.8691    0.030   1.000e+00
 29 13 17 28 13 16                  228767.5306    0.030   1.000e+00
 29 13 16 28 13 15                  228767.5306    0.030   1.000e+00
 29 13 17 28 13 16                  228767.5306    0.030   1.000e+00
 29 13 16 28 13 15                  228767.5306    0.030   1.000e+00
 29 12 17 28 12 16                  228815.0609    0.030   1.000e+00
 29 12 18 28 12 17                  228815.0609    0.030   1.000e+00
 29 12 17 28 12 16                  228815.0609    0.030   1.000e+00
 29 12 18 28 12 17                  228815.0609    0.030   1.000e+00
 29 11 18 28 11 17                  228877.7200    0.030   1.000e+00
 29 11 19 28 11 18                  228877.7200    0.030   1.000e+00
 29 10 19 28 10 18                  228961.9836    0.030   1.000e+00
 22  4 18 21  3 19                  229049.2371    0.030   1.000e+00
 29  9 21 28  9 20                  229078.7378    0.030   1.000e+00
 29  9 20 28  9 19                  229078.7378    0.030   1.000e+00
 12 11  2 11 10  1                  229105.6099    0.030   1.000e+00
 12 11  1 11 10  2                  229105.6099    0.030   1.000e+00
 84 19 66 84 18 67                  229209.5658    0.030   1.000e+00
 84 19 65 84 18 66                  229209.5658    0.030   1.000e+00
 29  8 22 28  8 21                  229246.1822    0.030   1.000e+00
 29  8 22 28  8 21                  229246.1822    0.030   1.000e+00
 29  8 21 28  8 20                  229248.1406    0.030   1.000e+00
 54 15 39 53 16 38                  229285.7345    0.030   1.000e+00
 59 18 41 58 19 40                  229287.8785    0.030   1.000e+00
 29  7 23 28  7 22                  229489.6979    0.030   1.000e+00
 29  7 23 28  7 22                  229489.6979    0.030   1.000e+00
 29  7 22 28  7 21                  229521.4294    0.030   1.000e+00
 83 19 65 83 18 66                  229591.2534    0.030   1.000e+00
 83 19 64 83 18 65                  229591.2534    0.030   1.000e+00
 27  4 24 26  3 23                  229630.7734    0.030   1.000e+00
 49 12 37 48 13 36                  229657.3003    0.030   1.000e+00
 29  5 25 28  5 24                  229734.4100    0.030   1.000e+00
 29  6 24 28  6 23                  229775.7901    0.030   1.000e+00
 32  4 28 31  5 27                  229858.0216    0.030   1.000e+00
 82 19 64 82 18 65                  229957.4466    0.030   1.000e+00
 82 19 63 82 18 64                  229957.4466    0.030   1.000e+00
 17  8 10 16  7  9                  230056.8019    0.030   1.000e+00
 29  6 23 28  6 22                  230119.0395    0.030   1.000e+00
 42  8 34 41  9 33                  230289.2983    0.030   1.000e+00
 81 19 63 81 18 64                  230308.4976    0.030   1.000e+00
 81 19 62 81 18 63                  230308.4976    0.030   1.000e+00
 80 19 62 80 18 63                  230645.1096    0.030   1.000e+00
 80 19 61 80 18 62                  230645.1096    0.030   1.000e+00
 29  3 26 28  3 25                  230668.3713    0.030   1.000e+00
 22  5 18 21  4 18                  230961.9219    0.030   1.000e+00
 79 19 61 79 18 62                  230967.8133    0.030   1.000e+00
 79 19 60 79 18 61                  230967.8133    0.030   1.000e+00
 30  1 29 29  2 28                  231009.0807    0.030   1.000e+00
 30  2 29 29  2 28                  231059.9291    0.030   1.000e+00
 30  1 29 29  1 28                  231081.3209    0.030   1.000e+00
 44  9 36 43 10 34                  231081.3209    0.030   8.290e-02
 30  2 29 29  1 28                  231132.1912    0.030   1.000e+00
 72 10 63 72  9 63                   23126.2000    0.050   5.791e-09
 78 19 60 78 18 61                  231276.9716    0.030   1.000e+00
 78 19 59 78 18 60                  231276.9716    0.030   1.000e+00
 44  9 35 43 10 34                  231351.3858    0.030   1.000e+00
 21  3 18 20  2 19                  231403.8977    0.030   1.000e+00
 40  7 33 39  8 32                  231532.4389    0.030   1.000e+00
 77 19 59 77 18 60                  231573.0207    0.030   1.000e+00
 77 19 58 77 18 59                  231573.0207    0.030   1.000e+00
  3  1  3  2  1  2                   23164.6200    0.050   1.756e-08
 22  5 17 21  4 18                  231673.3095    0.030   1.000e+00
 29  5 24 28  5 23                  231689.5724    0.030   1.000e+00
 23  3 21 22  2 21                  231847.4228    0.030   1.000e+00
 76 19 58 76 18 59                  231856.6138    0.030   1.000e+00
 76 19 57 76 18 58                  231856.6138    0.030   1.000e+00
 23  4 20 22  3 20                  231883.2040    0.030   1.000e+00
 56 16 40 55 17 39                  231931.2620    0.030   1.000e+00
 56 16 40 55 17 39                  231931.2620    0.030   1.000e+00
 61 19 42 60 20 41                  231970.8307    0.030   1.000e+00
 14 10  5 13  9  4                  232070.1014    0.030   1.000e+00
 14 10  4 13  9  5                  232070.1014    0.030   1.000e+00
 75 19 57 75 18 58                  232128.1280    0.030   1.000e+00
 75 19 56 75 18 57                  232128.1280    0.030   1.000e+00
 51 13 38 50 14 37                  232167.6416    0.030   1.000e+00
 74 19 56 74 18 57                  232387.9328    0.030   1.000e+00
 74 19 55 74 18 56                  232387.9328    0.030   1.000e+00
 25  4 21 24  3 21                  232612.5951    0.030   1.000e+00
 73 19 55 73 18 56                  232636.4289    0.030   1.000e+00
 73 19 54 73 18 55                  232636.4289    0.030   1.000e+00
 29  4 25 28  4 24                  232838.1179    0.030   1.000e+00
 23  5 19 22  4 18                  232852.6013    0.030   1.000e+00
 19  7 13 18  6 12                  232860.3316    0.030   1.000e+00
 19  7 12 18  6 12                  232860.3316    0.030   2.170e-01
 19  7 12 18  6 13                  232864.6291    0.030   1.000e+00
 19  7 13 18  6 13                  232864.6291    0.030   2.170e-01
 72 19 54 72 18 55                  232874.1011    0.030   1.000e+00
 72 19 53 72 18 54                  232874.1011    0.030   1.000e+00
 30  2 28 29  3 27                  232992.0595    0.030   1.000e+00
 71 19 53 71 18 54                  233101.2283    0.030   1.000e+00
 71 19 52 71 18 53                  233101.2283    0.030   1.000e+00
 46 10 36 45 11 35                  233243.2508    0.030   1.000e+00
 70 19 52 70 18 53                  233318.1778    0.030   1.000e+00
 70 19 51 70 18 52                  233318.1778    0.030   1.000e+00
 69 19 51 69 18 52                  233525.3499    0.030   1.000e+00
 69 19 50 69 18 51                  233525.3499    0.030   1.000e+00
 68 19 50 68 18 51                  233723.0213    0.030   1.000e+00
 68 19 49 68 18 50                  233723.0213    0.030   1.000e+00
 67 19 49 67 18 50                  233911.6487    0.030   1.000e+00
 67 19 48 67 18 49                  233911.6487    0.030   1.000e+00
 30  3 28 29  3 27                  233919.6433    0.030   1.000e+00
 23  5 18 22  4 18                  233928.6610    0.030   1.000e+00
 66 19 48 66 18 49                  234091.4781    0.030   1.000e+00
 66 19 47 66 18 48                  234091.4781    0.030   1.000e+00
 30  2 28 29  2 27                  234237.3891    0.030   1.000e+00
 65 19 47 65 18 48                  234262.6395    0.030   1.000e+00
 65 19 46 65 18 47                  234262.6395    0.030   1.000e+00
 64 19 46 64 18 47                  234425.6697    0.030   1.000e+00
 64 19 45 64 18 46                  234425.6697    0.030   1.000e+00
 63 19 45 63 18 46                  234580.8127    0.030   1.000e+00
 63 19 44 63 18 45                  234580.8127    0.030   1.000e+00
 58 17 41 57 18 40                  234587.9701    0.030   1.000e+00
 58 17 41 57 18 40                  234587.9701    0.030   1.000e+00
 62 19 43 62 18 44                  234728.2385    0.030   1.000e+00
 62 19 44 62 18 45                  234728.2385    0.030   1.000e+00
 53 14 39 52 15 38                  234729.7096    0.030   1.000e+00
 35  5 30 34  6 29                  234835.6294    0.030   1.000e+00
 35  5 30 34  6 29                  234835.6294    0.030   1.000e+00
 61 19 42 61 18 43                  234868.3192    0.030   1.000e+00
 61 19 43 61 18 44                  234868.3192    0.030   1.000e+00
 28  4 25 27  3 24                  234977.4622    0.030   1.000e+00
 60 19 41 60 18 42                  235001.3098    0.030   1.000e+00
 60 19 42 60 18 43                  235001.3098    0.030   1.000e+00
 16  9  8 15  8  7                  235016.6998    0.030   1.000e+00
 59 19 41 59 18 42                  235127.4012    0.030   1.000e+00
 59 19 40 59 18 41                  235127.4012    0.030   1.000e+00
 21  6 16 20  5 15                  235152.7406    0.030   1.000e+00
 21  6 16 20  5 15                  235152.7406    0.030   1.000e+00
 30  3 28 29  2 27                  235164.9796    0.030   1.000e+00
 21  6 15 20  5 15                  235178.8869    0.030   1.000e+00
 58 19 40 58 18 41                  235246.9333    0.030   1.000e+00
 58 19 39 58 18 40                  235246.9333    0.030   1.000e+00
 57 19 39 57 18 40                  235360.0610    0.030   1.000e+00
 57 19 38 57 18 39                  235360.0610    0.030   1.000e+00
 21  6 16 20  5 16                  235440.7680    0.030   1.000e+00
 23  1 22 22  0 22                  235442.3628    0.030   1.000e+00
 48 11 37 47 12 36                  235456.1706    0.030   1.000e+00
 21  6 15 20  5 16                  235466.9997    0.030   1.000e+00
 56 19 38 56 18 39                  235466.9997    0.030   4.792e-01
 56 19 37 56 18 38                  235466.9997    0.030   4.792e-01
 56 19 38 56 18 38                  235466.9997    0.030   7.720e-02
 55 19 37 55 18 38                  235568.2331    0.030   1.000e+00
 55 19 36 55 18 37                  235568.2331    0.030   1.000e+00
 54 19 36 54 18 37                  235663.6611    0.030   1.000e+00
 54 19 35 54 18 36                  235663.6611    0.030   1.000e+00
 31  0 31 30  1 30                  235709.0422    0.030   1.000e+00
 31  0 31 30  0 30                  235710.0201    0.030   1.000e+00
 31  1 31 30  1 30                  235710.0201    0.030   1.000e+00
 31  1 31 30  0 30                  235710.9701    0.030   1.000e+00
 53 19 34 53 18 35                  235753.6705    0.030   1.000e+00
 53 19 35 53 18 36                  235753.6705    0.030   1.000e+00
 52 19 34 52 18 35                  235838.4090    0.030   1.000e+00
 52 19 33 52 18 34                  235838.4090    0.030   1.000e+00
 51 19 33 51 18 34                  235918.1311    0.030   1.000e+00
 51 19 32 51 18 33                  235918.1311    0.030   1.000e+00
 23  2 22 22  1 22                  235957.3401    0.030   1.000e+00
 50 19 31 50 18 32                  235993.0210    0.030   1.000e+00
 50 19 32 50 18 33                  235993.0210    0.030   1.000e+00
 49 19 31 49 18 32                  236063.2781    0.030   1.000e+00
 49 19 30 49 18 31                  236063.2781    0.030   1.000e+00
 25  3 22 24  2 22                  236120.2181    0.030   1.000e+00
 48 19 29 48 18 30                  236129.1002    0.030   1.000e+00
 48 19 30 48 18 31                  236129.1002    0.030   1.000e+00
 47 19 29 47 18 30                  236190.6618    0.030   1.000e+00
 47 19 28 47 18 30                  236190.6618    0.030   1.666e-01
 46 19 28 46 18 29                  236248.1379    0.030   1.000e+00
 46 19 27 46 18 28                  236248.1379    0.030   1.000e+00
 45 19 27 45 18 28                  236301.7396    0.030   1.000e+00
 45 19 26 45 18 27                  236301.7396    0.030   1.000e+00
 30  4 27 29  4 26                  236333.1474    0.030   1.000e+00
 44 19 25 44 18 26                  236351.6286    0.030   1.000e+00
 44 19 26 44 18 27                  236351.6286    0.030   1.000e+00
 43 19 25 43 18 26                  236397.9392    0.030   1.000e+00
 43 19 24 43 18 25                  236397.9392    0.030   1.000e+00
 42 19 23 42 18 24                  236440.8792    0.030   1.000e+00
 42 19 24 42 18 25                  236440.8792    0.030   1.000e+00
 41 19 23 41 18 24                  236480.5922    0.030   1.000e+00
 41 19 22 41 18 23                  236480.5922    0.030   1.000e+00
 30 25  6 29 25  5                  236485.3133    0.030   1.000e+00
 30 25  5 29 25  4                  236485.3133    0.030   1.000e+00
 30 26  5 29 26  4                  236485.3133    0.030   7.730e-01
 30 26  4 29 26  3                  236485.3133    0.030   7.730e-01
 30 24  7 29 24  6                  236486.2759    0.030   1.000e+00
 30 24  6 29 24  5                  236486.2759    0.030   1.000e+00
 30 23  7 29 23  6                  236488.3659    0.030   1.000e+00
 30 23  8 29 23  7                  236488.3659    0.030   1.000e+00
 30 28  2 29 28  1                  236488.3659    0.030   2.409e-01
 30 28  3 29 28  2                  236488.3659    0.030   2.409e-01
 30 22  8 29 22  7                  236491.8360    0.030   1.000e+00
 30 22  9 29 22  8                  236491.8360    0.030   1.000e+00
 30 29  1 29 29  0                  236491.8360    0.030   9.840e-02
 30 29  2 29 29  1                  236491.8360    0.030   9.840e-02
 30 21  9 29 21  8                  236497.1003    0.030   1.000e+00
 30 21 10 29 21  9                  236497.1003    0.030   1.000e+00
 30 20 10 29 20  9                  236504.1696    0.030   1.000e+00
 30 20 11 29 20 10                  236504.1696    0.030   1.000e+00
 30 19 12 29 19 11                  236513.6805    0.030   1.000e+00
 30 19 11 29 19 10                  236513.6805    0.030   1.000e+00
 40 19 22 40 18 23                  236517.2433    0.030   1.000e+00
 40 19 21 40 18 22                  236517.2433    0.030   1.000e+00
 30 18 13 29 18 12                  236525.8828    0.030   1.000e+00
 30 18 12 29 18 11                  236525.8828    0.030   1.000e+00
 30 17 13 29 17 12                  236541.4610    0.030   1.000e+00
 30 17 14 29 17 13                  236541.4610    0.030   1.000e+00
 39 19 20 39 18 21                  236550.9830    0.030   1.000e+00
 39 19 21 39 18 22                  236550.9830    0.030   1.000e+00
 30 16 15 29 16 14                  236561.2431    0.030   1.000e+00
 30 16 14 29 16 13                  236561.2431    0.030   1.000e+00
 38 19 19 38 18 20                  236581.9697    0.030   1.000e+00
 38 19 20 38 18 21                  236581.9697    0.030   1.000e+00
 30 15 15 29 15 14                  236586.2805    0.030   1.000e+00
 30 15 16 29 15 15                  236586.2805    0.030   1.000e+00
 37 19 19 37 18 20                  236610.3599    0.030   1.000e+00
 37 19 18 37 18 19                  236610.3599    0.030   1.000e+00
 30 14 16 29 14 15                  236618.1990    0.030   1.000e+00
 30 14 17 29 14 16                  236618.1990    0.030   1.000e+00
 36 19 17 36 18 18                  236636.2224    0.030   1.000e+00
 36 19 18 36 18 19                  236636.2224    0.030   1.000e+00
 30 13 17 29 13 16                  236658.9815    0.030   7.003e-01
 30 13 18 29 13 17                  236658.9815    0.030   7.003e-01
 30 13 17 29 13 16                  236658.9815    0.030   7.003e-01
 30 13 18 29 13 17                  236658.9815    0.030   7.003e-01
 35 19 17 35 18 18                  236659.7899    0.030   1.000e+00
 35 19 16 35 18 17                  236659.7899    0.030   1.000e+00
 34 19 15 34 18 16                  236681.1294    0.030   1.000e+00
 34 19 16 34 18 17                  236681.1294    0.030   1.000e+00
 33 19 15 33 18 16                  236700.3815    0.030   1.000e+00
 33 19 14 33 18 15                  236700.3815    0.030   1.000e+00
 30 12 19 29 12 18                  236711.9290    0.030   1.000e+00
 30 12 18 29 12 17                  236711.9290    0.030   1.000e+00
 30 12 19 29 12 18                  236711.9290    0.030   1.000e+00
 30 12 18 29 12 17                  236711.9290    0.030   1.000e+00
 32 19 14 32 18 15                  236717.7216    0.030   1.000e+00
 32 19 13 32 18 14                  236717.7216    0.030   1.000e+00
 31 19 12 31 18 13                  236733.1805    0.030   1.000e+00
 31 19 13 31 18 14                  236733.1805    0.030   1.000e+00
 30 19 12 30 18 13                  236747.0175    0.030   1.000e+00
 30 19 11 30 18 12                  236747.0175    0.030   1.000e+00
 29 19 10 29 18 11                  236759.2291    0.030   1.000e+00
 29 19 11 29 18 12                  236759.2291    0.030   1.000e+00
 28 19  9 28 18 10                  236769.9401    0.030   1.000e+00
 28 19 10 28 18 11                  236769.9401    0.030   1.000e+00
 27 19  9 27 18 10                  236779.2987    0.030   1.000e+00
 27 19  8 27 18  9                  236779.2987    0.030   1.000e+00
 30 11 20 29 11 19                  236781.5514    0.030   1.000e+00
 30 11 19 29 11 18                  236781.5514    0.030   1.000e+00
 26 19  7 26 18  8                  236787.4003    0.030   1.000e+00
 26 19  8 26 18  9                  236787.4003    0.030   1.000e+00
 25 19  7 25 18  8                  236794.3297    0.030   1.000e+00
 25 19  6 25 18  7                  236794.3297    0.030   1.000e+00
 24 19  5 24 18  6                  236800.2195    0.030   1.000e+00
 24 19  6 24 18  7                  236800.2195    0.030   1.000e+00
 23 19  4 23 18  5                  236805.0635    0.030   1.000e+00
 23 19  5 23 18  6                  236805.0635    0.030   1.000e+00
 22 19  3 22 18  4                  236809.0775    0.030   1.000e+00
 22 19  4 22 18  5                  236809.0775    0.030   1.000e+00
 21 19  3 21 18  4                  236812.2782    0.030   1.000e+00
 21 19  2 21 18  3                  236812.2782    0.030   1.000e+00
 20 19  2 20 18  3                  236814.7656    0.030   1.000e+00
 20 19  1 20 18  2                  236814.7656    0.030   1.000e+00
 19 19  0 19 18  1                  236816.6242    0.030   1.000e+00
 19 19  1 19 18  2                  236816.6242    0.030   1.000e+00
 30 10 20 29 10 19                  236875.2474    0.030   1.000e+00
 13 11  2 12 10  3                  236990.5399    0.030   1.000e+00
 13 11  3 12 10  2                  236990.5399    0.030   1.000e+00
 30  9 22 29  9 21                  237005.1127    0.030   1.000e+00
 30  9 21 29  9 20                  237005.1127    0.030   1.000e+00
 30  8 23 29  8 22                  237191.2740    0.030   1.000e+00
 30  8 23 29  8 22                  237191.2740    0.030   1.000e+00
 30  8 22 29  8 21                  237194.5011    0.030   1.000e+00
 60 18 42 59 19 41                  237250.3484    0.030   1.000e+00
 55 15 40 54 16 39                  237325.9337    0.030   1.000e+00
 65 21 44 64 22 43                  237325.9337    0.030   3.908e-01
 38  6 32 37  7 31                  237391.8694    0.030   1.000e+00
 30  7 24 29  7 23                  237458.6284    0.030   1.000e+00
 30  7 24 29  7 23                  237458.6284    0.030   1.000e+00
 30  7 23 29  7 22                  237507.1092    0.030   1.000e+00
 31  3 28 30  4 27                  237571.6795    0.030   1.000e+00
 30  5 26 29  5 25                  237608.2779    0.030   1.000e+00
 30  6 25 29  6 24                  237745.9895    0.030   1.000e+00
 24  2 22 23  1 22                  237782.6119    0.030   1.000e+00
 50 12 38 49 13 37                  237826.2899    0.030   1.000e+00
 18  8 11 17  7 11                  237915.4279    0.030   2.065e-01
 18  8 10 17  7 11                  237915.4279    0.030   1.000e+00
 18  8 10 17  7 10                  237915.4279    0.030   2.065e-01
 18  8 11 17  7 10                  237915.4279    0.030   1.000e+00
 30  3 27 29  3 26                  238135.0986    0.030   1.000e+00
 64  9 56 64  8 56                   23845.3000    0.050   1.073e-08
 31  1 30 30  2 29                  238566.6178    0.030   1.000e+00
 31  2 30 30  2 29                  238602.3012    0.030   1.000e+00
 31  1 30 30  1 29                  238617.4806    0.030   1.000e+00
 31  2 30 30  1 29                  238653.1630    0.030   1.000e+00
 24  5 20 23  4 19                  239002.8331    0.030   1.000e+00
 23  5 19 22  4 19                  239040.2584    0.030   1.000e+00
 43  8 35 42  9 34                  239233.5779    0.030   1.000e+00
 45  9 36 44 10 35                  239883.1418    0.030   1.000e+00
 62 19 43 61 20 42                  239914.1375    0.030   1.000e+00
 57 16 41 56 17 40                  239944.6299    0.030   1.000e+00
 57 16 41 56 17 40                  239944.6299    0.030   1.000e+00
 15 10  5 14  9  6                  239951.2305    0.030   1.000e+00
 15 10  6 14  9  5                  239951.2305    0.030   1.000e+00
 30  5 25 29  5 24                  239974.8525    0.030   1.000e+00
 23  4 19 22  3 20                  240088.8402    0.030   1.000e+00
 23  5 18 22  4 19                  240116.3420    0.030   1.000e+00
 52 13 39 51 14 38                  240289.2103    0.030   1.000e+00
 92 20 73 92 19 73                  240309.1700    0.030   4.400e-03
 92 20 72 92 19 73                  240309.1700    0.030   3.220e-02
 29  4 26 28  3 25                  240464.8276    0.030   1.000e+00
 24  5 19 23  4 19                  240592.5813    0.030   1.000e+00
 33  4 29 32  5 28                  240702.7506    0.030   1.000e+00
 30  4 26 29  4 25                  240779.3317    0.030   1.000e+00
 31  2 29 30  3 28                  240796.5410    0.030   1.000e+00
 26  4 22 25  3 22                  241017.8806    0.030   1.000e+00
 24  4 21 23  3 21                  241058.8862    0.030   1.000e+00
 41  7 34 40  8 33                  241440.3389    0.030   1.000e+00
 31  3 29 30  3 28                  241482.5767    0.030   1.000e+00
 47 10 37 46 11 36                  241596.9388    0.030   1.000e+00
 31  2 29 30  2 28                  241724.1382    0.030   1.000e+00
 12 12  0 11 11  1                  241906.4798    0.030   1.000e+00
 12 12  1 11 11  0                  241906.4798    0.030   1.000e+00
 24  3 22 23  2 22                  241951.5711    0.030   1.000e+00
 31  3 29 30  2 28                  242410.1602    0.030   1.000e+00
 59 17 42 58 18 41                  242577.2891    0.030   1.000e+00
 59 17 42 58 18 41                  242577.2891    0.030   1.000e+00
 22  6 17 21  5 16                  242747.9291    0.030   1.000e+00
 22  6 17 21  5 16                  242747.9291    0.030   1.000e+00
 22  6 16 21  5 16                  242793.0420    0.030   1.000e+00
 54 14 40 53 15 39                  242812.4886    0.030   1.000e+00
 17  9  9 16  8  8                  242889.0495    0.030   1.000e+00
 32  0 32 31  1 31                  243251.2158    0.030   1.000e+00
 22  6 16 21  5 17                  243251.8218    0.030   1.000e+00
 32  1 32 31  1 31                  243251.8218    0.030   8.385e-01
 32  0 32 31  0 31                  243251.8218    0.030   8.385e-01
 32  1 32 31  0 31                  243252.4941    0.030   1.000e+00
 49 11 38 48 12 37                  243711.7179    0.030   1.000e+00
 82 20 62 82 19 63                  243935.1995    0.030   1.000e+00
 82 20 63 82 19 64                  243935.1995    0.030   1.000e+00
 31  4 28 30  4 27                  244003.2489    0.030   1.000e+00
 81 20 61 81 19 62                  244224.3271    0.030   1.000e+00
 81 20 62 81 19 63                  244224.3271    0.030   1.000e+00
 31 26  5 30 26  4                  244354.8689    0.030   8.050e-01
 31 26  6 30 26  5                  244354.8689    0.030   8.050e-01
 31 25  6 30 25  5                  244354.8689    0.030   1.000e+00
 31 25  7 30 25  6                  244354.8689    0.030   1.000e+00
 31 24  8 30 24  7                  244356.4173    0.030   1.000e+00
 31 24  7 30 24  6                  244356.4173    0.030   1.000e+00
 31 28  3 30 28  2                  244356.4173    0.030   3.716e-01
 31 28  4 30 28  3                  244356.4173    0.030   3.716e-01
 31 27  4 30 27  3                  244356.4173    0.030   5.152e-01
 31 27  5 30 27  4                  244356.4173    0.030   5.152e-01
 31 28  4 30 28  3                  244357.3282    0.030   1.000e+00
 31 28  3 30 28  2                  244357.3282    0.030   1.000e+00
 31 23  9 30 23  8                  244359.2183    0.030   1.000e+00
 31 23  8 30 23  7                  244359.2183    0.030   1.000e+00
 31 22 10 30 22  9                  244363.5526    0.030   1.000e+00
 31 22  9 30 22  8                  244363.5526    0.030   1.000e+00
 31 21 10 30 21  9                  244369.6827    0.030   1.000e+00
 31 21 11 30 21 10                  244369.6827    0.030   1.000e+00
 31 20 11 30 20 10                  244377.9324    0.030   1.000e+00
 31 20 12 30 20 11                  244377.9324    0.030   1.000e+00
 31 19 12 30 19 11                  244388.7092    0.030   1.000e+00
 31 19 13 30 19 12                  244388.7092    0.030   1.000e+00
 31 18 13 30 18 12                  244402.4708    0.030   1.000e+00
 31 18 14 30 18 13                  244402.4708    0.030   1.000e+00
 31 17 14 30 17 13                  244420.0221    0.030   1.000e+00
 31 17 15 30 17 14                  244420.0221    0.030   1.000e+00
 31 16 16 30 16 15                  244442.1106    0.030   1.000e+00
 31 16 15 30 16 14                  244442.1106    0.030   1.000e+00
 31 15 16 30 15 15                  244470.0771    0.030   1.000e+00
 31 15 17 30 15 16                  244470.0771    0.030   1.000e+00
 80 20 60 80 19 61                  244501.8110    0.030   1.000e+00
 80 20 61 80 19 62                  244501.8110    0.030   1.000e+00
 31 14 17 30 14 16                  244505.4988    0.030   1.000e+00
 31 14 18 30 14 17                  244505.4988    0.030   1.000e+00
 31 13 19 30 13 18                  244550.8179    0.030   1.000e+00
 31 13 18 30 13 17                  244550.8179    0.030   1.000e+00
 31 13 19 30 13 18                  244550.8179    0.030   1.000e+00
 31 13 18 30 13 17                  244550.8179    0.030   1.000e+00
 31 12 20 30 12 19                  244609.4607    0.030   1.000e+00
 31 12 19 30 12 18                  244609.4607    0.030   1.000e+00
 31 12 20 30 12 19                  244609.4607    0.030   1.000e+00
 31 12 19 30 12 18                  244609.4607    0.030   1.000e+00
 31 11 21 30 11 20                  244686.5376    0.030   1.000e+00
 31 11 20 30 11 19                  244686.5376    0.030   1.000e+00
 79 20 59 79 19 60                  244768.0402    0.030   1.000e+00
 79 20 60 79 19 61                  244768.0402    0.030   1.000e+00
 31 10 21 30 10 20                  244790.3920    0.030   1.000e+00
 25  5 21 24  4 20                  244861.6024    0.030   1.000e+00
 14 11  3 13 10  4                  244874.4080    0.030   1.000e+00
 14 11  4 13 10  3                  244874.4080    0.030   1.000e+00
 31  9 23 30  9 22                  244934.4194    0.030   1.000e+00
 31  9 22 30  9 21                  244934.4194    0.030   1.000e+00
 22  3 19 21  2 20                  244991.4097    0.030   1.000e+00
 78 20 58 78 19 59                  245023.4925    0.030   1.000e+00
 78 20 59 78 19 60                  245023.4925    0.030   1.000e+00
 31  8 24 30  8 23                  245140.6893    0.030   1.000e+00
 31  8 24 30  8 23                  245140.6893    0.030   1.000e+00
 31  8 23 30  8 22                  245145.9175    0.030   1.000e+00
 61 18 43 60 19 42                  245217.7515    0.030   1.000e+00
 77 20 57 77 19 58                  245268.3438    0.030   1.000e+00
 77 20 58 77 19 59                  245268.3438    0.030   1.000e+00
 56 15 41 55 16 40                  245375.8596    0.030   1.000e+00
 31  7 25 30  7 24                  245431.7517    0.030   1.000e+00
 31  7 25 30  7 24                  245431.7517    0.030   1.000e+00
 31  5 27 30  5 26                  245459.3566    0.030   1.000e+00
 76 20 56 76 19 57                  245503.0795    0.030   1.000e+00
 76 20 57 76 19 58                  245503.0795    0.030   1.000e+00
 31  7 24 30  7 23                  245504.5084    0.030   1.000e+00
 31  3 28 30  3 27                  245566.2208    0.030   1.000e+00
 31  6 26 30  6 25                  245711.1788    0.030   1.000e+00
 75 20 55 75 19 56                  245727.9299    0.030   1.000e+00
 75 20 56 75 19 57                  245727.9299    0.030   1.000e+00
 19  8 12 18  7 12                  245767.1709    0.030   2.090e-01
 19  8 11 18  7 11                  245767.1709    0.030   2.090e-01
 19  8 11 18  7 12                  245767.1709    0.030   1.000e+00
 19  8 12 18  7 11                  245767.1709    0.030   1.000e+00
 74 20 54 74 19 55                  245943.2422    0.030   1.000e+00
 74 20 55 74 19 56                  245943.2422    0.030   1.000e+00
 24  1 23 23  0 23                  245999.8930    0.030   1.000e+00
 51 12 39 50 13 38                  246014.6409    0.030   1.000e+00
 32  1 31 31  2 30                  246117.7277    0.030   1.000e+00
 30  4 27 29  3 26                  246129.6200    0.030   1.000e+00
 32  2 31 31  2 30                  246142.7109    0.030   1.000e+00
 73 20 54 73 19 55                  246149.3903    0.030   1.000e+00
 73 20 53 73 19 54                  246149.3903    0.030   1.000e+00
 32  1 31 31  1 30                  246153.4208    0.030   1.000e+00
 32  2 31 31  1 30                  246178.3917    0.030   1.000e+00
 72 20 52 72 19 53                  246346.5717    0.030   1.000e+00
 72 20 53 72 19 54                  246346.5717    0.030   1.000e+00
 31  6 25 30  6 24                  246362.6904    0.030   1.000e+00
 24  2 23 23  1 23                  246374.3217    0.030   1.000e+00
 36  5 31 35  6 30                  246375.1509    0.030   1.000e+00
 36  5 31 35  6 30                  246375.1509    0.030   1.000e+00
 71 20 51 71 19 52                  246535.2294    0.030   1.000e+00
 71 20 52 71 19 53                  246535.2294    0.030   1.000e+00
 32  3 29 31  4 28                  246544.8114    0.030   1.000e+00
 70 20 51 70 19 52                  246715.4090    0.030   1.000e+00
 70 20 50 70 19 51                  246715.4090    0.030   1.000e+00
 69 20 50 69 19 51                  246887.5595    0.030   1.000e+00
 69 20 49 69 19 50                  246887.5595    0.030   1.000e+00
 68 20 49 68 19 49                  247051.8745    0.030   1.552e-01
 68 20 49 68 19 50                  247051.8745    0.030   1.000e+00
 26  3 23 25  2 23                  247102.9202    0.030   1.000e+00
 25  5 20 24  4 20                  247157.0706    0.030   1.000e+00
 24  5 20 23  4 20                  247208.5194    0.030   9.856e-01
 67 20 47 67 19 48                  247208.5194    0.030   1.000e+00
 67 20 48 67 19 49                  247208.5194    0.030   1.000e+00
 24  5 20 23  4 20                  247208.5255    0.030   9.856e-01
 67 20 47 67 19 48                  247208.5255    0.030   1.000e+00
 67 20 48 67 19 49                  247208.5255    0.030   1.000e+00
 65 20 45 65 19 46                  247500.6889    0.030   1.000e+00
 65 20 46 65 19 47                  247500.6889    0.030   1.000e+00
 64 20 44 64 19 45                  247636.3389    0.030   1.000e+00
 64 20 45 64 19 46                  247636.3389    0.030   1.000e+00
 18  3 15 18  2 16                   24770.4000    0.050   3.214e-07
 63 20 43 63 19 44                  247765.3685    0.030   1.000e+00
 63 20 44 63 19 45                  247765.3685    0.030   1.000e+00
 16 10  7 15  9  6                  247830.3112    0.030   1.000e+00
 16 10  6 15  9  7                  247830.3112    0.030   1.000e+00
 63 19 44 62 20 43                  247861.4133    0.030   1.000e+00
 62 20 42 62 19 43                  247888.0611    0.030   1.000e+00
 62 20 43 62 19 44                  247888.0611    0.030   1.000e+00
 58 16 42 57 17 41                  247965.8777    0.030   1.000e+00
 58 16 42 57 17 41                  247965.8777    0.030   1.000e+00
 61 20 42 61 19 43                  248004.6107    0.030   1.000e+00
 61 20 41 61 19 42                  248004.6107    0.030   1.000e+00
 60 20 41 60 19 42                  248115.2297    0.030   1.000e+00
 60 20 40 60 19 41                  248115.2297    0.030   1.000e+00
 59 20 39 59 19 40                  248220.1275    0.030   1.000e+00
 59 20 40 59 19 41                  248220.1275    0.030   1.000e+00
 31  5 26 30  5 25                  248253.7496    0.030   1.000e+00
 58 20 39 58 19 40                  248319.5108    0.030   1.000e+00
 58 20 38 58 19 39                  248319.5108    0.030   1.000e+00
 44  8 36 43  9 35                  248350.9229    0.030   1.000e+00
 57 20 38 57 19 39                  248413.5791    0.030   1.000e+00
 57 20 37 57 19 38                  248413.5791    0.030   1.000e+00
 21  7 15 20  6 14                  248470.6418    0.030   1.000e+00
 21  7 15 20  6 15                  248485.2903    0.030   1.000e+00
 21  7 14 20  6 15                  248486.2970    0.030   1.000e+00
 46  9 37 45 10 36                  248492.0016    0.030   1.000e+00
 56 20 36 56 19 37                  248502.5220    0.030   1.000e+00
 56 20 37 56 19 38                  248502.5220    0.030   1.000e+00
 32  2 30 31  3 29                  248533.3905    0.030   1.000e+00
 55 20 35 55 19 36                  248586.5099    0.030   1.000e+00
 55 20 36 55 19 37                  248586.5099    0.030   1.000e+00
 39  6 33 38  7 32                  248633.6715    0.030   1.000e+00
 31  4 27 30  4 26                  248643.7334    0.030   1.000e+00
 54 20 34 54 19 35                  248665.7424    0.030   1.000e+00
 54 20 35 54 19 36                  248665.7424    0.030   1.000e+00
 53 20 33 53 19 34                  248740.3645    0.030   1.000e+00
 53 20 34 53 19 35                  248740.3645    0.030   1.000e+00
 24  5 19 23  4 20                  248798.1307    0.030   1.000e+00
 52 20 33 52 19 34                  248810.7376    0.030   1.000e+00
 52 20 32 52 19 33                  248810.7376    0.030   1.000e+00
 25  2 23 24  1 23                  248831.7406    0.030   1.000e+00
 51 20 32 51 19 33                  248876.7978    0.030   1.000e+00
 51 20 31 51 19 32                  248876.7978    0.030   1.000e+00
 50 20 31 50 19 31                  248938.8010    0.030   1.000e+00
 50 20 30 50 19 32                  248938.8010    0.030   1.000e+00
 49 20 29 49 19 30                  248996.9215    0.030   1.000e+00
 49 20 30 49 19 31                  248996.9215    0.030   1.000e+00
 32  3 30 31  3 29                  249037.5706    0.030   1.000e+00
 48 20 28 48 19 29                  249051.2994    0.030   1.000e+00
 48 20 29 48 19 30                  249051.2994    0.030   1.000e+00
 47 20 28 47 19 29                  249102.1287    0.030   1.000e+00
 47 20 27 47 19 28                  249102.1287    0.030   1.000e+00
 46 20 27 46 19 28                  249149.5280    0.030   1.000e+00
 46 20 26 46 19 27                  249149.5280    0.030   1.000e+00
 45 20 26 45 19 27                  249193.6232    0.030   1.000e+00
 45 20 25 45 19 26                  249193.6232    0.030   1.000e+00
 32  2 30 31  2 29                  249219.4199    0.030   1.000e+00
 44 20 24 44 19 25                  249234.6290    0.030   1.000e+00
 44 20 25 44 19 26                  249234.6290    0.030   1.000e+00
 43 20 23 43 19 24                  249272.6414    0.030   1.000e+00
 43 20 24 43 19 25                  249272.6414    0.030   1.000e+00
 42 20 23 42 19 24                  249307.8180    0.030   1.000e+00
 42 20 22 42 19 23                  249307.8180    0.030   1.000e+00
 41 20 21 41 19 22                  249340.2798    0.030   1.000e+00
 41 20 22 41 19 23                  249340.2798    0.030   1.000e+00
 40 20 21 40 19 22                  249370.1887    0.030   1.000e+00
 40 20 20 40 19 21                  249370.1887    0.030   1.000e+00
 39 20 19 39 19 20                  249397.6405    0.030   1.000e+00
 39 20 20 39 19 21                  249397.6405    0.030   1.000e+00
 38 20 19 38 19 20                  249422.7694    0.030   1.000e+00
 38 20 18 38 19 19                  249422.7694    0.030   1.000e+00
 37 20 17 37 19 18                  249445.7310    0.030   1.000e+00
 37 20 18 37 19 19                  249445.7310    0.030   1.000e+00
 36 20 16 36 19 17                  249466.5798    0.030   1.000e+00
 36 20 17 36 19 18                  249466.5798    0.030   1.000e+00
 35 20 16 35 19 17                  249485.4789    0.030   1.000e+00
 35 20 15 35 19 16                  249485.4789    0.030   1.000e+00
 34 20 14 34 19 15                  249502.5498    0.030   1.000e+00
 34 20 15 34 19 16                  249502.5498    0.030   1.000e+00
 33 20 13 33 19 14                  249517.8792    0.030   1.000e+00
 33 20 14 33 19 15                  249517.8792    0.030   1.000e+00
 32 20 13 32 19 14                  249531.5724    0.030   1.000e+00
 32 20 12 32 19 13                  249531.5724    0.030   1.000e+00
 31 20 12 31 19 13                  249543.7711    0.030   1.000e+00
 31 20 11 31 19 12                  249543.7711    0.030   1.000e+00
 30 20 11 30 19 12                  249554.5222    0.030   1.000e+00
 30 20 10 30 19 11                  249554.5222    0.030   1.000e+00
 29 20 10 29 19 11                  249563.9598    0.030   1.000e+00
 29 20  9 29 19 10                  249563.9598    0.030   1.000e+00
 28 20  8 28 19  9                  249572.1788    0.030   1.000e+00
 28 20  9 28 19 10                  249572.1788    0.030   1.000e+00
 27 20  7 27 19  8                  249579.2604    0.030   1.000e+00
 27 20  8 27 19  9                  249579.2604    0.030   1.000e+00
 26 20  6 26 19  7                  249585.2975    0.030   1.000e+00
 26 20  7 26 19  8                  249585.2975    0.030   1.000e+00
 25 20  5 25 19  6                  249590.3595    0.030   1.000e+00
 25 20  6 25 19  7                  249590.3595    0.030   1.000e+00
 24 20  5 24 19  6                  249594.5410    0.030   1.000e+00
 24 20  4 24 19  5                  249594.5410    0.030   1.000e+00
 23 20  3 23 19  4                  249597.9392    0.030   1.000e+00
 23 20  4 23 19  5                  249597.9392    0.030   1.000e+00
 22 20  2 22 19  3                  249600.6015    0.030   1.000e+00
 22 20  3 22 19  4                  249600.6015    0.030   1.000e+00
 21 20  1 21 19  2                  249602.5899    0.030   1.000e+00
 21 20  2 21 19  3                  249602.5899    0.030   1.000e+00
 20 20  1 20 19  2                  249604.1096    0.030   1.000e+00
 20 20  0 20 19  1                  249604.1096    0.030   1.000e+00
 32  3 30 31  2 29                  249723.6572    0.030   1.000e+00
 13 12  1 12 11  2                  249791.8116    0.030   1.000e+00
 13 12  2 12 11  1                  249791.8116    0.030   1.000e+00
 27  4 23 26  3 23                  249838.4374    0.030   1.000e+00
 48 10 38 47 11 37                  249991.8703    0.030   1.000e+00
 23  6 18 22  5 17                  250257.5315    0.030   1.000e+00
 23  6 18 22  5 17                  250257.5315    0.030   1.000e+00
 23  6 17 22  5 17                  250333.5199    0.030   1.000e+00
 25  4 22 24  3 22                  250387.3478    0.030   1.000e+00
 26  5 22 25  4 21                  250439.4296    0.030   1.000e+00
 65 20 45 64 21 44                  250504.4719    0.030   1.000e+00
 60 17 43 59 18 42                  250573.0994    0.030   1.000e+00
 60 17 43 59 18 42                  250573.0994    0.030   1.000e+00
 18  9 10 17  8  9                  250757.4330    0.030   1.000e+00
 33  1 33 32  0 32                  250792.7340    0.030   1.000e+00
 55 14 41 54 15 40                  250907.5908    0.030   1.000e+00
 23  6 18 22  5 18                  250968.8993    0.030   1.000e+00
 23  6 17 22  5 18                  251044.8478    0.030   1.000e+00
 34  4 30 33  5 29                  251369.2306    0.030   1.000e+00
 32  4 29 31  4 28                  251650.7818    0.030   1.000e+00
 42  7 35 41  8 34                  251677.5088    0.030   1.000e+00
 24  4 20 23  3 21                  251678.6793    0.030   1.000e+00
 50 11 39 49 12 38                  251994.6301    0.030   1.000e+00
 31  4 28 30  3 27                  251997.7719    0.030   1.000e+00
 25  3 23 24  2 23                  252134.1264    0.030   1.000e+00
 32 25  7 31 25  6                  252223.3389    0.030   1.000e+00
 32 25  8 31 25  7                  252223.3389    0.030   1.000e+00
 32 28  4 31 28  3                  252224.4671    0.030   1.000e+00
 32 28  5 31 28  4                  252224.4671    0.030   1.000e+00
 32 24  8 31 24  7                  252225.4601    0.030   1.000e+00
 32 24  9 31 24  8                  252225.4601    0.030   1.000e+00
 32 29  4 31 29  3                  252226.7833    0.030   1.000e+00
 32 29  3 31 29  2                  252226.7833    0.030   1.000e+00
 32 23  9 31 23  8                  252228.9400    0.030   1.000e+00
 32 23 10 31 23  9                  252228.9400    0.030   1.000e+00
 32 30  3 31 30  2                  252230.0085    0.030   1.000e+00
 32 30  2 31 30  1                  252230.0085    0.030   1.000e+00
 32 22 11 31 22 10                  252234.1099    0.030   1.000e+00
 32 22 10 31 22  9                  252234.1099    0.030   1.000e+00
 32 31  2 31 31  1                  252234.1099    0.030   7.160e-02
 32 31  1 31 31  0                  252234.1099    0.030   7.160e-02
 32 21 12 31 21 11                  252241.2515    0.030   1.000e+00
 32 21 11 31 21 10                  252241.2515    0.030   1.000e+00
 32 20 13 31 20 12                  252250.6808    0.030   1.000e+00
 32 20 12 31 20 11                  252250.6808    0.030   1.000e+00
 32 19 13 31 19 12                  252262.8578    0.030   1.000e+00
 32 19 14 31 19 13                  252262.8578    0.030   1.000e+00
 32 18 15 31 18 14                  252278.3781    0.030   1.000e+00
 32 18 14 31 18 13                  252278.3781    0.030   1.000e+00
 32 17 15 31 17 14                  252297.9125    0.030   1.000e+00
 32 17 16 31 17 15                  252297.9125    0.030   1.000e+00
 32 16 17 31 16 16                  252322.5701    0.030   1.000e+00
 32 16 16 31 16 15                  252322.5701    0.030   1.000e+00
 32 15 17 31 15 16                  252353.5764    0.030   1.000e+00
 32 15 18 31 15 17                  252353.5764    0.030   1.000e+00
 32 14 19 31 14 18                  252392.8185    0.030   1.000e+00
 32 14 18 31 14 17                  252392.8185    0.030   1.000e+00
 32 13 20 31 13 19                  252442.9084    0.030   1.000e+00
 32 13 19 31 13 18                  252442.9084    0.030   1.000e+00
 32 13 20 31 13 19                  252442.9084    0.030   1.000e+00
 32 13 19 31 13 18                  252442.9084    0.030   1.000e+00
 32 12 20 31 12 19                  252507.6899    0.030   1.000e+00
 32 12 21 31 12 20                  252507.6899    0.030   1.000e+00
 32 12 20 31 12 19                  252507.6899    0.030   1.000e+00
 32 12 21 31 12 20                  252507.6899    0.030   1.000e+00
 32 11 22 31 11 21                  252592.8591    0.030   1.000e+00
 32 11 21 31 11 20                  252592.8591    0.030   1.000e+00
 32 10 22 31 10 21                  252707.5009    0.030   1.000e+00
 15 11  5 14 10  4                  252756.9720    0.030   1.000e+00
 15 11  4 14 10  5                  252756.9720    0.030   1.000e+00
 32  9 23 31  9 22                  252866.8605    0.030   1.000e+00
 32  9 24 31  9 23                  252866.8605    0.030   1.000e+00
 92 36 56 91 37 55                  252866.8605    0.030   2.900e-03
 92 36 57 91 37 54                  252866.8605    0.030   2.900e-03
 32  3 29 31  3 28                  252976.3976    0.030   1.000e+00
 32  8 25 31  8 24                  253094.4682    0.030   1.000e+00
 32  8 25 31  8 24                  253094.4682    0.030   1.000e+00
 32  8 24 31  8 23                  253102.8384    0.030   1.000e+00
 62 18 44 61 19 43                  253190.5553    0.030   1.000e+00
 32  5 28 31  5 27                  253285.7570    0.030   1.000e+00
 32  7 26 31  7 25                  253408.4604    0.030   1.000e+00
 32  7 26 31  7 25                  253408.4604    0.030   1.000e+00
 57 15 42 56 16 41                  253435.7497    0.030   1.000e+00
 32  7 25 31  7 24                  253515.7598    0.030   1.000e+00
 20  8 12 19  7 12                  253611.0405    0.030   2.116e-01
 20  8 13 19  7 12                  253611.0405    0.030   1.000e+00
 20  8 13 19  7 13                  253611.0405    0.030   2.116e-01
 20  8 12 19  7 13                  253611.0405    0.030   1.000e+00
 33  1 32 32  2 31                  253663.8716    0.030   1.000e+00
 32  6 27 31  6 26                  253668.6887    0.030   1.000e+00
 26  5 21 25  4 21                  253680.6352    0.030   1.000e+00
 33  2 32 32  2 31                  253681.2448    0.030   1.000e+00
 33  1 32 32  1 31                  253688.8152    0.030   1.000e+00
 33  2 32 32  1 31                  253706.2212    0.030   1.000e+00
 52 12 40 51 13 39                  254223.5302    0.030   1.000e+00
 32  6 26 31  6 25                  254539.5489    0.030   1.000e+00
 33  3 30 32  4 29                  255272.6585    0.030   1.000e+00
 90 21 69 90 20 70                  255358.9289    0.030   1.000e+00
 90 21 70 90 20 71                  255358.9289    0.030   1.000e+00
 25  5 21 24  4 21                  255481.3599    0.030   1.000e+00
 89 21 68 89 20 69                  255687.8651    0.030   1.000e+00
 89 21 69 89 20 70                  255687.8651    0.030   1.000e+00
 17 10  8 16  9  7                  255706.9511    0.030   1.000e+00
 17 10  7 16  9  8                  255706.9511    0.030   1.000e+00
 27  5 23 26  4 22                  255759.2219    0.030   1.000e+00
 59 16 43 58 17 42                  255995.3086    0.030   1.000e+00
 59 16 43 58 17 42                  255995.3086    0.030   1.000e+00
 33  2 31 32  3 30                  256217.5312    0.030   1.000e+00
 22  7 16 21  6 15                  256248.2775    0.030   1.000e+00
 22  7 15 21  6 15                  256250.0597    0.030   1.000e+00
 22  7 16 21  6 16                  256274.3231    0.030   1.000e+00
 22  7 15 21  6 16                  256276.2004    0.030   1.000e+00
 87 21 66 87 20 67                  256309.5557    0.030   1.000e+00
 87 21 67 87 20 68                  256309.5557    0.030   1.000e+00
 32  4 28 31  4 27                  256427.9286    0.030   1.000e+00
 32  5 27 31  5 26                  256509.1995    0.030   1.000e+00
 25  1 24 24  0 24                  256531.3347    0.030   1.000e+00
 54 13 41 53 14 40                  256579.2680    0.030   1.000e+00
 33  3 31 32  3 30                  256585.9913    0.030   1.000e+00
 86 21 65 86 20 66                  256602.9704    0.030   1.000e+00
 86 21 66 86 20 67                  256602.9704    0.030   1.000e+00
 33  2 31 32  2 30                  256721.7315    0.030   1.000e+00
 85 21 64 85 20 65                  256885.1586    0.030   1.000e+00
 85 21 65 85 20 66                  256885.1586    0.030   1.000e+00
 33  3 31 32  2 30                  257090.1878    0.030   1.000e+00
 84 21 63 84 20 64                  257156.7283    0.030   1.000e+00
 84 21 64 84 20 65                  257156.7283    0.030   1.000e+00
 47  9 38 46 10 37                  257192.2290    0.030   1.000e+00
 12  3 10 12  2 10                   25735.4800    0.050   2.736e-08
 83 21 62 83 20 63                  257417.7647    0.030   1.000e+00
 83 21 63 83 20 64                  257417.7647    0.030   1.000e+00
 24  6 19 23  5 18                  257657.7925    0.030   1.000e+00
 24  6 19 23  5 18                  257657.7925    0.030   1.000e+00
 45  8 37 44  9 36                  257674.3419    0.030   1.000e+00
 14 12  2 13 11  3                  257676.3095    0.030   1.000e+00
 14 12  3 13 11  2                  257676.3095    0.030   1.000e+00
 25  5 20 24  4 21                  257776.8311    0.030   1.000e+00
 24  6 18 23  5 18                  257782.4080    0.030   1.000e+00
 81 21 60 81 20 61                  257909.7288    0.030   1.000e+00
 81 21 61 81 20 62                  257909.7288    0.030   1.000e+00
 37  5 32 36  6 31                  257959.7007    0.030   1.000e+00
 37  5 32 36  6 31                  257959.7007    0.030   1.000e+00
 32  4 29 31  3 28                  258082.3517    0.030   1.000e+00
 80 21 59 80 20 60                  258141.2542    0.030   1.000e+00
 80 21 60 80 20 61                  258141.2542    0.030   1.000e+00
 27  3 24 26  2 24                  258286.8230    0.030   1.000e+00
 34  1 34 33  1 33                  258331.4236    0.030   2.768e-01
 34  0 34 33  0 33                  258331.4236    0.030   2.768e-01
 34  0 34 33  1 33                  258331.4236    0.030   1.000e+00
 34  1 34 33  0 33                  258331.4236    0.030   1.000e+00
 79 21 59 79 20 60                  258363.6376    0.030   1.000e+00
 79 21 58 79 20 59                  258363.6376    0.030   1.000e+00
 49 10 39 48 11 38                  258433.4236    0.030   1.000e+00
 66 20 46 65 21 45                  258436.1564    0.030   1.000e+00
 61 17 44 60 18 43                  258575.6005    0.030   1.000e+00
 61 17 44 60 18 43                  258575.6005    0.030   1.000e+00
 78 21 58 78 20 59                  258577.0204    0.030   1.000e+00
 78 21 57 78 20 58                  258577.0204    0.030   1.000e+00
 19  9 11 18  8 10                  258621.2473    0.030   1.000e+00
 24  6 19 23  5 19                  258733.9049    0.030   1.000e+00
 77 21 57 77 20 58                  258781.7925    0.030   1.000e+00
 77 21 56 77 20 57                  258781.7925    0.030   1.000e+00
 24  6 18 23  5 19                  258858.4892    0.030   1.000e+00
 23  3 20 22  2 21                  258929.7918    0.030   1.000e+00
 76 21 55 76 20 56                  258978.0357    0.030   1.000e+00
 76 21 56 76 20 57                  258978.0357    0.030   1.000e+00
 56 14 42 55 15 41                  259015.6713    0.030   1.000e+00
 28  4 24 27  3 24                  259089.9771    0.030   1.000e+00
 75 21 54 75 20 55                  259166.2050    0.030   1.000e+00
 75 21 55 75 20 56                  259166.2050    0.030   1.000e+00
 33  4 30 32  4 29                  259277.4404    0.030   1.000e+00
 74 21 53 74 20 54                  259346.4952    0.030   1.000e+00
 74 21 54 74 20 55                  259346.4952    0.030   1.000e+00
 72 21 51 72 20 52                  259684.1879    0.030   1.000e+00
 72 21 52 72 20 53                  259684.1879    0.030   1.000e+00
 26  2 24 25  1 24                  259804.3265    0.030   1.000e+00
 71 21 50 71 20 51                  259842.2171    0.030   1.000e+00
 71 21 51 71 20 52                  259842.2171    0.030   1.000e+00
 26  4 23 25  3 23                  259864.5915    0.030   1.000e+00
 70 21 49 70 20 50                  259993.1694    0.030   1.000e+00
 70 21 50 70 20 51                  259993.1694    0.030   1.000e+00
 33 27  6 32 27  5                  260089.2388    0.030   8.257e-01
 33 27  7 32 27  6                  260089.2388    0.030   8.257e-01
 33 26  8 32 26  7                  260089.2388    0.030   1.000e+00
 33 26  7 32 26  6                  260089.2388    0.030   1.000e+00
 33 25  9 32 25  8                  260090.4365    0.030   1.000e+00
 33 25  8 32 25  7                  260090.4365    0.030   1.000e+00
 33 30  4 32 30  3                  260095.1803    0.030   1.000e+00
 33 30  3 32 30  2                  260095.1803    0.030   1.000e+00
 33 23 11 32 23 10                  260097.4136    0.030   1.000e+00
 33 23 10 32 23  9                  260097.4136    0.030   1.000e+00
 33 22 12 32 22 11                  260103.5078    0.030   1.000e+00
 33 22 11 32 22 10                  260103.5078    0.030   1.000e+00
 33 32  2 32 32  1                  260103.5078    0.030   6.180e-02
 33 32  1 32 32  0                  260103.5078    0.030   6.180e-02
 33 21 12 32 21 11                  260111.6909    0.030   1.000e+00
 33 21 13 32 21 12                  260111.6909    0.030   1.000e+00
 33 20 13 32 20 12                  260122.4110    0.030   1.000e+00
 33 20 14 32 20 13                  260122.4110    0.030   1.000e+00
 33 19 15 32 19 14                  260136.1475    0.030   1.000e+00
 33 19 14 32 19 13                  260136.1475    0.030   1.000e+00
 69 21 48 69 20 49                  260137.5682    0.030   1.000e+00
 69 21 49 69 20 50                  260137.5682    0.030   1.000e+00
 40  6 34 39  7 33                  260154.2251    0.030   1.000e+00
 33 17 16 32 17 15                  260175.2044    0.030   1.000e+00
 33 17 17 32 17 16                  260175.2044    0.030   1.000e+00
 33 16 17 32 16 16                  260202.4914    0.030   1.000e+00
 33 16 18 32 16 17                  260202.4914    0.030   1.000e+00
 33 15 19 32 15 18                  260236.7037    0.030   1.000e+00
 33 15 18 32 15 17                  260236.7037    0.030   1.000e+00
 27  5 22 26  4 22                  260236.7037    0.030   5.414e-01
 68 21 47 68 20 48                  260275.3000    0.030   1.000e+00
 68 21 48 68 20 49                  260275.3000    0.030   1.000e+00
 33 14 20 32 14 19                  260280.0904    0.030   1.000e+00
 33 14 19 32 14 18                  260280.0904    0.030   1.000e+00
 51 11 40 50 12 39                  260307.2186    0.030   1.000e+00
 33 13 20 32 13 19                  260335.3078    0.030   1.000e+00
 33 13 21 32 13 20                  260335.3078    0.030   1.000e+00
 33 13 20 32 13 19                  260335.3078    0.030   1.000e+00
 33 13 21 32 13 20                  260335.3078    0.030   1.000e+00
 33  3 30 32  3 29                  260378.6084    0.030   1.000e+00
 33 12 22 32 12 21                  260406.6320    0.030   1.000e+00
 33 12 21 32 12 20                  260406.6320    0.030   1.000e+00
 33 12 22 32 12 21                  260406.6320    0.030   1.000e+00
 33 12 21 32 12 20                  260406.6320    0.030   1.000e+00
 33 11 23 32 11 22                  260500.4202    0.030   1.000e+00
 33 11 22 32 11 21                  260500.4202    0.030   1.000e+00
 66 21 46 66 20 47                  260531.9182    0.030   1.000e+00
 66 21 45 66 20 46                  260531.9182    0.030   1.000e+00
 33 10 23 32 10 22                  260626.7378    0.030   1.000e+00
 16 11  6 15 10  5                  260637.9797    0.030   1.000e+00
 16 11  5 15 10  6                  260637.9797    0.030   1.000e+00
 65 21 44 65 20 45                  260651.2918    0.030   1.000e+00
 65 21 45 65 20 46                  260651.2918    0.030   1.000e+00
 64 21 44 64 20 45                  260764.9684    0.030   1.000e+00
 64 21 43 64 20 44                  260764.9684    0.030   1.000e+00
 33  9 24 32  9 23                  260802.9476    0.030   1.000e+00
 28  5 24 27  4 23                  260853.8205    0.030   1.000e+00
 63 21 43 63 20 44                  260873.1102    0.030   1.000e+00
 63 21 42 63 20 43                  260873.1102    0.030   1.000e+00
 62 21 41 62 20 42                  260975.8334    0.030   1.000e+00
 62 21 42 62 20 43                  260975.8334    0.030   1.000e+00
 33  8 26 32  8 25                  261052.7285    0.030   1.000e+00
 33  8 26 32  8 25                  261052.7285    0.030   1.000e+00
 68 21 47 67 22 46                  261057.0360    0.030   1.000e+00
 33  8 25 32  8 24                  261065.8314    0.030   1.000e+00
 61 21 41 61 20 42                  261073.4490    0.030   1.000e+00
 61 21 40 61 20 41                  261073.4490    0.030   1.000e+00
 33  5 29 32  5 28                  261086.0340    0.030   1.000e+00
 60 21 40 60 20 41                  261166.0460    0.030   1.000e+00
 60 21 39 60 20 40                  261166.0460    0.030   1.000e+00
 63 18 45 62 19 44                  261168.6769    0.030   1.000e+00
 34  1 33 33  2 32                  261205.9720    0.030   1.000e+00
 34  2 33 33  2 32                  261218.0890    0.030   1.000e+00
 34  1 33 33  1 32                  261223.3813    0.030   1.000e+00
 34  2 33 33  1 32                  261235.4723    0.030   1.000e+00
 59 21 38 59 20 39                  261253.8177    0.030   1.000e+00
 59 21 39 59 20 40                  261253.8177    0.030   1.000e+00
 58 21 37 58 20 38                  261336.9181    0.030   1.000e+00
 58 21 38 58 20 39                  261336.9181    0.030   1.000e+00
 33  7 27 32  7 26                  261387.8905    0.030   1.000e+00
 33  7 27 32  7 26                  261387.8905    0.030   1.000e+00
 57 21 36 57 20 37                  261415.5374    0.030   1.000e+00
 57 21 37 57 20 38                  261415.5374    0.030   1.000e+00
 21  8 14 20  7 13                  261445.8054    0.030   1.000e+00
 21  8 13 20  7 14                  261446.3134    0.030   1.000e+00
 56 21 35 56 20 36                  261489.8115    0.030   1.000e+00
 56 21 36 56 20 37                  261489.8115    0.030   1.000e+00
 58 15 43 57 16 42                  261506.1907    0.030   1.000e+00
 33  7 26 32  7 25                  261543.4724    0.030   1.000e+00
 55 21 34 55 20 35                  261559.9316    0.030   1.000e+00
 55 21 35 55 20 36                  261559.9316    0.030   1.000e+00
 33  6 28 32  6 27                  261615.6297    0.030   1.000e+00
 54 21 33 54 20 34                  261626.0495    0.030   1.000e+00
 54 21 34 54 20 35                  261626.0495    0.030   1.000e+00
 53 21 32 53 20 33                  261688.2602    0.030   1.000e+00
 53 21 33 53 20 34                  261688.2602    0.030   1.000e+00
 52 21 31 52 20 32                  261746.7907    0.030   1.000e+00
 52 21 32 52 20 33                  261746.7907    0.030   1.000e+00
 51 21 30 51 20 31                  261801.7191    0.030   1.000e+00
 51 21 31 51 20 32                  261801.7191    0.030   1.000e+00
 35  4 31 34  5 30                  261809.3374    0.030   1.000e+00
 50 21 29 50 20 30                  261853.2515    0.030   1.000e+00
 50 21 30 50 20 31                  261853.2515    0.030   1.000e+00
 49 21 29 49 20 30                  261901.4803    0.030   1.000e+00
 49 21 28 49 20 29                  261901.4803    0.030   1.000e+00
 48 21 27 48 20 28                  261946.5104    0.030   1.000e+00
 48 21 28 48 20 29                  261946.5104    0.030   1.000e+00
 47 21 27 47 20 28                  261988.5487    0.030   1.000e+00
 47 21 26 47 20 27                  261988.5487    0.030   1.000e+00
 46 21 26 46 20 27                  262027.6910    0.030   1.000e+00
 46 21 25 46 20 26                  262027.6910    0.030   1.000e+00
 45 21 24 45 20 25                  262064.0702    0.030   1.000e+00
 45 21 25 45 20 26                  262064.0702    0.030   1.000e+00
 44 21 23 44 20 24                  262097.8084    0.030   1.000e+00
 44 21 24 44 20 25                  262097.8084    0.030   1.000e+00
 43 21 23 43 20 24                  262129.0187    0.030   1.000e+00
 43 21 22 43 20 23                  262129.0187    0.030   1.000e+00
 42 21 21 42 20 22                  262157.8515    0.030   1.000e+00
 42 21 22 42 20 23                  262157.8515    0.030   1.000e+00
 41 21 20 41 20 21                  262184.3677    0.030   1.000e+00
 41 21 21 41 20 22                  262184.3677    0.030   1.000e+00
 40 21 20 40 20 21                  262208.6911    0.030   1.000e+00
 40 21 19 40 20 20                  262208.6911    0.030   1.000e+00
 39 21 18 39 20 19                  262231.0004    0.030   1.000e+00
 39 21 19 39 20 20                  262231.0004    0.030   1.000e+00
 38 21 17 38 20 18                  262251.2989    0.030   1.000e+00
 38 21 18 38 20 19                  262251.2989    0.030   1.000e+00
 43  7 36 42  8 35                  262266.8987    0.030   1.000e+00
 37 21 17 37 20 18                  262269.8103    0.030   1.000e+00
 37 21 16 37 20 17                  262269.8103    0.030   1.000e+00
 36 21 15 36 20 16                  262286.5026    0.030   1.000e+00
 36 21 16 36 20 17                  262286.5026    0.030   1.000e+00
 35 21 15 35 20 16                  262301.6094    0.030   1.000e+00
 35 21 14 35 20 15                  262301.6094    0.030   1.000e+00
 34 21 13 34 20 14                  262315.1288    0.030   1.000e+00
 34 21 14 34 20 15                  262315.1288    0.030   1.000e+00
 33 21 13 33 20 14                  262327.1824    0.030   1.000e+00
 33 21 12 33 20 13                  262327.1824    0.030   1.000e+00
 32 21 12 32 20 13                  262337.9104    0.030   1.000e+00
 32 21 11 32 20 12                  262337.9104    0.030   1.000e+00
 31 21 10 31 20 11                  262347.3518    0.030   1.000e+00
 31 21 11 31 20 12                  262347.3518    0.030   1.000e+00
 30 21  9 30 20 10                  262355.5722    0.030   1.000e+00
 30 21 10 30 20 11                  262355.5722    0.030   1.000e+00
 29 21  8 29 20  9                  262362.7361    0.030   1.000e+00
 29 21  9 29 20 10                  262362.7361    0.030   1.000e+00
 28 21  8 28 20  9                  262368.8404    0.030   1.000e+00
 28 21  7 28 20  8                  262368.8404    0.030   1.000e+00
 27 21  6 27 20  7                  262374.0390    0.030   1.000e+00
 27 21  7 27 20  8                  262374.0390    0.030   1.000e+00
 26 21  6 26 20  7                  262378.3424    0.030   1.000e+00
 26 21  5 26 20  6                  262378.3424    0.030   1.000e+00
 25 21  5 25 20  6                  262381.8776    0.030   1.000e+00
 25 21  4 25 20  5                  262381.8776    0.030   1.000e+00
 24 21  4 24 20  5                  262384.6669    0.030   1.000e+00
 24 21  3 24 20  4                  262384.6669    0.030   1.000e+00
 23 21  2 23 20  3                  262386.8005    0.030   1.000e+00
 23 21  3 23 20  4                  262386.8005    0.030   1.000e+00
 22 21  2 22 20  3                  262388.3516    0.030   1.000e+00
 22 21  1 22 20  2                  262388.3516    0.030   1.000e+00
 21 21  1 21 20  2                  262389.3760    0.030   1.000e+00
 21 21  0 21 20  1                  262389.3760    0.030   1.000e+00
 13 13  1 12 12  0                  262591.3700    0.030   1.000e+00
 13 13  0 12 12  1                  262591.3700    0.030   1.000e+00
 33  6 27 32  6 26                  262755.7949    0.030   1.000e+00
 18 10  9 17  9  8                  263580.8122    0.030   1.000e+00
 18 10  8 17  9  9                  263580.8122    0.030   1.000e+00
 65 19 46 64 20 45                  263768.7113    0.030   1.000e+00
 34  3 31 33  4 30                  263778.0719    0.030   1.000e+00
 25  4 21 24  3 22                  263821.1686    0.030   1.000e+00
 34  2 32 33  3 31                  263861.0314    0.030   1.000e+00
 26  5 22 25  4 22                  263873.2900    0.030   1.000e+00
 23  7 17 22  6 16                  264002.3587    0.030   1.000e+00
 23  7 16 22  6 16                  264005.8878    0.030   1.000e+00
 60 16 44 59 17 43                  264033.3097    0.030   1.000e+00
 60 16 44 59 17 43                  264033.3097    0.030   1.000e+00
 23  7 17 22  6 17                  264047.5898    0.030   1.000e+00
 23  7 16 22  6 17                  264051.0565    0.030   1.000e+00
 34  3 32 33  3 31                  264128.9173    0.030   1.000e+00
 33  4 29 32  4 28                  264130.4302    0.030   1.000e+00
 34  2 32 33  2 31                  264229.4903    0.030   1.000e+00
 33  4 30 32  3 29                  264383.4220    0.030   1.000e+00
 34  3 32 33  2 31                  264497.3518    0.030   1.000e+00
 33  5 28 32  5 27                  264724.6689    0.030   1.000e+00
 55 13 42 54 14 41                  264749.3595    0.030   1.000e+00
 25  6 20 24  5 19                  264920.0250    0.030   1.000e+00
 25  6 20 24  5 19                  264920.0250    0.030   1.000e+00
 25  6 19 24  5 19                  265119.5762    0.030   1.000e+00
 15 12  4 14 11  3                  265559.7695    0.030   1.000e+00
 15 12  3 14 11  4                  265559.7695    0.030   1.000e+00
 29  5 25 28  4 24                  265763.4881    0.030   1.000e+00
 35  0 35 34  0 34                  265869.0792    0.030   2.762e-01
 35  1 35 34  1 34                  265869.0792    0.030   2.762e-01
 35  1 35 34  0 34                  265869.0792    0.030   1.000e+00
 35  0 35 34  1 34                  265869.0792    0.030   1.000e+00
 67 20 47 66 21 46                  266371.2702    0.030   1.000e+00
 20  9 12 19  8 11                  266479.8316    0.030   1.000e+00
 25  6 20 24  5 20                  266509.7858    0.030   1.000e+00
 62 17 45 61 18 44                  266585.1189    0.030   1.000e+00
 62 17 45 61 18 44                  266585.1189    0.030   1.000e+00
 25  6 19 24  5 20                  266709.2900    0.030   1.000e+00
 34  4 31 33  4 30                  266885.2022    0.030   1.000e+00
 28  5 23 27  4 23                  266905.8701    0.030   1.000e+00
 50 10 40 49 11 39                  266927.8220    0.030   1.000e+00
 26  1 25 25  0 25                  267041.6812    0.030   1.000e+00
 26  5 21 25  4 22                  267114.4925    0.030   1.000e+00
 26  2 25 25  1 25                  267235.8218    0.030   1.000e+00
 46  8 38 45  9 37                  267240.2806    0.030   1.000e+00
 20  3 17 20  2 18                   26737.0600    0.050   3.544e-07
 34  3 31 33  3 30                  267782.9077    0.030   1.000e+00
 22  4 19 22  3 19                   26782.6600    0.050   4.158e-08
 34 27  7 33 27  6                  267953.8278    0.030   1.000e+00
 34 27  8 33 27  7                  267953.8278    0.030   1.000e+00
 34 26  9 33 26  8                  267954.4516    0.030   1.000e+00
 34 26  8 33 26  7                  267954.4516    0.030   1.000e+00
 34 25  9 33 25  8                  267956.2301    0.030   1.000e+00
 34 25 10 33 25  9                  267956.2301    0.030   1.000e+00
 34 30  4 33 30  3                  267958.7581    0.030   1.000e+00
 34 30  5 33 30  4                  267958.7581    0.030   1.000e+00
 34 31  3 33 31  2                  267962.5149    0.030   1.000e+00
 34 31  4 33 31  3                  267962.5149    0.030   1.000e+00
 34 23 11 33 23 10                  267964.6577    0.030   1.000e+00
 34 23 12 33 23 11                  267964.6577    0.030   1.000e+00
 34 22 12 33 22 11                  267971.6880    0.030   1.000e+00
 34 22 13 33 22 12                  267971.6880    0.030   1.000e+00
 34 33  2 33 33  1                  267971.6880    0.030   5.370e-02
 34 33  1 33 33  0                  267971.6880    0.030   5.370e-02
 34 21 14 33 21 13                  267981.0092    0.030   1.000e+00
 34 21 13 33 21 12                  267981.0092    0.030   1.000e+00
 34 20 15 33 20 14                  267993.0988    0.030   1.000e+00
 34 20 14 33 20 13                  267993.0988    0.030   1.000e+00
 34 19 16 33 19 15                  268008.4315    0.030   1.000e+00
 34 19 15 33 19 14                  268008.4315    0.030   1.000e+00
 34 18 16 33 18 15                  268027.6908    0.030   1.000e+00
 34 18 17 33 18 16                  268027.6908    0.030   1.000e+00
 34 17 17 33 17 16                  268051.8198    0.030   1.000e+00
 34 17 18 33 17 17                  268051.8198    0.030   1.000e+00
 34 16 19 33 16 18                  268081.9593    0.030   1.000e+00
 34 16 18 33 16 17                  268081.9593    0.030   1.000e+00
 34 15 20 33 15 19                  268119.7190    0.030   1.000e+00
 34 15 19 33 15 18                  268119.7190    0.030   1.000e+00
 34 14 21 33 14 20                  268167.3485    0.030   1.000e+00
 34 14 20 33 14 19                  268167.3485    0.030   1.000e+00
 34 13 22 33 13 21                  268228.0301    0.030   1.000e+00
 34 13 21 33 13 20                  268228.0301    0.030   1.000e+00
 34 13 22 33 13 21                  268228.0301    0.030   1.000e+00
 34 13 21 33 13 20                  268228.0301    0.030   1.000e+00
 34 12 22 33 12 21                  268306.3619    0.030   1.000e+00
 34 12 23 33 12 22                  268306.3619    0.030   1.000e+00
 34 12 22 33 12 21                  268306.3619    0.030   1.000e+00
 34 12 23 33 12 22                  268306.3619    0.030   1.000e+00
 93 22 71 93 21 72                  268390.9068    0.030   1.000e+00
 93 22 72 93 21 73                  268390.9068    0.030   1.000e+00
 34 11 23 33 11 22                  268409.3464    0.030   1.000e+00
 34 11 24 33 11 23                  268409.3464    0.030   1.000e+00
 17 11  6 16 10  7                  268517.1796    0.030   1.000e+00
 17 11  7 16 10  6                  268517.1796    0.030   1.000e+00
 34 10 24 33 10 23                  268548.1004    0.030   1.000e+00
 52 11 41 51 12 40                  268652.1923    0.030   1.000e+00
 34  9 26 33  9 25                  268741.0090    0.030   1.000e+00
 34  9 25 33  9 24                  268742.3005    0.030   1.000e+00
 35  1 34 34  2 33                  268744.8485    0.030   1.000e+00
 35  2 34 34  2 33                  268753.2571    0.030   1.000e+00
 35  1 34 34  1 33                  268756.9401    0.030   1.000e+00
 35  2 34 34  1 33                  268765.3226    0.030   1.000e+00
 29  4 25 28  3 25                  268776.3708    0.030   1.000e+00
 34  5 30 33  5 29                  268859.3438    0.030   1.000e+00
 69 21 48 68 22 47                  268972.6481    0.030   1.000e+00
 34  8 27 33  8 26                  269015.4994    0.030   1.000e+00
 34  8 27 33  8 26                  269015.4994    0.030   1.000e+00
 34  8 26 33  8 25                  269035.6501    0.030   1.000e+00
 64 18 46 63 19 45                  269152.5704    0.030   1.000e+00
 22  8 15 21  7 14                  269270.3314    0.030   1.000e+00
 22  8 14 21  7 15                  269271.3665    0.030   1.000e+00
 22  8 15 21  7 15                  269271.3665    0.030   2.171e-01
 34  7 28 33  7 27                  269368.8712    0.030   1.000e+00
 34  7 28 33  7 27                  269368.8712    0.030   1.000e+00
 27  4 24 26  3 24                  269484.0674    0.030   1.000e+00
 38  5 33 37  6 32                  269526.5554    0.030   1.000e+00
 38  5 33 37  6 32                  269526.5554    0.030   1.000e+00
 34  6 29 33  6 28                  269549.1207    0.030   1.000e+00
 59 15 44 58 16 43                  269587.7413    0.030   1.000e+00
 34  7 27 33  7 26                  269590.8071    0.030   1.000e+00
 28  3 25 27  2 25                  269600.3476    0.030   1.000e+00
 88 22 66 88 21 67                  269821.8386    0.030   1.000e+00
 88 22 67 88 21 68                  269821.8386    0.030   1.000e+00
 87 22 65 87 21 66                  270077.6090    0.030   1.000e+00
 87 22 66 87 21 67                  270077.6090    0.030   1.000e+00
 86 22 64 86 21 65                  270323.9497    0.030   1.000e+00
 86 22 65 86 21 66                  270323.9497    0.030   1.000e+00
 14 13  1 13 12  2                  270476.2898    0.030   1.000e+00
 14 13  2 13 12  1                  270476.2898    0.030   1.000e+00
 30  5 26 29  4 25                  270533.6279    0.030   1.000e+00
 85 22 63 85 21 64                  270561.0463    0.030   1.000e+00
 85 22 64 85 21 65                  270561.0463    0.030   1.000e+00
 27  2 25 26  1 25                  270697.5314    0.030   1.000e+00
 54 12 42 53 13 41                  270708.0589    0.030   1.000e+00
 84 22 63 84 21 64                  270789.2869    0.030   1.000e+00
 84 22 62 84 21 63                  270789.2869    0.030   1.000e+00
 34  4 31 33  3 30                  270890.0084    0.030   1.000e+00
 34  6 28 33  6 27                  271009.8274    0.030   1.000e+00
 81 22 60 81 21 61                  271422.8297    0.030   1.000e+00
 81 22 59 81 21 60                  271422.8297    0.030   1.000e+00
 19 10  9 18  9 10                  271451.3882    0.030   1.000e+00
 19 10 10 18  9  9                  271451.3882    0.030   1.000e+00
 35  2 33 34  3 32                  271473.4131    0.030   1.000e+00
 80 22 59 80 21 60                  271617.9702    0.030   1.000e+00
 80 22 58 80 21 59                  271617.9702    0.030   1.000e+00
 35  3 33 34  3 32                  271667.3148    0.030   1.000e+00
 24  7 18 23  6 17                  271728.3515    0.030   1.000e+00
 66 19 47 65 20 46                  271729.3131    0.030   1.000e+00
 24  7 17 23  6 17                  271734.6008    0.030   1.000e+00
 35  2 33 34  2 32                  271741.3698    0.030   1.000e+00
 34  4 30 33  4 29                  271752.6198    0.030   1.000e+00
 24  7 18 23  6 18                  271804.3274    0.030   1.000e+00
 79 22 58 79 21 59                  271805.3243    0.030   1.000e+00
 79 22 57 79 21 58                  271805.3243    0.030   1.000e+00
 24  7 17 23  6 18                  271810.6320    0.030   1.000e+00
 41  6 35 40  7 34                  271906.4016    0.030   1.000e+00
 35  3 33 34  2 32                  271935.1512    0.030   1.000e+00
 36  4 32 35  5 31                  271983.7083    0.030   1.000e+00
 78 22 56 78 21 57                  271985.1128    0.030   1.000e+00
 78 22 57 78 21 58                  271985.1128    0.030   1.000e+00
 26  6 21 25  5 20                  272011.0076    0.030   1.000e+00
 26  6 21 25  5 20                  272011.0076    0.030   1.000e+00
 61 16 45 60 17 44                  272080.4709    0.030   1.000e+00
 61 16 45 60 17 44                  272080.4709    0.030   1.000e+00
 35  3 32 34  4 31                  272088.7085    0.030   1.000e+00
 77 22 56 77 21 57                  272157.6924    0.030   1.000e+00
 77 22 55 77 21 56                  272157.6924    0.030   1.000e+00
 27  5 23 26  4 23                  272396.5302    0.030   1.000e+00
 75 22 53 75 21 54                  272481.8906    0.030   1.000e+00
 75 22 54 75 21 55                  272481.8906    0.030   1.000e+00
 74 22 52 74 21 53                  272633.9388    0.030   1.000e+00
 74 22 53 74 21 54                  272633.9388    0.030   1.000e+00
 71 10 62 71  9 62                   27266.2700    0.050   6.979e-09
 27  3 25 26  2 25                  272684.6796    0.030   1.000e+00
 73 22 51 73 21 52                  272779.5300    0.030   1.000e+00
 73 22 52 73 21 53                  272779.5300    0.030   1.000e+00
 34  5 29 33  5 28                  272886.2464    0.030   1.000e+00
 72 22 50 72 21 51                  272918.8107    0.030   1.000e+00
 72 22 51 72 21 52                  272918.8107    0.030   1.000e+00
 56 13 43 55 14 42                  272937.3487    0.030   1.000e+00
 71 22 49 71 21 50                  273052.1585    0.030   1.000e+00
 71 22 50 71 21 51                  273052.1585    0.030   1.000e+00
 70 22 49 70 21 50                  273179.4845    0.030   1.000e+00
 70 22 48 70 21 49                  273179.4845    0.030   1.000e+00
 44  7 37 43  8 36                  273218.7117    0.030   1.000e+00
 69 22 48 69 21 49                  273301.2091    0.030   1.000e+00
 69 22 47 69 21 48                  273301.2091    0.030   1.000e+00
 36  0 36 35  0 35                  273405.1711    0.030   2.756e-01
 36  1 36 35  1 35                  273405.1711    0.030   2.756e-01
 36  1 36 35  0 35                  273405.1711    0.030   1.000e+00
 36  0 36 35  1 35                  273405.1711    0.030   1.000e+00
 16 12  5 15 11  4                  273441.9615    0.030   1.000e+00
 16 12  4 15 11  5                  273441.9615    0.030   1.000e+00
 67 22 45 67 21 46                  273528.1728    0.030   1.000e+00
 67 22 46 67 21 47                  273528.1728    0.030   1.000e+00
 66 22 45 66 21 46                  273633.7527    0.030   1.000e+00
 66 22 44 66 21 45                  273633.7527    0.030   1.000e+00
 65 22 43 65 21 44                  273734.4094    0.030   1.000e+00
 65 22 44 65 21 45                  273734.4094    0.030   1.000e+00
 29  5 24 28  4 24                  273770.6995    0.030   1.000e+00
 64 22 43 64 21 44                  273830.1485    0.030   1.000e+00
 64 22 42 64 21 43                  273830.1485    0.030   1.000e+00
 63 22 42 63 21 43                  273921.1520    0.030   1.000e+00
 63 22 41 63 21 42                  273921.1520    0.030   1.000e+00
 62 22 41 62 21 42                  274007.6597    0.030   1.000e+00
 62 22 40 62 21 41                  274007.6597    0.030   1.000e+00
 61 22 39 61 21 40                  274089.7523    0.030   1.000e+00
 61 22 40 61 21 41                  274089.7523    0.030   1.000e+00
 60 22 38 60 21 39                  274167.5922    0.030   1.000e+00
 60 22 39 60 21 40                  274167.5922    0.030   1.000e+00
 59 22 37 59 21 38                  274241.3376    0.030   1.000e+00
 59 22 38 59 21 39                  274241.3376    0.030   1.000e+00
 26  6 21 25  5 21                  274306.4512    0.030   1.000e+00
 68 20 48 67 21 47                  274309.9521    0.030   1.000e+00
 58 22 37 58 21 38                  274311.0441    0.030   1.000e+00
 58 22 36 58 21 37                  274311.0441    0.030   1.000e+00
 21  9 13 20  8 12                  274332.5295    0.030   1.000e+00
 57 22 36 57 21 37                  274377.0300    0.030   1.000e+00
 57 22 35 57 21 36                  274377.0300    0.030   1.000e+00
 56 22 35 56 21 36                  274439.3113    0.030   1.000e+00
 56 22 34 56 21 35                  274439.3113    0.030   1.000e+00
 35  4 32 34  4 31                  274476.0318    0.030   1.000e+00
 55 22 34 55 21 35                  274497.9932    0.030   1.000e+00
 55 22 33 55 21 34                  274497.9932    0.030   1.000e+00
 54 22 32 54 21 33                  274553.3480    0.030   1.000e+00
 54 22 33 54 21 34                  274553.3480    0.030   1.000e+00
 63 17 46 62 18 45                  274602.0080    0.030   1.000e+00
 63 17 46 62 18 45                  274602.0080    0.030   1.000e+00
 53 22 31 53 21 32                  274605.2787    0.030   1.000e+00
 53 22 32 53 21 33                  274605.2787    0.030   1.000e+00
 26  6 20 25  5 21                  274619.0815    0.030   1.000e+00
 52 22 30 52 21 31                  274654.1014    0.030   1.000e+00
 52 22 31 52 21 32                  274654.1014    0.030   1.000e+00
 51 22 30 51 21 31                  274699.8900    0.030   1.000e+00
 51 22 29 51 21 30                  274699.8900    0.030   1.000e+00
 50 22 29 50 21 30                  274742.7210    0.030   1.000e+00
 50 22 28 50 21 29                  274742.7210    0.030   1.000e+00
 49 22 28 49 21 29                  274782.7866    0.030   1.000e+00
 49 22 27 49 21 28                  274782.7866    0.030   1.000e+00
 48 22 27 48 21 28                  274820.1410    0.030   1.000e+00
 48 22 26 48 21 27                  274820.1410    0.030   1.000e+00
 47 22 25 47 21 26                  274854.9121    0.030   1.000e+00
 47 22 26 47 21 27                  274854.9121    0.030   1.000e+00
 46 22 25 46 21 26                  274887.2485    0.030   1.000e+00
 46 22 24 46 21 25                  274887.2485    0.030   1.000e+00
 45 22 23 45 21 24                  274917.1922    0.030   1.000e+00
 45 22 24 45 21 25                  274917.1922    0.030   1.000e+00
 49  9 40 48 10 39                  274940.7310    0.030   1.000e+00
 44 22 22 44 21 23                  274944.8811    0.030   1.000e+00
 44 22 23 44 21 24                  274944.8811    0.030   1.000e+00
 43 22 22 43 21 23                  274970.4713    0.030   1.000e+00
 43 22 21 43 21 22                  274970.4713    0.030   1.000e+00
 42 22 20 42 21 21                  274994.0008    0.030   1.000e+00
 42 22 21 42 21 22                  274994.0008    0.030   1.000e+00
  8  2  6  8  1  8                   27501.2900    0.050   9.500e-09
 41 22 20 41 21 21                  275015.5607    0.030   1.000e+00
 41 22 19 41 21 20                  275015.5607    0.030   1.000e+00
 40 22 19 40 21 20                  275035.3131    0.030   1.000e+00
 40 22 18 40 21 19                  275035.3131    0.030   1.000e+00
 39 22 18 39 21 19                  275053.2702    0.030   1.000e+00
 39 22 17 39 21 18                  275053.2702    0.030   1.000e+00
 38 22 17 38 21 18                  275069.6388    0.030   1.000e+00
 38 22 16 38 21 17                  275069.6388    0.030   1.000e+00
 37 22 16 37 21 17                  275084.3686    0.030   1.000e+00
 37 22 15 37 21 16                  275084.3686    0.030   1.000e+00
 36 22 15 36 21 16                  275097.6198    0.030   1.000e+00
 36 22 14 36 21 15                  275097.6198    0.030   1.000e+00
 35 22 14 35 21 15                  275109.5386    0.030   1.000e+00
 35 22 13 35 21 14                  275109.5386    0.030   1.000e+00
 34 22 13 34 21 14                  275120.1078    0.030   1.000e+00
 34 22 12 34 21 13                  275120.1078    0.030   1.000e+00
 33 22 12 33 21 13                  275129.4272    0.030   1.000e+00
 33 22 11 33 21 12                  275129.4272    0.030   1.000e+00
 32 22 10 32 21 11                  275137.6420    0.030   1.000e+00
 32 22 11 32 21 12                  275137.6420    0.030   1.000e+00
 31 22 10 31 21 11                  275144.7629    0.030   1.000e+00
 31 22  9 31 21 10                  275144.7629    0.030   1.000e+00
 30 22  9 30 21 10                  275150.9208    0.030   1.000e+00
 30 22  8 30 21  9                  275150.9208    0.030   1.000e+00
 29 22  7 29 21  8                  275156.1200    0.030   1.000e+00
 29 22  8 29 21  9                  275156.1200    0.030   1.000e+00
 28 22  6 28 21  7                  275160.4705    0.030   1.000e+00
 28 22  7 28 21  8                  275160.4705    0.030   1.000e+00
 27 22  6 27 21  7                  275164.0374    0.030   1.000e+00
 27 22  5 27 21  6                  275164.0374    0.030   1.000e+00
 26 22  4 26 21  5                  275166.8821    0.030   1.000e+00
 26 22  5 26 21  6                  275166.8821    0.030   1.000e+00
 25 22  4 25 21  5                  275169.0901    0.030   1.000e+00
 25 22  3 25 21  4                  275169.0901    0.030   1.000e+00
 24 22  2 24 21  3                  275170.6828    0.030   1.000e+00
 24 22  3 24 21  4                  275170.6828    0.030   1.000e+00
 23 22  2 23 21  3                  275171.7839    0.030   1.000e+00
 23 22  1 23 21  2                  275171.7839    0.030   1.000e+00
 22 22  1 22 21  2                  275172.4553    0.030   1.000e+00
 22 22  0 22 21  1                  275172.4553    0.030   1.000e+00
 35  3 32 34  3 31                  275195.8321    0.030   1.000e+00
 31  5 27 30  4 26                  275213.6079    0.030   1.000e+00
 58 14 44 57 15 43                  275273.3428    0.030   1.000e+00
 51 10 41 50 11 40                  275483.2634    0.030   1.000e+00
 35 27  9 34 27  8                  275817.0639    0.030   1.000e+00
 35 27  8 34 27  7                  275817.0639    0.030   1.000e+00
 35 28  8 34 28  7                  275817.0639    0.030   8.404e-01
 35 28  7 34 28  6                  275817.0639    0.030   8.404e-01
 35 26 10 34 26  9                  275818.0811    0.030   1.000e+00
 35 26  9 34 26  8                  275818.0811    0.030   1.000e+00
 35 29  6 34 29  5                  275818.5704    0.030   1.000e+00
 35 29  7 34 29  6                  275818.5704    0.030   1.000e+00
 35 25 10 34 25  9                  275820.5925    0.030   1.000e+00
 35 25 11 34 25 10                  275820.5925    0.030   1.000e+00
 35 24 12 34 24 11                  275824.5812    0.030   1.000e+00
 35 24 11 34 24 10                  275824.5812    0.030   1.000e+00
 35 31  5 34 31  4                  275824.5812    0.030   2.743e-01
 35 31  4 34 31  3                  275824.5812    0.030   2.743e-01
 35 32  3 34 32  2                  275828.3921    0.030   1.000e+00
 35 32  4 34 32  3                  275828.3921    0.030   1.000e+00
 35 23 12 34 23 11                  275830.5103    0.030   1.000e+00
 35 23 13 34 23 12                  275830.5103    0.030   1.000e+00
 35 33  3 34 33  2                  275833.3272    0.030   1.000e+00
 35 33  2 34 33  1                  275833.3272    0.030   1.000e+00
 35 22 13 34 22 12                  275838.6002    0.030   1.000e+00
 35 22 14 34 22 13                  275838.6002    0.030   1.000e+00
 35 34  2 34 34  1                  275838.6002    0.030   4.680e-02
 35 34  1 34 34  0                  275838.6002    0.030   4.680e-02
 35 21 14 34 21 13                  275849.1626    0.030   1.000e+00
 35 21 15 34 21 14                  275849.1626    0.030   1.000e+00
 35 20 15 34 20 14                  275862.7091    0.030   1.000e+00
 35 20 16 34 20 15                  275862.7091    0.030   1.000e+00
 35 19 17 34 19 16                  275879.7492    0.030   1.000e+00
 35 19 16 34 19 15                  275879.7492    0.030   1.000e+00
 35 18 17 34 18 16                  275901.1277    0.030   1.000e+00
 35 18 18 34 18 17                  275901.1277    0.030   1.000e+00
 35 17 18 34 17 17                  275927.7072    0.030   1.000e+00
 35 17 19 34 17 18                  275927.7072    0.030   1.000e+00
 35 16 19 34 16 18                  275960.8601    0.030   1.000e+00
 35 16 20 34 16 19                  275960.8601    0.030   1.000e+00
 35 15 20 34 15 19                  276002.3504    0.030   1.000e+00
 35 15 21 34 15 20                  276002.3504    0.030   1.000e+00
 35 14 22 34 14 21                  276054.6301    0.030   1.000e+00
 35 14 21 34 14 20                  276054.6301    0.030   1.000e+00
 35 13 22 34 13 21                  276121.0889    0.030   1.000e+00
 35 13 23 34 13 22                  276121.0889    0.030   1.000e+00
 35 13 22 34 13 21                  276121.0889    0.030   1.000e+00
 35 13 23 34 13 22                  276121.0889    0.030   1.000e+00
 35 12 23 34 12 22                  276206.8527    0.030   1.000e+00
 35 12 24 34 12 23                  276206.8527    0.030   1.000e+00
 35 12 23 34 12 22                  276206.8527    0.030   1.000e+00
 35 12 24 34 12 23                  276206.8527    0.030   1.000e+00
 36  1 35 35  2 34                  276280.9387    0.030   1.000e+00
 36  2 35 35  2 34                  276286.7304    0.030   1.000e+00
 36  1 35 35  1 34                  276289.3093    0.030   1.000e+00
 36  2 35 35  1 34                  276295.1099    0.030   1.000e+00
 35 11 24 34 11 23                  276319.6471    0.030   1.000e+00
 35 11 25 34 11 24                  276319.6471    0.030   1.000e+00
 18 11  7 17 10  8                  276394.2388    0.030   1.000e+00
 18 11  8 17 10  7                  276394.2388    0.030   1.000e+00
 35 10 25 34 10 24                  276471.7879    0.030   1.000e+00
 26  4 22 25  3 23                  276502.0075    0.030   1.000e+00
 35  5 31 34  5 30                  276605.2406    0.030   1.000e+00
 35  9 27 34  9 26                  276683.4106    0.030   1.000e+00
 35  9 26 34  9 25                  276685.4708    0.030   1.000e+00
 27  5 22 26  4 23                  276873.8961    0.030   1.000e+00
 35  8 28 34  8 27                  276982.6882    0.030   1.000e+00
 35  8 28 34  8 27                  276982.6882    0.030   1.000e+00
 35  8 27 34  8 26                  277013.2793    0.030   1.000e+00
 53 11 42 52 12 41                  277032.7502    0.030   1.000e+00
 23  8 16 22  7 15                  277083.3212    0.030   1.000e+00
 23  8 16 22  7 16                  277085.1907    0.030   2.201e-01
 23  8 15 22  7 16                  277085.1907    0.030   1.000e+00
 47  8 39 46  9 38                  277086.8498    0.030   1.000e+00
 65 18 47 64 19 46                  277142.4766    0.030   1.000e+00
 35  7 29 34  7 28                  277349.9317    0.030   1.000e+00
 35  7 29 34  7 28                  277349.9317    0.030   1.000e+00
 35  6 30 34  6 29                  277466.2122    0.030   1.000e+00
 27  1 26 26  0 26                  277534.9896    0.030   1.000e+00
 35  4 32 34  3 31                  277583.1408    0.030   1.000e+00
 35  7 28 34  7 27                  277661.3906    0.030   1.000e+00
 27  2 26 26  1 26                  277673.6865    0.030   1.000e+00
 60 15 45 59 16 44                  277680.8020    0.030   1.000e+00
 15 13  3 14 12  2                  278360.2913    0.030   1.000e+00
 15 13  2 14 12  3                  278360.2913    0.030   1.000e+00
 30  4 26 29  3 26                  278887.3702    0.030   1.000e+00
 27  6 22 26  5 21                  278894.5175    0.030   1.000e+00
 27  6 22 26  5 21                  278894.5175    0.030   1.000e+00
 39  6 34 39  5 34                   27906.2600    0.050   3.882e-08
 36  2 34 35  3 33                  279062.0961    0.030   1.000e+00
 36  3 34 35  3 33                  279201.7776    0.030   1.000e+00
 28  4 25 27  3 25                  279236.7983    0.030   1.000e+00
 36  2 34 35  2 33                  279255.9325    0.030   1.000e+00
 35  6 29 34  6 28                  279296.4192    0.030   1.000e+00
 35  4 31 34  4 30                  279299.3539    0.030   1.000e+00
 20 10 11 19  9 10                  279318.2482    0.030   1.000e+00
 20 10 10 19  9 11                  279318.2482    0.030   1.000e+00
 27  6 21 26  5 21                  279374.2090    0.030   1.000e+00
 36  3 34 35  2 33                  279395.6416    0.030   1.000e+00
 25  7 19 24  6 18                  279419.7812    0.030   1.000e+00
 25  7 19 24  6 19                  279544.3808    0.030   1.000e+00
 25  7 18 24  6 19                  279555.4214    0.030   1.000e+00
 63  9 55 63  8 55                   27957.2700    0.050   1.269e-08
 67 19 48 66 20 47                  279694.4977    0.030   1.000e+00
 32  5 28 31  4 27                  279855.6212    0.030   1.000e+00
 62 16 46 61 17 45                  280136.9891    0.030   1.000e+00
 62 16 46 61 17 45                  280136.9891    0.030   1.000e+00
 36  3 33 35  4 32                  280233.4902    0.030   1.000e+00
 30  5 25 29  4 25                  280907.3475    0.030   1.000e+00
 37  0 37 36  0 36                  280939.7408    0.030   2.751e-01
 37  1 37 36  1 36                  280939.7408    0.030   2.751e-01
 37  1 37 36  0 36                  280939.7408    0.030   1.000e+00
 37  0 37 36  1 36                  280939.7408    0.030   1.000e+00
 29  3 26 28  2 26                  280974.2986    0.030   1.000e+00
 35  5 30 34  5 29                  280982.7591    0.030   1.000e+00
 39  5 34 38  6 33                  281011.9521    0.030   1.000e+00
 39  5 34 38  6 33                  281011.9521    0.030   1.000e+00
 28  5 24 27  4 24                  281061.4600    0.030   1.000e+00
 57 13 44 56 14 43                  281144.3070    0.030   1.000e+00
 17 12  5 16 11  6                  281322.7187    0.030   1.000e+00
 17 12  6 16 11  5                  281322.7187    0.030   1.000e+00
 28  2 26 27  1 26                  281515.5381    0.030   1.000e+00
 37  4 33 36  5 32                  281865.9485    0.030   1.000e+00
 36  4 33 35  4 32                  282052.0003    0.030   1.000e+00
 27  6 22 26  5 22                  282135.7474    0.030   1.000e+00
 22  9 14 21  8 13                  282178.4921    0.030   1.000e+00
 69 20 49 68 21 48                  282252.4912    0.030   1.000e+00
 27  6 21 26  5 22                  282615.4602    0.030   1.000e+00
 36  3 33 35  3 32                  282620.8197    0.030   1.000e+00
 64 17 47 63 18 46                  282626.5780    0.030   1.000e+00
 64 17 47 63 18 46                  282626.5780    0.030   1.000e+00
 28  3 26 27  2 26                  283030.0279    0.030   1.000e+00
 14 14  1 13 13  0                  283274.4691    0.030   1.000e+00
 14 14  0 13 13  1                  283274.4691    0.030   1.000e+00
 88 23 65 88 22 66                  283447.6526    0.030   1.000e+00
 88 23 66 88 22 67                  283447.6526    0.030   1.000e+00
 10  2  9 10  1 10                   28364.7000    0.050   1.124e-07
 87 23 64 87 22 65                  283664.1799    0.030   1.000e+00
 87 23 65 87 22 66                  283664.1799    0.030   1.000e+00
 36 28  9 35 28  8                  283678.4102    0.030   8.535e-01
 36 28  8 35 28  7                  283678.4102    0.030   8.535e-01
 36 27 10 35 27  9                  283678.4102    0.030   1.000e+00
 36 27  9 35 27  8                  283678.4102    0.030   1.000e+00
 36 29  8 35 29  7                  283679.2963    0.030   1.000e+00
 36 29  7 35 29  6                  283679.2963    0.030   1.000e+00
 36 26 11 35 26 10                  283680.1577    0.030   1.000e+00
 36 26 10 35 26  9                  283680.1577    0.030   1.000e+00
 36 30  6 35 30  5                  283681.3102    0.030   1.000e+00
 36 30  7 35 30  6                  283681.3102    0.030   1.000e+00
 36 25 12 35 25 11                  283683.2212    0.030   1.000e+00
 36 25 11 35 25 10                  283683.2212    0.030   1.000e+00
 36 31  6 35 31  5                  283684.4429    0.030   1.000e+00
 36 31  5 35 31  4                  283684.4429    0.030   1.000e+00
 36 24 13 35 24 12                  283688.2101    0.030   1.000e+00
 36 24 12 35 24 11                  283688.2101    0.030   1.000e+00
 36 32  5 35 32  4                  283688.2101    0.030   2.388e-01
 36 32  4 35 32  3                  283688.2101    0.030   2.388e-01
 36 33  4 35 33  3                  283693.0459    0.030   1.000e+00
 36 33  3 35 33  2                  283693.0459    0.030   1.000e+00
 36 23 14 35 23 13                  283695.0592    0.030   1.000e+00
 36 23 13 35 23 12                  283695.0592    0.030   1.000e+00
 36 34  2 35 34  1                  283698.6424    0.030   1.000e+00
 36 34  3 35 34  2                  283698.6424    0.030   1.000e+00
 36 22 14 35 22 13                  283704.2095    0.030   1.000e+00
 36 22 15 35 22 14                  283704.2095    0.030   1.000e+00
 36 35  2 35 35  1                  283704.2095    0.030   4.100e-02
 36 35  1 35 35  0                  283704.2095    0.030   4.100e-02
 36 20 17 35 20 16                  283731.2024    0.030   1.000e+00
 36 20 16 35 20 15                  283731.2024    0.030   1.000e+00
 36 19 18 35 19 17                  283750.0722    0.030   1.000e+00
 36 19 17 35 19 16                  283750.0722    0.030   1.000e+00
 36 18 19 35 18 18                  283773.6474    0.030   1.000e+00
 36 18 18 35 18 17                  283773.6474    0.030   1.000e+00
 36 17 20 35 17 19                  283802.9103    0.030   1.000e+00
 36 17 19 35 17 18                  283802.9103    0.030   1.000e+00
 37  1 36 36  2 35                  283814.5596    0.030   1.000e+00
 37  2 36 36  2 35                  283818.5683    0.030   1.000e+00
 37  1 36 36  1 35                  283820.3444    0.030   1.000e+00
 37  2 36 36  1 35                  283824.3676    0.030   1.000e+00
 42  6 36 41  7 35                  283834.1150    0.030   1.000e+00
 36 16 21 35 16 20                  283839.3102    0.030   1.000e+00
 36 16 20 35 16 19                  283839.3102    0.030   1.000e+00
 36 15 22 35 15 21                  283884.7106    0.030   1.000e+00
 36 15 21 35 15 20                  283884.7106    0.030   1.000e+00
 36 14 22 35 14 21                  283941.8300    0.030   1.000e+00
 36 14 23 35 14 22                  283941.8300    0.030   1.000e+00
 36 13 24 35 13 23                  284014.4697    0.030   1.000e+00
 36 13 23 35 13 22                  284014.4697    0.030   1.000e+00
 36 13 24 35 13 23                  284014.4697    0.030   1.000e+00
 36 13 23 35 13 22                  284014.4697    0.030   1.000e+00
 55  8 48 55  7 48                   28402.2300    0.050   2.074e-08
 50  9 41 49 10 40                  284036.0392    0.030   1.000e+00
 85 23 62 85 22 63                  284073.6355    0.030   1.000e+00
 85 23 63 85 22 64                  284073.6355    0.030   1.000e+00
 36 12 24 35 12 23                  284108.1702    0.030   1.000e+00
 36 12 25 35 12 24                  284108.1702    0.030   1.000e+00
 36 12 24 35 12 23                  284108.1702    0.030   1.000e+00
 36 12 25 35 12 24                  284108.1702    0.030   1.000e+00
 36 11 26 35 11 25                  284231.3999    0.030   1.000e+00
 36 11 25 35 11 24                  284231.3999    0.030   1.000e+00
 19 11  8 18 10  9                  284268.8105    0.030   1.000e+00
 19 11  9 18 10  8                  284268.8105    0.030   1.000e+00
 36  5 32 35  5 31                  284323.8501    0.030   1.000e+00
 36 10 26 35 10 25                  284397.8422    0.030   1.000e+00
 36 10 27 35 10 26                  284397.8422    0.030   1.000e+00
 36  4 33 35  3 32                  284439.3299    0.030   1.000e+00
 83 23 60 83 22 61                  284453.1546    0.030   1.000e+00
 83 23 61 83 22 62                  284453.1546    0.030   1.000e+00
 47  7 41 47  6 41                   28446.2200    0.050   3.023e-08
 33  5 29 32  4 28                  284513.7692    0.030   1.000e+00
 45  7 38 44  8 37                  284528.1089    0.030   1.000e+00
 36  9 28 35  9 27                  284629.3997    0.030   1.000e+00
 36  9 27 35  9 26                  284632.7239    0.030   1.000e+00
 81 23 58 81 22 59                  284804.4695    0.030   1.000e+00
 81 23 59 81 22 60                  284804.4695    0.030   1.000e+00
 71 21 50 70 22 49                  284812.2355    0.030   1.000e+00
 24  8 17 23  7 16                  284883.2120    0.030   1.000e+00
 24  8 16 23  7 17                  284886.7974    0.030   1.000e+00
 24  8 17 23  7 17                  284886.7974    0.030   2.233e-01
 36  8 29 35  8 28                  284954.1101    0.030   1.000e+00
 36  8 29 35  8 28                  284954.1101    0.030   1.000e+00
 80 23 57 80 22 58                  284969.7786    0.030   1.000e+00
 80 23 58 80 22 59                  284969.7786    0.030   1.000e+00
 36  8 28 35  8 27                  284999.8512    0.030   1.000e+00
 79 23 57 79 22 58                  285128.7213    0.030   1.000e+00
 79 23 56 79 22 57                  285128.7213    0.030   1.000e+00
 66 18 48 65 19 47                  285138.4837    0.030   1.000e+00
 78 23 55 78 22 56                  285281.3562    0.030   1.000e+00
 78 23 56 78 22 57                  285281.3562    0.030   1.000e+00
 36  7 30 35  7 29                  285329.2476    0.030   1.000e+00
 36  7 30 35  7 29                  285329.2476    0.030   1.000e+00
 36  6 31 35  6 30                  285364.0887    0.030   1.000e+00
 77 23 54 77 22 55                  285427.6770    0.030   1.000e+00
 77 23 55 77 22 56                  285427.6770    0.030   1.000e+00
 54 11 43 53 12 42                  285452.5612    0.030   1.000e+00
 28  6 23 27  5 22                  285533.6886    0.030   1.000e+00
 28  6 23 27  5 22                  285533.6886    0.030   1.000e+00
 36  7 29 35  7 28                  285759.2406    0.030   1.000e+00
 61 15 46 60 16 45                  285786.0300    0.030   1.000e+00
 74 23 51 74 22 52                  285831.7177    0.030   1.000e+00
 74 23 52 74 22 53                  285831.7177    0.030   1.000e+00
 73 23 51 73 22 52                  285955.2538    0.030   1.000e+00
 73 23 50 73 22 51                  285955.2538    0.030   1.000e+00
 72 23 50 72 22 51                  286073.4087    0.030   1.000e+00
 72 23 49 72 22 50                  286073.4087    0.030   1.000e+00
 71 23 49 71 22 50                  286186.3972    0.030   1.000e+00
 71 23 48 71 22 49                  286186.3972    0.030   1.000e+00
 16 13  3 15 12  4                  286243.2891    0.030   1.000e+00
 16 13  4 15 12  3                  286243.2891    0.030   1.000e+00
 28  6 22 27  5 22                  286255.2496    0.030   1.000e+00
 70 23 47 70 22 48                  286294.4271    0.030   1.000e+00
 70 23 48 70 22 49                  286294.4271    0.030   1.000e+00
 69 23 46 69 22 47                  286397.5767    0.030   1.000e+00
 69 23 47 69 22 48                  286397.5767    0.030   1.000e+00
 68 23 46 68 22 47                  286495.9225    0.030   1.000e+00
 68 23 45 68 22 46                  286495.9225    0.030   1.000e+00
 67 23 44 67 22 45                  286589.7652    0.030   1.000e+00
 67 23 45 67 22 46                  286589.7652    0.030   1.000e+00
 37  2 35 36  3 34                  286632.7299    0.030   1.000e+00
 66 23 44 66 22 45                  286679.1836    0.030   1.000e+00
 66 23 43 66 22 44                  286679.1836    0.030   1.000e+00
 37  3 35 36  3 34                  286733.0105    0.030   1.000e+00
 65 23 43 65 22 44                  286764.2546    0.030   1.000e+00
 65 23 42 65 22 43                  286764.2546    0.030   1.000e+00
 37  2 35 36  2 34                  286772.4192    0.030   1.000e+00
 36  4 32 35  4 31                  286779.6890    0.030   1.000e+00
 64 23 42 64 22 43                  286845.2277    0.030   1.000e+00
 64 23 41 64 22 42                  286845.2277    0.030   1.000e+00
 37  3 35 36  2 34                  286872.7086    0.030   1.000e+00
 63 23 41 63 22 42                  286922.1381    0.030   1.000e+00
 63 23 40 63 22 41                  286922.1381    0.030   1.000e+00
 62 23 39 62 22 40                  286995.1668    0.030   1.000e+00
 62 23 40 62 22 41                  286995.1668    0.030   1.000e+00
 61 23 38 61 22 39                  287064.4493    0.030   1.000e+00
 61 23 39 61 22 40                  287064.4493    0.030   1.000e+00
 26  7 20 25  6 19                  287068.5117    0.030   1.000e+00
 26  7 19 25  6 19                  287087.4616    0.030   1.000e+00
 28  5 23 27  4 24                  287113.4990    0.030   1.000e+00
 60 23 38 60 22 39                  287129.9927    0.030   1.000e+00
 60 23 37 60 22 38                  287129.9927    0.030   1.000e+00
 21 10 12 20  9 11                  287180.8883    0.030   1.000e+00
 21 10 11 20  9 12                  287180.8883    0.030   1.000e+00
 26  7 20 25  6 20                  287268.0712    0.030   1.000e+00
 26  7 19 25  6 20                  287287.0877    0.030   1.000e+00
 57 23 35 57 22 36                  287306.2180    0.030   1.000e+00
 57 23 34 57 22 35                  287306.2180    0.030   1.000e+00
 56 23 34 56 22 35                  287358.5096    0.030   1.000e+00
 56 23 33 56 22 34                  287358.5096    0.030   1.000e+00
 55 23 32 55 22 33                  287407.7109    0.030   1.000e+00
 55 23 33 55 22 34                  287407.7109    0.030   1.000e+00
 54 23 32 54 22 33                  287453.9621    0.030   1.000e+00
 54 23 31 54 22 32                  287453.9621    0.030   1.000e+00
 53 23 30 53 22 31                  287497.4201    0.030   1.000e+00
 53 23 31 53 22 32                  287497.4201    0.030   1.000e+00
 52 23 29 52 22 30                  287538.1812    0.030   1.000e+00
 52 23 30 52 22 31                  287538.1812    0.030   1.000e+00
 51 23 29 51 22 30                  287576.3013    0.030   1.000e+00
 51 23 28 51 22 29                  287576.3013    0.030   1.000e+00
 36  6 30 35  6 29                  287605.6765    0.030   1.000e+00
 50 23 28 50 22 29                  287611.9278    0.030   1.000e+00
 50 23 27 50 22 28                  287611.9278    0.030   1.000e+00
 49 23 27 49 22 28                  287645.1297    0.030   1.000e+00
 49 23 26 49 22 27                  287645.1297    0.030   1.000e+00
 68 19 49 67 20 48                  287664.7771    0.030   1.000e+00
 48 23 25 48 22 26                  287676.0600    0.030   1.000e+00
 48 23 26 48 22 27                  287676.0600    0.030   1.000e+00
 47 23 25 47 22 26                  287704.7889    0.030   1.000e+00
 47 23 24 47 22 25                  287704.7889    0.030   1.000e+00
 46 23 24 46 22 25                  287731.3889    0.030   1.000e+00
 46 23 23 46 22 24                  287731.3889    0.030   1.000e+00
 45 23 23 45 22 24                  287755.9298    0.030   1.000e+00
 45 23 22 45 22 23                  287755.9298    0.030   1.000e+00
 44 23 21 44 22 22                  287778.6300    0.030   1.000e+00
 44 23 22 44 22 23                  287778.6300    0.030   1.000e+00
 43 23 20 43 22 21                  287799.4391    0.030   1.000e+00
 43 23 21 43 22 22                  287799.4391    0.030   1.000e+00
 42 23 19 42 22 20                  287818.5489    0.030   1.000e+00
 42 23 20 42 22 21                  287818.5489    0.030   1.000e+00
 41 23 19 41 22 20                  287835.9481    0.030   1.000e+00
 41 23 18 41 22 19                  287835.9481    0.030   1.000e+00
 40 23 18 40 22 19                  287851.8126    0.030   1.000e+00
 40 23 17 40 22 18                  287851.8126    0.030   1.000e+00
 39 23 17 39 22 18                  287866.2103    0.030   1.000e+00
 39 23 16 39 22 17                  287866.2103    0.030   1.000e+00
 38 23 15 38 22 16                  287879.1095    0.030   1.000e+00
 38 23 16 38 22 17                  287879.1095    0.030   1.000e+00
 37 23 14 37 22 15                  287890.7428    0.030   1.000e+00
 37 23 15 37 22 16                  287890.7428    0.030   1.000e+00
 36 23 13 36 22 14                  287901.0715    0.030   1.000e+00
 36 23 14 36 22 15                  287901.0715    0.030   1.000e+00
 35 23 12 35 22 13                  287910.2602    0.030   1.000e+00
 35 23 13 35 22 14                  287910.2602    0.030   1.000e+00
 34 23 11 34 22 12                  287918.3511    0.030   1.000e+00
 34 23 12 34 22 13                  287918.3511    0.030   1.000e+00
 33 23 10 33 22 11                  287925.3805    0.030   1.000e+00
 33 23 11 33 22 12                  287925.3805    0.030   1.000e+00
 32 23  9 32 22 10                  287931.4503    0.030   1.000e+00
 32 23 10 32 22 11                  287931.4503    0.030   1.000e+00
 31 23  8 31 22  9                  287936.6108    0.030   1.000e+00
 31 23  9 31 22 10                  287936.6108    0.030   1.000e+00
 30 23  7 30 22  8                  287940.9340    0.030   1.000e+00
 30 23  8 30 22  9                  287940.9340    0.030   1.000e+00
 29 23  7 29 22  8                  287944.5064    0.030   1.000e+00
 29 23  6 29 22  7                  287944.5064    0.030   1.000e+00
 28 23  6 28 22  7                  287947.3994    0.030   1.000e+00
 28 23  5 28 22  6                  287947.3994    0.030   1.000e+00
 27 23  4 27 22  5                  287949.5708    0.030   1.000e+00
 27 23  5 27 22  6                  287949.5708    0.030   1.000e+00
 26 23  3 26 22  4                  287951.1621    0.030   1.000e+00
 26 23  4 26 22  5                  287951.1621    0.030   1.000e+00
 25 23  2 25 22  3                  287952.2073    0.030   1.000e+00
 25 23  3 25 22  4                  287952.2073    0.030   1.000e+00
 24 23  1 24 22  2                  287952.9231    0.030   1.000e+00
 24 23  2 24 22  3                  287952.9231    0.030   1.000e+00
 28  1 27 27  0 27                  288014.5670    0.030   1.000e+00
 28  2 27 27  1 27                  288113.0360    0.030   1.000e+00
 63 16 47 62 17 46                  288203.3379    0.030   1.000e+00
 63 16 47 62 17 46                  288203.3379    0.030   1.000e+00
 37  3 34 36  4 33                  288240.4699    0.030   1.000e+00
 31  5 26 30  4 26                  288381.7618    0.030   1.000e+00
 38  0 38 37  0 37                  288472.7307    0.030   2.747e-01
 38  1 38 37  1 37                  288472.7307    0.030   2.747e-01
 38  1 38 37  0 37                  288472.7307    0.030   1.000e+00
 38  0 38 37  1 37                  288472.7307    0.030   1.000e+00
 36  5 31 35  5 30                  289005.7124    0.030   1.000e+00
 29  4 26 28  3 26                  289112.1198    0.030   1.000e+00
 18 12  7 17 11  6                  289201.7797    0.030   1.000e+00
 18 12  6 17 11  7                  289201.7797    0.030   1.000e+00
 34  5 30 33  4 29                  289242.6705    0.030   1.000e+00
 58 13 45 57 14 44                  289371.3340    0.030   1.000e+00
 31  4 27 30  3 27                  289396.0308    0.030   1.000e+00
 37  4 34 36  4 33                  289615.0886    0.030   1.000e+00
 27  4 23 26  3 24                  289691.8081    0.030   1.000e+00
 29  5 25 28  4 25                  289875.9719    0.030   1.000e+00
 28  6 23 27  5 23                  290011.0039    0.030   1.000e+00
 23  9 15 22  8 14                  290016.9897    0.030   1.000e+00
 37  3 34 36  3 33                  290058.9985    0.030   1.000e+00
 65 17 48 64 18 47                  290659.2032    0.030   1.000e+00
 65 17 48 64 18 47                  290659.2032    0.030   1.000e+00
 28  6 22 27  5 23                  290732.6016    0.030   1.000e+00
 15 14  2 14 13  1                  291158.8510    0.030   1.000e+00
 15 14  1 14 13  2                  291158.8510    0.030   1.000e+00
 38  1 37 37  2 36                  291345.9733    0.030   1.000e+00
 38  2 37 37  2 36                  291348.6472    0.030   1.000e+00
 38  1 37 37  1 36                  291350.0008    0.030   1.000e+00
 38  2 37 37  1 36                  291352.7609    0.030   1.000e+00
 37  4 34 36  3 33                  291433.5569    0.030   1.000e+00
 38  4 34 37  5 33                  291444.0016    0.030   1.000e+00
 37 28 10 36 28  9                  291537.6225    0.030   1.000e+00
 37 28  9 36 28  8                  291537.6225    0.030   1.000e+00
 37 27 11 36 27 10                  291538.3929    0.030   1.000e+00
 37 27 10 36 27  9                  291538.3929    0.030   1.000e+00
 37 29  9 36 29  8                  291538.3929    0.030   7.357e-01
 37 29  8 36 29  7                  291538.3929    0.030   7.357e-01
 37 30  7 36 30  6                  291539.9582    0.030   1.000e+00
 37 30  8 36 30  7                  291539.9582    0.030   1.000e+00
 37 26 11 36 26 10                  291540.7297    0.030   1.000e+00
 37 26 12 36 26 11                  291540.7297    0.030   1.000e+00
 37 31  7 36 31  6                  291542.7166    0.030   1.000e+00
 37 31  6 36 31  5                  291542.7166    0.030   1.000e+00
 37 25 12 36 25 11                  291544.5451    0.030   1.000e+00
 37 25 13 36 25 12                  291544.5451    0.030   1.000e+00
 37 32  5 36 32  4                  291546.4713    0.030   1.000e+00
 37 32  6 36 32  5                  291546.4713    0.030   1.000e+00
 37 33  4 36 33  3                  291551.2146    0.030   1.000e+00
 37 33  5 36 33  4                  291551.2146    0.030   1.000e+00
 37 34  3 36 34  2                  291556.5971    0.030   1.000e+00
 37 34  4 36 34  3                  291556.5971    0.030   1.000e+00
 37 23 14 36 23 13                  291558.1730    0.030   1.000e+00
 37 23 15 36 23 14                  291558.1730    0.030   1.000e+00
 37 22 16 36 22 15                  291568.5108    0.030   1.000e+00
 37 22 15 36 22 14                  291568.5108    0.030   1.000e+00
 37 36  2 36 36  1                  291569.5879    0.030   1.000e+00
 37 36  1 36 36  0                  291569.5879    0.030   1.000e+00
 37 21 17 36 21 16                  291581.8011    0.030   1.000e+00
 37 21 16 36 21 15                  291581.8011    0.030   1.000e+00
 37 20 18 36 20 17                  291598.5374    0.030   1.000e+00
 37 20 17 36 20 16                  291598.5374    0.030   1.000e+00
 37 19 18 36 19 17                  291619.3913    0.030   1.000e+00
 37 19 19 36 19 18                  291619.3913    0.030   1.000e+00
 37 18 19 36 18 18                  291645.2706    0.030   1.000e+00
 37 18 20 36 18 19                  291645.2706    0.030   1.000e+00
 37 17 21 36 17 20                  291677.3322    0.030   1.000e+00
 37 17 20 36 17 19                  291677.3322    0.030   1.000e+00
 37 16 22 36 16 21                  291717.1278    0.030   1.000e+00
 37 16 21 36 16 20                  291717.1278    0.030   1.000e+00
 37 15 23 36 15 22                  291766.7392    0.030   1.000e+00
 37 15 22 36 15 21                  291766.7392    0.030   1.000e+00
 37 14 24 36 14 23                  291829.0496    0.030   1.000e+00
 37 14 23 36 14 22                  291829.0496    0.030   1.000e+00
 29  6 24 28  5 23                  291894.7574    0.030   1.000e+00
 29  6 24 28  5 23                  291894.7574    0.030   1.000e+00
 37 13 24 36 13 23                  291908.2198    0.030   1.000e+00
 37 13 25 36 13 24                  291908.2198    0.030   1.000e+00
 37 13 24 36 13 23                  291908.2198    0.030   1.000e+00
 37 13 25 36 13 24                  291908.2198    0.030   1.000e+00
 37 12 25 36 12 24                  292010.3511    0.030   1.000e+00
 37 12 26 36 12 25                  292010.3511    0.030   1.000e+00
 37 12 25 36 12 24                  292010.3511    0.030   1.000e+00
 37 12 26 36 12 25                  292010.3511    0.030   1.000e+00
 37  5 33 36  5 32                  292015.7318    0.030   1.000e+00
 20 11 10 19 10  9                  292140.6138    0.030   1.000e+00
 20 11  9 19 10 10                  292140.6138    0.030   1.000e+00
 37 11 26 36 11 25                  292144.7288    0.030   1.000e+00
 37 11 27 36 11 26                  292144.7288    0.030   1.000e+00
 29  2 27 28  1 27                  292265.9205    0.030   1.000e+00
 30  3 27 29  2 27                  292348.8372    0.030   1.000e+00
 40  5 35 39  6 34                  292353.6121    0.030   1.000e+00
 40  5 35 39  6 34                  292353.6121    0.030   1.000e+00
 37  9 29 36  9 28                  292579.1485    0.030   1.000e+00
 37  9 28 36  9 27                  292584.4274    0.030   1.000e+00
 25  8 18 24  7 17                  292668.1637    0.030   1.000e+00
 25  8 17 24  7 18                  292674.7556    0.030   1.000e+00
 25  8 18 24  7 18                  292674.7556    0.030   2.266e-01
 72 21 51 71 22 50                  292736.5388    0.030   1.000e+00
 53 10 43 52 11 42                  292818.9624    0.030   1.000e+00
 37  8 30 36  8 29                  292929.4881    0.030   1.000e+00
 37  8 30 36  8 29                  292929.4881    0.030   1.000e+00
 29  6 23 28  5 23                  292959.5421    0.030   1.000e+00
 37  8 29 36  8 28                  292996.8292    0.030   1.000e+00
 67 18 49 66 19 48                  293141.1847    0.030   1.000e+00
 37  6 32 36  6 31                  293240.1985    0.030   1.000e+00
 37  7 31 36  7 30                  293304.6995    0.030   1.000e+00
 37  7 31 36  7 30                  293304.6995    0.030   1.000e+00
 51  9 42 50 10 41                  293317.1982    0.030   1.000e+00
 29  3 27 28  2 27                  293408.9795    0.030   1.000e+00
 37  7 30 36  7 29                  293888.6303    0.030   1.000e+00
 62 15 47 61 16 46                  293903.9114    0.030   1.000e+00
 55 11 44 54 12 43                  293916.4379    0.030   1.000e+00
 35  5 31 34  4 30                  294095.2997    0.030   1.000e+00
 17 13  4 16 12  5                  294125.0296    0.030   1.000e+00
 17 13  5 16 12  4                  294125.0296    0.030   1.000e+00
 38  2 36 37  3 35                  294189.6622    0.030   1.000e+00
 37  4 33 36  4 32                  294206.0869    0.030   1.000e+00
 38  3 36 37  3 35                  294261.3883    0.030   1.000e+00
 38  2 36 37  2 35                  294289.9505    0.030   1.000e+00
 38  3 36 37  2 35                  294361.6694    0.030   1.000e+00
 27  7 21 26  6 20                  294664.0471    0.030   1.000e+00
 27  7 20 26  6 20                  294695.8598    0.030   1.000e+00
 27  7 21 26  6 21                  294976.6393    0.030   1.000e+00
 27  7 20 26  6 21                  295008.4902    0.030   1.000e+00
 22 10 12 21  9 13                  295038.8011    0.030   1.000e+00
 22 10 13 21  9 12                  295038.8011    0.030   1.000e+00
 57 12 45 56 13 44                  295626.4062    0.030   1.000e+00
 69 19 50 68 20 49                  295640.2486    0.030   1.000e+00
 94 24 70 94 23 71                  295667.2949    0.030   1.000e+00
 94 24 71 94 23 72                  295667.2949    0.030   1.000e+00
 94 24 70 94 23 71                  295667.2949    0.030   1.000e+00
 94 24 71 94 23 72                  295667.2949    0.030   1.000e+00
 43  6 37 42  7 36                  295874.8598    0.030   1.000e+00
 93 24 69 93 23 70                  295896.0447    0.030   1.000e+00
 93 24 70 93 23 71                  295896.0447    0.030   1.000e+00
 93 24 69 93 23 70                  295896.0447    0.030   1.000e+00
 93 24 70 93 23 71                  295896.0447    0.030   1.000e+00
 37  6 31 36  6 30                  295923.5319    0.030   1.000e+00
 39  1 39 38  0 38                  296004.1168    0.030   1.000e+00
 39  0 39 38  0 38                  296004.1168    0.030   2.742e-01
 39  1 39 38  1 38                  296004.1168    0.030   2.742e-01
 39  0 39 38  1 38                  296004.1168    0.030   1.000e+00
 92 24 68 92 23 69                  296116.9574    0.030   1.000e+00
 92 24 69 92 23 70                  296116.9574    0.030   1.000e+00
 92 24 69 92 23 70                  296116.9574    0.030   1.000e+00
 92 24 68 92 23 69                  296116.9574    0.030   1.000e+00
 38  3 35 37  4 34                  296135.1718    0.030   1.000e+00
 46  7 39 45  8 38                  296173.6874    0.030   1.000e+00
 32  5 27 31  4 27                  296247.2258    0.030   1.000e+00
 64 16 48 63 17 47                  296279.9218    0.030   1.000e+00
 64 16 48 63 17 47                  296279.9218    0.030   1.000e+00
 90 24 67 90 23 68                  296536.0760    0.030   1.000e+00
 90 24 66 90 23 67                  296536.0760    0.030   1.000e+00
 90 24 67 90 23 68                  296536.0761    0.030   1.000e+00
 90 24 66 90 23 67                  296536.0761    0.030   1.000e+00
 37  5 32 36  5 31                  296948.7540    0.030   1.000e+00
 19 12  7 18 11  8                  297078.8603    0.030   1.000e+00
 19 12  8 18 11  7                  297078.8603    0.030   1.000e+00
 38  4 35 37  4 34                  297167.1294    0.030   1.000e+00
 86 24 62 86 23 63                  297288.4931    0.030   1.000e+00
 86 24 63 86 23 64                  297288.4931    0.030   1.000e+00
 38  3 35 37  3 34                  297509.7996    0.030   1.000e+00
 30  5 26 30  4 26                   29754.2400    0.050   4.618e-08
 59 13 46 58 14 45                  297619.6453    0.030   1.000e+00
  9  3  6  9  2  7                   29762.2000    0.050   1.578e-07
 49  8 41 48  9 40                  297765.4894    0.030   1.000e+00
 83 24 59 83 23 60                  297783.3988    0.030   1.000e+00
 83 24 60 83 23 61                  297783.3988    0.030   1.000e+00
 24  9 16 23  8 16                  297847.1185    0.030   2.147e-01
 24  9 15 23  8 16                  297847.1185    0.030   1.000e+00
 24  9 15 23  8 15                  297847.1185    0.030   2.147e-01
 24  9 16 23  8 15                  297847.1185    0.030   1.000e+00
 29  5 24 28  4 25                  297883.2206    0.030   1.000e+00
 82 24 58 82 23 59                  297936.0516    0.030   1.000e+00
 82 24 59 82 23 60                  297936.0516    0.030   1.000e+00
 29  6 24 28  5 24                  297946.7987    0.030   1.000e+00
 30  6 25 29  5 24                  297951.1776    0.030   1.000e+00
 30  6 25 29  5 24                  297951.1776    0.030   1.000e+00
 81 24 57 81 23 58                  298082.8805    0.030   1.000e+00
 81 24 58 81 23 59                  298082.8805    0.030   1.000e+00
 71 20 51 70 21 50                  298149.5183    0.030   1.000e+00
 80 24 57 80 23 58                  298223.9488    0.030   1.000e+00
 80 24 56 80 23 57                  298223.9488    0.030   1.000e+00
 79 24 56 79 23 57                  298359.5192    0.030   1.000e+00
 79 24 55 79 23 56                  298359.5192    0.030   1.000e+00
 29  1 28 28  0 28                  298482.6476    0.030   1.000e+00
 78 24 55 78 23 56                  298489.5545    0.030   1.000e+00
 78 24 54 78 23 55                  298489.5545    0.030   1.000e+00
 38  4 35 37  3 34                  298541.6995    0.030   1.000e+00
 29  2 28 28  1 28                  298552.3410    0.030   1.000e+00
 77 24 54 77 23 55                  298614.3832    0.030   1.000e+00
 77 24 53 77 23 54                  298614.3832    0.030   1.000e+00
 66 17 49 65 18 48                  298700.0814    0.030   1.000e+00
 66 17 49 65 18 48                  298700.0814    0.030   1.000e+00
 76 24 53 76 23 54                  298734.1098    0.030   1.000e+00
 76 24 52 76 23 53                  298734.1098    0.030   1.000e+00
 30  5 26 29  4 26                  298845.1979    0.030   1.000e+00
 75 24 52 75 23 53                  298848.8628    0.030   1.000e+00
 75 24 51 75 23 52                  298848.8628    0.030   1.000e+00
 39  1 38 38  2 37                  298875.3437    0.030   1.000e+00
 39  2 38 38  2 37                  298877.2388    0.030   1.000e+00
 39  1 38 38  1 37                  298878.1351    0.030   1.000e+00
 39  2 38 38  1 37                  298880.0130    0.030   1.000e+00
 74 24 51 74 23 52                  298958.7386    0.030   1.000e+00
 74 24 50 74 23 51                  298958.7386    0.030   1.000e+00
 29  6 23 28  5 24                  299011.5988    0.030   1.000e+00
 16 14  3 15 13  2                  299042.3622    0.030   1.000e+00
 16 14  2 15 13  3                  299042.3622    0.030   1.000e+00
 73 24 50 73 23 51                  299063.8785    0.030   1.000e+00
 73 24 49 73 23 50                  299063.8785    0.030   1.000e+00
 30  4 27 29  3 27                  299098.0379    0.030   1.000e+00
 36  5 32 35  4 31                  299119.8003    0.030   1.000e+00
 72 24 48 72 23 49                  299164.5522    0.030   1.000e+00
 72 24 49 72 23 50                  299164.5522    0.030   1.000e+00
 71 24 47 71 23 48                  299260.6912    0.030   1.000e+00
 71 24 48 71 23 49                  299260.6912    0.030   1.000e+00
 70 24 46 70 23 47                  299352.5400    0.030   1.000e+00
 70 24 47 70 23 48                  299352.5400    0.030   1.000e+00
 38 28 11 37 28 10                  299395.4975    0.030   1.000e+00
 38 28 10 37 28  9                  299395.4975    0.030   1.000e+00
 38 29 10 37 29  9                  299395.4975    0.030   8.620e-01
 38 29  9 37 29  8                  299395.4975    0.030   8.620e-01
 38 27 12 37 27 11                  299396.7987    0.030   1.000e+00
 38 27 11 37 27 10                  299396.7987    0.030   1.000e+00
 38 30  9 37 30  8                  299396.7987    0.030   6.387e-01
 38 30  8 37 30  7                  299396.7987    0.030   6.387e-01
 38 26 13 37 26 12                  299399.5480    0.030   1.000e+00
 38 26 12 37 26 11                  299399.5480    0.030   1.000e+00
 38 32  6 37 32  5                  299402.7811    0.030   1.000e+00
 38 32  7 37 32  6                  299402.7811    0.030   1.000e+00
 38 25 13 37 25 12                  299404.2526    0.030   1.000e+00
 38 25 14 37 25 13                  299404.2526    0.030   1.000e+00
 38 33  5 37 33  4                  299407.2208    0.030   1.000e+00
 38 33  6 37 33  5                  299407.2208    0.030   1.000e+00
 38 24 15 37 24 14                  299410.8738    0.030   1.000e+00
 38 24 14 37 24 13                  299410.8738    0.030   1.000e+00
 38 34  5 37 34  4                  299412.5287    0.030   1.000e+00
 38 34  4 37 34  3                  299412.5287    0.030   1.000e+00
 38 23 15 37 23 14                  299419.7937    0.030   1.000e+00
 38 23 16 37 23 15                  299419.7937    0.030   1.000e+00
 38 22 16 37 22 15                  299431.4504    0.030   1.000e+00
 38 22 17 37 22 16                  299431.4504    0.030   1.000e+00
 69 24 46 69 23 47                  299440.2008    0.030   1.000e+00
 69 24 45 69 23 46                  299440.2008    0.030   1.000e+00
 38 21 17 37 21 16                  299446.2120    0.030   1.000e+00
 38 21 18 37 21 17                  299446.2120    0.030   1.000e+00
 38 20 18 37 20 17                  299464.7003    0.030   1.000e+00
 38 20 19 37 20 18                  299464.7003    0.030   1.000e+00
 38 19 20 37 19 19                  299487.5991    0.030   1.000e+00
 38 19 19 37 19 18                  299487.5991    0.030   1.000e+00
 30  6 24 29  5 24                  299493.6769    0.030   1.000e+00
 38 18 21 37 18 20                  299515.9867    0.030   1.000e+00
 38 18 20 37 18 19                  299515.9867    0.030   1.000e+00
 68 24 44 68 23 45                  299523.8288    0.030   1.000e+00
 68 24 45 68 23 46                  299523.8288    0.030   1.000e+00
 38 17 22 37 17 21                  299551.0189    0.030   1.000e+00
 38 17 21 37 17 20                  299551.0189    0.030   1.000e+00
 38 16 22 37 16 21                  299594.4117    0.030   1.000e+00
 38 16 23 37 16 22                  299594.4117    0.030   1.000e+00
 67 24 43 67 23 44                  299603.5028    0.030   1.000e+00
 67 24 44 67 23 45                  299603.5028    0.030   1.000e+00
 38 15 23 37 15 22                  299648.4483    0.030   1.000e+00
 38 15 24 37 15 23                  299648.4483    0.030   1.000e+00
 38  5 34 37  5 33                  299681.9512    0.030   1.000e+00
 38 14 24 37 14 23                  299716.2491    0.030   1.000e+00
 38 14 25 37 14 24                  299716.2491    0.030   1.000e+00
 65 24 42 65 23 43                  299751.5302    0.030   1.000e+00
 65 24 41 65 23 42                  299751.5302    0.030   1.000e+00
 61 14 47 60 15 46                  299774.8748    0.030   1.000e+00
 38 13 26 37 13 25                  299802.3204    0.030   1.000e+00
 38 13 25 37 13 24                  299802.3204    0.030   1.000e+00
 38 13 26 37 13 25                  299802.3204    0.030   1.000e+00
 38 13 25 37 13 24                  299802.3204    0.030   1.000e+00
 64 24 40 64 23 41                  299820.0706    0.030   1.000e+00
 64 24 41 64 23 42                  299820.0706    0.030   1.000e+00
 38 12 26 37 12 25                  299913.4014    0.030   1.000e+00
 38 12 27 37 12 26                  299913.4014    0.030   1.000e+00
 38 12 26 37 12 25                  299913.4014    0.030   1.000e+00
 38 12 27 37 12 26                  299913.4014    0.030   1.000e+00
 62 24 38 62 23 39                  299946.9594    0.030   1.000e+00
 62 24 39 62 23 40                  299946.9594    0.030   1.000e+00
 61 24 38 61 23 39                  300005.4492    0.030   1.000e+00
 61 24 37 61 23 38                  300005.4492    0.030   1.000e+00
 21 11 10 20 10 11                  300009.2334    0.030   1.000e+00
 21 11 11 20 10 10                  300009.2334    0.030   1.000e+00
 38 11 27 37 11 26                  300059.6392    0.030   1.000e+00
 38 11 28 37 11 27                  300059.6392    0.030   1.000e+00
 60 24 36 60 23 37                  300060.8469    0.030   1.000e+00
 60 24 37 60 23 38                  300060.8469    0.030   1.000e+00
 59 24 35 59 23 36                  300113.1430    0.030   1.000e+00
 59 24 36 59 23 37                  300113.1430    0.030   1.000e+00
 58 24 34 58 23 35                  300162.5497    0.030   1.000e+00
 58 24 35 58 23 36                  300162.5497    0.030   1.000e+00
 57 24 33 57 23 34                  300209.1475    0.030   1.000e+00
 57 24 34 57 23 35                  300209.1475    0.030   1.000e+00
 56 24 32 56 23 33                  300252.9734    0.030   1.000e+00
 56 24 33 56 23 34                  300252.9734    0.030   1.000e+00
 32  4 28 31  3 28                  300257.7234    0.030   3.987e-01
 38 10 28 37 10 27                  300257.7234    0.030   1.000e+00
 38 10 29 37 10 28                  300257.7234    0.030   1.000e+00
 55 24 31 55 23 32                  300294.2193    0.030   1.000e+00
 55 24 32 55 23 33                  300294.2193    0.030   1.000e+00
 54 24 30 54 23 31                  300332.9179    0.030   1.000e+00
 54 24 31 54 23 32                  300332.9179    0.030   1.000e+00
 53 24 30 53 23 31                  300369.1985    0.030   1.000e+00
 53 24 29 53 23 30                  300369.1985    0.030   1.000e+00
 52 24 28 52 23 29                  300403.1185    0.030   1.000e+00
 52 24 29 52 23 30                  300403.1185    0.030   1.000e+00
 51 24 28 51 23 29                  300434.7995    0.030   1.000e+00
 51 24 27 51 23 28                  300434.7995    0.030   1.000e+00
 26  8 19 25  7 18                  300436.0804    0.030   1.000e+00
 26  8 18 25  7 18                  300436.9570    0.030   1.000e+00
 26  8 19 25  7 19                  300447.1028    0.030   1.000e+00
 26  8 18 25  7 19                  300447.9769    0.030   1.000e+00
 50 24 27 50 23 28                  300464.3370    0.030   1.000e+00
 50 24 26 50 23 27                  300464.3370    0.030   1.000e+00
 49 24 26 49 23 27                  300491.7773    0.030   1.000e+00
 49 24 25 49 23 26                  300491.7773    0.030   1.000e+00
 48 24 25 48 23 26                  300517.2393    0.030   1.000e+00
 48 24 24 48 23 25                  300517.2393    0.030   1.000e+00
 38  9 30 37  9 29                  300532.8097    0.030   1.000e+00
 38  9 29 37  9 28                  300540.8976    0.030   1.000e+00
 46 24 23 46 23 24                  300562.5768    0.030   1.000e+00
 46 24 22 46 23 23                  300562.5768    0.030   1.000e+00
 45 24 22 45 23 23                  300582.6105    0.030   1.000e+00
 45 24 21 45 23 22                  300582.6105    0.030   1.000e+00
 44 24 21 44 23 22                  300600.9708    0.030   1.000e+00
 44 24 20 44 23 21                  300600.9708    0.030   1.000e+00
 43 24 20 43 23 21                  300617.8087    0.030   1.000e+00
 43 24 19 43 23 20                  300617.8087    0.030   1.000e+00
 42 24 19 42 23 20                  300633.1162    0.030   1.000e+00
 42 24 18 42 23 19                  300633.1162    0.030   1.000e+00
 41 24 17 41 23 18                  300647.0080    0.030   1.000e+00
 41 24 18 41 23 19                  300647.0080    0.030   1.000e+00
 40 24 16 40 23 17                  300659.5621    0.030   1.000e+00
 40 24 17 40 23 18                  300659.5621    0.030   1.000e+00
 73 21 52 72 22 51                  300664.0319    0.030   1.000e+00
 39 24 16 39 23 17                  300670.8289    0.030   1.000e+00
 39 24 15 39 23 16                  300670.8289    0.030   1.000e+00
 38 24 15 38 23 16                  300680.8784    0.030   1.000e+00
 38 24 14 38 23 15                  300680.8784    0.030   1.000e+00
 37 24 14 37 23 15                  300689.8504    0.030   1.000e+00
 37 24 13 37 23 14                  300689.8504    0.030   1.000e+00
 36 24 12 36 23 13                  300697.7380    0.030   1.000e+00
 36 24 13 36 23 14                  300697.7380    0.030   1.000e+00
 35 24 12 35 23 13                  300704.6023    0.030   1.000e+00
 35 24 11 35 23 12                  300704.6023    0.030   1.000e+00
 34 24 11 34 23 12                  300710.5088    0.030   1.000e+00
 34 24 10 34 23 11                  300710.5088    0.030   1.000e+00
 33 24  9 33 23 10                  300715.5696    0.030   1.000e+00
 33 24 10 33 23 11                  300715.5696    0.030   1.000e+00
 32 24  9 32 23 10                  300719.8187    0.030   1.000e+00
 32 24  8 32 23  9                  300719.8187    0.030   1.000e+00
 39  4 35 38  5 34                  300720.3253    0.030   1.000e+00
 31 24  7 31 23  8                  300723.3081    0.030   1.000e+00
 31 24  8 31 23  9                  300723.3081    0.030   1.000e+00
 30 24  7 30 23  8                  300726.1071    0.030   1.000e+00
 30 24  6 30 23  7                  300726.1071    0.030   1.000e+00
 29 24  6 29 23  7                  300728.2575    0.030   1.000e+00
 29 24  5 29 23  6                  300728.2575    0.030   1.000e+00
 28 24  5 28 23  6                  300729.7992    0.030   1.000e+00
 28 24  4 28 23  5                  300729.7992    0.030   1.000e+00
 38  8 31 37  8 30                  300908.3298    0.030   1.000e+00
 38  8 31 37  8 30                  300908.3298    0.030   1.000e+00
 38  8 30 37  8 29                  301006.0699    0.030   1.000e+00
 38  6 33 37  6 32                  301092.1902    0.030   1.000e+00
 68 18 50 67 19 49                  301150.3300    0.030   1.000e+00
 38  7 32 37  7 31                  301273.8779    0.030   1.000e+00
 38  7 32 37  7 31                  301273.8779    0.030   1.000e+00
 38  4 34 37  4 33                  301593.8148    0.030   1.000e+00
 54 10 44 53 11 43                  301626.5029    0.030   1.000e+00
 39  2 37 38  3 36                  301736.1107    0.030   1.000e+00
 39  3 37 38  3 36                  301787.2371    0.030   1.000e+00
 39  2 37 38  2 36                  301807.8287    0.030   1.000e+00
 39  3 37 38  2 36                  301858.9465    0.030   1.000e+00
 18 13  5 17 12  6                  302005.3813    0.030   1.000e+00
 18 13  6 17 12  5                  302005.3813    0.030   1.000e+00
 63 15 48 62 16 47                  302035.0499    0.030   1.000e+00
 38  7 31 37  7 30                  302053.5120    0.030   1.000e+00
 28  7 22 27  6 21                  302192.8065    0.030   1.000e+00
 28  7 21 27  6 21                  302245.0027    0.030   1.000e+00
 56 11 45 55 12 44                  302429.7070    0.030   1.000e+00
 28  7 22 27  6 22                  302672.5289    0.030   1.000e+00
 28  7 21 27  6 22                  302724.7315    0.030   1.000e+00
 52  9 43 51 10 42                  302818.3153    0.030   1.000e+00
 23 10 14 22  9 13                  302891.3411    0.030   1.000e+00
 23 10 13 22  9 14                  302891.3411    0.030   1.000e+00
 30  2 28 29  1 28                  302957.8814    0.030   1.000e+00
 28  4 24 27  3 25                  303349.3185    0.030   1.000e+00
 41  5 36 40  6 35                  303492.3721    0.030   1.000e+00
 41  5 36 40  6 35                  303492.3721    0.030   1.000e+00
 40  1 40 39  0 39                  303533.7819    0.030   1.000e+00
 40  0 40 39  0 39                  303533.7819    0.030   2.737e-01
 40  1 40 39  1 39                  303533.7819    0.030   2.737e-01
 40  0 40 39  1 39                  303533.7819    0.030   1.000e+00
 70 19 51 69 20 50                  303621.1691    0.030   1.000e+00
 31  3 28 30  2 28                  303677.6308    0.030   1.000e+00
 31  6 26 30  5 25                  303687.5696    0.030   1.000e+00
 31  6 26 30  5 25                  303687.5696    0.030   1.000e+00
 30  3 28 29  2 28                  303813.1821    0.030   1.000e+00
 39  3 36 38  4 35                  303939.8594    0.030   1.000e+00
 15 15  0 14 14  1                  303955.5289    0.030   1.000e+00
 15 15  1 14 14  0                  303955.5289    0.030   1.000e+00
 58 12 46 57 13 45                  303991.6508    0.030   1.000e+00
 38  6 32 37  6 31                  304232.9000    0.030   1.000e+00
 37  5 33 36  4 32                  304355.8793    0.030   1.000e+00
 65 16 49 64 17 48                  304367.2725    0.030   1.000e+00
 65 16 49 64 17 48                  304367.2725    0.030   1.000e+00
 33  5 28 32  4 28                  304543.9989    0.030   1.000e+00
 39  4 36 38  4 35                  304709.7871    0.030   1.000e+00
 38  5 33 37  5 32                  304806.9359    0.030   1.000e+00
 61  2 60 60  3 58                  304894.0531    0.030   6.200e-03
 61  1 60 60  2 58                  304894.0531    0.030   6.200e-03
 20 12  8 19 11  9                  304953.7038    0.030   1.000e+00
 20 12  9 19 11  8                  304953.7038    0.030   1.000e+00
 39  3 36 38  3 35                  304971.8174    0.030   1.000e+00
 25  9 16 24  8 16                  305667.8976    0.030   2.172e-01
 25  9 17 24  8 16                  305667.8976    0.030   1.000e+00
 25  9 17 24  8 17                  305667.8976    0.030   2.172e-01
 25  9 16 24  8 17                  305667.8976    0.030   1.000e+00
 39  4 36 38  3 35                  305741.7164    0.030   1.000e+00
 31  6 25 30  5 25                  305881.5393    0.030   1.000e+00
 60 13 47 59 14 46                  305890.4876    0.030   1.000e+00
 30  6 25 29  5 25                  305958.3592    0.030   1.000e+00
 72 20 52 71 21 51                  306104.5547    0.030   1.000e+00
 40  1 39 39  2 38                  306402.7304    0.030   1.000e+00
 40  2 39 39  2 38                  306404.0454    0.030   1.000e+00
 40  1 39 39  1 38                  306404.6242    0.030   1.000e+00
 40  2 39 39  1 38                  306405.9294    0.030   1.000e+00
 67 17 50 66 18 49                  306749.5336    0.030   1.000e+00
 67 17 50 66 18 49                  306749.5336    0.030   1.000e+00
 17 14  4 16 13  3                  306924.7913    0.030   1.000e+00
 17 14  3 16 13  4                  306924.7913    0.030   1.000e+00
 39 30 10 38 30  9                  307251.9151    0.030   1.000e+00
 39 30  9 38 30  8                  307251.9151    0.030   1.000e+00
 39 27 13 38 27 12                  307253.3335    0.030   1.000e+00
 39 27 12 38 27 11                  307253.3335    0.030   1.000e+00
 39 26 14 38 26 13                  307256.9670    0.030   1.000e+00
 39 26 13 38 26 12                  307256.9670    0.030   1.000e+00
 39 33  6 38 33  5                  307261.5499    0.030   1.000e+00
 39 33  7 38 33  6                  307261.5499    0.030   1.000e+00
 39 25 15 38 25 14                  307262.3436    0.030   1.000e+00
 39 25 14 38 25 13                  307262.3436    0.030   1.000e+00
 39 24 16 38 24 15                  307269.9613    0.030   1.000e+00
 39 24 15 38 24 14                  307269.9613    0.030   1.000e+00
 39 35  4 38 35  3                  307272.5879    0.030   1.000e+00
 39 35  5 38 35  4                  307272.5879    0.030   1.000e+00
 39 23 17 38 23 16                  307279.9989    0.030   1.000e+00
 39 23 16 38 23 15                  307279.9989    0.030   1.000e+00
 39 36  4 38 36  3                  307279.9989    0.030   1.035e-01
 39 36  3 38 36  2                  307279.9989    0.030   1.035e-01
 39 37  3 38 37  2                  307286.8824    0.030   1.000e+00
 39 37  2 38 37  1                  307286.8824    0.030   1.000e+00
 39 22 18 38 22 17                  307292.9737    0.030   1.000e+00
 39 22 17 38 22 16                  307292.9737    0.030   1.000e+00
 39 21 18 38 21 17                  307309.2888    0.030   1.000e+00
 39 21 19 38 21 18                  307309.2888    0.030   1.000e+00
 39  5 35 38  5 34                  307323.9088    0.030   1.000e+00
 39 20 19 38 20 18                  307329.6086    0.030   1.000e+00
 39 20 20 38 20 19                  307329.6086    0.030   1.000e+00
 39 19 21 38 19 20                  307354.7491    0.030   1.000e+00
 39 19 20 38 19 19                  307354.7491    0.030   1.000e+00
 39 18 22 38 18 21                  307385.7134    0.030   1.000e+00
 39 18 21 38 18 20                  307385.7134    0.030   1.000e+00
 39 17 22 38 17 21                  307423.9093    0.030   1.000e+00
 39 17 23 38 17 22                  307423.9093    0.030   1.000e+00
 39 16 24 38 16 23                  307471.1180    0.030   1.000e+00
 39 16 23 38 16 22                  307471.1180    0.030   1.000e+00
 30  6 24 29  5 25                  307500.8944    0.030   1.000e+00
 39 15 25 38 15 24                  307529.7998    0.030   1.000e+00
 39 15 24 38 15 23                  307529.7998    0.030   1.000e+00
 39 14 25 38 14 24                  307603.4018    0.030   1.000e+00
 39 14 26 38 14 25                  307603.4018    0.030   1.000e+00
 39 13 27 38 13 26                  307696.8586    0.030   1.000e+00
 39 13 26 38 13 25                  307696.8586    0.030   1.000e+00
 39 13 27 38 13 26                  307696.8586    0.030   1.000e+00
 39 13 26 38 13 25                  307696.8586    0.030   1.000e+00
 39 12 27 38 12 26                  307817.3682    0.030   1.000e+00
 39 12 28 38 12 27                  307817.3682    0.030   1.000e+00
 39 12 27 38 12 26                  307817.3682    0.030   1.000e+00
 39 12 28 38 12 27                  307817.3682    0.030   1.000e+00
 22 11 11 21 10 12                  307874.2824    0.030   1.000e+00
 22 11 12 21 10 11                  307874.2824    0.030   1.000e+00
 44  6 38 43  7 37                  307962.1317    0.030   1.000e+00
 31  5 27 30  4 27                  307971.3783    0.030   1.000e+00
 39 11 29 38 11 28                  307976.1513    0.030   1.000e+00
 39 11 28 38 11 27                  307976.1513    0.030   1.000e+00
 47  7 40 46  8 39                  308118.6603    0.030   1.000e+00
 27  8 20 26  7 19                  308184.7611    0.030   1.000e+00
 27  8 19 26  7 19                  308186.1804    0.030   1.000e+00
 39 10 29 38 10 28                  308192.0896    0.030   1.000e+00
 27  8 20 26  7 20                  308203.6686    0.030   1.000e+00
 27  8 19 26  7 20                  308205.1101    0.030   1.000e+00
 98 25 73 98 24 74                  308356.3566    0.030   1.000e+00
 98 25 74 98 24 75                  308356.3566    0.030   1.000e+00
 39  9 31 38  9 30                  308490.4116    0.030   1.000e+00
 39  9 30 38  9 29                  308502.9512    0.030   1.000e+00
 74 21 53 73 22 52                  308594.7572    0.030   1.000e+00
 50  8 42 49  9 41                  308653.5140    0.030   1.000e+00
 39  8 32 38  8 31                  308889.8461    0.030   1.000e+00
 39  8 32 38  8 31                  308889.8461    0.030   1.000e+00
 39  6 34 38  6 33                  308918.2113    0.030   1.000e+00
 30  1 29 29  0 29                  308941.1705    0.030   1.000e+00
 39  4 35 38  4 34                  308958.2683    0.030   1.000e+00
 30  2 29 29  1 29                  308990.3508    0.030   1.000e+00
 39  8 31 38  8 30                  309029.7381    0.030   1.000e+00
 39  8 31 38  8 30                  309029.7381    0.030   1.000e+00
 39  8 31 38  8 30                  309029.7381    0.030   1.000e+00
 32  6 27 31  5 26                  309102.4716    0.030   1.000e+00
 32  6 27 31  5 26                  309102.4716    0.030   1.000e+00
 69 18 51 68 19 50                  309166.7607    0.030   1.000e+00
 31  4 28 30  3 28                  309181.6195    0.030   1.000e+00
 94 25 69 94 24 70                  309210.1472    0.030   1.000e+00
 94 25 70 94 24 71                  309210.1472    0.030   1.000e+00
 30  5 25 29  4 26                  309218.9571    0.030   1.000e+00
 39  7 33 38  7 32                  309234.0993    0.030   1.000e+00
 39  7 33 38  7 32                  309234.0993    0.030   1.000e+00
 40  2 38 39  3 37                  309274.4295    0.030   1.000e+00
 40  3 38 39  3 37                  309310.7878    0.030   1.000e+00
 40  2 38 39  2 37                  309325.4917    0.030   1.000e+00
 40  3 38 39  2 37                  309361.8787    0.030   1.000e+00
 29  7 23 28  6 22                  309637.6892    0.030   1.000e+00
 40  4 36 39  5 35                  309709.9687    0.030   1.000e+00
 29  7 22 28  6 22                  309721.6372    0.030   1.000e+00
 38  5 34 37  4 33                  309831.7304    0.030   1.000e+00
 19 13  7 18 12  6                  309884.0993    0.030   1.000e+00
 19 13  6 18 12  7                  309884.0993    0.030   1.000e+00
 90 25 65 90 24 66                  309954.1474    0.030   1.000e+00
 90 25 66 90 24 67                  309954.1474    0.030   1.000e+00
 39  7 32 38  7 31                  310256.9800    0.030   1.000e+00
 88 25 63 88 24 64                  310288.3052    0.030   1.000e+00
 88 25 64 88 24 65                  310288.3052    0.030   1.000e+00
 29  7 23 28  6 23                  310359.2913    0.030   1.000e+00
 29  7 22 28  6 23                  310443.2101    0.030   1.000e+00
 55 10 45 54 11 44                  310550.6937    0.030   1.000e+00
 24 10 15 23  9 14                  310738.0230    0.030   1.000e+00
 24 10 14 23  9 15                  310738.0230    0.030   1.000e+00
 57 11 46 56 12 45                  310999.3474    0.030   1.000e+00
 41  1 41 40  0 40                  311061.7234    0.030   1.000e+00
 41  0 41 40  0 40                  311061.7234    0.030   2.733e-01
 41  1 41 40  1 40                  311061.7234    0.030   2.733e-01
 41  0 41 40  1 40                  311061.7234    0.030   1.000e+00
 81 25 57 81 24 58                  311279.3390    0.030   1.000e+00
 81 25 56 81 24 57                  311279.3390    0.030   1.000e+00
 33  4 29 32  3 29                  311411.7004    0.030   1.000e+00
 79 25 54 79 24 55                  311516.2681    0.030   1.000e+00
 79 25 55 79 24 56                  311516.2681    0.030   1.000e+00
 71 19 52 70 20 51                  311607.6116    0.030   1.000e+00
 40  3 37 39  4 36                  311673.3301    0.030   1.000e+00
 77 25 52 77 24 53                  311734.4471    0.030   1.000e+00
 77 25 53 77 24 54                  311734.4471    0.030   1.000e+00
 16 15  1 15 14  2                  311839.4458    0.030   1.000e+00
 16 15  2 15 14  1                  311839.4458    0.030   1.000e+00
 75 25 51 75 24 52                  311934.7922    0.030   1.000e+00
 75 25 50 75 24 51                  311934.7922    0.030   1.000e+00
 74 25 50 74 24 51                  312028.7326    0.030   1.000e+00
 74 25 49 74 24 50                  312028.7326    0.030   1.000e+00
 73 25 49 73 24 50                  312118.5201    0.030   1.000e+00
 73 25 48 73 24 49                  312118.5201    0.030   1.000e+00
 32  6 26 31  5 26                  312167.3396    0.030   1.000e+00
 72 25 47 72 24 48                  312204.2724    0.030   1.000e+00
 72 25 48 72 24 49                  312204.2724    0.030   1.000e+00
 40  4 37 39  4 36                  312244.5870    0.030   1.000e+00
 71 25 47 71 24 48                  312286.4535    0.030   1.000e+00
 71 25 46 71 24 47                  312286.4535    0.030   1.000e+00
 70 25 46 70 24 47                  312364.7036    0.030   1.000e+00
 70 25 45 70 24 46                  312364.7036    0.030   1.000e+00
 59 12 47 58 13 46                  312390.7772    0.030   1.000e+00
 69 25 44 69 24 45                  312439.3760    0.030   1.000e+00
 69 25 45 69 24 46                  312439.3760    0.030   1.000e+00
 40  3 37 39  3 36                  312443.2397    0.030   1.000e+00
 66 16 50 65 17 49                  312465.8605    0.030   1.000e+00
 66 16 50 65 17 49                  312465.8605    0.030   1.000e+00
 68 25 43 68 24 44                  312510.5482    0.030   1.000e+00
 68 25 44 68 24 45                  312510.5482    0.030   1.000e+00
 39  6 33 38  6 32                  312515.6826    0.030   1.000e+00
 39  5 34 38  5 33                  312577.6009    0.030   1.000e+00
 67 25 43 67 24 44                  312578.3528    0.030   1.000e+00
 67 25 42 67 24 43                  312578.3528    0.030   1.000e+00
 66 25 41 66 24 42                  312642.7182    0.030   1.000e+00
 66 25 42 66 24 43                  312642.7182    0.030   1.000e+00
 65 25 40 65 24 41                  312703.9786    0.030   1.000e+00
 65 25 41 65 24 42                  312703.9786    0.030   1.000e+00
 64 25 39 64 24 40                  312762.0913    0.030   1.000e+00
 64 25 40 64 24 41                  312762.0913    0.030   1.000e+00
 21 12 10 20 11  9                  312826.1201    0.030   1.000e+00
 21 12  9 20 11 10                  312826.1201    0.030   1.000e+00
 62 25 38 62 24 39                  312869.4504    0.030   1.000e+00
 62 25 37 62 24 38                  312869.4504    0.030   1.000e+00
 61 25 37 61 24 38                  312918.8395    0.030   1.000e+00
 61 25 36 61 24 37                  312918.8395    0.030   1.000e+00
 60 25 36 60 24 37                  312965.5559    0.030   1.000e+00
 60 25 35 60 24 36                  312965.5559    0.030   1.000e+00
 59 25 34 59 24 35                  313009.6394    0.030   1.000e+00
 59 25 35 59 24 36                  313009.6394    0.030   1.000e+00
 40  4 37 39  3 36                  313014.5008    0.030   1.000e+00
 58 25 33 58 24 34                  313051.1387    0.030   1.000e+00
 58 25 34 58 24 35                  313051.1387    0.030   1.000e+00
 57 25 32 57 24 33                  313090.1936    0.030   1.000e+00
 57 25 33 57 24 34                  313090.1936    0.030   1.000e+00
 56 25 31 56 24 32                  313126.9187    0.030   1.000e+00
 56 25 32 56 24 33                  313126.9187    0.030   1.000e+00
 55 25 30 55 24 31                  313161.3783    0.030   1.000e+00
 55 25 31 55 24 32                  313161.3783    0.030   1.000e+00
 54 25 29 54 24 30                  313193.6237    0.030   1.000e+00
 54 25 30 54 24 31                  313193.6237    0.030   1.000e+00
 53 25 28 53 24 29                  313223.7426    0.030   1.000e+00
 53 25 29 53 24 30                  313223.7426    0.030   1.000e+00
 52 25 27 52 24 28                  313251.8921    0.030   1.000e+00
 52 25 28 52 24 29                  313251.8921    0.030   1.000e+00
 51 25 27 51 24 28                  313278.0976    0.030   1.000e+00
 51 25 26 51 24 27                  313278.0976    0.030   1.000e+00
 34  5 29 33  4 29                  313299.7597    0.030   1.000e+00
 50 25 25 50 24 26                  313302.4169    0.030   1.000e+00
 50 25 26 50 24 27                  313302.4169    0.030   1.000e+00
 49 25 24 49 24 25                  313324.9376    0.030   1.000e+00
 49 25 25 49 24 26                  313324.9376    0.030   1.000e+00
 48 25 24 48 24 25                  313345.7775    0.030   1.000e+00
 48 25 23 48 24 24                  313345.7775    0.030   1.000e+00
 47 25 23 47 24 24                  313364.9681    0.030   1.000e+00
 47 25 22 47 24 23                  313364.9681    0.030   1.000e+00
 46 25 22 46 24 23                  313382.5901    0.030   1.000e+00
 46 25 21 46 24 22                  313382.5901    0.030   1.000e+00
 45 25 20 45 24 21                  313398.7118    0.030   1.000e+00
 45 25 21 45 24 22                  313398.7118    0.030   1.000e+00
 44 25 20 44 24 21                  313413.4225    0.030   1.000e+00
 44 25 19 44 24 20                  313413.4225    0.030   1.000e+00
 43 25 19 43 24 20                  313426.8174    0.030   1.000e+00
 43 25 18 43 24 19                  313426.8174    0.030   1.000e+00
 42 25 18 42 24 19                  313438.8894    0.030   1.000e+00
 42 25 17 42 24 18                  313438.8894    0.030   1.000e+00
 41 25 16 41 24 17                  313449.7604    0.030   1.000e+00
 41 25 17 41 24 18                  313449.7604    0.030   1.000e+00
 40 25 16 40 24 17                  313459.4978    0.030   1.000e+00
 40 25 15 40 24 16                  313459.4978    0.030   1.000e+00
 39 25 14 39 24 15                  313468.0998    0.030   1.000e+00
 39 25 15 39 24 16                  313468.0998    0.030   1.000e+00
 38 25 14 38 24 15                  313475.6913    0.030   1.000e+00
 38 25 13 38 24 14                  313475.6913    0.030   1.000e+00
 26  9 17 25  8 17                  313478.4017    0.030   2.198e-01
 26  9 18 25  8 17                  313478.4017    0.030   1.000e+00
 26  9 18 25  8 18                  313478.4017    0.030   2.198e-01
 26  9 17 25  8 18                  313478.4017    0.030   1.000e+00
 37 25 12 37 24 13                  313482.2648    0.030   1.000e+00
 37 25 13 37 24 14                  313482.2648    0.030   1.000e+00
 36 25 11 36 24 12                  313488.0689    0.030   1.000e+00
 36 25 12 36 24 13                  313488.0689    0.030   1.000e+00
 35 25 10 35 24 11                  313492.9516    0.030   1.000e+00
 35 25 11 35 24 12                  313492.9516    0.030   1.000e+00
 34 25 10 34 24 11                  313497.0318    0.030   1.000e+00
 34 25  9 34 24 10                  313497.0318    0.030   1.000e+00
 33 25  8 33 24  9                  313500.3709    0.030   1.000e+00
 33 25  9 33 24 10                  313500.3709    0.030   1.000e+00
 32 25  7 32 24  8                  313503.0302    0.030   1.000e+00
 32 25  8 32 24  9                  313503.0302    0.030   1.000e+00
 31 25  6 31 24  7                  313505.0513    0.030   1.000e+00
 31 25  7 31 24  8                  313505.0513    0.030   1.000e+00
 30 25  6 30 24  7                  313506.4915    0.030   1.000e+00
 30 25  5 30 24  6                  313506.4915    0.030   1.000e+00
 25 25  0 25 24  1                  313506.4915    0.030   2.156e-01
 25 25  1 25 24  2                  313506.4915    0.030   2.156e-01
 31  2 29 30  1 29                  313600.7009    0.030   1.000e+00
 41  1 40 40  2 39                  313928.0949    0.030   1.000e+00
 41  1 40 40  1 39                  313929.2664    0.030   1.000e+00
 41  2 40 40  2 39                  313929.2664    0.030   1.000e+00
 41  2 40 40  1 39                  313930.3800    0.030   1.000e+00
 31  6 26 30  5 26                  314061.2791    0.030   1.000e+00
 73 20 53 72 21 52                  314063.8217    0.030   1.000e+00
 61 13 48 60 14 47                  314185.3541    0.030   1.000e+00
 33  6 28 32  5 27                  314208.9211    0.030   1.000e+00
 33  6 28 32  5 27                  314208.9211    0.030   1.000e+00
 31  3 29 30  2 29                  314235.8610    0.030   1.000e+00
 42  5 37 41  6 36                  314375.7597    0.030   1.000e+00
 42  5 37 41  6 36                  314375.7597    0.030   1.000e+00
 18 14  5 17 13  4                  314806.0314    0.030   1.000e+00
 18 14  4 17 13  5                  314806.0314    0.030   1.000e+00
 32  3 29 31  2 29                  314929.9643    0.030   1.000e+00
 40  5 36 39  5 35                  314943.3036    0.030   1.000e+00
 40 30 10 39 30  9                  315104.9060    0.030   8.682e-01
 40 30 11 39 30 10                  315104.9060    0.030   8.682e-01
 40 29 11 39 29 10                  315104.9060    0.030   1.000e+00
 40 29 12 39 29 11                  315104.9060    0.030   1.000e+00
 40 31 10 39 31  9                  315106.8127    0.030   1.000e+00
 40 31  9 39 31  8                  315106.8127    0.030   1.000e+00
 40 27 14 39 27 13                  315108.1203    0.030   1.000e+00
 40 27 13 39 27 12                  315108.1203    0.030   1.000e+00
 40 32  9 39 32  8                  315109.7442    0.030   1.000e+00
 40 32  8 39 32  7                  315109.7442    0.030   1.000e+00
 40 26 14 39 26 13                  315112.4290    0.030   1.000e+00
 40 26 15 39 26 14                  315112.4290    0.030   1.000e+00
 40 33  8 39 33  7                  315113.7119    0.030   1.000e+00
 40 33  7 39 33  6                  315113.7119    0.030   1.000e+00
 40 25 16 39 25 15                  315118.7318    0.030   1.000e+00
 40 25 15 39 25 14                  315118.7318    0.030   1.000e+00
 40 35  6 39 35  5                  315124.6128    0.030   1.000e+00
 40 35  5 39 35  4                  315124.6128    0.030   1.000e+00
 40 24 17 39 24 16                  315127.3907    0.030   1.000e+00
 40 24 16 39 24 15                  315127.3907    0.030   1.000e+00
 40 36  5 39 36  4                  315131.2335    0.030   1.000e+00
 40 36  4 39 36  3                  315131.2335    0.030   1.000e+00
 40 23 17 39 23 16                  315138.6786    0.030   1.000e+00
 40 23 18 39 23 17                  315138.6786    0.030   1.000e+00
 40 37  4 39 37  3                  315138.6786    0.030   9.130e-02
 40 37  3 39 37  2                  315138.6786    0.030   9.130e-02
 40 22 18 39 22 17                  315153.0390    0.030   1.000e+00
 40 22 19 39 22 18                  315153.0390    0.030   1.000e+00
 40 21 19 39 21 18                  315171.0020    0.030   1.000e+00
 40 21 20 39 21 19                  315171.0020    0.030   1.000e+00
 40 20 21 39 20 20                  315193.3089    0.030   1.000e+00
 40 20 20 39 20 19                  315193.3089    0.030   1.000e+00
 40 19 22 39 19 21                  315220.7497    0.030   1.000e+00
 40 19 21 39 19 20                  315220.7497    0.030   1.000e+00
 40 18 22 39 18 21                  315254.4999    0.030   1.000e+00
 40 18 23 39 18 22                  315254.4999    0.030   1.000e+00
  4  2  3  3  2  2                   31527.2700    0.050   2.669e-08
 40 17 24 39 17 23                  315296.0010    0.030   1.000e+00
 40 17 23 39 17 22                  315296.0010    0.030   1.000e+00
 40 16 25 39 16 24                  315347.1995    0.030   1.000e+00
 40 16 24 39 16 23                  315347.1995    0.030   1.000e+00
 40 15 25 39 15 24                  315410.8377    0.030   1.000e+00
 40 15 26 39 15 25                  315410.8377    0.030   1.000e+00
 40 14 27 39 14 26                  315490.5791    0.030   1.000e+00
 40 14 26 39 14 25                  315490.5791    0.030   1.000e+00
 39  5 35 38  4 34                  315561.8502    0.030   1.000e+00
 40 13 27 39 13 26                  315591.7603    0.030   1.000e+00
 40 13 28 39 13 27                  315591.7603    0.030   1.000e+00
 40 13 27 39 13 26                  315591.7603    0.030   1.000e+00
 40 13 28 39 13 27                  315591.7603    0.030   1.000e+00
 40 12 29 39 12 28                  315722.3083    0.030   1.000e+00
 40 12 28 39 12 27                  315722.3083    0.030   1.000e+00
 40 12 29 39 12 28                  315722.3083    0.030   1.000e+00
 40 12 28 39 12 27                  315722.3083    0.030   1.000e+00
 23 11 12 22 10 13                  315735.3508    0.030   1.000e+00
 23 11 13 22 10 12                  315735.3508    0.030   1.000e+00
 40 11 29 39 11 28                  315894.5019    0.030   1.000e+00
 40 11 30 39 11 29                  315894.5019    0.030   1.000e+00
 28  8 21 27  7 20                  315910.9910    0.030   1.000e+00
 28  8 20 27  7 20                  315913.5920    0.030   1.000e+00
 28  8 21 27  7 21                  315942.8074    0.030   1.000e+00
 28  8 20 27  7 21                  315945.4306    0.030   1.000e+00
 40 10 31 39 10 30                  316127.9125    0.030   1.000e+00
 40 10 30 39 10 29                  316129.2106    0.030   1.000e+00
 63 14 49 62 15 48                  316195.2676    0.030   1.000e+00
 31  6 25 30  5 26                  316255.2345    0.030   1.000e+00
 40  4 36 39  4 35                  316313.5703    0.030   1.000e+00
 40  9 32 39  9 31                  316451.9880    0.030   1.000e+00
 40  9 31 39  9 30                  316470.9306    0.030   1.000e+00
 75 21 54 74 22 53                  316528.9526    0.030   1.000e+00
 40  6 35 39  6 34                  316716.8894    0.030   1.000e+00
 41  2 39 40  3 38                  316806.3992    0.030   1.000e+00
 41  3 39 40  3 38                  316832.1588    0.030   1.000e+00
 41  2 39 40  2 38                  316842.7284    0.030   1.000e+00
 41  3 39 40  2 38                  316868.4790    0.030   1.000e+00
 40  8 33 39  8 32                  316873.1381    0.030   1.000e+00
 40  8 33 39  8 32                  316873.1381    0.030   1.000e+00
 27  3 24 26  2 25                  316943.9160    0.030   1.000e+00
 30  7 24 29  6 23                  316977.2800    0.030   1.000e+00
 40  8 32 39  8 31                  317070.6781    0.030   1.000e+00
 40  8 32 39  8 31                  317070.6781    0.030   1.000e+00
 40  8 32 39  8 31                  317070.6781    0.030   1.000e+00
 30  7 23 29  6 23                  317109.6670    0.030   1.000e+00
 40  7 34 39  7 33                  317182.5923    0.030   1.000e+00
 40  7 34 39  7 33                  317182.5923    0.030   1.000e+00
 70 18 52 69 19 51                  317190.5000    0.030   1.000e+00
 32  5 28 31  4 28                  317253.8783    0.030   1.000e+00
 29  4 25 28  3 26                  317423.6705    0.030   1.000e+00
 20 13  7 19 12  8                  317761.0097    0.030   1.000e+00
 20 13  8 19 12  7                  317761.0097    0.030   1.000e+00
 30  7 24 29  6 24                  318042.0904    0.030   1.000e+00
 30  7 23 29  6 24                  318174.5112    0.030   1.000e+00
 33  6 27 32  5 27                  318413.9008    0.030   1.000e+00
 41  4 37 40  5 36                  318437.4508    0.030   1.000e+00
 40  7 33 39  7 32                  318500.0505    0.030   1.000e+00
 25 10 16 24  9 15                  318578.1585    0.030   1.000e+00
 25 10 15 24  9 16                  318578.1585    0.030   1.000e+00
 42  1 42 41  0 41                  318587.9194    0.030   1.000e+00
 42  0 42 41  0 41                  318587.9194    0.030   2.730e-01
 42  1 42 41  1 41                  318587.9194    0.030   2.730e-01
 42  0 42 41  1 41                  318587.9194    0.030   1.000e+00
 34  6 29 33  5 28                  319033.3713    0.030   1.000e+00
 34  6 29 33  5 28                  319033.3713    0.030   1.000e+00
 32  4 29 31  3 29                  319349.8025    0.030   1.000e+00
 41  3 38 40  4 37                  319351.0514    0.030   1.000e+00
 31  1 30 30  0 30                  319391.5617    0.030   1.000e+00
 31  2 30 30  1 30                  319426.1381    0.030   1.000e+00
 58 11 47 57 12 46                  319633.8479    0.030   1.000e+00
 17 15  3 16 14  2                  319722.3217    0.030   1.000e+00
 17 15  2 16 14  3                  319722.3217    0.030   1.000e+00
 41  4 38 40  4 37                  319772.7440    0.030   1.000e+00
 41  3 38 40  3 37                  319922.3010    0.030   1.000e+00
 51  8 43 50  9 42                  319926.2195    0.030   1.000e+00
 45  6 39 44  7 38                  320027.3023    0.030   1.000e+00
 40  5 35 39  5 34                  320259.7893    0.030   1.000e+00
 48  7 41 47  8 40                  320313.3192    0.030   1.000e+00
 41  4 38 40  3 37                  320344.0201    0.030   1.000e+00
 67 16 51 66 17 50                  320576.1704    0.030   1.000e+00
 67 16 51 66 17 50                  320576.1704    0.030   1.000e+00
 22 12 10 21 11 11                  320695.7015    0.030   1.000e+00
 22 12 11 21 11 10                  320695.7015    0.030   1.000e+00
 40  6 34 39  6 33                  320754.6365    0.030   1.000e+00
 60 12 48 59 13 47                  320827.0798    0.030   1.000e+00
 31  5 26 30  4 27                  321139.5214    0.030   1.000e+00
 27  9 19 26  8 18                  321277.1494    0.030   1.000e+00
 27  9 18 26  8 19                  321278.0465    0.030   1.000e+00
 42  1 41 41  2 40                  321451.6605    0.030   1.000e+00
 42  1 41 41  1 40                  321452.4397    0.030   1.000e+00
 42  2 41 41  2 40                  321452.4397    0.030   1.000e+00
 42  2 41 41  1 40                  321453.2085    0.030   1.000e+00
 40  5 36 39  4 35                  321546.9044    0.030   1.000e+00
 24  4 20 24  3 21                   32190.0900    0.050   4.590e-07
 26  5 22 25  2 23                  322027.6984    0.030   1.000e+00
 74 20 54 73 21 53                  322027.6984    0.030   5.622e-01
 32  6 27 31  5 27                  322270.6202    0.030   1.000e+00
 35  5 30 34  4 30                  322529.9314    0.030   1.000e+00
 41  5 37 40  5 36                  322542.1188    0.030   1.000e+00
 54  9 45 53 10 44                  322632.7686    0.030   1.000e+00
 19 14  5 18 13  6                  322685.8514    0.030   1.000e+00
 19 14  6 18 13  5                  322685.8514    0.030   1.000e+00
 34  4 30 33  3 30                  322785.8081    0.030   1.000e+00
 69 17 52 68 18 51                  322876.3717    0.030   1.000e+00
 69 17 52 68 18 51                  322876.3717    0.030   1.000e+00
 41 30 11 40 30 10                  322956.3411    0.030   8.752e-01
 41 30 12 40 30 11                  322956.3411    0.030   8.752e-01
 41 29 13 40 29 12                  322956.3411    0.030   1.000e+00
 41 29 12 40 29 11                  322956.3411    0.030   1.000e+00
 41 28 14 40 28 13                  322957.7987    0.030   1.000e+00
 41 28 13 40 28 12                  322957.7987    0.030   1.000e+00
 41 32  9 40 32  8                  322960.1763    0.030   1.000e+00
 41 32 10 40 32  9                  322960.1763    0.030   1.000e+00
 41 27 15 40 27 14                  322961.1256    0.030   1.000e+00
 41 27 14 40 27 13                  322961.1256    0.030   1.000e+00
 41 33  9 40 33  8                  322963.9781    0.030   1.000e+00
 41 33  8 40 33  7                  322963.9781    0.030   1.000e+00
 41 26 15 40 26 14                  322966.2179    0.030   1.000e+00
 41 26 16 40 26 15                  322966.2179    0.030   1.000e+00
 41 34  7 40 34  6                  322968.7646    0.030   1.000e+00
 41 34  8 40 34  7                  322968.7646    0.030   1.000e+00
 41 25 16 40 25 15                  322973.4815    0.030   1.000e+00
 41 25 17 40 25 16                  322973.4815    0.030   1.000e+00
 41 35  7 40 35  6                  322974.4921    0.030   1.000e+00
 41 35  6 40 35  5                  322974.4921    0.030   1.000e+00
 41 36  6 40 36  5                  322980.9804    0.030   1.000e+00
 41 36  5 40 36  4                  322980.9804    0.030   1.000e+00
 41 37  4 40 37  3                  322988.4647    0.030   1.000e+00
 41 37  5 40 37  4                  322988.4647    0.030   1.000e+00
 41 23 19 40 23 18                  322995.7409    0.030   1.000e+00
 41 23 18 40 23 17                  322995.7409    0.030   1.000e+00
 41 38  4 40 38  3                  322995.7409    0.030   8.070e-02
 41 38  3 40 38  2                  322995.7409    0.030   8.070e-02
 41 22 20 40 22 19                  323011.6110    0.030   1.000e+00
 41 22 19 40 22 18                  323011.6110    0.030   1.000e+00
 41 21 20 40 21 19                  323031.3271    0.030   1.000e+00
 41 21 21 40 21 20                  323031.3271    0.030   1.000e+00
 41 20 22 40 20 21                  323055.6778    0.030   1.000e+00
 41 20 21 40 20 20                  323055.6778    0.030   1.000e+00
 41 19 22 40 19 21                  323085.5808    0.030   1.000e+00
 41 19 23 40 19 22                  323085.5808    0.030   1.000e+00
 41 18 23 40 18 22                  323122.2378    0.030   1.000e+00
 41 18 24 40 18 23                  323122.2378    0.030   1.000e+00
 41 17 24 40 17 23                  323167.2218    0.030   1.000e+00
 41 17 25 40 17 24                  323167.2218    0.030   1.000e+00
 41 16 25 40 16 24                  323222.6705    0.030   1.000e+00
 41 16 26 40 16 25                  323222.6705    0.030   1.000e+00
 41 15 26 40 15 25                  323291.4905    0.030   1.000e+00
 41 15 27 40 15 26                  323291.4905    0.030   1.000e+00
 41 14 27 40 14 26                  323377.6605    0.030   1.000e+00
 41 14 28 40 14 27                  323377.6605    0.030   1.000e+00
 41 13 29 40 13 28                  323487.0791    0.030   1.000e+00
 41 13 28 40 13 27                  323487.0791    0.030   1.000e+00
 41 13 29 40 13 28                  323487.0791    0.030   1.000e+00
 41 13 28 40 13 27                  323487.0791    0.030   1.000e+00
 24 11 14 23 10 13                  323592.0022    0.030   1.000e+00
 24 11 13 23 10 14                  323592.0022    0.030   1.000e+00
 29  8 22 28  7 21                  323611.4050    0.030   1.000e+00
 35  6 30 34  5 29                  323613.3506    0.030   1.000e+00
 35  6 30 34  5 29                  323613.3506    0.030   1.000e+00
 29  8 21 28  7 21                  323615.8992    0.030   1.000e+00
 41 12 30 40 12 29                  323628.2570    0.030   1.000e+00
 41 12 29 40 12 28                  323628.2570    0.030   1.000e+00
 41 12 30 40 12 29                  323628.2570    0.030   1.000e+00
 41 12 29 40 12 28                  323628.2570    0.030   1.000e+00
 29  8 22 28  7 22                  323663.5305    0.030   1.000e+00
 29  8 21 28  7 22                  323668.0920    0.030   1.000e+00
 41  4 37 40  4 36                  323670.7038    0.030   1.000e+00
 87 26 62 87 25 63                  323694.0956    0.030   1.000e+00
 87 26 61 87 25 62                  323694.0956    0.030   1.000e+00
 41 11 31 40 11 30                  323814.6430    0.030   1.000e+00
 41 11 30 40 11 29                  323814.6430    0.030   1.000e+00
 85 26 60 85 25 61                  323951.2795    0.030   1.000e+00
 85 26 59 85 25 60                  323951.2795    0.030   1.000e+00
 41 10 32 40 10 31                  324067.6298    0.030   1.000e+00
 41 10 31 40 10 30                  324069.7701    0.030   1.000e+00
 31  7 25 30  6 24                  324185.3902    0.030   1.000e+00
 32  2 30 31  1 30                  324202.6476    0.030   1.000e+00
 42  2 40 41  3 39                  324333.2830    0.030   1.000e+00
 42  3 40 41  3 39                  324351.5078    0.030   1.000e+00
 42  2 40 41  2 39                  324359.0396    0.030   1.000e+00
 42  3 40 41  2 39                  324377.2108    0.030   1.000e+00
 31  7 24 30  6 24                  324390.5523    0.030   1.000e+00
 41  9 33 40  9 32                  324417.4886    0.030   1.000e+00
 41  9 32 40  9 31                  324445.7000    0.030   1.000e+00
 41  6 36 40  6 35                  324487.1604    0.030   1.000e+00
 16 16  1 15 15  0                  324634.4137    0.030   1.000e+00
 16 16  0 15 15  1                  324634.4137    0.030   1.000e+00
 32  3 30 31  2 30                  324671.1314    0.030   1.000e+00
 34  6 28 33  5 28                  324699.0801    0.030   1.000e+00
 41  8 34 40  8 33                  324856.9906    0.030   1.000e+00
 41  8 34 40  8 33                  324856.9906    0.030   1.000e+00
 76 26 50 76 25 51                  324888.0269    0.030   1.000e+00
 76 26 51 76 25 52                  324888.0269    0.030   1.000e+00
 43  5 38 42  6 37                  324961.3352    0.030   1.000e+00
 43  5 38 42  6 37                  324961.3352    0.030   1.000e+00
 75 26 50 75 25 51                  324971.9293    0.030   1.000e+00
 75 26 49 75 25 50                  324971.9293    0.030   1.000e+00
 74 26 48 74 25 49                  325052.2395    0.030   1.000e+00
 74 26 49 74 25 50                  325052.2395    0.030   1.000e+00
 41  7 35 40  7 34                  325116.4571    0.030   1.000e+00
 41  7 35 40  7 34                  325116.4571    0.030   1.000e+00
 73 26 47 73 25 48                  325128.9540    0.030   1.000e+00
 73 26 48 73 25 49                  325128.9540    0.030   1.000e+00
 41  8 33 40  8 32                  325132.0183    0.030   1.000e+00
 41  8 33 40  8 32                  325132.0183    0.030   1.000e+00
 41  8 33 40  8 32                  325132.0183    0.030   1.000e+00
 72 26 46 72 25 47                  325202.4013    0.030   1.000e+00
 72 26 47 72 25 48                  325202.4013    0.030   1.000e+00
 71 26 46 71 25 47                  325272.3539    0.030   1.000e+00
 71 26 45 71 25 46                  325272.3539    0.030   1.000e+00
 32  6 26 31  5 27                  325335.4996    0.030   1.000e+00
 70 26 44 70 25 45                  325339.2367    0.030   1.000e+00
 70 26 45 70 25 46                  325339.2367    0.030   1.000e+00
 69 26 43 69 25 44                  325402.7607    0.030   1.000e+00
 69 26 44 69 25 45                  325402.7607    0.030   1.000e+00
 68 26 43 68 25 44                  325463.3599    0.030   1.000e+00
 68 26 42 68 25 43                  325463.3599    0.030   1.000e+00
 67 26 42 67 25 43                  325520.9138    0.030   1.000e+00
 67 26 41 67 25 42                  325520.9138    0.030   1.000e+00
 66 26 40 66 25 41                  325575.6798    0.030   1.000e+00
 66 26 41 66 25 42                  325575.6798    0.030   1.000e+00
 21 13  9 20 12  8                  325635.8672    0.030   1.000e+00
 21 13  8 20 12  9                  325635.8672    0.030   1.000e+00
 63 26 38 63 25 39                  325723.4256    0.030   1.000e+00
 63 26 37 63 25 38                  325723.4256    0.030   1.000e+00
 31  7 25 30  6 25                  325727.8342    0.030   1.000e+00
 62 26 37 62 25 38                  325767.4848    0.030   1.000e+00
 62 26 36 62 25 37                  325767.4848    0.030   1.000e+00
 61 26 35 61 25 36                  325809.1932    0.030   1.000e+00
 61 26 36 61 25 37                  325809.1932    0.030   1.000e+00
 60 26 34 60 25 35                  325848.4720    0.030   1.000e+00
 60 26 35 60 25 36                  325848.4720    0.030   1.000e+00
 59 26 33 59 25 34                  325885.4608    0.030   1.000e+00
 59 26 34 59 25 35                  325885.4608    0.030   1.000e+00
 58 26 32 58 25 33                  325920.2227    0.030   1.000e+00
 58 26 33 58 25 34                  325920.2227    0.030   1.000e+00
 31  7 24 30  6 25                  325933.0392    0.030   1.000e+00
 57 26 32 57 25 33                  325952.9306    0.030   1.000e+00
 57 26 31 57 25 32                  325952.9306    0.030   1.000e+00
 56 26 30 56 25 31                  325983.5043    0.030   1.000e+00
 56 26 31 56 25 32                  325983.5043    0.030   1.000e+00
 55 26 30 55 25 31                  326012.1611    0.030   1.000e+00
 55 26 29 55 25 30                  326012.1611    0.030   1.000e+00
 54 26 28 54 25 29                  326038.8800    0.030   1.000e+00
 54 26 29 54 25 30                  326038.8800    0.030   1.000e+00
 53 26 27 53 25 28                  326063.7720    0.030   1.000e+00
 53 26 28 53 25 29                  326063.7720    0.030   1.000e+00
 52 26 27 52 25 28                  326086.9486    0.030   1.000e+00
 52 26 26 52 25 27                  326086.9486    0.030   1.000e+00
 33  3 30 32  2 30                  326089.0893    0.030   1.000e+00
 51 26 26 51 25 27                  326108.3881    0.030   1.000e+00
 51 26 25 51 25 26                  326108.3881    0.030   1.000e+00
 43  1 43 42  0 42                  326112.2984    0.030   1.000e+00
 43  0 43 42  0 42                  326112.2984    0.030   2.726e-01
 43  1 43 42  1 42                  326112.2984    0.030   2.726e-01
 43  0 43 42  1 42                  326112.2984    0.030   1.000e+00
 50 26 24 50 25 25                  326128.2593    0.030   1.000e+00
 50 26 25 50 25 26                  326128.2593    0.030   1.000e+00
 49 26 23 49 25 24                  326146.5455    0.030   1.000e+00
 49 26 24 49 25 25                  326146.5455    0.030   1.000e+00
 48 26 23 48 25 24                  326163.3809    0.030   1.000e+00
 48 26 22 48 25 23                  326163.3809    0.030   1.000e+00
 47 26 21 47 25 22                  326178.7783    0.030   1.000e+00
 47 26 22 47 25 23                  326178.7783    0.030   1.000e+00
 46 26 20 46 25 21                  326192.8613    0.030   1.000e+00
 46 26 21 46 25 22                  326192.8613    0.030   1.000e+00
 45 26 19 45 25 20                  326205.6195    0.030   1.000e+00
 45 26 20 45 25 21                  326205.6195    0.030   1.000e+00
 44 26 19 44 25 20                  326217.1601    0.030   1.000e+00
 44 26 18 44 25 19                  326217.1601    0.030   1.000e+00
 43 26 17 43 25 18                  326227.5788    0.030   1.000e+00
 43 26 18 43 25 19                  326227.5788    0.030   1.000e+00
 41 26 16 41 25 17                  326245.1105    0.030   1.000e+00
 41 26 15 41 25 16                  326245.1105    0.030   1.000e+00
 40 26 14 40 25 15                  326252.3428    0.030   1.000e+00
 40 26 15 40 25 16                  326252.3428    0.030   1.000e+00
 39 26 14 39 25 15                  326258.6805    0.030   1.000e+00
 39 26 13 39 25 14                  326258.6805    0.030   1.000e+00
 38 26 12 38 25 13                  326264.1414    0.030   1.000e+00
 38 26 13 38 25 14                  326264.1414    0.030   1.000e+00
 37 26 11 37 25 12                  326268.7025    0.030   1.000e+00
 37 26 12 37 25 13                  326268.7025    0.030   1.000e+00
 36 26 10 36 25 11                  326272.6504    0.030   1.000e+00
 36 26 11 36 25 12                  326272.6504    0.030   1.000e+00
 35 26  9 35 25 10                  326275.7803    0.030   1.000e+00
 35 26 10 35 25 11                  326275.7803    0.030   1.000e+00
 34 26  8 34 25  9                  326278.2518    0.030   1.000e+00
 34 26  9 34 25 10                  326278.2518    0.030   1.000e+00
 26 10 17 25  9 16                  326411.0694    0.030   1.000e+00
 26 10 16 25  9 17                  326411.0694    0.030   1.000e+00
 33  5 29 32  4 29                  326689.1103    0.030   1.000e+00
 41  7 34 40  7 33                  326781.0367    0.030   1.000e+00
 42  4 38 41  5 37                  326932.6504    0.030   1.000e+00
 42  3 39 41  4 38                  326985.5424    0.030   1.000e+00
 42  4 39 41  4 38                  327295.4105    0.030   1.000e+00
 42  3 39 41  3 38                  327407.2408    0.030   1.000e+00
 18 15  4 17 14  3                  327604.1671    0.030   1.000e+00
 18 15  3 17 14  4                  327604.1671    0.030   1.000e+00
 42  4 39 41  3 38                  327717.1026    0.030   1.000e+00
 41  5 37 40  4 36                  327775.4775    0.030   1.000e+00
 41  5 36 40  5 35                  327855.6987    0.030   1.000e+00
 36  6 31 35  5 30                  327994.6821    0.030   1.000e+00
 36  6 31 35  5 30                  327994.6821    0.030   1.000e+00
 59 11 48 58 12 47                  328343.4624    0.030   1.000e+00
 23 12 11 22 11 12                  328562.1702    0.030   1.000e+00
 23 12 12 22 11 11                  328562.1702    0.030   1.000e+00
 68 16 52 67 17 51                  328698.7377    0.030   1.000e+00
 68 16 52 67 17 51                  328698.7377    0.030   1.000e+00
 57 10 47 56 11 46                  328842.1002    0.030   1.000e+00
 41  6 35 40  6 34                  328934.8095    0.030   1.000e+00
 43  1 42 42  2 41                  328973.3050    0.030   1.000e+00
 43  2 42 42  1 41                  328974.2772    0.030   1.000e+00
 28  9 20 27  8 19                  329063.5122    0.030   1.000e+00
 28  9 19 27  8 20                  329065.0127    0.030   1.000e+00
 61 12 49 60 13 48                  329304.6879    0.030   1.000e+00
 33  4 30 32  3 30                  329589.6533    0.030   1.000e+00
 32  1 31 31  0 31                  329834.8850    0.030   1.000e+00
 32  2 31 31  1 31                  329858.9660    0.030   1.000e+00
 40 35  6 40 34  7                  441125.3088    0.060   1.000e+00
 40 35  5 40 34  6                  441125.3088    0.060   1.000e+00
 56 15 41 55 15 40                  441454.8282    0.060   1.000e+00
 56 15 42 55 15 41                  441454.8282    0.060   1.000e+00
 46  8 38 45  7 38                  441492.0152    0.060   1.000e+00
 58  2 57 57  1 56                  441543.6722    0.060   1.000e+00
 58  1 57 57  1 56                  441543.6722    0.060   2.923e-01
 58  2 57 57  2 56                  441543.6722    0.060   2.923e-01
 58  1 57 57  2 56                  441543.6722    0.060   1.000e+00
 55  7 49 54  6 48                  441554.8842    0.060   1.000e+00
 56 14 43 55 14 42                  441688.1122    0.060   1.000e+00
 56 14 42 55 14 41                  441688.1122    0.060   1.000e+00
 26 19  8 25 18  7                  441799.6457    0.060   1.000e+00
 26 19  7 25 18  8                  441799.6457    0.060   1.000e+00
 56 13 44 55 13 43                  441987.7254    0.060   1.000e+00
 56 13 43 55 13 42                  441987.7254    0.060   1.000e+00
 56 13 44 55 13 43                  441987.7254    0.060   1.000e+00
 56 13 43 55 13 42                  441987.7254    0.060   1.000e+00
 45  6 40 44  5 40                  442089.6163    0.060   1.000e+00
 41 10 32 40  9 31                  442398.7328    0.060   1.000e+00
 56  6 50 55  6 49                  442439.1179    0.060   1.000e+00
 41 10 32 40  9 32                  442452.4501    0.060   1.000e+00
 43  9 35 42  8 34                  442457.6465    0.060   8.350e-01
 41 10 31 40  9 32                  442457.6465    0.060   1.000e+00
 57  4 53 56  5 52                  442669.7552    0.060   1.000e+00
 31 16 15 30 15 16                  442715.2544    0.060   1.000e+00
 31 16 16 30 15 15                  442715.2544    0.060   1.000e+00
 56 11 46 55 11 45                  442901.8329    0.060   1.000e+00
 56 11 45 55 11 44                  442965.3023    0.060   1.000e+00
 56  8 49 55  8 48                  443164.5614    0.060   1.000e+00
 56  8 49 55  8 48                  443164.5614    0.060   1.000e+00
 36 13 24 35 12 23                  443316.5755    0.060   1.000e+00
 36 13 23 35 12 23                  443316.5755    0.060   2.157e-01
 36 13 23 35 12 24                  443316.5755    0.060   1.000e+00
 36 13 24 35 12 24                  443316.5755    0.060   2.157e-01
 23 21  2 22 20  3                  443750.4740    0.060   1.000e+00
 23 21  3 22 20  2                  443750.4740    0.060   1.000e+00
 28 18 10 27 17 11                  444743.9673    0.060   1.000e+00
 28 18 11 27 17 10                  444743.9673    0.060   1.000e+00
 28 18 10 27 17 11                  444743.9673    0.060   1.000e+00
 28 18 11 27 17 10                  444743.9673    0.060   1.000e+00
 33 15 18 32 14 19                  445586.0014    0.060   1.000e+00
 33 15 19 32 14 18                  445586.0014    0.060   1.000e+00
 38 12 27 37 11 26                  445911.8536    0.060   1.000e+00
 38 12 26 37 11 27                  445911.8536    0.060   1.000e+00
 59  1 59 58  0 58                  446220.6208    0.060   1.000e+00
 59  0 59 58  0 58                  446220.6208    0.060   2.686e-01
 59  1 59 58  1 58                  446220.6208    0.060   2.686e-01
 59  0 59 58  1 58                  446220.6208    0.060   1.000e+00
 25 20  5 24 19  6                  446716.7115    0.060   1.000e+00
 25 20  6 24 19  5                  446716.7115    0.060   1.000e+00
 56  7 49 55  7 48                  447178.8708    0.060   1.000e+00
 56  7 49 55  7 48                  447178.8708    0.060   1.000e+00
 47  8 39 46  7 39                  447226.2068    0.060   1.000e+00
 58  3 55 57  4 54                  447245.6610    0.060   1.000e+00
 58  3 55 57  3 54                  447247.5779    0.060   1.000e+00
 58  4 55 57  4 54                  447247.5779    0.060   1.000e+00
 58  4 55 57  3 54                  447249.3152    0.060   1.000e+00
 56  7 50 55  6 49                  447489.2553    0.060   1.000e+00
 30 17 14 29 16 13                  447669.3347    0.060   1.000e+00
 30 17 13 29 16 14                  447669.3347    0.060   1.000e+00
 30 17 14 29 16 13                  447669.3347    0.060   1.000e+00
 30 17 13 29 16 14                  447669.3347    0.060   1.000e+00
 45  5 41 44  4 41                  448165.3996    0.060   1.000e+00
 40 11 29 39 10 29                  448232.5355    0.060   2.396e-01
 40 11 30 39 10 29                  448232.5355    0.060   1.000e+00
 40 11 29 39 10 30                  448234.6332    0.060   1.000e+00
 40 11 30 39 10 30                  448234.6332    0.060   2.396e-01
 57 34 23 56 34 22                  448248.4887    0.060   1.000e+00
 57 34 24 56 34 23                  448248.4887    0.060   1.000e+00
 57 35 22 56 35 21                  448248.4887    0.060   9.012e-01
 57 35 23 56 35 22                  448248.4887    0.060   9.012e-01
 57 33 25 56 33 24                  448250.6547    0.060   1.000e+00
 57 33 24 56 33 23                  448250.6547    0.060   1.000e+00
 57 31 26 56 31 25                  448262.4252    0.060   1.000e+00
 57 31 27 56 31 26                  448262.4252    0.060   1.000e+00
 57 39 18 56 39 17                  448265.5797    0.060   1.000e+00
 57 39 19 56 39 18                  448265.5797    0.060   1.000e+00
 57 41 16 56 41 15                  448283.1264    0.060   1.000e+00
 57 41 17 56 41 16                  448283.1264    0.060   1.000e+00
 57 29 28 56 29 27                  448285.5270    0.060   1.000e+00
 57 29 29 56 29 28                  448285.5270    0.060   1.000e+00
 57 28 30 56 28 29                  448302.2215    0.060   1.000e+00
 57 28 29 56 28 28                  448302.2215    0.060   1.000e+00
 57 27 31 56 27 30                  448322.9601    0.060   1.000e+00
 57 27 30 56 27 29                  448322.9601    0.060   1.000e+00
 57 26 32 56 26 31                  448348.2245    0.060   1.000e+00
 57 26 31 56 26 30                  448348.2245    0.060   1.000e+00
 35 14 22 34 13 22                  448399.0365    0.060   2.099e-01
 35 14 21 34 13 21                  448399.0365    0.060   2.099e-01
 35 14 21 34 13 22                  448399.0365    0.060   1.000e+00
 35 14 22 34 13 21                  448399.0365    0.060   1.000e+00
 57 24 33 56 24 32                  448415.6028    0.060   1.000e+00
 57 24 34 56 24 33                  448415.6028    0.060   1.000e+00
 57 22 35 56 22 34                  448511.6728    0.060   1.000e+00
 57 22 36 56 22 35                  448511.6728    0.060   1.000e+00
 49  7 42 48  6 42                  448556.3659    0.060   1.000e+00
 57 21 36 56 21 35                  448573.9906    0.060   1.000e+00
 57 21 37 56 21 36                  448573.9906    0.060   1.000e+00
 57  7 51 56  7 50                  448635.8956    0.060   1.000e+00
 57  7 51 56  7 50                  448635.8956    0.060   1.000e+00
 22 22  1 21 21  0                  448654.7029    0.060   1.000e+00
 22 22  0 21 21  1                  448654.7029    0.060   1.000e+00
 57 19 38 56 19 37                  448737.1477    0.060   1.000e+00
 57 19 39 56 19 38                  448737.1477    0.060   1.000e+00
 56  8 48 55  8 47                  448757.2986    0.060   1.000e+00
 56  8 48 55  8 47                  448757.2986    0.060   1.000e+00
 49  8 42 48  7 41                  448786.3567    0.060   1.000e+00
 57 18 39 56 18 38                  448844.2311    0.060   1.000e+00
 57 18 40 56 18 39                  448844.2311    0.060   1.000e+00
 57 17 41 56 17 40                  448973.8588    0.060   1.000e+00
 57 17 40 56 17 39                  448973.8588    0.060   1.000e+00
 59  2 58 58  1 57                  449029.5015    0.060   1.000e+00
 59  1 58 58  1 57                  449029.5015    0.060   2.917e-01
 59  2 58 58  2 57                  449029.5015    0.060   2.917e-01
 59  1 58 58  2 57                  449029.5015    0.060   1.000e+00
 57 16 42 56 16 41                  449132.6087    0.060   1.000e+00
 57 16 41 56 16 40                  449132.6087    0.060   1.000e+00
 57 15 43 56 15 42                  449329.0546    0.060   1.000e+00
 57 15 42 56 15 41                  449329.0546    0.060   1.000e+00
 44  9 36 43  8 35                  449462.3799    0.060   1.000e+00
 57 14 43 56 14 42                  449576.4764    0.060   1.000e+00
 57 14 44 56 14 43                  449576.4764    0.060   1.000e+00
 27 19  8 26 18  9                  449671.0183    0.060   1.000e+00
 27 19  9 26 18  8                  449671.0183    0.060   1.000e+00
 57  6 51 56  6 50                  449720.7279    0.060   1.000e+00
 44  9 35 43  8 35                  449732.5378    0.060   1.000e+00
 57 13 44 56 13 43                  449894.8323    0.060   1.000e+00
 57 13 45 56 13 44                  449894.8323    0.060   1.000e+00
 57 13 44 56 13 43                  449894.8323    0.060   1.000e+00
 57 13 45 56 13 44                  449894.8323    0.060   1.000e+00
 42 10 33 41  9 32                  449963.3767    0.060   1.000e+00
 42 10 32 41  9 32                  449972.0680    0.060   1.000e+00
 42 10 33 41  9 33                  450044.9724    0.060   1.000e+00
 42 10 32 41  9 33                  450053.9624    0.060   1.000e+00
 58  4 54 57  5 53                  450151.5218    0.060   1.000e+00
 58  5 54 57  4 53                  450215.9654    0.060   1.000e+00
 32 16 16 31 15 17                  450567.7456    0.060   1.000e+00
 32 16 17 31 15 16                  450567.7456    0.060   1.000e+00
 57  8 50 56  8 49                  450854.1065    0.060   1.000e+00
 57  8 50 56  8 49                  450854.1065    0.060   1.000e+00
 37 13 24 36 12 25                  451116.7836    0.060   1.000e+00
 37 13 25 36 12 24                  451116.7836    0.060   1.000e+00
 24 21  3 23 20  4                  451627.8979    0.060   1.000e+00
 24 21  4 23 20  3                  451627.8979    0.060   1.000e+00
 29 18 12 28 17 11                  452609.9360    0.060   1.000e+00
 29 18 11 28 17 12                  452609.9360    0.060   1.000e+00
 29 18 12 28 17 11                  452609.9360    0.060   1.000e+00
 29 18 11 28 17 12                  452609.9360    0.060   1.000e+00
 58  5 53 57  5 52                  453305.3661    0.060   1.000e+00
 34 15 19 33 14 20                  453425.6611    0.060   1.000e+00
 34 15 20 33 14 19                  453425.6611    0.060   1.000e+00
 58  6 53 57  5 52                  453651.5159    0.060   1.000e+00
 39 12 27 38 11 28                  453669.6686    0.060   1.000e+00
 39 12 28 38 11 27                  453669.6686    0.060   1.000e+00
 57  7 51 56  6 50                  453685.8441    0.060   1.000e+00
 60  0 60 59  0 59                  453707.4914    0.060   2.684e-01
 60  1 60 59  1 59                  453707.4914    0.060   2.684e-01
 60  1 60 59  0 59                  453707.4914    0.060   1.000e+00
 60  0 60 59  1 59                  453707.4914    0.060   1.000e+00
 39 36  4 39 35  5                  453855.0315    0.060   1.000e+00
 39 36  3 39 35  4                  453855.0315    0.060   1.000e+00
 40 36  4 40 35  5                  453861.7319    0.060   1.000e+00
 40 36  5 40 35  6                  453861.7319    0.060   1.000e+00
 41 36  6 41 35  7                  453868.1107    0.060   1.000e+00
 41 36  5 41 35  6                  453868.1107    0.060   1.000e+00
 42 36  6 42 35  7                  453874.8622    0.060   1.000e+00
 42 36  7 42 35  8                  453874.8622    0.060   1.000e+00
 43 36  8 43 35  9                  453881.0020    0.060   1.000e+00
 43 36  7 43 35  8                  453881.0020    0.060   1.000e+00
 44 36  9 44 35 10                  453887.1870    0.060   1.000e+00
 44 36  8 44 35  9                  453887.1870    0.060   1.000e+00
 45 36 10 45 35 11                  453893.2244    0.060   1.000e+00
 45 36  9 45 35 10                  453893.2244    0.060   1.000e+00
 46 36 11 46 35 12                  453899.0375    0.060   1.000e+00
 46 36 10 46 35 11                  453899.0375    0.060   1.000e+00
 47 36 11 47 35 12                  453904.4499    0.060   1.000e+00
 47 36 12 47 35 13                  453904.4499    0.060   1.000e+00
 69 36 34 69 35 35                  453914.4734    0.060   4.837e-01
 69 36 33 69 35 34                  453914.4734    0.060   4.837e-01
 49 36 14 49 35 15                  453914.4734    0.060   1.000e+00
 51 36 16 51 35 17                  453923.4725    0.060   1.000e+00
 51 36 15 51 35 16                  453923.4725    0.060   1.000e+00
 52 36 17 52 35 18                  453927.2779    0.060   1.000e+00
 52 36 16 52 35 17                  453927.2779    0.060   1.000e+00
 54 36 19 54 35 20                  453934.0553    0.060   1.000e+00
 54 36 18 54 35 19                  453934.0553    0.060   1.000e+00
 65 36 29 65 35 30                  453934.0553    0.060   6.468e-01
 65 36 30 65 35 31                  453934.0553    0.060   6.468e-01
 57  7 50 56  7 49                  454550.9667    0.060   1.000e+00
 57  7 50 56  7 49                  454550.9667    0.060   1.000e+00
 45  3 42 44  2 42                  454562.1749    0.060   1.000e+00
 26 20  7 25 19  6                  454590.6621    0.060   1.000e+00
 26 20  6 25 19  7                  454590.6621    0.060   1.000e+00
 57  9 48 56  9 47                  454663.8838    0.060   1.000e+00
 45  4 42 44  3 42                  454673.0635    0.060   1.000e+00
 59  3 56 58  4 55                  454722.5577    0.060   1.000e+00
 59  3 56 58  3 55                  454723.9271    0.060   1.000e+00
 59  4 56 58  4 55                  454723.9271    0.060   1.000e+00
 59  4 56 58  3 55                  454725.1827    0.060   1.000e+00
 44  2 43 43  1 43                  454733.2909    0.060   1.000e+00
 44  1 43 43  0 43                  454733.2909    0.060   1.000e+00
 46  8 39 45  7 39                  454741.4004    0.060   1.000e+00
 51  8 44 50  7 43                  455449.8373    0.060   1.000e+00
 31 17 14 30 16 15                  455528.1191    0.060   1.000e+00
 31 17 15 30 16 14                  455528.1191    0.060   1.000e+00
 31 17 14 30 16 15                  455528.1191    0.060   1.000e+00
 31 17 15 30 16 14                  455528.1191    0.060   1.000e+00
 41 11 31 40 10 30                  455917.8708    0.060   1.000e+00
 41 11 30 40 10 30                  455917.8708    0.060   2.425e-01
 41 11 30 40 10 31                  455921.3584    0.060   1.000e+00
 41 11 31 40 10 31                  455921.3584    0.060   2.425e-01
 58 34 24 57 34 23                  456055.6671    0.060   1.000e+00
 58 34 25 57 34 24                  456055.6671    0.060   1.000e+00
 58 33 26 57 33 25                  456058.7492    0.060   1.000e+00
 58 33 25 57 33 24                  456058.7492    0.060   1.000e+00
 58 38 21 57 38 20                  456064.0404    0.060   5.339e-01
 58 38 20 57 38 19                  456064.0404    0.060   5.339e-01
 58 32 27 57 32 26                  456064.0404    0.060   1.000e+00
 58 32 26 57 32 25                  456064.0404    0.060   1.000e+00
 58 31 27 57 31 26                  456071.9155    0.060   1.000e+00
 58 31 28 57 31 27                  456071.9155    0.060   1.000e+00
 58 30 28 57 30 27                  456082.9919    0.060   1.000e+00
 58 30 29 57 30 28                  456082.9919    0.060   1.000e+00
 58 29 30 57 29 29                  456097.3369    0.060   1.000e+00
 58 29 29 57 29 28                  456097.3369    0.060   1.000e+00
 58 28 30 57 28 29                  456115.3837    0.060   1.000e+00
 58 28 31 57 28 30                  456115.3837    0.060   1.000e+00
 58 27 31 57 27 30                  456137.6000    0.060   1.000e+00
 58 27 32 57 27 31                  456137.6000    0.060   1.000e+00
 58  7 52 57  7 51                  456147.3014    0.060   1.000e+00
 58  7 52 57  7 51                  456147.3014    0.060   1.000e+00
 58 26 33 57 26 32                  456164.7926    0.060   1.000e+00
 58 26 32 57 26 31                  456164.7926    0.060   1.000e+00
 58 25 33 57 25 32                  456197.4225    0.060   1.000e+00
 58 25 34 57 25 33                  456197.4225    0.060   1.000e+00
 36 14 23 35 13 22                  456219.7979    0.060   1.000e+00
 36 14 22 35 13 23                  456219.7979    0.060   1.000e+00
 58 24 35 57 24 34                  456236.5930    0.060   1.000e+00
 58 24 34 57 24 33                  456236.5930    0.060   1.000e+00
 58 23 36 57 23 35                  456283.1036    0.060   1.000e+00
 58 23 35 57 23 34                  456283.1036    0.060   1.000e+00
 45  9 37 44  8 36                  456300.0766    0.060   1.000e+00
 58 22 36 57 22 35                  456338.4897    0.060   1.000e+00
 58 22 37 57 22 36                  456338.4897    0.060   1.000e+00
 58 21 38 57 21 37                  456404.4803    0.060   1.000e+00
 58 21 37 57 21 36                  456404.4803    0.060   1.000e+00
 58 20 39 57 20 38                  456483.0680    0.060   1.000e+00
 58 20 38 57 20 37                  456483.0680    0.060   1.000e+00
 60  2 59 59  1 58                  456512.7238    0.060   1.000e+00
 60  1 59 59  1 58                  456512.7238    0.060   2.911e-01
 60  2 59 59  2 58                  456512.7238    0.060   2.911e-01
 60  1 59 59  2 58                  456512.7238    0.060   1.000e+00
 23 22  2 22 21  1                  456533.9416    0.060   1.000e+00
 23 22  1 22 21  2                  456533.9416    0.060   1.000e+00
 58 19 39 57 19 38                  456577.1622    0.060   1.000e+00
 58 19 40 57 19 39                  456577.1622    0.060   1.000e+00
 58 18 40 57 18 39                  456690.3703    0.060   1.000e+00
 58 18 41 57 18 40                  456690.3703    0.060   1.000e+00
 45  9 36 44  8 36                  456693.0006    0.060   1.000e+00
 57  8 49 56  8 48                  456793.3916    0.060   1.000e+00
 57  8 49 56  8 48                  456793.3916    0.060   1.000e+00
 58 17 42 57 17 41                  456827.4350    0.060   1.000e+00
 58 17 41 57 17 40                  456827.4350    0.060   1.000e+00
 58  6 52 57  6 51                  457020.9921    0.060   1.000e+00
 58 15 43 57 15 42                  457203.0923    0.060   1.000e+00
 58 15 44 57 15 43                  457203.0923    0.060   1.000e+00
 58 14 44 57 14 43                  457465.0871    0.060   1.000e+00
 58 14 45 57 14 44                  457465.0871    0.060   1.000e+00
 43 10 34 42  9 33                  457491.4005    0.060   1.000e+00
 43 10 33 42  9 33                  457505.3465    0.060   1.000e+00
 28 19 10 27 18  9                  457540.3907    0.060   1.000e+00
 28 19  9 27 18 10                  457540.3907    0.060   1.000e+00
 59  4 55 58  5 54                  457628.3088    0.060   1.000e+00
 59  5 55 58  5 54                  457647.5836    0.060   1.000e+00
 59  5 55 58  4 54                  457674.6114    0.060   1.000e+00
 33 16 18 32 15 17                  458416.6983    0.060   1.000e+00
 33 16 17 32 15 18                  458416.6983    0.060   1.000e+00
 38 13 26 37 12 25                  458908.7643    0.060   1.000e+00
 38 13 25 37 12 26                  458908.7643    0.060   1.000e+00
 25 21  5 24 20  4                  459504.0697    0.060   1.000e+00
 25 21  4 24 20  5                  459504.0697    0.060   1.000e+00
 59  5 54 58  6 53                  460394.1010    0.060   1.000e+00
 30 18 13 29 17 12                  460473.5406    0.060   1.000e+00
 30 18 12 29 17 13                  460473.5406    0.060   1.000e+00
 30 18 13 29 17 12                  460473.5406    0.060   1.000e+00
 30 18 12 29 17 13                  460473.5406    0.060   1.000e+00
 59  6 54 58  5 53                  460998.0121    0.060   1.000e+00
 61  1 61 60  0 60                  461191.8594    0.060   1.000e+00
 61  1 61 60  1 60                  461191.8594    0.060   2.682e-01
 61  0 61 60  0 60                  461191.8594    0.060   2.682e-01
 61  0 61 60  1 60                  461191.8594    0.060   1.000e+00
 59  6 53 58  7 52                  461248.6443    0.060   1.000e+00
 35 15 20 34 14 21                  461260.6490    0.060   1.000e+00
 35 15 21 34 14 20                  461260.6490    0.060   1.000e+00
 40 12 29 39 11 28                  461415.6861    0.060   1.000e+00
 40 12 28 39 11 29                  461415.6861    0.060   1.000e+00
 53  8 46 52  7 45                  461711.3538    0.060   1.000e+00
 58  7 51 57  7 50                  461855.7281    0.060   1.000e+00
 58  7 51 57  7 50                  461855.7281    0.060   1.000e+00
 60  7 53 59  8 52                  461951.7791    0.060   1.000e+00
 60  3 57 59  4 56                  462196.8300    0.060   1.000e+00
 60  4 57 59  3 56                  462198.5191    0.060   1.000e+00
 49  6 43 48  5 43                  462310.1494    0.060   1.000e+00
 27 20  7 26 19  8                  462462.8623    0.060   1.000e+00
 27 20  8 26 19  7                  462462.8623    0.060   1.000e+00
 46  9 38 45  8 37                  462936.2560    0.060   1.000e+00
 47  8 40 46  7 40                  462936.2560    0.060   3.027e-01
 58  9 49 57  9 48                  463034.9604    0.060   1.000e+00
 32 17 15 31 16 16                  463383.9329    0.060   1.000e+00
 32 17 16 31 16 15                  463383.9329    0.060   1.000e+00
 32 17 15 31 16 16                  463383.9329    0.060   1.000e+00
 32 17 16 31 16 15                  463383.9329    0.060   1.000e+00
 46  9 37 45  8 37                  463500.9843    0.060   1.000e+00
 42 11 32 41 10 31                  463584.8050    0.060   1.000e+00
 42 11 31 41 10 31                  463584.8050    0.060   2.456e-01
 42 11 31 41 10 32                  463590.4988    0.060   1.000e+00
 42 11 32 41 10 32                  463590.4988    0.060   2.456e-01
 59  7 53 58  7 52                  463643.7818    0.060   1.000e+00
 59  7 53 58  7 52                  463643.7818    0.060   1.000e+00
 59 35 25 58 35 24                  463858.3321    0.060   1.000e+00
 59 35 24 58 35 23                  463858.3321    0.060   1.000e+00
 59 37 22 58 37 21                  463861.6562    0.060   1.000e+00
 59 37 23 58 37 22                  463861.6562    0.060   1.000e+00
 59 33 27 58 33 26                  463863.4970    0.060   1.000e+00
 59 33 26 58 33 25                  463863.4970    0.060   1.000e+00
 59 38 21 58 38 20                  463866.2034    0.060   1.000e+00
 59 38 22 58 38 21                  463866.2034    0.060   1.000e+00
 59 32 28 58 32 27                  463869.4434    0.060   1.000e+00
 59 32 27 58 32 26                  463869.4434    0.060   1.000e+00
 59 31 29 58 31 28                  463878.6331    0.060   1.000e+00
 59 31 28 58 31 27                  463878.6331    0.060   1.000e+00
 59 30 29 58 30 28                  463890.8024    0.060   1.000e+00
 59 30 30 58 30 29                  463890.8024    0.060   1.000e+00
 59 29 31 58 29 30                  463906.2156    0.060   1.000e+00
 59 29 30 58 29 29                  463906.2156    0.060   1.000e+00
 59 28 31 58 28 30                  463925.7177    0.060   1.000e+00
 59 28 32 58 28 31                  463925.7177    0.060   1.000e+00
 59 27 33 58 27 32                  463949.5626    0.060   1.000e+00
 59 27 32 58 27 31                  463949.5626    0.060   1.000e+00
 59 26 33 58 26 32                  463978.6272    0.060   1.000e+00
 59 26 34 58 26 33                  463978.6272    0.060   1.000e+00
 61  2 60 60  1 59                  463993.2883    0.060   1.000e+00
 61  1 60 60  1 59                  463993.2883    0.060   2.905e-01
 61  2 60 60  2 59                  463993.2883    0.060   2.905e-01
 61  1 60 60  2 59                  463993.2883    0.060   1.000e+00
 59 25 34 58 25 33                  464013.3147    0.060   1.000e+00
 59 25 35 58 25 34                  464013.3147    0.060   1.000e+00
 37 14 23 36 13 24                  464034.3798    0.060   1.000e+00
 37 14 24 36 13 23                  464034.3798    0.060   1.000e+00
 59 24 36 58 24 35                  464054.9532    0.060   1.000e+00
 59 24 35 58 24 34                  464054.9532    0.060   1.000e+00
 59 23 37 58 23 36                  464104.3342    0.060   1.000e+00
 59 23 36 58 23 35                  464104.3342    0.060   1.000e+00
 59 22 38 58 22 37                  464162.9601    0.060   1.000e+00
 59 22 37 58 22 36                  464162.9601    0.060   1.000e+00
 59 21 39 58 21 38                  464232.7346    0.060   1.000e+00
 59 21 38 58 21 37                  464232.7346    0.060   1.000e+00
 59 20 40 58 20 39                  464315.8465    0.060   1.000e+00
 59 20 39 58 20 38                  464315.8465    0.060   1.000e+00
 59  6 53 58  6 52                  464340.0884    0.060   1.000e+00
 24 22  2 23 21  3                  464411.8572    0.060   1.000e+00
 24 22  3 23 21  2                  464411.8572    0.060   1.000e+00
 59 18 42 58 18 41                  464534.8901    0.060   1.000e+00
 59 18 41 58 18 40                  464534.8901    0.060   1.000e+00
 59 17 42 58 17 41                  464679.6192    0.060   1.000e+00
 59 17 43 58 17 42                  464679.6192    0.060   1.000e+00
 58  8 50 57  8 49                  464731.7142    0.060   1.000e+00
 58  8 50 57  8 49                  464731.7142    0.060   1.000e+00
 59 16 43 58 16 42                  464856.8757    0.060   1.000e+00
 59 16 44 58 16 43                  464856.8757    0.060   1.000e+00
 54  8 47 53  7 46                  464865.2055    0.060   1.000e+00
 44 10 35 43  9 34                  464977.0994    0.060   1.000e+00
 44 10 34 43  9 34                  464998.5375    0.060   1.000e+00
 59 15 45 58 15 44                  465076.6309    0.060   1.000e+00
 59 15 44 58 15 43                  465076.6309    0.060   1.000e+00
 60  4 56 59  5 55                  465100.0330    0.060   1.000e+00
 60  5 56 59  5 55                  465114.0171    0.060   1.000e+00
 46  4 43 45  3 43                  465121.0342    0.060   1.000e+00
 60  5 56 59  4 55                  465133.6188    0.060   1.000e+00
 44 10 35 43  9 35                  465160.7565    0.060   1.000e+00
 44 10 34 43  9 35                  465182.2345    0.060   1.000e+00
 59 14 45 58 14 44                  465354.0734    0.060   1.000e+00
 59 14 46 58 14 45                  465354.0734    0.060   1.000e+00
 29 19 10 28 18 11                  465407.7199    0.060   1.000e+00
 29 19 11 28 18 10                  465407.7199    0.060   1.000e+00
 59 13 47 58 13 46                  465711.6469    0.060   1.000e+00
 59 13 46 58 13 45                  465713.4611    0.060   1.000e+00
 59 13 46 58 13 45                  465713.4611    0.060   1.000e+00
 59  8 52 58  8 51                  466141.8674    0.060   1.000e+00
 59  8 52 58  8 51                  466141.8674    0.060   1.000e+00
 34 16 18 33 15 19                  466261.8696    0.060   1.000e+00
 34 16 19 33 15 18                  466261.8696    0.060   1.000e+00
 46  9 38 45  8 38                  466313.0506    0.060   1.000e+00
 37 37  1 37 36  2                  466570.3233    0.060   1.000e+00
 37 37  0 37 36  1                  466570.3233    0.060   1.000e+00
 38 37  1 38 36  2                  466577.6824    0.060   1.000e+00
 38 37  2 38 36  3                  466577.6824    0.060   1.000e+00
 39 37  3 39 36  4                  466585.4091    0.060   1.000e+00
 39 37  2 39 36  3                  466585.4091    0.060   1.000e+00
 40 37  4 40 36  5                  466592.8349    0.060   1.000e+00
 40 37  3 40 36  4                  466592.8349    0.060   1.000e+00
 41 37  4 41 36  5                  466600.3522    0.060   1.000e+00
 41 37  5 41 36  6                  466600.3522    0.060   1.000e+00
 42 37  5 42 36  6                  466607.6019    0.060   1.000e+00
 42 37  6 42 36  7                  466607.6019    0.060   1.000e+00
 43 37  7 43 36  8                  466614.9210    0.060   1.000e+00
 43 37  6 43 36  7                  466614.9210    0.060   1.000e+00
 79 37 42 79 36 43                  466614.9210    0.060   3.073e-01
 79 37 43 79 36 44                  466614.9210    0.060   3.073e-01
 44 37  7 44 36  8                  466621.9862    0.060   1.000e+00
 44 37  8 44 36  9                  466621.9862    0.060   1.000e+00
 45 37  8 45 36  9                  466629.0344    0.060   1.000e+00
 45 37  9 45 36 10                  466629.0344    0.060   1.000e+00
 46 37  9 46 36 10                  466635.7917    0.060   1.000e+00
 46 37 10 46 36 11                  466635.7917    0.060   1.000e+00
 77 37 40 77 36 41                  466638.4833    0.060   1.000e+00
 77 37 41 77 36 42                  466638.4833    0.060   1.000e+00
 47 37 11 47 36 12                  466642.2940    0.060   1.000e+00
 47 37 10 47 36 11                  466642.2940    0.060   1.000e+00
 76 37 40 76 36 41                  466648.7657    0.060   3.162e-01
 76 37 39 76 36 40                  466648.7657    0.060   3.162e-01
 48 37 12 48 36 13                  466648.7657    0.060   1.000e+00
 48 37 11 48 36 12                  466648.7657    0.060   1.000e+00
 49 37 13 49 36 14                  466654.9473    0.060   1.000e+00
 49 37 12 49 36 13                  466654.9473    0.060   1.000e+00
 50 37 14 50 36 15                  466660.8630    0.060   1.000e+00
 50 37 13 50 36 14                  466660.8630    0.060   1.000e+00
 51 37 14 51 36 15                  466666.4723    0.060   1.000e+00
 51 37 15 51 36 16                  466666.4723    0.060   1.000e+00
 74 37 37 74 36 38                  466666.4723    0.060   3.620e-01
 74 37 38 74 36 38                  466666.4723    0.060   6.230e-02
 74 37 38 74 36 39                  466666.4723    0.060   3.620e-01
 52 37 16 52 36 17                  466671.9155    0.060   1.000e+00
 52 37 15 52 36 16                  466671.9155    0.060   1.000e+00
 73 37 37 73 36 38                  466673.8083    0.060   1.000e+00
 73 37 36 73 36 37                  466673.8083    0.060   1.000e+00
 53 37 17 53 36 18                  466676.9032    0.060   1.000e+00
 53 37 16 53 36 17                  466676.9032    0.060   1.000e+00
 55 37 18 55 36 19                  466686.0703    0.060   1.000e+00
 55 37 19 55 36 20                  466686.0703    0.060   1.000e+00
 71 37 34 71 36 35                  466686.0703    0.060   4.722e-01
 71 37 35 71 36 36                  466686.0703    0.060   4.722e-01
 39 13 27 38 12 26                  466692.2110    0.060   1.000e+00
 39 13 26 38 12 27                  466692.2110    0.060   1.000e+00
 69 37 33 69 36 34                  466694.8216    0.060   1.000e+00
 69 37 32 69 36 33                  466694.8216    0.060   1.000e+00
 59  7 53 58  6 52                  466735.2888    0.060   1.000e+00
 59 11 49 58 11 48                  466787.8947    0.060   1.000e+00
 61  3 59 60  2 58                  466814.4812    0.060   1.000e+00
 61  2 59 60  2 58                  466814.4812    0.060   3.176e-01
 61  3 59 60  3 58                  466814.4812    0.060   3.176e-01
 61  2 59 60  3 58                  466814.4812    0.060   1.000e+00
 46  9 37 45  8 38                  466877.5566    0.060   1.000e+00
 59 11 48 58 11 47                  466956.2504    0.060   1.000e+00
 26 21  6 25 20  5                  467378.6081    0.060   1.000e+00
 26 21  5 25 20  6                  467378.6081    0.060   1.000e+00
 59  9 51 58  9 50                  467411.7303    0.060   1.000e+00
 60  5 55 59  6 54                  467920.7469    0.060   1.000e+00
 60  6 55 59  6 54                  468111.7870    0.060   1.000e+00
 55  8 48 54  7 47                  468128.0685    0.060   1.000e+00
 60  5 55 59  5 54                  468178.2871    0.060   1.000e+00
 31 18 14 30 17 13                  468334.5197    0.060   1.000e+00
 31 18 13 30 17 14                  468334.5197    0.060   1.000e+00
 31 18 14 30 17 13                  468334.5197    0.060   1.000e+00
 31 18 13 30 17 14                  468334.5197    0.060   1.000e+00
 60  6 55 59  5 54                  468369.4913    0.060   1.000e+00
 47  4 43 46  3 43                  468373.6005    0.060   1.000e+00
 51  7 44 50  6 44                  468436.2792    0.060   1.000e+00
 59 10 49 58 10 48                  468480.6213    0.060   1.000e+00
 48  7 42 47  6 42                  468505.8751    0.060   1.000e+00
 62  0 62 61  1 61                  468673.5065    0.060   1.000e+00
 62  1 62 61  1 61                  468673.5065    0.060   2.681e-01
 62  1 62 61  0 61                  468673.5065    0.060   1.000e+00
 62  0 62 61  0 61                  468673.5065    0.060   2.681e-01
 47  8 39 46  7 40                  468950.4777    0.060   1.000e+00
 36 15 22 35 14 21                  469090.7506    0.060   1.000e+00
 36 15 21 35 14 22                  469090.7506    0.060   1.000e+00
 59  7 52 58  7 51                  469110.0179    0.060   1.000e+00
 59  7 52 58  7 51                  469110.0179    0.060   1.000e+00
 41 12 29 40 11 30                  469149.5521    0.060   1.000e+00
 41 12 30 40 11 29                  469149.5521    0.060   1.000e+00
 60  6 54 59  7 53                  469282.2794    0.060   1.000e+00
 23 23  0 22 22  1                  469314.5449    0.060   1.000e+00
 23 23  1 22 22  0                  469314.5449    0.060   1.000e+00
 61  3 58 60  3 57                  469668.9137    0.060   3.518e-01
 61  4 58 60  4 57                  469668.9137    0.060   3.518e-01
 61  4 58 60  3 57                  469668.9137    0.060   1.000e+00
 61  3 58 60  4 57                  469668.9137    0.060   1.000e+00
 66  9 57 65 10 56                  469791.9317    0.060   1.000e+00
 47  9 38 46  8 38                  470134.9387    0.060   1.000e+00
 28 20  8 27 19  9                  470333.2405    0.060   1.000e+00
 28 20  9 27 19  8                  470333.2405    0.060   1.000e+00
 63  8 55 62  9 54                  470461.8129    0.060   1.000e+00
 46  2 44 45  1 44                  470696.8807    0.060   1.000e+00
 60  7 54 59  7 53                  471127.2766    0.060   1.000e+00
 60  7 54 59  7 53                  471127.2766    0.060   1.000e+00
 33 17 16 32 16 17                  471236.5915    0.060   1.000e+00
 33 17 17 32 16 16                  471236.5915    0.060   1.000e+00
 33 17 16 32 16 17                  471236.5915    0.060   1.000e+00
 33 17 17 32 16 16                  471236.5915    0.060   1.000e+00
 48  8 41 47  7 41                  471268.0196    0.060   1.000e+00
 46  7 39 45  6 40                  471381.3107    0.060   1.000e+00
 59  9 50 58  9 49                  471395.2443    0.060   1.000e+00
 62  2 61 61  1 60                  471471.1835    0.060   1.000e+00
 62  1 61 61  1 60                  471471.1835    0.060   2.898e-01
 62  2 61 61  2 60                  471471.1835    0.060   2.898e-01
 62  1 61 61  2 60                  471471.1835    0.060   1.000e+00
 51  8 43 50  7 43                  471536.8401    0.060   1.000e+00
 56  8 49 55  7 48                  471566.8457    0.060   1.000e+00
 60 35 25 59 35 24                  471658.8209    0.060   1.000e+00
 60 35 26 59 35 25                  471658.8209    0.060   1.000e+00
 60 36 24 59 36 23                  471658.8209    0.060   9.022e-01
 60 36 25 59 36 24                  471658.8209    0.060   9.022e-01
 60 34 26 59 34 25                  471660.8575    0.060   1.000e+00
 60 34 27 59 34 26                  471660.8575    0.060   1.000e+00
 60 37 23 59 37 22                  471660.8575    0.060   7.342e-01
 60 37 24 59 37 23                  471660.8575    0.060   7.342e-01
 60 38 22 59 38 21                  471665.0636    0.060   5.972e-01
 60 38 23 59 38 22                  471665.0636    0.060   5.972e-01
 60 33 27 59 33 26                  471665.0636    0.060   1.000e+00
 60 33 28 59 33 27                  471665.0636    0.060   1.000e+00
 60 39 22 59 39 21                  471670.7161    0.060   1.000e+00
 60 39 21 59 39 20                  471670.7161    0.060   1.000e+00
 60 32 29 59 32 28                  471672.3085    0.060   1.000e+00
 60 32 28 59 32 27                  471672.3085    0.060   1.000e+00
 60  6 54 59  6 53                  471677.4026    0.060   1.000e+00
 60 31 29 59 31 28                  471682.1703    0.060   1.000e+00
 60 31 30 59 31 29                  471682.1703    0.060   1.000e+00
 60 41 19 59 41 18                  471687.0360    0.060   1.000e+00
 60 41 20 59 41 19                  471687.0360    0.060   1.000e+00
 60 30 30 59 30 29                  471695.3222    0.060   1.000e+00
 60 30 31 59 30 30                  471695.3222    0.060   1.000e+00
 60 43 17 59 43 16                  471708.7990    0.060   1.000e+00
 60 43 18 59 43 17                  471708.7990    0.060   1.000e+00
 60 29 32 59 29 31                  471712.2794    0.060   1.000e+00
 60 29 31 59 29 30                  471712.2794    0.060   1.000e+00
 60 28 33 59 28 32                  471733.2837    0.060   1.000e+00
 60 28 32 59 28 31                  471733.2837    0.060   1.000e+00
 61  7 54 60  8 53                  471745.6993    0.060   1.000e+00
 60 27 33 59 27 32                  471758.6804    0.060   1.000e+00
 60 27 34 59 27 33                  471758.6804    0.060   1.000e+00
 60 25 35 59 25 34                  471826.7009    0.060   1.000e+00
 60 25 36 59 25 35                  471826.7009    0.060   1.000e+00
 38 14 25 37 13 24                  471842.3713    0.060   1.000e+00
 38 14 24 37 13 25                  471842.3713    0.060   1.000e+00
 60 24 36 59 24 35                  471870.7981    0.060   1.000e+00
 60 24 37 59 24 36                  471870.7981    0.060   1.000e+00
 60 23 37 59 23 36                  471923.1037    0.060   1.000e+00
 60 23 38 59 23 37                  471923.1037    0.060   1.000e+00
 60 22 38 59 22 37                  471985.0568    0.060   1.000e+00
 60 22 39 59 22 38                  471985.0568    0.060   1.000e+00
 60 21 39 59 21 38                  472058.9535    0.060   1.000e+00
 60 21 40 59 21 39                  472058.9535    0.060   1.000e+00
 60 20 40 59 20 39                  472146.6826    0.060   1.000e+00
 60 20 41 59 20 40                  472146.6826    0.060   1.000e+00
 60 19 42 59 19 41                  472251.5173    0.060   1.000e+00
 60 19 41 59 19 40                  472251.5173    0.060   1.000e+00
 25 22  4 24 21  3                  472288.5047    0.060   1.000e+00
 25 22  3 24 21  4                  472288.5047    0.060   1.000e+00
 60 18 42 59 18 41                  472377.6754    0.060   1.000e+00
 60 18 43 59 18 42                  472377.6754    0.060   1.000e+00
 45 10 36 44  9 35                  472413.0405    0.060   1.000e+00
 45 10 35 44  9 35                  472446.1377    0.060   1.000e+00
 60 17 44 59 17 43                  472530.5518    0.060   1.000e+00
 60 17 43 59 17 42                  472530.5518    0.060   1.000e+00
 61  4 57 60  5 56                  472567.8734    0.060   1.000e+00
 59  8 51 58  8 50                  472567.8734    0.060   4.161e-01
 61  4 57 60  5 56                  472567.8734    0.060   1.000e+00
 59  8 51 58  8 50                  472567.8734    0.060   4.161e-01
 61  4 57 60  5 56                  472567.8734    0.060   1.000e+00
 61  5 57 60  5 56                  472578.0191    0.060   1.000e+00
 61  5 57 60  4 56                  472591.9640    0.060   1.000e+00
 45 10 36 44  9 36                  472683.4360    0.060   1.000e+00
 45 10 35 44  9 36                  472716.2253    0.060   1.000e+00
 60 16 44 59 16 43                  472717.7519    0.060   1.000e+00
 60 16 45 59 16 44                  472717.7519    0.060   1.000e+00
 48  6 43 47  5 43                  472750.2711    0.060   1.000e+00
 60 15 45 59 15 44                  472950.0046    0.060   1.000e+00
 60 15 46 59 15 45                  472950.0046    0.060   1.000e+00
 91 19 73 90 20 70                  472970.2254    0.060   1.490e-02
 91 19 73 90 20 71                  472970.2254    0.060   3.200e-03
 60 14 46 59 14 45                  473243.4698    0.060   1.000e+00
 60 14 47 59 14 46                  473243.4698    0.060   1.000e+00
 30 19 12 29 18 11                  473272.8783    0.060   1.000e+00
 30 19 11 29 18 12                  473272.8783    0.060   1.000e+00
 60 13 48 59 13 47                  473622.4940    0.060   1.000e+00
 60  8 53 59  8 52                  473742.6207    0.060   1.000e+00
 60  8 53 59  8 52                  473742.6207    0.060   1.000e+00
 47  9 39 46  8 39                  473870.0006    0.060   1.000e+00
 35 16 19 34 15 20                  474103.0307    0.060   1.000e+00
 35 16 20 34 15 19                  474103.0307    0.060   1.000e+00
 60 12 49 59 12 48                  474121.4217    0.060   1.000e+00
 60 12 49 59 12 48                  474121.4217    0.060   1.000e+00
 60 12 48 59 12 47                  474148.0584    0.060   1.000e+00
 60 12 48 59 12 47                  474148.0584    0.060   1.000e+00
 50  6 44 49  5 44                  474263.2818    0.060   1.000e+00
 62  3 60 61  2 59                  474288.2102    0.060   1.000e+00
 62  2 60 61  2 59                  474288.2102    0.060   3.164e-01
 62  3 60 61  3 59                  474288.2102    0.060   3.164e-01
 62  2 60 61  3 59                  474288.2102    0.060   1.000e+00
 40 13 27 39 12 28                  474466.6373    0.060   1.000e+00
 40 13 28 39 12 27                  474466.6373    0.060   1.000e+00
 47  9 38 46  8 39                  474672.3225    0.060   1.000e+00
 60 11 50 59 11 49                  474751.5153    0.060   1.000e+00
 60 11 49 59 11 48                  474980.4805    0.060   1.000e+00
 44  6 38 43  5 39                  475022.3770    0.060   1.000e+00
 60  9 52 59  9 51                  475210.0566    0.060   1.000e+00
 27 21  6 26 20  7                  475251.5707    0.060   1.000e+00
 27 21  7 26 20  6                  475251.5707    0.060   1.000e+00
 60 10 51 59 10 50                  475326.6855    0.060   1.000e+00
 61  5 56 60  6 55                  475427.1734    0.060   1.000e+00
 48  9 40 47  8 39                  475449.1388    0.060   1.000e+00
 46  2 45 45  1 45                  475480.3359    0.060   1.000e+00
 46  1 45 45  0 45                  475480.3359    0.060   1.000e+00
 47  3 44 46  2 44                  475503.8355    0.060   1.000e+00
 47  4 44 46  3 44                  475561.8622    0.060   1.000e+00
 61  6 56 60  6 55                  475568.2973    0.060   1.000e+00
 61  5 56 60  5 55                  475617.9923    0.060   1.000e+00
 61  6 56 60  5 55                  475759.1791    0.060   1.000e+00
 63  1 63 62  0 62                  476152.5112    0.060   1.000e+00
 63  0 63 62  1 62                  476152.5112    0.060   1.000e+00
 63  1 63 62  1 62                  476152.5112    0.060   2.679e-01
 63  0 63 62  0 62                  476152.5112    0.060   2.679e-01
 32 18 15 31 17 14                  476192.8961    0.060   1.000e+00
 32 18 14 31 17 15                  476192.8961    0.060   1.000e+00
 32 18 15 31 17 14                  476192.8961    0.060   1.000e+00
 32 18 14 31 17 15                  476192.8961    0.060   1.000e+00
 60  7 53 59  7 52                  476331.4872    0.060   1.000e+00
 60  7 53 59  7 52                  476331.4872    0.060   1.000e+00
 48  9 39 47  8 39                  476576.4206    0.060   1.000e+00
 60 10 50 59 10 49                  476713.9356    0.060   1.000e+00
 42 12 31 41 11 30                  476870.1194    0.060   1.000e+00
 42 12 30 41 11 31                  476870.1194    0.060   1.000e+00
 37 15 22 36 14 23                  476915.6627    0.060   1.000e+00
 37 15 23 36 14 22                  476915.6627    0.060   1.000e+00
 62  3 59 61  3 58                  477137.4807    0.060   3.497e-01
 62  4 59 61  4 58                  477137.4807    0.060   3.497e-01
 62  4 59 61  3 58                  477137.4807    0.060   1.000e+00
 62  3 59 61  4 58                  477137.4807    0.060   1.000e+00
 24 23  1 23 22  2                  477192.9182    0.060   1.000e+00
 24 23  2 23 22  1                  477192.9182    0.060   1.000e+00
 49  7 43 48  6 43                  478154.8981    0.060   1.000e+00
 29 20  9 28 19 10                  478201.7610    0.060   1.000e+00
 29 20 10 28 19  9                  478201.7610    0.060   1.000e+00
 52  8 44 51  7 44                  478419.4963    0.060   1.000e+00
 61  7 55 60  7 54                  478599.5445    0.060   1.000e+00
 61  7 55 60  7 54                  478599.5445    0.060   1.000e+00
 88 17 71 87 18 70                  478674.6703    0.060   1.000e+00
 88 17 71 87 18 70                  478674.6703    0.060   1.000e+00
 44 11 34 43 10 33                  478856.9048    0.060   1.000e+00
 44 11 33 43 10 33                  478858.5310    0.060   1.000e+00
 44 11 34 43 10 34                  478870.7602    0.060   1.000e+00
 44 11 33 43 10 34                  478872.3093    0.060   1.000e+00
 63  2 62 62  1 61                  478946.2578    0.060   1.000e+00
 63  1 62 62  1 61                  478946.2578    0.060   2.893e-01
 63  2 62 62  2 61                  478946.2578    0.060   2.893e-01
 63  1 62 62  2 61                  478946.2578    0.060   1.000e+00
 34 17 17 33 16 18                  479085.9100    0.060   1.000e+00
 34 17 18 33 16 17                  479085.9100    0.060   1.000e+00
 34 17 17 33 16 18                  479085.9100    0.060   1.000e+00
 34 17 18 33 16 17                  479085.9100    0.060   1.000e+00
 89 38 51 89 37 52                  479278.1625    0.060   1.000e+00
 89 38 52 89 37 53                  479278.1625    0.060   1.000e+00
 38 38  1 38 37  2                  479302.1496    0.060   1.000e+00
 38 38  0 38 37  1                  479302.1496    0.060   1.000e+00
 85 38 48 85 37 49                  479347.2199    0.060   1.000e+00
 85 38 47 85 37 48                  479347.2199    0.060   1.000e+00
 44 38  7 44 37  8                  479350.9992    0.060   1.000e+00
 44 38  6 44 37  7                  479350.9992    0.060   1.000e+00
 54 38 17 54 37 18                  479422.6206    0.060   1.000e+00
 54 38 16 54 37 17                  479422.6206    0.060   1.000e+00
 55 38 18 55 37 19                  479428.5088    0.060   1.000e+00
 55 38 17 55 37 18                  479428.5088    0.060   1.000e+00
 56 38 18 56 37 19                  479434.0588    0.060   1.000e+00
 56 38 19 56 37 20                  479434.0588    0.060   1.000e+00
 77 38 40 77 37 41                  479434.0588    0.060   3.243e-01
 77 38 39 77 37 40                  479434.0588    0.060   3.243e-01
 57 38 20 57 37 21                  479439.1343    0.060   1.000e+00
 57 38 19 57 37 20                  479439.1343    0.060   1.000e+00
 58 38 21 58 37 22                  479443.9500    0.060   1.000e+00
 58 38 20 58 37 21                  479443.9500    0.060   1.000e+00
 75 38 38 75 37 39                  479446.8820    0.060   1.000e+00
 75 38 37 75 37 38                  479446.8820    0.060   1.000e+00
 59 38 22 59 37 23                  479448.4808    0.060   1.000e+00
 59 38 21 59 37 22                  479448.4808    0.060   1.000e+00
 60 38 22 60 37 23                  479452.3812    0.060   1.000e+00
 60 38 23 60 37 24                  479452.3812    0.060   1.000e+00
 74 38 36 74 37 37                  479452.3812    0.060   4.591e-01
 74 38 37 74 37 38                  479452.3812    0.060   4.591e-01
 61 30 31 60 30 30                  479497.3496    0.060   1.000e+00
 61 30 32 60 30 31                  479497.3496    0.060   1.000e+00
 61 43 19 60 43 18                  479502.9185    0.060   1.000e+00
 61 43 18 60 43 17                  479502.9185    0.060   1.000e+00
 61 29 33 60 29 32                  479515.4568    0.060   1.000e+00
 61 29 32 60 29 31                  479515.4568    0.060   1.000e+00
 61 27 34 60 27 33                  479565.1429    0.060   1.000e+00
 61 27 35 60 27 34                  479565.1429    0.060   1.000e+00
 48  5 44 47  4 44                  479573.4644    0.060   1.000e+00
 61 26 35 60 26 34                  479598.1330    0.060   1.000e+00
 61 26 36 60 26 35                  479598.1330    0.060   1.000e+00
 39 14 25 38 13 26                  479643.4517    0.060   1.000e+00
 39 14 26 38 13 25                  479643.4517    0.060   1.000e+00
 61 24 37 60 24 36                  479684.1109    0.060   1.000e+00
 61 24 38 60 24 37                  479684.1109    0.060   1.000e+00
 60  9 51 59  9 50                  479725.4061    0.060   1.000e+00
 61 23 38 60 23 37                  479739.4351    0.060   1.000e+00
 61 23 39 60 23 38                  479739.4351    0.060   1.000e+00
 49  8 42 48  7 42                  479747.5299    0.060   1.000e+00
 46 10 37 45  9 36                  479790.3207    0.060   1.000e+00
 61 22 39 60 22 38                  479805.2194    0.060   1.000e+00
 61 22 40 60 22 39                  479805.2194    0.060   1.000e+00
 46 10 36 45  9 36                  479840.4904    0.060   1.000e+00
 61 21 40 60 21 39                  479882.7967    0.060   1.000e+00
 61 21 41 60 21 40                  479882.7967    0.060   1.000e+00
 62  4 58 61  5 57                  480032.1836    0.060   1.000e+00
 62  5 58 61  5 57                  480039.4845    0.060   1.000e+00
 62  4 58 61  4 57                  480042.2536    0.060   1.000e+00
 61 19 42 60 19 41                  480086.1200    0.060   1.000e+00
 61 19 43 60 19 42                  480086.1200    0.060   1.000e+00
 82 11 72 81 12 69                  480086.1200    0.060   7.590e-02
 26 22  4 25 21  5                  480163.6435    0.060   1.000e+00
 26 22  5 25 21  4                  480163.6435    0.060   1.000e+00
 46 10 37 45  9 37                  480183.0855    0.060   1.000e+00
 61 18 43 60 18 42                  480219.0782    0.060   1.000e+00
 61 18 44 60 18 43                  480219.0782    0.060   1.000e+00
 46 10 36 45  9 37                  480233.3574    0.060   1.000e+00
 60  8 52 59  8 51                  480296.8989    0.060   1.000e+00
 60  8 52 59  8 51                  480296.8989    0.060   1.000e+00
 61 17 45 60 17 44                  480380.2053    0.060   1.000e+00
 61 17 44 60 17 43                  480380.2053    0.060   1.000e+00
 61  7 55 60  6 54                  480444.6231    0.060   1.000e+00
 61 16 46 60 16 45                  480577.6330    0.060   1.000e+00
 61 16 45 60 16 44                  480577.6330    0.060   1.000e+00
 61 15 46 60 15 45                  480822.9018    0.060   1.000e+00
 61 15 47 60 15 46                  480822.9018    0.060   1.000e+00
 47  2 45 46  1 45                  481090.1096    0.060   1.000e+00
 61 14 47 60 14 46                  481133.2723    0.060   1.000e+00
 61 14 48 60 14 47                  481133.2723    0.060   1.000e+00
 31 19 13 30 18 12                  481135.6967    0.060   1.000e+00
 31 19 12 30 18 13                  481135.6967    0.060   1.000e+00
 62  7 55 61  8 54                  481168.4500    0.060   1.000e+00
 49  9 41 48  8 40                  481245.4506    0.060   1.000e+00
 61  8 54 60  8 53                  481316.8889    0.060   1.000e+00
 61  8 54 60  8 53                  481316.8889    0.060   1.000e+00
 48  9 40 47  8 40                  481463.4240    0.060   1.000e+00
 61 13 49 60 13 48                  481534.9413    0.060   1.000e+00
 61 13 48 60 13 47                  481538.1841    0.060   1.000e+00
 61 13 48 60 13 47                  481538.1841    0.060   1.000e+00
 63  3 61 62  2 60                  481759.1674    0.060   1.000e+00
 63  2 61 62  2 60                  481759.1674    0.060   3.153e-01
 63  3 61 62  3 60                  481759.1674    0.060   3.153e-01
 63  2 61 62  3 60                  481759.1674    0.060   1.000e+00
 36 16 21 35 15 20                  481939.9479    0.060   1.000e+00
 36 16 20 35 15 21                  481939.9479    0.060   1.000e+00
 61 12 50 60 12 49                  482062.3333    0.060   1.000e+00
 61 12 50 60 12 49                  482062.3333    0.060   1.000e+00
 61 12 49 60 12 48                  482100.0777    0.060   1.000e+00
 61 12 49 60 12 48                  482100.0777    0.060   1.000e+00
 41 13 29 40 12 28                  482231.3709    0.060   1.000e+00
 41 13 28 40 12 29                  482231.3709    0.060   1.000e+00
 61 11 51 60 11 50                  482714.4225    0.060   1.000e+00
 49  9 40 48  8 40                  482811.8022    0.060   1.000e+00
 62  5 57 61  6 56                  482917.4609    0.060   1.000e+00
 61  9 53 60  9 52                  482977.9863    0.060   1.000e+00
 62  6 57 61  6 56                  483021.3185    0.060   1.000e+00
 61 11 50 60 11 49                  483022.9841    0.060   1.000e+00
 62  5 57 61  5 56                  483058.5701    0.060   1.000e+00
 49  6 44 48  5 44                  483099.3083    0.060   1.000e+00
 67  9 58 66 10 57                  483104.8905    0.060   1.000e+00
 28 21  8 27 20  7                  483122.8363    0.060   1.000e+00
 28 21  7 27 20  8                  483122.8363    0.060   1.000e+00
 62  6 57 61  5 56                  483162.5574    0.060   1.000e+00
 61 10 52 60 10 51                  483250.5360    0.060   1.000e+00
 59  8 52 58  7 51                  483489.4962    0.060   1.000e+00
 61  7 54 60  7 53                  483536.5433    0.060   1.000e+00
 61  7 54 60  7 53                  483536.5433    0.060   1.000e+00
 64  0 64 63  0 63                  483628.7434    0.060   2.677e-01
 64  1 64 63  0 63                  483628.7434    0.060   1.000e+00
 64  1 64 63  1 63                  483628.7434    0.060   2.677e-01
 64  0 64 63  1 63                  483628.7434    0.060   1.000e+00
 33 18 15 32 17 16                  484048.4094    0.060   1.000e+00
 33 18 16 32 17 15                  484048.4094    0.060   1.000e+00
 33 18 15 32 17 16                  484048.4094    0.060   1.000e+00
 33 18 16 32 17 15                  484048.4094    0.060   1.000e+00
 74 11 63 73 12 62                  484150.3432    0.060   1.000e+00
 43 12 31 42 11 32                  484576.7620    0.060   1.000e+00
 43 12 32 42 11 31                  484576.7620    0.060   1.000e+00
 63  3 60 62  3 59                  484603.3312    0.060   3.476e-01
 63  4 60 62  3 59                  484603.3312    0.060   1.000e+00
 63  4 60 62  4 59                  484603.3312    0.060   3.476e-01
 63  3 60 62  4 59                  484603.3312    0.060   1.000e+00
 38 15 23 37 14 24                  484735.0427    0.060   1.000e+00
 38 15 24 37 14 23                  484735.0427    0.060   1.000e+00
 62  6 56 61  7 55                  484983.7389    0.060   1.000e+00
 61 10 51 60 10 50                  484987.8360    0.060   1.000e+00
 25 23  2 24 22  3                  485070.0648    0.060   1.000e+00
 25 23  3 24 22  2                  485070.0648    0.060   1.000e+00
 47  7 40 46  6 41                  485130.9026    0.060   1.000e+00
 53  8 45 52  7 45                  485778.4441    0.060   1.000e+00
 48  4 45 47  3 45                  485995.7569    0.060   1.000e+00
 30 20 11 29 19 10                  486068.1721    0.060   1.000e+00
 30 20 10 29 19 11                  486068.1721    0.060   1.000e+00
 51  6 45 50  5 45                  486228.8574    0.060   1.000e+00
 62  6 56 61  6 55                  486397.7014    0.060   1.000e+00
 64  2 63 63  1 62                  486418.6877    0.060   1.000e+00
 64  1 63 63  1 62                  486418.6877    0.060   2.888e-01
 64  2 63 63  2 62                  486418.6877    0.060   2.888e-01
 64  1 63 63  2 62                  486418.6877    0.060   1.000e+00
 45 11 35 44 10 34                  486458.9027    0.060   1.000e+00
 45 11 34 44 10 34                  486461.1263    0.060   1.000e+00
 45 11 35 44 10 35                  486480.3761    0.060   1.000e+00
 45 11 34 44 10 35                  486482.5459    0.060   1.000e+00
 50  9 42 49  8 41                  486685.8824    0.060   1.000e+00
 35 17 19 34 16 18                  486931.6447    0.060   1.000e+00
 35 17 18 34 16 19                  486931.6447    0.060   1.000e+00
 35 17 19 34 16 18                  486931.6447    0.060   1.000e+00
 35 17 18 34 16 19                  486931.6447    0.060   1.000e+00
 47 10 38 46  9 37                  487097.3642    0.060   1.000e+00
 47 10 37 46  9 37                  487172.7295    0.060   1.000e+00
 62 36 26 61 36 25                  487248.9003    0.060   1.000e+00
 62 36 27 61 36 26                  487248.9003    0.060   1.000e+00
 62 35 27 61 35 26                  487249.9640    0.060   1.000e+00
 62 35 28 61 35 27                  487249.9640    0.060   1.000e+00
 62 37 25 61 37 24                  487249.9640    0.060   8.156e-01
 62 37 26 61 37 25                  487249.9640    0.060   8.156e-01
 62 34 29 61 34 28                  487253.4233    0.060   1.000e+00
 62 34 28 61 34 27                  487253.4233    0.060   1.000e+00
 62 38 25 61 38 24                  487253.4233    0.060   6.650e-01
 62 38 24 61 38 23                  487253.4233    0.060   6.650e-01
 62 33 29 61 33 28                  487259.5017    0.060   1.000e+00
 62 33 30 61 33 29                  487259.5017    0.060   1.000e+00
 62 40 22 61 40 21                  487264.9149    0.060   1.000e+00
 62 40 23 61 40 22                  487264.9149    0.060   1.000e+00
 62 32 30 61 32 29                  487268.3695    0.060   1.000e+00
 62 32 31 61 32 30                  487268.3695    0.060   1.000e+00
 62 31 31 61 31 30                  487280.4174    0.060   1.000e+00
 62 31 32 61 31 31                  487280.4174    0.060   1.000e+00
 62 30 32 61 30 31                  487295.9106    0.060   1.000e+00
 62 30 33 61 30 32                  487295.9106    0.060   1.000e+00
 62 29 33 61 29 32                  487315.5801    0.060   1.000e+00
 62 29 34 61 29 33                  487315.5801    0.060   1.000e+00
 62 28 34 61 28 33                  487339.6419    0.060   1.000e+00
 62 28 35 61 28 34                  487339.6419    0.060   1.000e+00
 62 27 35 61 27 34                  487368.7771    0.060   1.000e+00
 62 27 36 61 27 35                  487368.7771    0.060   1.000e+00
 62 26 36 61 26 35                  487403.6645    0.060   1.000e+00
 62 26 37 61 26 36                  487403.6645    0.060   1.000e+00
 40 14 26 39 13 27                  487437.1847    0.060   1.000e+00
 40 14 27 39 13 26                  487437.1847    0.060   1.000e+00
 62 25 38 61 25 37                  487445.2598    0.060   1.000e+00
 62 25 37 61 25 36                  487445.2598    0.060   1.000e+00
 63  4 59 62  5 58                  487493.1605    0.060   1.000e+00
 62 24 39 61 24 38                  487494.8460    0.060   1.000e+00
 62 24 38 61 24 37                  487494.8460    0.060   1.000e+00
 63  4 59 62  4 58                  487500.3913    0.060   1.000e+00
 63  5 59 62  4 58                  487505.4827    0.060   1.000e+00
 62 23 39 61 23 38                  487553.2396    0.060   1.000e+00
 62 23 40 61 23 39                  487553.2396    0.060   1.000e+00
 62 22 40 61 22 39                  487622.4208    0.060   1.000e+00
 62 22 41 61 22 40                  487622.4208    0.060   1.000e+00
 47 10 38 46  9 38                  487661.9473    0.060   1.000e+00
 62 21 42 61 21 41                  487704.5080    0.060   1.000e+00
 62 21 41 61 21 40                  487704.5080    0.060   1.000e+00
 47 10 37 46  9 38                  487737.3862    0.060   1.000e+00
 62 20 42 61 20 41                  487802.1359    0.060   1.000e+00
 62 20 43 61 20 42                  487802.1359    0.060   1.000e+00
 62 19 43 61 19 42                  487918.7506    0.060   1.000e+00
 62 19 44 61 19 43                  487918.7506    0.060   1.000e+00
 39  4 36 38  1 37                  487918.7506    0.060   1.414e-01
 61  8 53 60  8 52                  487920.8472    0.060   1.000e+00
 61  8 53 60  8 52                  487920.8472    0.060   1.000e+00
 50  7 44 49  6 44                  487941.0804    0.060   1.000e+00
 61  9 52 60  9 51                  488005.8733    0.060   1.000e+00
 27 22  5 26 21  6                  488037.2664    0.060   1.000e+00
 27 22  6 26 21  5                  488037.2664    0.060   1.000e+00
 62 18 44 61 18 43                  488058.8770    0.060   1.000e+00
 62 18 45 61 18 44                  488058.8770    0.060   1.000e+00
 60  8 53 59  7 52                  488122.2237    0.060   1.000e+00
 62 17 46 61 17 45                  488228.6364    0.060   1.000e+00
 62 17 45 61 17 44                  488228.6364    0.060   1.000e+00
 50  8 43 49  7 43                  488383.6959    0.060   1.000e+00
 62 16 46 61 16 45                  488436.7448    0.060   1.000e+00
 62 16 47 61 16 46                  488436.7448    0.060   1.000e+00
 62 15 47 61 15 46                  488695.5105    0.060   1.000e+00
 62 15 48 61 15 47                  488695.5105    0.060   1.000e+00
 50  9 41 49  8 41                  488838.0043    0.060   1.000e+00
 62  8 55 61  8 54                  488866.2725    0.060   1.000e+00
 62  8 55 61  8 54                  488866.2725    0.060   1.000e+00
 32 19 13 31 18 14                  488996.1123    0.060   1.000e+00
 32 19 14 31 18 13                  488996.1123    0.060   1.000e+00
 62 14 48 61 14 47                  489023.6654    0.060   1.000e+00
 62 14 49 61 14 48                  489023.6654    0.060   1.000e+00
 49  9 41 48  8 41                  489106.9524    0.060   1.000e+00
 64  3 62 63  2 61                  489227.3552    0.060   1.000e+00
 64  2 62 63  2 61                  489227.3552    0.060   3.141e-01
 64  3 62 63  3 61                  489227.3552    0.060   3.141e-01
 64  2 62 63  3 61                  489227.3552    0.060   1.000e+00
 62 13 50 61 13 49                  489448.5275    0.060   1.000e+00
 62 13 49 61 13 48                  489453.5550    0.060   1.000e+00
 62 13 49 61 13 48                  489453.5550    0.060   1.000e+00
 49  4 45 48  3 45                  489644.6052    0.060   1.000e+00
 37 16 22 36 15 21                  489772.3382    0.060   1.000e+00
 37 16 21 36 15 22                  489772.3382    0.060   1.000e+00
 49  8 41 48  7 42                  489876.7967    0.060   1.000e+00
 24 24  0 23 23  1                  489971.0549    0.060   1.000e+00
 24 24  1 23 23  0                  489971.0549    0.060   1.000e+00
 42 13 30 41 12 29                  489986.0024    0.060   1.000e+00
 42 13 29 41 12 30                  489986.0024    0.060   1.000e+00
 62 12 51 61 12 50                  490005.5018    0.060   1.000e+00
 62 12 51 61 12 50                  490005.5018    0.060   1.000e+00
 62 12 50 61 12 49                  490058.5280    0.060   1.000e+00
 62 12 50 61 12 49                  490058.5280    0.060   1.000e+00
 53  7 46 52  6 46                  490289.5544    0.060   1.000e+00
 63  5 58 62  6 57                  490395.1346    0.060   1.000e+00
 63  6 58 62  6 57                  490471.6974    0.060   1.000e+00
 63  5 58 62  5 57                  490499.1146    0.060   1.000e+00
 63  6 58 62  5 57                  490575.5553    0.060   1.000e+00
 45  6 39 44  5 40                  490653.8768    0.060   1.000e+00
 49  9 40 48  8 41                  490673.2390    0.060   1.000e+00
 62 11 52 61 11 51                  490675.6978    0.060   1.000e+00
 62  9 54 61  9 53                  490714.4747    0.060   1.000e+00
 62  7 55 61  7 54                  490739.7733    0.060   1.000e+00
 62  7 55 61  7 54                  490739.7733    0.060   1.000e+00
 50  5 45 49  4 45                  490773.8569    0.060   1.000e+00
 29 21  9 28 20  8                  490992.3179    0.060   1.000e+00
 29 21  8 28 20  9                  490992.3179    0.060   1.000e+00
 62 11 51 61 11 50                  491086.4112    0.060   1.000e+00
 65  0 65 64  0 64                  491102.2262    0.060   2.676e-01
 65  0 65 64  1 64                  491102.2262    0.060   1.000e+00
 65  1 65 64  0 64                  491102.2262    0.060   1.000e+00
 65  1 65 64  1 64                  491102.2262    0.060   2.676e-01
 62 10 53 61 10 52                  491157.4323    0.060   1.000e+00
 51  9 43 50  8 42                  491742.9762    0.060   1.000e+00
 34 18 16 33 17 17                  491900.9082    0.060   1.000e+00
 34 18 17 33 17 16                  491900.9082    0.060   1.000e+00
 34 18 16 33 17 17                  491900.9082    0.060   1.000e+00
 34 18 17 33 17 16                  491900.9082    0.060   1.000e+00
 94 39 55 94 38 56                  492020.9591    0.060   1.000e+00
 94 39 56 94 38 57                  492020.9591    0.060   1.000e+00
 64  4 61 63  3 60                  492066.3753    0.060   1.000e+00
 64  3 61 63  3 60                  492066.3753    0.060   3.457e-01
 64  4 61 63  4 60                  492066.3753    0.060   3.457e-01
 64  3 61 63  4 60                  492066.3753    0.060   1.000e+00
 45 39  7 45 38  8                  492083.2430    0.060   1.000e+00
 45 39  6 45 38  7                  492083.2430    0.060   1.000e+00
 46 39  7 46 38  8                  492092.0126    0.060   1.000e+00
 46 39  8 46 38  9                  492092.0126    0.060   1.000e+00
 47 39  8 47 38  9                  492100.6554    0.060   1.000e+00
 47 39  9 47 38 10                  492100.6554    0.060   1.000e+00
 48 39 10 48 38 11                  492109.2118    0.060   1.000e+00
 48 39  9 48 38 10                  492109.2118    0.060   1.000e+00
 89 39 50 89 38 51                  492109.2118    0.060   1.192e-01
 89 39 51 89 38 52                  492109.2118    0.060   1.192e-01
 49 39 10 49 38 11                  492117.5829    0.060   1.000e+00
 49 39 11 49 38 12                  492117.5829    0.060   1.000e+00
 50 39 12 50 38 13                  492125.8977    0.060   1.000e+00
 50 39 11 50 38 12                  492125.8977    0.060   1.000e+00
 51 39 13 51 38 14                  492134.0163    0.060   1.000e+00
 51 39 12 51 38 13                  492134.0163    0.060   1.000e+00
 52 39 14 52 38 15                  492141.9059    0.060   1.000e+00
 52 39 13 52 38 14                  492141.9059    0.060   1.000e+00
 53 39 15 53 38 16                  492149.5984    0.060   1.000e+00
 53 39 14 53 38 15                  492149.5984    0.060   1.000e+00
 86 39 48 86 38 49                  492149.5984    0.060   1.506e-01
 86 39 47 86 38 48                  492149.5984    0.060   1.506e-01
 54 39 16 54 38 17                  492157.0300    0.060   1.000e+00
 54 39 15 54 38 16                  492157.0300    0.060   1.000e+00
 55 39 17 55 38 18                  492164.3498    0.060   1.000e+00
 55 39 16 55 38 17                  492164.3498    0.060   1.000e+00
 57 39 18 57 38 19                  492178.0271    0.060   1.000e+00
 57 39 19 57 38 20                  492178.0271    0.060   1.000e+00
 58 39 19 58 38 20                  492184.3906    0.060   1.000e+00
 58 39 20 58 38 21                  492184.3906    0.060   1.000e+00
 59 39 21 59 38 22                  492190.4201    0.060   1.000e+00
 59 39 20 59 38 21                  492190.4201    0.060   1.000e+00
 82 39 43 82 38 44                  492190.4201    0.060   2.432e-01
 82 39 44 82 38 45                  492190.4201    0.060   2.432e-01
 60 39 22 60 38 23                  492196.2637    0.060   1.000e+00
 60 39 21 60 38 22                  492196.2637    0.060   1.000e+00
 61 39 22 61 38 23                  492201.6062    0.060   1.000e+00
 61 39 23 61 38 24                  492201.6062    0.060   1.000e+00
 80 39 41 80 38 42                  492203.9032    0.060   1.000e+00
 80 39 42 80 38 43                  492203.9032    0.060   1.000e+00
 62 39 24 62 38 25                  492206.4806    0.060   1.000e+00
 62 39 23 62 38 24                  492206.4806    0.060   1.000e+00
 63 39 25 63 38 26                  492211.2089    0.060   1.000e+00
 63 39 24 63 38 25                  492211.2089    0.060   1.000e+00
 64 39 26 64 38 27                  492215.2279    0.060   1.000e+00
 64 39 25 64 38 26                  492215.2279    0.060   1.000e+00
 78 39 39 78 38 40                  492215.2279    0.060   4.118e-01
 78 39 40 78 38 41                  492215.2279    0.060   4.118e-01
 65 39 26 65 38 27                  492219.0206    0.060   1.000e+00
 65 39 27 65 38 28                  492219.0206    0.060   1.000e+00
 77 39 38 77 38 39                  492219.0206    0.060   4.668e-01
 77 39 39 77 38 40                  492219.0206    0.060   4.668e-01
 66 39 27 66 38 28                  492222.2537    0.060   1.000e+00
 66 39 28 66 38 29                  492222.2537    0.060   1.000e+00
 76 39 37 76 38 38                  492222.2537    0.060   5.294e-01
 76 39 38 76 38 39                  492222.2537    0.060   5.294e-01
 44 12 32 43 11 33                  492268.5105    0.060   1.000e+00
 44 12 33 43 11 32                  492268.5105    0.060   1.000e+00
 39 15 24 38 14 25                  492548.6476    0.060   1.000e+00
 39 15 25 38 14 24                  492548.6476    0.060   1.000e+00
 63  6 57 62  7 56                  492697.4728    0.060   1.000e+00
 26 23  3 25 22  4                  492945.6896    0.060   1.000e+00
 26 23  4 25 22  3                  492945.6896    0.060   1.000e+00
 61  8 54 60  7 53                  493107.9241    0.060   1.000e+00
 62 10 52 61 10 51                  493299.8177    0.060   1.000e+00
 50  6 45 49  5 45                  493492.9554    0.060   1.000e+00
 63  7 57 62  7 56                  493516.6297    0.060   1.000e+00
 63  7 57 62  7 56                  493516.6297    0.060   1.000e+00
 65  8 57 64  9 56                  493623.7582    0.060   1.000e+00
 54  8 46 53  7 46                  493665.4527    0.060   1.000e+00
 65  2 64 64  1 63                  493888.1416    0.060   1.000e+00
 65  1 64 64  1 63                  493888.1416    0.060   2.882e-01
 65  2 64 64  2 63                  493888.1416    0.060   2.882e-01
 65  1 64 64  2 63                  493888.1416    0.060   1.000e+00
 31 20 11 30 19 12                  493932.4962    0.060   1.000e+00
 31 20 12 30 19 11                  493932.4962    0.060   1.000e+00
 46 11 36 45 10 35                  494034.8039    0.060   1.000e+00
 46 11 35 45 10 35                  494038.2053    0.060   1.000e+00
 46 11 36 45 10 36                  494067.9887    0.060   1.000e+00
 46 11 35 45 10 36                  494071.3396    0.060   1.000e+00
 48 10 39 47  9 38                  494319.7592    0.060   1.000e+00
 48 10 38 47  9 38                  494431.8151    0.060   1.000e+00
 63  7 57 62  6 56                  494595.0924    0.060   1.000e+00
 51  9 42 50  8 42                  494666.1818    0.060   1.000e+00
 36 17 19 35 16 20                  494773.6322    0.060   1.000e+00
 36 17 20 35 16 19                  494773.6322    0.060   1.000e+00
 36 17 19 35 16 20                  494773.6322    0.060   1.000e+00
 36 17 20 35 16 19                  494773.6322    0.060   1.000e+00
 64  4 60 63  5 59                  494950.8180    0.060   1.000e+00
 64  5 60 63  5 59                  494954.3118    0.060   1.000e+00
 64  4 60 63  4 59                  494955.8558    0.060   1.000e+00
 64  5 60 63  4 59                  494959.5855    0.060   1.000e+00
 63 36 28 62 36 27                  495039.0779    0.060   1.000e+00
 63 36 27 62 36 26                  495039.0779    0.060   1.000e+00
 63 35 29 62 35 28                  495040.5244    0.060   1.000e+00
 63 35 28 62 35 27                  495040.5244    0.060   1.000e+00
 63 38 26 62 38 25                  495042.2044    0.060   1.000e+00
 63 38 25 62 38 24                  495042.2044    0.060   1.000e+00
 63 34 30 62 34 29                  495044.7801    0.060   1.000e+00
 63 34 29 62 34 28                  495044.7801    0.060   1.000e+00
 63 39 24 62 39 23                  495046.8695    0.060   1.000e+00
 63 39 25 62 39 24                  495046.8695    0.060   1.000e+00
 63 33 30 62 33 29                  495051.6790    0.060   1.000e+00
 63 33 31 62 33 30                  495051.6790    0.060   1.000e+00
 63 32 32 62 32 31                  495061.5258    0.060   1.000e+00
 63 32 31 62 32 30                  495061.5258    0.060   1.000e+00
 63 29 34 62 29 33                  495112.6418    0.060   1.000e+00
 63 29 35 62 29 34                  495112.6418    0.060   1.000e+00
 48 10 39 47  9 39                  495122.2288    0.060   1.000e+00
 63 28 36 62 28 35                  495138.3726    0.060   1.000e+00
 63 28 35 62 28 34                  495138.3726    0.060   1.000e+00
 41 14 27 40 13 28                  495223.1505    0.060   1.000e+00
 41 14 28 40 13 27                  495223.1505    0.060   1.000e+00
 48 10 38 47  9 39                  495234.2120    0.060   1.000e+00
 63 25 38 62 25 37                  495250.3919    0.060   1.000e+00
 63 25 39 62 25 38                  495250.3919    0.060   1.000e+00
 63 24 39 62 24 38                  495302.8241    0.060   1.000e+00
 63 24 40 62 24 39                  495302.8241    0.060   1.000e+00
 63 23 41 62 23 40                  495364.5177    0.060   1.000e+00
 63 23 40 62 23 39                  495364.5177    0.060   1.000e+00
 63 22 42 62 22 41                  495437.5446    0.060   1.000e+00
 63 22 41 62 22 40                  495437.5446    0.060   1.000e+00
 62  8 54 61  8 53                  495441.6866    0.060   1.000e+00
 62  8 54 61  8 53                  495441.6866    0.060   1.000e+00
 63 21 43 62 21 42                  495524.1748    0.060   1.000e+00
 63 21 42 62 21 41                  495524.1748    0.060   1.000e+00
 63 20 44 62 20 43                  495626.8826    0.060   1.000e+00
 63 20 43 62 20 42                  495626.8826    0.060   1.000e+00
 63 19 45 62 19 44                  495749.5403    0.060   1.000e+00
 63 19 44 62 19 43                  495749.5403    0.060   1.000e+00
 63 18 46 62 18 45                  495896.9522    0.060   1.000e+00
 63 18 45 62 18 44                  495896.9522    0.060   1.000e+00
 28 22  6 27 21  7                  495909.2587    0.060   1.000e+00
 28 22  7 27 21  6                  495909.2587    0.060   1.000e+00
 63 17 47 62 17 46                  496075.6894    0.060   1.000e+00
 63 17 46 62 17 45                  496075.6894    0.060   1.000e+00
 68  9 59 67 10 58                  496243.0421    0.060   1.000e+00
 63 15 48 62 15 47                  496567.9397    0.060   1.000e+00
 63 15 49 62 15 48                  496567.9397    0.060   1.000e+00
 65  3 63 64  2 62                  496692.5733    0.060   1.000e+00
 65  2 63 64  2 62                  496692.5733    0.060   3.131e-01
 65  3 63 64  3 62                  496692.5733    0.060   3.131e-01
 65  2 63 64  3 62                  496692.5733    0.060   1.000e+00
 50  9 42 49  8 42                  496815.2969    0.060   1.000e+00
 33 19 14 32 18 15                  496853.7931    0.060   1.000e+00
 33 19 15 32 18 14                  496853.7931    0.060   1.000e+00
 63 14 49 62 14 48                  496914.6084    0.060   1.000e+00
 63 14 50 62 14 49                  496914.6084    0.060   1.000e+00
 63 13 51 62 13 50                  497364.0130    0.060   1.000e+00
 63 13 50 62 13 49                  497371.5797    0.060   1.000e+00
 63 13 50 62 13 49                  497371.5797    0.060   1.000e+00
 38 16 22 37 15 23                  497600.0601    0.060   1.000e+00
 38 16 23 37 15 22                  497600.0601    0.060   1.000e+00
 25 24  1 24 23  2                  497848.5820    0.060   1.000e+00
 25 24  2 24 23  1                  497848.5820    0.060   1.000e+00
 64  5 59 63  6 58                  497862.6900    0.060   1.000e+00
 64  5 59 63  5 58                  497939.0603    0.060   1.000e+00
 63 12 52 62 12 51                  497950.2717    0.060   1.000e+00
 63 12 52 62 12 51                  497950.2717    0.060   1.000e+00
 63  7 56 62  7 55                  497951.6636    0.060   1.000e+00
 63  7 56 62  7 55                  497951.6636    0.060   1.000e+00
 64  6 59 63  5 58                  497995.1541    0.060   1.000e+00
 63 12 51 62 12 50                  498024.0821    0.060   1.000e+00
 63 12 51 62 12 50                  498024.0821    0.060   1.000e+00
 52  6 46 51  5 46                  498143.6672    0.060   1.000e+00
 62  8 55 61  7 54                  498437.4706    0.060   1.000e+00
 66  0 66 65  1 65                  498572.8398    0.060   1.000e+00
 66  1 66 65  0 65                  498572.8398    0.060   1.000e+00
 66  0 66 65  0 65                  498572.8398    0.060   2.675e-01
 66  1 66 65  1 65                  498572.8398    0.060   2.675e-01
 63 11 53 62 11 52                  498633.0794    0.060   1.000e+00
 30 21  9 29 20 10                  498859.7751    0.060   1.000e+00
 30 21 10 29 20  9                  498859.7751    0.060   1.000e+00
 50  9 41 49  8 42                  498967.2756    0.060   1.000e+00
 64  7 57 63  8 56                  499040.2368    0.060   1.000e+00
 63 10 54 62 10 53                  499044.0871    0.060   1.000e+00
 63 11 52 62 11 51                  499175.4002    0.060   1.000e+00
 48  7 41 47  6 42                  499467.0805    0.060   1.000e+00
 65  4 62 64  3 61                  499526.5978    0.060   1.000e+00
 65  3 62 64  3 61                  499526.5978    0.060   3.438e-01
 65  4 62 64  4 61                  499526.5978    0.060   3.438e-01
 65  3 62 64  4 61                  499526.5978    0.060   1.000e+00
 35 18 17 34 17 18                  499750.2139    0.060   1.000e+00
 35 18 18 34 17 17                  499750.2139    0.060   1.000e+00
 35 18 17 34 17 18                  499750.2139    0.060   1.000e+00
 35 18 18 34 17 17                  499750.2139    0.060   1.000e+00
 45 12 34 44 11 33                  499943.6698    0.060   1.000e+00
 45 12 33 44 11 34                  499945.2188    0.060   1.000e+00
 50  4 46 49  3 46                  500223.5754    0.060   1.000e+00
 52  9 43 51  8 43                  500326.0463    0.060   1.000e+00
 64  6 58 63  7 57                  500344.3807    0.060   1.000e+00
 40 15 25 39 14 26                  500356.0414    0.060   1.000e+00
 40 15 26 39 14 25                  500356.0414    0.060   1.000e+00
 50  5 46 49  4 46                  500525.4778    0.060   1.000e+00
 53  9 45 52  8 44                  500660.2455    0.060   1.000e+00
 40  3 37 39  2 38                  500712.8062    0.060   1.000e+00
 27 23  4 26 22  5                  500819.9554    0.060   1.000e+00
 27 23  5 26 22  4                  500819.9554    0.060   1.000e+00
 64  7 58 63  7 57                  500964.0093    0.060   1.000e+00
 64  7 58 63  7 57                  500964.0093    0.060   1.000e+00
 64  6 58 63  6 57                  501163.4719    0.060   1.000e+00
 50  8 42 49  7 43                  501244.4488    0.060   1.000e+00
 66  1 65 65  1 64                  501354.7370    0.060   2.877e-01
 66  2 65 65  1 64                  501354.7370    0.060   1.000e+00
 66  2 65 65  2 64                  501354.7370    0.060   2.877e-01
 66  1 65 65  2 64                  501354.7370    0.060   1.000e+00
 49 10 40 48  9 39                  501440.1205    0.060   1.000e+00
 47 11 37 46 10 36                  501582.1318    0.060   1.000e+00
 47 11 36 46 10 36                  501587.5009    0.060   1.000e+00
 49 10 39 48  9 39                  501604.7171    0.060   1.000e+00
 47 11 37 46 10 37                  501632.2990    0.060   1.000e+00
 47 11 36 46 10 37                  501637.8213    0.060   1.000e+00
 63 10 53 62 10 52                  501644.5895    0.060   1.000e+00
 32 20 13 31 19 12                  501794.4718    0.060   1.000e+00
 32 20 12 31 19 13                  501794.4718    0.060   1.000e+00
 54  7 47 53  6 47                  501810.8102    0.060   1.000e+00
 49  2 47 48  1 47                  501856.8498    0.060   1.000e+00
 49  3 47 48  2 47                  501858.4212    0.060   1.000e+00
 55  8 47 54  7 47                  502115.3688    0.060   1.000e+00
 65  4 61 64  5 60                  502405.1747    0.060   1.000e+00
 65  5 61 64  5 60                  502407.7286    0.060   1.000e+00
 65  4 61 64  4 60                  502408.9810    0.060   1.000e+00
 65  5 61 64  4 60                  502411.5203    0.060   1.000e+00
 49 10 40 48  9 40                  502567.3216    0.060   1.000e+00
 37 17 20 36 16 21                  502611.7498    0.060   1.000e+00
 37 17 21 36 16 20                  502611.7498    0.060   1.000e+00
 37 17 20 36 16 21                  502611.7498    0.060   1.000e+00
 37 17 21 36 16 20                  502611.7498    0.060   1.000e+00
 49 10 39 48  9 40                  502732.1535    0.060   1.000e+00
 64 36 29 63 36 28                  502825.7530    0.060   1.000e+00
 64 36 28 63 36 27                  502825.7530    0.060   1.000e+00
 64 37 28 63 37 27                  502825.7530    0.060   9.039e-01
 64 37 27 63 37 26                  502825.7530    0.060   9.039e-01
 64 35 30 63 35 29                  502827.9708    0.060   1.000e+00
 64 35 29 63 35 28                  502827.9708    0.060   1.000e+00
 64 38 27 63 38 26                  502827.9708    0.060   7.382e-01
 64 38 26 63 38 25                  502827.9708    0.060   7.382e-01
 64 34 30 63 34 29                  502832.7815    0.060   1.000e+00
 64 34 31 63 34 30                  502832.7815    0.060   1.000e+00
 64 33 31 63 33 30                  502840.7654    0.060   1.000e+00
 64 33 32 63 33 31                  502840.7654    0.060   1.000e+00
 64 32 33 63 32 32                  502851.6139    0.060   1.000e+00
 64 32 32 63 32 31                  502851.6139    0.060   1.000e+00
 63  8 55 62  8 54                  502865.8979    0.060   1.000e+00
 63  8 55 62  8 54                  502865.8979    0.060   1.000e+00
 64 45 19 63 45 18                  502891.5989    0.060   1.000e+00
 64 45 20 63 45 19                  502891.5989    0.060   1.000e+00
 64 29 36 63 29 35                  502906.6238    0.060   1.000e+00
 64 29 35 63 29 34                  502906.6238    0.060   1.000e+00
 64 46 19 63 46 18                  502906.6238    0.060   1.652e-01
 64 46 18 63 46 17                  502906.6238    0.060   1.652e-01
 64 28 37 63 28 36                  502934.1707    0.060   1.000e+00
 64 28 36 63 28 35                  502934.1707    0.060   1.000e+00
 64 27 37 63 27 36                  502966.9962    0.060   1.000e+00
 64 27 38 63 27 37                  502966.9962    0.060   1.000e+00
 42 14 29 41 13 28                  503000.8477    0.060   1.000e+00
 42 14 28 41 13 29                  503000.8477    0.060   1.000e+00
 64 26 38 63 26 37                  503006.2536    0.060   1.000e+00
 64 26 39 63 26 38                  503006.2536    0.060   1.000e+00
 64 25 39 63 25 38                  503052.9106    0.060   1.000e+00
 64 25 40 63 25 39                  503052.9106    0.060   1.000e+00
 64 24 41 63 24 40                  503108.0095    0.060   1.000e+00
 64 24 40 63 24 39                  503108.0095    0.060   1.000e+00
 64 23 41 63 23 40                  503173.1517    0.060   1.000e+00
 64 23 42 63 23 41                  503173.1517    0.060   1.000e+00
 64 22 43 63 22 42                  503250.0274    0.060   1.000e+00
 64 22 42 63 22 41                  503250.0274    0.060   1.000e+00
 64 21 44 63 21 43                  503341.1034    0.060   1.000e+00
 64 21 43 63 21 42                  503341.1034    0.060   1.000e+00
 64 20 44 63 20 43                  503449.2141    0.060   1.000e+00
 64 20 45 63 20 44                  503449.2141    0.060   1.000e+00
 64 19 45 63 19 44                  503578.2022    0.060   1.000e+00
 64 19 46 63 19 45                  503578.2022    0.060   1.000e+00
 92  6 86 91  7 84                  503578.2022    0.060   1.170e-02
 64 18 47 63 18 46                  503733.3709    0.060   1.000e+00
 64 18 46 63 18 45                  503733.3709    0.060   1.000e+00
 29 22  7 28 21  8                  503779.5318    0.060   1.000e+00
 29 22  8 28 21  7                  503779.5318    0.060   1.000e+00
 64  8 57 63  8 56                  503899.1627    0.060   1.000e+00
 64  8 57 63  8 56                  503899.1627    0.060   1.000e+00
 51  6 46 50  5 46                  503921.2444    0.060   6.584e-01
 64 17 48 63 17 47                  503921.2444    0.060   1.000e+00
 64 17 47 63 17 46                  503921.2444    0.060   1.000e+00
 63  8 56 62  7 55                  504090.7468    0.060   1.000e+00
 64 16 49 63 16 48                  504152.2548    0.060   1.000e+00
 64 16 48 63 16 47                  504152.2548    0.060   1.000e+00
 66  3 64 65  2 63                  504154.9481    0.060   1.000e+00
 66  2 64 65  2 63                  504154.9481    0.060   3.121e-01
 66  3 64 65  3 63                  504154.9481    0.060   3.121e-01
 66  2 64 65  3 63                  504154.9481    0.060   1.000e+00
 63  9 54 62  9 53                  504350.6347    0.060   1.000e+00
 64 15 49 63 15 48                  504440.0060    0.060   1.000e+00
 64 15 50 63 15 49                  504440.0060    0.060   1.000e+00
 54  9 46 53  8 45                  504536.4905    0.060   1.000e+00
 66  8 58 65  9 57                  504570.5071    0.060   1.000e+00
 51  9 43 50  8 43                  504603.7825    0.060   1.000e+00
 34 19 15 33 18 16                  504708.8006    0.060   1.000e+00
 34 19 16 33 18 15                  504708.8006    0.060   1.000e+00
 41 40  2 41 39  3                  504763.0926    0.060   1.000e+00
 41 40  1 41 39  2                  504763.0926    0.060   1.000e+00
 43 40  3 43 39  4                  504782.4153    0.060   1.000e+00
 43 40  4 43 39  5                  504782.4153    0.060   1.000e+00
 45 40  5 45 39  6                  504801.6999    0.060   1.000e+00
 45 40  6 45 39  7                  504801.6999    0.060   1.000e+00
 46 40  7 46 39  8                  504811.5005    0.060   1.000e+00
 46 40  6 46 39  7                  504811.5005    0.060   1.000e+00
 47 40  8 47 39  9                  504820.8896    0.060   1.000e+00
 47 40  7 47 39  8                  504820.8896    0.060   1.000e+00
 48 40  9 48 39 10                  504830.7201    0.060   1.000e+00
 48 40  8 48 39  9                  504830.7201    0.060   1.000e+00
 49 40 10 49 39 11                  504839.8554    0.060   1.000e+00
 49 40  9 49 39 10                  504839.8554    0.060   1.000e+00
 50 40 11 50 39 12                  504849.1898    0.060   1.000e+00
 50 40 10 50 39 11                  504849.1898    0.060   1.000e+00
 53 40 13 53 39 14                  504876.3835    0.060   1.000e+00
 53 40 14 53 39 15                  504876.3835    0.060   1.000e+00
 55 40 16 55 39 17                  504893.7345    0.060   1.000e+00
 55 40 15 55 39 16                  504893.7345    0.060   1.000e+00
 56 40 17 56 39 18                  504902.0073    0.060   1.000e+00
 56 40 16 56 39 17                  504902.0073    0.060   1.000e+00
 57 40 18 57 39 19                  504910.2823    0.060   1.000e+00
 57 40 17 57 39 18                  504910.2823    0.060   1.000e+00
 90 40 51 90 39 52                  504916.1549    0.060   1.000e+00
 90 40 50 90 39 51                  504916.1549    0.060   1.000e+00
 58 40 19 58 39 20                  504918.0237    0.060   1.000e+00
 58 40 18 58 39 19                  504918.0237    0.060   1.000e+00
 60 40 20 60 39 21                  504933.0778    0.060   1.000e+00
 60 40 21 60 39 22                  504933.0778    0.060   1.000e+00
 88 40 49 88 39 50                  504937.2142    0.060   1.000e+00
 88 40 48 88 39 49                  504937.2142    0.060   1.000e+00
 86 40 46 86 39 47                  504955.1667    0.060   1.000e+00
 86 40 47 86 39 48                  504955.1667    0.060   1.000e+00
 65 40 26 65 39 27                  504964.6455    0.060   1.000e+00
 65 40 25 65 39 26                  504964.6455    0.060   1.000e+00
 69 40 29 69 39 30                  504982.7512    0.060   1.000e+00
 69 40 30 69 39 31                  504982.7512    0.060   1.000e+00
 70 40 30 70 39 31                  504986.1203    0.060   1.000e+00
 70 40 31 70 39 32                  504986.1203    0.060   1.000e+00
 72 40 33 72 39 34                  504991.1613    0.060   1.000e+00
 72 40 32 72 39 33                  504991.1613    0.060   1.000e+00
 79 40 39 79 39 40                  504991.1613    0.060   6.048e-01
 79 40 40 79 39 41                  504991.1613    0.060   6.048e-01
 73 40 34 73 39 35                  504992.9538    0.060   1.000e+00
 73 40 33 73 39 34                  504992.9538    0.060   1.000e+00
 78 40 38 78 39 39                  504992.9538    0.060   6.981e-01
 78 40 39 78 39 40                  504992.9538    0.060   6.981e-01
 76 40 36 76 39 37                  504994.6792    0.060   8.678e-01
 76 40 37 76 39 38                  504994.6792    0.060   8.678e-01
 75 40 35 75 39 36                  504994.6792    0.060   9.324e-01
 75 40 36 75 39 37                  504994.6792    0.060   9.324e-01
 74 40 35 74 39 36                  504994.6792    0.060   1.000e+00
 74 40 34 74 39 35                  504994.6792    0.060   1.000e+00
 77 40 38 77 39 39                  504994.6792    0.060   8.061e-01
 77 40 37 77 39 38                  504994.6792    0.060   8.061e-01
 64  7 57 63  7 56                  505179.2717    0.060   1.000e+00
 64  7 57 63  7 56                  505179.2717    0.060   1.000e+00
 64 13 51 63 13 50                  505292.1378    0.060   1.000e+00
 64 13 51 63 13 50                  505292.1378    0.060   1.000e+00
 65  6 60 64  6 59                  505363.0464    0.060   1.000e+00
 65  5 60 64  5 59                  505378.1069    0.060   1.000e+00
 65  6 60 64  5 59                  505419.0854    0.060   1.000e+00
 39 16 24 38 15 23                  505422.6906    0.060   1.000e+00
 39 16 23 38 15 24                  505422.6906    0.060   1.000e+00
 44 13 31 43 12 32                  505462.2714    0.060   1.000e+00
 44 13 32 43 12 31                  505462.2714    0.060   1.000e+00
 26 24  2 25 23  3                  505724.7856    0.060   1.000e+00
 26 24  3 25 23  2                  505724.7856    0.060   1.000e+00
 53  9 44 52  8 44                  505867.6999    0.060   1.000e+00
 64 12 53 63 12 52                  505897.2776    0.060   1.000e+00
 64 12 53 63 12 52                  505897.2776    0.060   1.000e+00
 64 12 52 63 12 51                  505998.5067    0.060   1.000e+00
 64 12 52 63 12 51                  505998.5067    0.060   1.000e+00
 67  1 67 66  0 66                  506040.5723    0.060   1.000e+00
 67  0 67 66  1 66                  506040.5723    0.060   1.000e+00
 67  0 67 66  0 66                  506040.5723    0.060   2.674e-01
 67  1 67 66  1 66                  506040.5723    0.060   2.674e-01
 64  9 56 63  9 55                  506091.6818    0.060   1.000e+00
 52  8 45 51  7 45                  506147.0825    0.060   1.000e+00
 46  6 40 45  5 41                  506504.8301    0.060   1.000e+00
 49  1 48 48  0 48                  506562.5525    0.060   1.000e+00
 49  2 48 48  1 48                  506562.5525    0.060   1.000e+00
 64 11 54 63 11 53                  506585.1829    0.060   1.000e+00
 31 21 10 30 20 11                  506725.2840    0.060   1.000e+00
 31 21 11 30 20 10                  506725.2840    0.060   1.000e+00
 50  3 47 49  2 47                  506818.6968    0.060   1.000e+00
 50  4 47 49  3 47                  506840.3484    0.060   1.000e+00
 64 10 55 63 10 54                  506908.0890    0.060   1.000e+00
 66  4 63 65  3 62                  506983.9346    0.060   1.000e+00
 66  3 63 65  3 62                  506983.9346    0.060   3.420e-01
 66  4 63 65  4 62                  506983.9346    0.060   3.420e-01
 66  3 63 65  4 62                  506983.9346    0.060   1.000e+00
 64 11 53 63 11 52                  507293.0460    0.060   1.000e+00
 51  9 42 50  8 43                  507526.9481    0.060   1.000e+00
 65  7 58 64  8 57                  507567.6053    0.060   1.000e+00
 36 18 19 35 17 18                  507596.1295    0.060   1.000e+00
 36 18 18 35 17 19                  507596.1295    0.060   1.000e+00
 36 18 19 35 17 18                  507596.1295    0.060   1.000e+00
 36 18 18 35 17 19                  507596.1295    0.060   1.000e+00
 46 12 35 45 11 34                  507602.5420    0.060   1.000e+00
 46 12 34 45 11 35                  507604.7503    0.060   1.000e+00
 65  6 59 64  7 58                  507938.3566    0.060   1.000e+00
 55  9 47 54  8 46                  508062.0285    0.060   1.000e+00
 41 15 26 40 14 27                  508156.9445    0.060   1.000e+00
 41 15 27 40 14 26                  508156.9445    0.060   1.000e+00
 65  7 59 64  7 58                  508405.3442    0.060   1.000e+00
 65  7 59 64  7 58                  508405.3442    0.060   1.000e+00
 50 10 41 49  9 40                  508436.2261    0.060   1.000e+00
 65  6 59 64  6 58                  508557.9865    0.060   1.000e+00
 50 10 40 49  9 40                  508675.7058    0.060   1.000e+00
 28 23  6 27 22  5                  508692.6270    0.060   1.000e+00
 28 23  5 27 22  6                  508692.6270    0.060   1.000e+00
 67  1 66 66  1 65                  508818.4446    0.060   2.872e-01
 67  2 66 66  2 65                  508818.4446    0.060   2.872e-01
 67  2 66 66  1 65                  508818.4446    0.060   1.000e+00
 67  1 66 66  2 65                  508818.4446    0.060   1.000e+00
 65  7 59 64  6 58                  509024.9532    0.060   1.000e+00
 48 11 38 47 10 37                  509097.3745    0.060   1.000e+00
 48 11 37 47 10 37                  509105.8939    0.060   1.000e+00
 69  9 60 68 10 59                  509130.0800    0.060   1.000e+00
 48 11 38 47 10 38                  509172.8028    0.060   1.000e+00
 48 11 37 47 10 38                  509181.3314    0.060   1.000e+00
 33 20 13 32 19 14                  509653.9956    0.060   1.000e+00
 33 20 14 32 19 13                  509653.9956    0.060   1.000e+00
 66  4 62 65  5 61                  509856.6163    0.060   1.000e+00
 66  4 62 65  4 61                  509858.9174    0.060   1.000e+00
 66  5 62 65  5 61                  509858.9174    0.060   1.000e+00
 66  5 62 65  4 61                  509861.1833    0.060   1.000e+00
 53  6 47 52  5 47                  509961.4241    0.060   1.000e+00
 64 10 54 63 10 53                  510011.6192    0.060   1.000e+00
 64  8 57 63  7 56                  510038.4682    0.060   1.000e+00
 64  8 56 63  8 55                  510203.7104    0.060   1.000e+00
 64  8 56 63  8 55                  510203.7104    0.060   1.000e+00
 50 10 40 49  9 41                  510242.0634    0.060   1.000e+00
 38 17 22 37 16 21                  510445.6424    0.060   1.000e+00
 38 17 21 37 16 22                  510445.6424    0.060   1.000e+00
 38 17 22 37 16 21                  510445.6424    0.060   1.000e+00
 38 17 21 37 16 22                  510445.6424    0.060   1.000e+00
 25 25  0 24 24  0                  510624.0927    0.060   1.880e-01
 25 25  0 24 24  1                  510624.0927    0.060   1.000e+00
 25 25  1 24 24  0                  510624.0927    0.060   1.000e+00
 25 25  1 24 24  1                  510624.0927    0.060   1.880e-01
 65 31 34 64 31 33                  510653.9579    0.060   1.000e+00
 65 31 35 64 31 34                  510653.9579    0.060   1.000e+00
 65 44 21 64 44 20                  510658.2218    0.060   1.000e+00
 65 44 22 64 44 21                  510658.2218    0.060   1.000e+00
 65 30 36 64 30 35                  510673.5127    0.060   1.000e+00
 65 30 35 64 30 34                  510673.5127    0.060   1.000e+00
 65 29 37 64 29 36                  510697.4657    0.060   1.000e+00
 65 29 36 64 29 35                  510697.4657    0.060   1.000e+00
 65 28 38 64 28 37                  510726.8669    0.060   1.000e+00
 65 28 37 64 28 36                  510726.8669    0.060   1.000e+00
 43 14 29 42 13 30                  510769.9958    0.060   1.000e+00
 43 14 30 42 13 29                  510769.9958    0.060   1.000e+00
 65 26 40 64 26 39                  510803.1870    0.060   1.000e+00
 65 26 39 64 26 38                  510803.1870    0.060   1.000e+00
 65 25 41 64 25 40                  510852.4309    0.060   1.000e+00
 65 25 40 64 25 39                  510852.4309    0.060   1.000e+00
 65 24 42 64 24 41                  510910.5244    0.060   1.000e+00
 65 24 41 64 24 40                  510910.5244    0.060   1.000e+00
 65 23 43 64 23 42                  510979.1011    0.060   1.000e+00
 65 23 42 64 23 41                  510979.1011    0.060   1.000e+00
 51  5 47 50  4 47                  510996.0818    0.060   1.000e+00
 65 22 43 64 22 42                  511060.0933    0.060   1.000e+00
 65 22 44 64 22 43                  511060.0933    0.060   1.000e+00
 56  8 48 55  7 48                  511146.9124    0.060   1.000e+00
 65 21 45 64 21 44                  511155.7927    0.060   1.000e+00
 65 21 44 64 21 43                  511155.7927    0.060   1.000e+00
 65 20 46 64 20 45                  511269.4958    0.060   1.000e+00
 65 20 45 64 20 44                  511269.4958    0.060   1.000e+00
 56  9 48 55  8 47                  511282.9217    0.060   1.000e+00
 54  9 45 53  8 45                  511361.4851    0.060   1.000e+00
 65  8 58 64  8 57                  511387.0380    0.060   1.000e+00
 65  8 58 64  8 57                  511387.0380    0.060   1.000e+00
 65 19 47 64 19 46                  511405.0984    0.060   1.000e+00
 65 19 46 64 19 45                  511405.0984    0.060   1.000e+00
 65 18 48 64 18 47                  511568.1174    0.060   1.000e+00
 65 18 47 64 18 46                  511568.1174    0.060   1.000e+00
[truncated: 9,523 more chars]
