# Supplementary material for: Energetic and Spectroscopic Insights into the C3H6O2 Isomer Family for Astrochemical Purposes
Source: ACS Earth Space Chem. 2025 Dec 16;10(1):198–209. doi: 10.1021/acsearthspacechem.5c00291 (PMC12814775; doi:10.1021/acsearthspacechem.5c00291)
Supplement: Supplementary file 3 [file sp5c00291_si_003.zip › inner.out]

Glycidol - inner                                        Thu Nov  6 11:12:17 2025
ID= 74111 QSPINROT=     69315.0828 MIN, MAX QN=   0 130
MIN.LOG.STR=    -8.000 MIN.LOG.STR(FRQ/300GHZ)**2=    -8.000 MAX FREQ      555.0 GHZ, TEMP=   300.00
     1    1   0.61 ! mu_a
     2    2   1.20 ! mu_b
     3    3   0.51 ! mu_c
.VAR FILE TITLE :Glycidol - inner                                        Thu Nov  6 11:09:04 2025
                              PARAMETERS - A.PRIORI ERROR 
     1      1         10000   1.0347865478823E+04    9.682362E-05 A
     2      2         20000   4.1023804572806E+03    2.720328E-05 B
     3      3         30000   3.7819326984621E+03    3.039742E-05 C
     4      4           200  -2.5051420707883E-03    1.224425E-08 -DJ
     5      5          1100   2.1600476310006E-03    7.555776E-08 -DJK
     6      6          2000  -5.7911739483920E-03    1.885734E-07 -DK
     7      7         40100  -3.1478697635848E-04    2.927159E-09 d1
     8      8         50000   6.0684654297851E-05    1.185535E-09 d2
     9      9           300  -2.5375518028092E-09    1.479301E-12 HJ
    10     10          1200   7.1159302772868E-09    2.091712E-11 HJK
    11     11          2100  -1.1024713898262E-08    7.837936E-11 HKJ
    12     12          3000   2.4025902588542E-08    1.074426E-10 HK
    13     13         40200  -2.9847577650911E-10    3.167620E-13 h1
    14     14         50100   1.6078506677962E-10    2.174170E-13 h2
    15     15         60000   1.2961976424263E-11    7.428257E-14 h3
    16     16          1300  -1.7014843654528E-14    1.735331E-15 LJJK
    17     17          2200  -1.7569736619831E-13    1.028251E-14 LJK
    18     18          3100   4.7961911354336E-13    3.412521E-14 LKKJ
18 parameters read, 18 independent parameters
IQNFMT = 303
ENERGY SORT OF WANG SUB-BLOCKS
PROLATE ROTOR
    V KMIN KMAX WTPL WTMN ESYMWT NSYM SPINS
    0    0   70    1    1     99    2
BLOCK - WT - SYM - V - TSP - N  -  other quanta  (rel. to F=0 )
    1    1    x    0    0
    2    1    c    0    0
    3    1    b    0    0
    4    1    a    0    0
Maximum Dimension for Hamiltonian = 36
INITIAL Q =     69315.0828, NEW Q IS RELATIVE TO MIN.EGY.=         0.0000
 NUMBER OF LINES =  41706
TEMPERATURE - Q(SPIN-ROT.) - log Q(SPIN-ROT.)
    300.000     69315.0828    4.8408
    225.000     44999.5226    4.6532
    150.000     24482.4916    4.3889
     75.000      8653.7501    3.9372
     37.500      3060.9296    3.4859
     18.750      1083.6746    3.0349
      9.375       384.2700    2.5846
