# Supplementary material for: Energetic and Spectroscopic Insights into the C3H6O2 Isomer Family for Astrochemical Purposes
Source: ACS Earth Space Chem. 2025 Dec 16;10(1):198–209. doi: 10.1021/acsearthspacechem.5c00291 (PMC12814775; doi:10.1021/acsearthspacechem.5c00291)
Supplement: Supplementary file 3 [file sp5c00291_si_003.zip › inner.par]

Glycidol - inner                                        Thu Nov  6 11:09:04 2025
  18 5935    9    0     0.0000E+00     5.0000E+00     1.0000E+00 1.0000000000
s     1   1    0  70    0    1   1   1   0  99   0   8
        10000   1.034786547882334E+04 1.00000000E+30 /A
        20000   4.102380457280596E+03 1.00000000E+30 /B
        30000   3.781932698462100E+03 1.00000000E+30 /C
          200  -2.505142070788265E-03 1.00000000E+30 /-DJ
         1100   2.160047631000589E-03 1.00000000E+30 /-DJK
         2000  -5.791173948392029E-03 1.00000000E+30 /-DK
        40100  -3.147869763584840E-04 1.00000000E+30 /d1
        50000   6.068465429785125E-05 1.00000000E+30 /d2
          300  -2.537551802809186E-09 1.00000000E+30 /HJ
         1200   7.115930277286774E-09 1.00000000E+30 /HJK
         2100  -1.102471389826188E-08 1.00000000E+30 /HKJ
         3000   2.402590258854201E-08 1.00000000E+30 /HK
        40200  -2.984757765091147E-10 1.00000000E+30 /h1
        50100   1.607850667796236E-10 1.00000000E+30 /h2
        60000   1.296197642426260E-11 1.00000000E+30 /h3
         1300  -1.701484365452845E-14 1.00000000E+37 /LJJK
         2200  -1.756973661983128E-13 1.00000000E+37 /LJK
         3100   4.796191135433606E-13 1.00000000E+37 /LKKJ
