# Supplementary material for: Energetic and Spectroscopic Insights into the C3H6O2 Isomer Family for Astrochemical Purposes
Source: ACS Earth Space Chem. 2025 Dec 16;10(1):198–209. doi: 10.1021/acsearthspacechem.5c00291 (PMC12814775; doi:10.1021/acsearthspacechem.5c00291)
Supplement: Supplementary file 3 [file sp5c00291_si_003.zip › inner.pi]

Glycidol - inner                                      Thu Nov  6 11:09:04 2025

-------------------------------------------------------------------------------------=========
                                              obs         o-c     error     blends     Notes
                                                                         o-c      wt
    / instead of : below denotes (o-c)>3*err
-------------------------------------------------------------------------------------=========
   1: 22 16  7   23 15  8                    17015.2600  -0.0046  0.050  -0.0046 0.50  
   2: 22 16  6   23 15  9                    17015.2600  -0.0046  0.050  -0.0046 0.50  
   3: 21 11 11   20 12  8                    18520.1600  -0.0454  0.050  -0.0454 0.50  
   4: 21 11 10   20 12  9                    18520.1600  -0.0454  0.050  -0.0454 0.50  
   5: 44 25 19   43 26 18                    20299.3400  -0.0247  0.050  -0.0247 0.50  
   6: 44 25 20   43 26 17                    20299.3400  -0.0247  0.050  -0.0247 0.50  
   7: 41 28 14   42 27 15                    21003.5000  -0.0182  0.050  -0.0183 0.50  
   8: 41 28 13   42 27 16                    21003.5000  -0.0182  0.050  -0.0183 0.50  
   9: 49 28 21   48 29 20                    21142.1100  -0.0360  0.050  -0.0360 0.50  
  10: 49 28 22   48 29 19                    21142.1100  -0.0360  0.050  -0.0360 0.50  
  11: 36 20 16   35 21 15                    21429.5600  -0.0243  0.050               
  12: 28 15 13   27 16 12                    22477.5100  -0.0154  0.050  -0.0155 0.50  
  13: 28 15 14   27 16 11                    22477.5100  -0.0154  0.050  -0.0155 0.50  
  14: 31 22  9   32 21 12                    22903.5100  -0.0090  0.050  -0.0091 0.50  
  15: 31 22 10   32 21 11                    22903.5100  -0.0090  0.050  -0.0091 0.50  
  16: 18 14  5   19 13  6                    22961.9500   0.0145  0.050   0.0146 0.50  
  17: 18 14  4   19 13  7                    22961.9500   0.0145  0.050   0.0146 0.50  
  18: 33 18 15   32 19 14                    23435.7100  -0.0106  0.050  -0.0106 0.50  
  19: 33 18 16   32 19 13                    23435.7100  -0.0106  0.050  -0.0106 0.50  
  20: 26 19  8   27 18  9                    23895.7300   0.0108  0.050   0.0109 0.33  
  21: 26 19  7   27 18 10                    23895.7300   0.0108  0.050   0.0109 0.33  
  22: 26 19  8   27 18  9                    23895.7300   0.0108  0.050   0.0109 0.33  
  23: 13 11  3   14 10  4                    23998.1000  -0.0030  0.050  -0.0030 0.50  
  24: 13 11  2   14 10  5                    23998.1000  -0.0030  0.050  -0.0030 0.50  
  25: 37 26 11   38 25 14                    26864.5100  -0.0052  0.050  -0.0052 0.50  
  26: 37 26 12   38 25 13                    26864.5100  -0.0052  0.050  -0.0052 0.50  
  27: 40 22 18   39 23 17                    27286.8300  -0.0274  0.050  -0.0275 0.50  
  28: 40 22 19   39 23 16                    27286.8300  -0.0274  0.050  -0.0275 0.50  
  29: 45 31 15   46 30 16                    27945.5700   0.0314  0.050   0.0315 0.50  
  30: 45 31 14   46 30 17                    27945.5700   0.0314  0.050   0.0315 0.50  
  31: 40 28 12   41 27 15                    28857.8400  -0.0260  0.050  -0.0260 0.50  
  32: 40 28 13   41 27 14                    28857.8400  -0.0260  0.050  -0.0260 0.50  
  33: 24 12 12   23 13 11                    29408.5700  -0.0210  0.050  -0.0210 0.50  
  34: 24 12 13   23 13 10                    29408.5700  -0.0210  0.050  -0.0210 0.50  
  35: 54 30 24   53 31 23                    34724.9400  -0.0557  0.050  -0.0557 0.50  
  36: 54 30 25   53 31 22                    34724.9400  -0.0557  0.050  -0.0557 0.50  
  37: 10 10  1   11  9  2                    34876.7300   0.0016  0.050   0.0017 0.50  
  38: 10 10  0   11  9  3                    34876.7300   0.0016  0.050   0.0017 0.50  
  39:  2  2  1    1  1  1                    35145.8100  -0.0446  0.050               
  40: 38  7 31   38  6 32                    66676.9954   0.0009  0.020               
  41:  9  0  9    8  1  8                    67295.9639   0.0001  0.020               
  42: 37  4 33   37  3 34                    67412.3429  -0.0153  0.020               
  43: 42  5 37   42  4 38                    67496.2366   0.0334  0.020               
  44/ 60  9 51   60  8 52                    68236.1165  -0.0666  0.020               
  45: 22  6 16   22  5 17                    68341.9416   0.0028  0.020               
  46: 25  6 20   25  5 21                    68449.0172  -0.0032  0.020               
  47/ 37  7 30   37  6 31                    68856.2981  -0.0699  0.020               
  48: 20  6 14   20  5 15                    69114.1171   0.0132  0.020               
  49/  9  1  9    8  1  8                    69223.8503   0.0727  0.020               
  50: 33  3 30   33  2 31                    69367.3687   0.0140  0.020               
  51: 16  4 12   15  5 11                    70140.2165   0.0190  0.020               
  52: 39 18 21   38 19 20                    70803.7163  -0.0242  0.020               
  53: 36  7 29   36  6 30                    70891.2725   0.0102  0.020               
  54:  9  1  9    8  0  8                    71679.9802   0.0007  0.020               
  55: 30  2 28   30  1 29                    71876.5586  -0.0263  0.020               
  56: 43  5 38   43  4 39                    71892.7183  -0.0294  0.020               
  57: 18  5 13   17  6 12                    72621.1423  -0.0363  0.020               
  58: 35  7 28   35  6 29                    72737.7050  -0.0017  0.020               
  59: 34  3 31   34  2 32                    72920.8120   0.0540  0.020               
  60: 46  8 38   46  7 39                    73083.9411   0.0036  0.020               
  61: 23  8 15   22  9 14                    73214.1125  -0.0595  0.020               
  62: 41 19 22   40 20 21                    73715.3862   0.0097  0.020               
  63: 56  9 47   56  8 48                    73805.7836  -0.0132  0.020               
  64: 54  7 47   54  6 48                    73894.0893   0.0056  0.020               
  65: 28 11 17   27 12 16                    74058.6642   0.0214  0.020               
  66: 34  7 27   34  6 28                    74372.7412  -0.0131  0.020               
  67: 33 14 19   32 15 18                    74930.8256   0.0020  0.020               
  68: 31  2 29   31  1 30                    74983.2036  -0.0139  0.020               
  69: 10  0 10    9  1  9                    75372.6424  -0.0179  0.020               
  70: 39  4 35   39  3 36                    75482.8542  -0.0048  0.020               
  71: 49  6 43   49  5 44                    75516.8702  -0.0177  0.020               
  72: 45  8 37   45  7 38                    75611.2534  -0.0062  0.020               
  73: 38 17 21   37 18 20                    75789.8857   0.0366  0.020   0.0366 0.50  
  74: 38 17 21   37 18 20                    75789.8857   0.0366  0.020   0.0366 0.50  
  75: 33  7 26   33  6 27                    75791.7569  -0.0139  0.020               
  76: 25  9 16   24 10 15                    76148.2433  -0.0088  0.020               
  77: 55  9 46   55  8 47                    76262.8275   0.0096  0.020               
  78: 44  5 39   44  4 40                    76279.3514   0.0039  0.020               
  79: 35  3 32   35  2 33                    76375.2884   0.0155  0.020               
  80: 11  1 10   10  2  9                    76441.4952  -0.0090  0.020               
  81: 60  8 52   60  7 53                    76508.9316  -0.0021  0.020               
  82: 10  1 10    9  1  9                    76852.4240  -0.0085  0.020               
  83: 30 12 18   29 13 17                    76997.9750   0.0145  0.020               
  84: 32  7 25   32  6 26                    77004.0508   0.0060  0.020               
  85: 10  0 10    9  0  9                    77300.5121   0.0379  0.020               
  86:  8  2  7    7  1  6                    77840.1041   0.0163  0.020               
  87: 31  7 24   31  6 25                    78027.8623  -0.0060  0.020               
  88: 32  2 30   32  1 31                    78049.2379   0.0210  0.020               
  89: 44  8 36   44  7 37                    78056.0795   0.0043  0.020               
  90: 22  7 15   21  8 14                    78309.2627  -0.0075  0.020               
  91: 55  7 48   55  6 49                    78446.8029  -0.0041  0.020               
  92: 10  2  9    9  2  8                    78533.3992   0.0311  0.020   0.0311 0.50  
  93: 10  2  9    9  2  8                    78533.3992   0.0311  0.020   0.0311 0.50  
  94: 17  4 13   16  5 12                    78549.9451  -0.0130  0.020               
  95: 13  2 11   12  3 10                    78594.8630   0.0045  0.020               
  96: 40 18 22   39 19 21                    78703.4958   0.0188  0.020               
  97: 10  1 10    9  0  9                    78780.2508   0.0044  0.020               
  98: 10  9  1    9  9  0                    78881.6779   0.0135  0.020               
  99: 30  7 23   30  6 24                    78886.0748   0.0002  0.020               
 100: 10  8  2    9  8  1                    78887.6937   0.0167  0.020               
 101: 10  7  3    9  7  2                    78896.9587   0.0010  0.020               
 102: 10  6  4    9  6  3                    78911.8915  -0.0099  0.020               
 103: 54  9 45   54  8 46                    78935.6216   0.0061  0.020               
 104: 10  4  7    9  4  6                    78983.3066   0.0060  0.020               
 105: 10  3  8    9  3  7                    79003.0169   0.0004  0.020               
 106: 27 10 17   26 11 16                    79083.5291  -0.0020  0.020               
 107: 10  3  7    9  3  6                    79214.5140   0.0169  0.020               
 108: 64 10 54   64  9 55                    79335.7075   0.0067  0.020               
 109: 40  4 36   40  3 37                    79353.1696   0.0056  0.020               
 110: 45 21 24   44 22 23                    79512.8998  -0.0324  0.020               
 111:  6  3  3    5  2  4                    79519.5217   0.0091  0.020               
 112: 29  7 22   29  6 23                    79602.5914  -0.0054  0.020               
 113: 36  3 33   36  2 34                    79740.1539   0.0074  0.020               
 114: 10  1  9    9  1  8                    79842.7168  -0.0016  0.020               
 115: 32 13 19   31 14 18                    79932.4905   0.0088  0.020               
 116: 10  2  8    9  2  7                    80057.1980  -0.0119  0.025               
 117: 50  6 44   50  5 45                    80137.4187   0.0003  0.020               
 118: 28  7 21   28  6 22                    80200.1888  -0.0039  0.020               
 119: 43  8 35   43  7 36                    80350.5903  -0.0096  0.020               
 120: 29  7 23   29  6 24                    80583.5074   0.0040  0.020               
 121: 45  5 40   45  4 41                    80598.6985  -0.0029  0.020               
 122: 27  7 20   27  6 21                    80699.1795  -0.0069  0.020               
 123: 30  1 29   30  0 30                    80774.0938   0.0162  0.020               
 124: 37 16 21   36 17 20                    80782.7083   0.0087  0.020   0.0088 0.50  
 125: 37 16 21   36 17 20                    80782.7083   0.0087  0.020   0.0088 0.50  
 126: 19  5 14   18  6 13                    80783.7061   0.0019  0.020               
 127: 61  8 53   61  7 54                    80893.1224  -0.0434  0.020               
 128: 33  2 31   33  1 32                    81082.1485   0.0085  0.020               
 129: 26  7 19   26  6 20                    81116.9679   0.0012  0.020               
 130: 25  7 18   25  6 19                    81467.9695  -0.0023  0.020               
 131: 42 19 23   41 20 22                    81608.9159   0.0127  0.020               
 132: 63 10 53   63  9 54                    81712.3271  -0.0261  0.020               
 133: 53  9 44   53  8 45                    81712.7406   0.0261  0.020               
 134: 24  7 17   24  6 18                    81763.9566   0.0095  0.020               
 135: 23  7 16   23  6 17                    82014.3286   0.0047  0.020               
 136: 29 11 18   28 12 17                    82017.4803   0.0020  0.020               
 137: 22  7 15   22  6 16                    82226.6313   0.0051  0.020               
 138: 21  7 14   21  6 15                    82406.8436  -0.0100  0.020               
 139: 42  8 34   42  7 35                    82448.6323   0.0072  0.020               
 140: 20  7 13   20  6 14                    82559.8049  -0.0103  0.020               
 141: 19  7 12   19  6 13                    82689.3636  -0.0409  0.020               
 142: 18  7 11   18  6 12                    82798.7990  -0.0215  0.020               
 143: 34 14 20   33 15 19                    82861.4192   0.0152  0.020               
 144: 17  7 10   17  6 11                    82890.7311  -0.0067  0.020               
 145: 16  7  9   16  6 10                    82967.4296  -0.0049  0.020               
 146: 37  3 34   37  2 35                    83026.6898  -0.0016  0.020               
 147: 15  7  8   15  6  9                    83030.8700  -0.0164  0.020               
 148: 14  7  8   14  6  9                    83082.9249  -0.1060  0.020  -0.0080 0.50  
 149: 14  7  7   14  6  8                    83082.9249   0.0901  0.020  -0.0080 0.50  
 150: 41  4 37   41  3 38                    83101.5967   0.0068  0.020               
 151: 13  7  7   13  6  8                    83124.8793  -0.0332  0.020   0.0063 0.50  
 152: 13  7  6   13  6  7                    83124.8793   0.0457  0.020   0.0063 0.50  
 153: 12  7  6   12  6  7                    83158.2997  -0.0121  0.020   0.0025 0.50  
 154: 12  7  5   12  6  6                    83158.2997   0.0171  0.020   0.0025 0.50  
 155: 11  7  5   11  6  6                    83184.4508  -0.0083  0.020  -0.0035 0.50  
 156: 11  7  4   11  6  5                    83184.4508   0.0014  0.020  -0.0035 0.50  
 157: 56  7 49   56  6 50                    83186.6096  -0.0157  0.020               
 158: 10  7  4   10  6  5                    83204.4968   0.0100  0.020   0.0115 0.50  
 159: 10  7  3   10  6  4                    83204.4968   0.0129  0.020   0.0115 0.50  
 160:  9  7  3    9  6  4                    83219.4389   0.0105  0.020   0.0109 0.50  
 161:  9  7  2    9  6  3                    83219.4389   0.0112  0.020   0.0109 0.50  
 162:  8  7  2    8  6  3                    83230.2244   0.0036  0.020   0.0038 0.50  
 163:  8  7  1    8  6  2                    83230.2244   0.0038  0.020   0.0038 0.50  
 164:  7  7  1    7  6  2                    83237.7066   0.0022  0.020   0.0023 0.50  
 165:  7  7  0    7  6  1                    83237.7066   0.0022  0.020   0.0023 0.50  
 166: 11  0 11   10  1 10                    83354.2145  -0.0021  0.020               
 167: 31  1 30   31  0 31                    83681.3704  -0.0034  0.020               
 168: 39 17 22   38 18 21                    83697.7958   0.0174  0.020   0.0175 0.50  
 169: 39 17 22   38 18 21                    83697.7958   0.0174  0.020   0.0175 0.50  
 170: 34  2 32   34  1 33                    84088.2675   0.0169  0.020               
 171: 26  9 17   25 10 16                    84137.7072  -0.0023  0.020               
 172:  5  4  2    4  3  1                    84263.3871  -0.0133  0.020               
 173:  5  4  2    4  3  2                    84265.4042   0.0305  0.020               
 174: 41  8 33   41  7 34                    84325.2761  -0.0000  0.020               
 175: 62 10 52   62  9 53                    84418.3531   0.0228  0.020               
 176: 11  1 11   10  1 10                    84468.4362  -0.0093  0.025               
 177: 52  9 43   52  8 44                    84490.5282   0.0117  0.020               
 178:  9  2  8    8  1  7                    84502.9661  -0.0061  0.020               
 179: 44 20 24   43 21 23                    84505.7181   0.0330  0.020               
 180: 51  6 45   51  5 46                    84753.3469  -0.0000  0.020               
 181: 46  5 41   46  4 42                    84811.2129   0.0031  0.020               
 182: 11  0 11   10  0 10                    84833.9885  -0.0003  0.025               
 183: 31 12 19   30 13 18                    84948.3967   0.0134  0.020               
 184: 12  1 11   11  2 10                    85541.9182   0.0013  0.020               
 185: 62  8 54   62  7 55                    85595.0549   0.0030  0.020               
 186: 36 15 21   35 16 20                    85784.0509   0.0123  0.020               
 187: 11  1 11   10  0 10                    85948.2095  -0.0082  0.020               
 188: 40  8 32   40  7 33                    85974.2881   0.0047  0.020               
 189: 38  3 35   38  2 36                    86246.5198   0.0014  0.020               
 190: 11  2 10   10  2  9                    86310.7756  -0.0153  0.025               
 191: 23  7 16   22  8 15                    86352.1196  -0.0143  0.020               
 192: 32  1 31   32  0 32                    86582.8134   0.0054  0.020               
 193: 41 18 23   40 19 22                    86604.9631   0.0030  0.020               
 194:  7  3  5    6  2  4                    86698.6986  -0.0012  0.020               
 195: 42  4 38   42  3 39                    86731.7480   0.0100  0.020               
 196:  7  3  4    6  2  4                    86757.3750   0.0031  0.020               
 197: 11 10  1   10 10  0                    86767.8193   0.0203  0.020               
 198: 11  9  2   10  9  1                    86773.2755  -0.0041  0.020               
 199: 11  8  3   10  8  2                    86781.4558   0.0029  0.020               
 200: 11  7  4   10  7  3                    86793.9623   0.0043  0.020               
 201: 11  6  5   10  6  4                    86813.9873  -0.0051  0.020               
 202: 11  5  7   10  5  6                    86848.2705  -0.0193  0.025               
 203: 11  5  6   10  5  5                    86848.7768   0.0076  0.025               
 204: 11  4  8   10  4  7                    86906.6290  -0.0059  0.025               
 205: 11  3  9   10  3  8                    86910.4865   0.0035  0.025               
 206: 11  4  7   10  4  6                    86925.0252  -0.0079  0.025               
 207: 28 10 18   27 11 17                    87060.6920   0.0018  0.020               
 208: 35  2 33   35  1 34                    87072.6191   0.0072  0.020               
 209: 18  4 14   17  5 13                    87110.0013   0.0004  0.020               
 210: 16  3 13   15  4 12                    87122.4349  -0.0081  0.020               
 211: 51  9 42   51  8 43                    87180.0667   0.0023  0.020               
 212: 11  3  8   10  3  7                    87245.0190   0.0046  0.025               
 213: 61 10 51   61  9 52                    87337.6923   0.0106  0.020               
 214: 46 21 25   45 22 24                    87393.3903   0.0065  0.020               
 215: 39  8 31   39  7 32                    87403.6491  -0.0033  0.020               
 216:  7  3  4    6  2  5                    87574.7100   0.0050  0.020               
 217: 68  9 59   68  8 60                    87588.8934  -0.0056  0.020               
 218: 11  1 10   10  1  9                    87655.0000  -0.0076  0.025               
 219: 33 13 20   32 14 19                    87874.9873   0.0012  0.020               
 220: 57  7 50   57  6 51                    88016.7970  -0.0022  0.020               
 221:  9  2  7    8  1  7                    88029.2108  -0.0090  0.020               
 222: 11  2  9   10  2  8                    88173.1423  -0.0006  0.025               
 223: 14  2 12   13  3 11                    88245.1153  -0.0029  0.020               
 224: 38  8 30   38  7 31                    88630.8371   0.0048  0.020               
 225: 38 16 22   37 17 21                    88699.7861   0.0148  0.020   0.0148 0.50  
 226: 38 16 22   37 17 21                    88699.7861   0.0148  0.020   0.0148 0.50  
 227: 47  5 42   47  4 43                    88894.1750   0.0068  0.020               
 228: 20  5 15   19  6 14                    89008.1895  -0.0060  0.020               
 229: 25  8 17   24  9 16                    89237.6807   0.0246  0.020               
 230: 52  6 46   52  5 47                    89301.3282   0.0060  0.020               
 231: 39  3 36   39  2 37                    89410.4904   0.0037  0.020               
 232: 33  1 32   33  0 33                    89479.1705  -0.0057  0.020               
 233: 43 19 24   42 20 23                    89503.7638  -0.0084  0.020               
 234: 37  8 29   37  7 30                    89678.3100   0.0106  0.020               
 235: 50  9 41   50  8 42                    89711.9867  -0.0012  0.020               
 236: 30 11 19   29 12 18                    89983.9598   0.0016  0.020               
 237: 36  2 34   36  1 35                    90039.2415  -0.0036  0.020               
 238: 43  4 39   43  3 40                    90252.9898   0.0017  0.020               
 239: 60 10 50   60  9 51                    90355.8627  -0.0006  0.020               
 240: 63  8 55   63  7 56                    90509.1808  -0.0292  0.020               
 241: 36  8 28   36  7 29                    90570.0995  -0.0004  0.020               
 242: 35 14 21   34 15 20                    90796.2991   0.0032  0.020               
 243: 10  2  9    9  1  8                    91056.2293   0.0074  0.020               
 244: 12  0 12   11  1 11                    91247.6701  -0.0029  0.020               
 245: 35  8 27   35  7 28                    91329.4905  -0.0054  0.020               
 246: 40 17 23   39 18 22                    91608.0458   0.0076  0.020   0.0076 0.50  
 247: 40 17 23   39 18 22                    91608.0458   0.0076  0.020   0.0076 0.50  
 248: 22  6 16   21  7 15                    91617.5544  -0.0072  0.020               
 249: 34  8 26   34  7 27                    91977.5880  -0.0098  0.020               
 250: 49  9 40   49  8 41                    92038.8716  -0.0044  0.020               
 251: 12  1 12   11  1 11                    92073.0965  -0.0039  0.025               
 252:  6  4  3    5  3  2                    92143.5219   0.0350  0.020               
 253: 12  0 12   11  0 11                    92361.9110   0.0091  0.025               
 254: 34  1 33   34  0 34                    92371.0700   0.0043  0.020               
 255: 45 20 25   44 21 24                    92393.7621   0.0084  0.020               
 256: 69  9 60   69  8 61                    92413.0864  -0.0080  0.020               
 257: 40  3 37   40  2 38                    92528.1901   0.0038  0.020               
 258: 33  8 25   33  7 26                    92532.7430  -0.0057  0.020               
 259: 48  5 43   48  4 44                    92839.0607  -0.0243  0.020               
 260: 58  7 51   58  6 52                    92851.6367  -0.0137  0.020               
 261: 32 12 20   31 13 19                    92905.2471   0.0041  0.020               
 262: 37  2 35   37  1 36                    92991.3081   0.0050  0.020               
 263: 32  8 24   32  7 25                    93010.4008  -0.0072  0.020               
 264: 12  1 12   11  0 11                    93187.3195  -0.0098  0.020               
 265: 59 10 49   59  9 50                    93367.2718  -0.0038  0.020               
 266: 31  8 23   31  7 24                    93423.3280  -0.0032  0.020               
 267: 44  4 40   44  3 41                    93677.6117   0.0022  0.020               
 268: 37 15 22   36 16 21                    93711.4916  -0.0003  0.020               
 269: 53  6 47   53  5 48                    93736.2785   0.0060  0.020               
 270: 30  8 22   30  7 23                    93781.9000   0.0051  0.020               
 271: 12  2 11   11  2 10                    94068.3150   0.0023  0.025               
 272: 29  8 21   29  7 22                    94094.4657  -0.0049  0.020               
 273: 48  9 39   48  8 40                    94134.8518  -0.0059  0.020               
 274:  8  3  6    7  2  5                    94162.4763  -0.0110  0.020               
 275: 28  8 20   28  7 21                    94367.7975   0.0047  0.020               
 276: 24  7 17   23  8 16                    94416.2499  -0.0334  0.020               
 277: 42 18 24   41 19 23                    94508.3112   0.0009  0.020               
 278: 13  1 12   12  2 11                    94581.7527   0.0072  0.020               
 279: 27  8 19   27  7 20                    94607.2885   0.0006  0.020               
 280: 12 11  1   11 11  0                    94653.5528  -0.0073  0.020               
 281: 12 10  2   11 10  1                    94658.5893   0.0147  0.020               
 282: 12  9  3   11  9  2                    94665.8777   0.0002  0.020               
 283: 12  8  4   11  8  3                    94676.6578   0.0004  0.020               
 284: 12  7  5   11  7  4                    94693.0268  -0.0190  0.020               
 285: 12  6  6   11  6  5                    94719.1992  -0.0135  0.020               
 286: 12  5  8   11  5  7                    94763.7130  -0.0042  0.025               
 287: 12  5  7   11  5  6                    94764.8020  -0.0057  0.025               
 288: 12  3 10   11  3  9                    94811.6580   0.0038  0.025               
 289: 26  8 18   26  7 19                    94817.3589   0.0018  0.020               
 290: 12  4  8   11  4  7                    94869.4620  -0.0116  0.025               
 291: 25  8 17   25  7 18                    95001.6111   0.0044  0.020               
 292: 29 10 19   28 11 18                    95047.6821   0.0079  0.020               
 293: 24  8 16   24  7 17                    95163.0008  -0.0321  0.020  -0.0016 0.86  
 294: 24  8 17   24  7 17                    95163.0008   0.1918  0.020  -0.0016 0.14  
 295: 35  1 34   35  0 35                    95258.8934  -0.0128  0.020               
 296: 23  8 15   23  7 16                    95304.1464  -0.0192  0.020  -0.0037 0.86  
 297: 23  8 16   23  7 16                    95304.1464   0.0936  0.020  -0.0037 0.14  
 298: 12  3  9   11  3  8                    95313.4871   0.0061  0.020               
 299: 12  1 11   11  1 10                    95411.1990  -0.0045  0.025               
 300: 22  8 14   22  7 15                    95427.1518  -0.0252  0.020  -0.0176 0.86  
 301: 22  8 15   22  7 15                    95427.1518   0.0297  0.020  -0.0176 0.14  
 302: 21  8 13   21  7 14                    95533.9574  -0.0073  0.020  -0.0037 0.86  
 303: 21  8 14   21  7 14                    95533.9574   0.0184  0.020  -0.0037 0.14  
 304: 41  3 38   41  2 39                    95607.7776   0.0089  0.020               
 305: 20  8 13   20  7 13                    95626.1910  -0.0094  0.020  -0.0194 0.14  
 306: 20  8 12   20  7 13                    95626.1910  -0.0210  0.020  -0.0194 0.86  
 307: 19  8 12   19  7 13                    95705.5424  -0.1234  0.020   0.0027 0.46  
 308: 19  8 11   19  7 12                    95705.5424   0.1102  0.020   0.0027 0.46  
 309: 19  8 12   19  7 12                    95705.5424   0.1152  0.020   0.0027 0.08  
 310:  8  3  5    7  2  6                    95730.9759   0.0020  0.020               
 311: 18  8 10   18  7 11                    95773.0437   0.0432  0.020  -0.0067 0.46  
 312: 18  8 11   18  7 12                    95773.0437  -0.0654  0.020  -0.0067 0.46  
 313: 18  8 11   18  7 11                    95773.0437   0.0453  0.020  -0.0067 0.08  
 314: 34 13 21   33 14 20                    95822.9244  -0.0011  0.020               
 315: 17  8 10   17  7 11                    95830.1989  -0.0261  0.020  -0.0001 0.46  
 316: 17  8  9   17  7 10                    95830.1989   0.0220  0.020  -0.0001 0.46  
 317: 17  8 10   17  7 10                    95830.1989   0.0228  0.020  -0.0001 0.08  
 318: 19  4 15   18  5 14                    95853.5074   0.0129  0.020               
 319: 16  8  9   16  7 10                    95878.1237  -0.0189  0.020  -0.0080 0.46  
 320: 16  8  8   16  7  9                    95878.1237   0.0012  0.020  -0.0080 0.46  
 321: 16  8  9   16  7  9                    95878.1237   0.0015  0.020  -0.0080 0.08  
 322: 15  8  8   15  7  9                    95917.9090  -0.0097  0.020  -0.0054 0.46  
 323: 15  8  7   15  7  8                    95917.9090  -0.0017  0.020  -0.0054 0.46  
 324: 15  8  8   15  7  8                    95917.9090  -0.0016  0.020  -0.0054 0.08  
 325: 14  8  7   14  7  8                    95950.5316  -0.0076  0.020  -0.0060 0.46  
 326: 14  8  6   14  7  7                    95950.5316  -0.0047  0.020  -0.0060 0.46  
 327: 14  8  7   14  7  7                    95950.5316  -0.0046  0.020  -0.0060 0.08  
 328: 13  8  6   13  7  7                    95976.9228   0.0019  0.020   0.0025 0.46  
 329: 13  8  5   13  7  6                    95976.9228   0.0029  0.020   0.0025 0.46  
 330: 13  8  6   13  7  6                    95976.9228   0.0029  0.020   0.0025 0.08  
 331: 47  9 38   47  8 39                    95992.7899  -0.0075  0.020               
 332: 12  8  5   12  7  5                    95997.9004  -0.0128  0.020  -0.0129 0.08  
 333: 12  8  4   12  7  5                    95997.9004  -0.0128  0.020  -0.0129 0.46  
 334: 12  8  5   12  7  6                    95997.9004  -0.0130  0.020  -0.0129 0.46  
 335: 11  8  4   11  7  5                    96014.3026   0.0007  0.020   0.0008 0.46  
 336: 11  8  4   11  7  4                    96014.3026   0.0008  0.020   0.0008 0.08  
 337: 11  8  3   11  7  4                    96014.3026   0.0008  0.020   0.0008 0.46  
 338: 10  8  2   10  7  3                    96026.8013  -0.0055  0.020  -0.0056 0.46  
 339: 10  8  3   10  7  4                    96026.8013  -0.0056  0.020  -0.0056 0.46  
 340: 10  8  3   10  7  3                    96026.8013  -0.0055  0.020  -0.0056 0.08  
 341:  9  8  2    9  7  2                    96036.0788  -0.0087  0.020  -0.0088 0.08  
 342:  9  8  1    9  7  2                    96036.0788  -0.0087  0.020  -0.0088 0.46  
 343:  9  8  2    9  7  3                    96036.0788  -0.0087  0.020  -0.0088 0.46  
 344:  8  8  1    8  7  2                    96042.7382  -0.0031  0.020  -0.0031 0.46  
 345:  8  8  0    8  7  1                    96042.7382  -0.0031  0.020  -0.0031 0.46  
 346:  8  8  1    8  7  1                    96042.7382  -0.0031  0.020  -0.0031 0.08  
 347: 12  2 10   11  2  9                    96267.5140  -0.0094  0.025               
 348: 58 10 48   58  9 49                    96281.8698   0.0023  0.020               
 349: 39 16 23   38 17 22                    96619.8774   0.0129  0.020   0.0130 0.50  
 350: 39 16 23   38 17 22                    96619.8774   0.0129  0.020   0.0130 0.50  
 351: 49  5 44   49  4 45                    96648.0614   0.0021  0.020               
 352: 17  3 14   16  4 13                    96656.0093  -0.0107  0.020               
 353: 45  4 41   45  3 42                    97018.6969   0.0078  0.020               
 354:  5  5  1    4  4  0                    97072.3851  -0.0169  0.020               
 355: 26  8 18   25  9 17                    97272.9420  -0.0341  0.020               
 356: 44 19 25   43 20 24                    97400.0635  -0.0198  0.020               
 357: 11  2 10   10  1  9                    97524.2982   0.0038  0.020               
 358: 46  9 37   46  8 38                    97619.9879  -0.0044  0.020               
 359: 59  7 52   59  6 53                    97621.5668  -0.0178  0.020               
 360: 31 11 20   30 12 19                    97958.6279   0.0069  0.020               
 361: 15  2 13   14  3 12                    97993.3004  -0.0152  0.020               
 362: 54  6 48   54  5 49                    98030.9913   0.0170  0.020               
 363: 36  1 35   36  0 36                    98143.0317   0.0204  0.020               
 364: 42  3 39   42  2 40                    98655.9815   0.0010  0.020               
 365: 36 14 22   35 15 21                    98735.8085   0.0349  0.020               
 366: 39  2 37   39  1 38                    98860.9309  -0.0028  0.020               
 367: 57 10 47   57  9 48                    99029.8007  -0.0001  0.020               
 368: 45  9 36   45  8 37                    99033.4380   0.0255  0.020               
 369: 67 11 56   67 10 57                    99061.2476  -0.0004  0.020               
 370: 13  0 13   12  1 12                    99064.6507  -0.0085  0.020               
 371: 41 17 24   40 18 23                    99520.7747  -0.0039  0.020  -0.0040 0.50  
 372: 41 17 24   40 18 23                    99520.7747  -0.0039  0.020  -0.0040 0.50  
 373: 13  1 13   12  1 12                    99667.8280  -0.0051  0.025               
 374: 23  6 17   22  7 16                    99766.8067  -0.0025  0.020               
 375: 13  0 13   12  0 12                    99890.0821  -0.0046  0.025               
 376:  7  4  4    6  3  3                   100012.2408   0.0400  0.020               
 377:  7  4  3    6  3  3                   100013.0931  -0.0116  0.020               
 378:  7  4  4    6  3  4                   100035.7875   0.0134  0.020               
 379:  7  4  3    6  3  4                   100036.6864   0.0084  0.020               
 380: 28  9 19   27 10 18                   100153.3774  -0.0395  0.020               
 381: 44  9 35   44  8 36                   100255.3485  -0.0004  0.020               
 382: 46 20 26   45 21 25                   100282.8963   0.0255  0.020               
 383: 46  4 42   46  3 43                   100288.8458   0.0250  0.020               
 384: 50  5 45   50  4 46                   100330.1132   0.0105  0.020               
 385: 13  1 13   12  0 12                   100493.2607   0.0001  0.020               
 386: 65  8 57   65  7 58                   100576.2345  -0.0194  0.020               
 387: 33 12 21   32 13 20                   100868.9710   0.0013  0.020               
 388: 37  1 36   37  0 37                   101023.5967  -0.0102  0.020               
 389: 43  9 34   43  8 35                   101309.9871   0.0131  0.020               
 390:  9  3  7    8  2  6                   101440.6901  -0.0017  0.020               
 391: 56 10 46   56  9 47                   101563.5102  -0.0038  0.020               
 392: 38 15 23   37 16 22                   101642.7988   0.0014  0.020               
 393: 43  3 40   43  2 41                   101678.3057   0.0041  0.020               
 394:  9  3  6    8  2  6                   101694.7081   0.0088  0.020               
 395: 40  2 38   40  1 39                   101781.8628   0.0102  0.020               
 396: 13  2 12   12  2 11                   101805.2040  -0.0502  0.025               
 397: 55  6 49   55  5 50                   102173.5696  -0.0489  0.020               
 398: 42  9 33   42  8 34                   102220.9518  -0.0036  0.020               
 399: 60  7 53   60  6 54                   102275.6785   0.0144  0.020               
 400: 43 18 25   42 19 24                   102413.6601   0.0079  0.020               
 401: 25  7 18   24  8 17                   102504.0578  -0.0405  0.020               
 402: 13 12  1   12 12  0                   102538.9067  -0.0008  0.020               
 403: 13 11  2   12 11  1                   102543.4885  -0.0071  0.020               
 404: 13 10  3   12 10  2                   102550.0799   0.0041  0.020               
 405: 13  9  4   12  9  3                   102559.5490   0.0024  0.020               
 406: 13  8  5   12  8  4                   102573.4277   0.0073  0.020               
 407: 13  7  6   12  7  5                   102594.4126  -0.0011  0.020               
 408: 13  6  7   12  6  6                   102627.8325  -0.0302  0.020               
 409: 71  9 62   71  8 63                   102680.3186   0.0166  0.020               
 410: 13  5  9   12  5  8                   102684.2710   0.0035  0.025               
 411: 13  5  8   12  5  7                   102686.5618  -0.0092  0.025               
 412: 13  3 11   12  3 10                   102703.5600  -0.0089  0.025               
 413: 13  4 10   12  4  9                   102768.7500  -0.0052  0.025               
 414: 13  4  9   12  4  8                   102828.6282  -0.0081  0.025               
 415: 41  9 32   41  8 33                   103010.0210  -0.0057  0.020               
 416: 30 10 20   29 11 19                   103045.2012  -0.0031  0.020               
 417: 13  1 12   12  1 11                   103108.1496   0.0084  0.025               
 418: 13  3 10   12  3  9                   103421.2410  -0.0024  0.025               
 419: 47  4 43   47  3 44                   103499.3910  -0.0011  0.020               
 420: 14  1 13   13  2 12                   103523.1675  -0.0080  0.020               
 421: 40  9 31   40  8 32                   103696.2890  -0.0035  0.020               
 422:  9  3  7    8  2  7                   103771.5606   0.0124  0.020               
 423: 35 13 22   34 14 21                   103776.6550   0.0069  0.020               
 424: 55 10 45   55  9 46                   103857.0705   0.0128  0.020               
 425: 51  5 46   51  4 47                   103898.0207   0.0234  0.020               
 426: 38  1 37   38  0 38                   103900.8425  -0.0121  0.020               
 427: 38  2 37   38  1 38                   103903.5840   0.0107  0.020               
 428: 12  2 11   11  1 10                   103937.6000   0.0007  0.020               
 429:  9  3  6    8  2  7                   104025.5346  -0.0210  0.020               
 430: 39  9 30   39  8 31                   104296.0405   0.0002  0.020               
 431: 13  2 11   12  2 10                   104330.3521   0.0049  0.025               
 432: 11  2  9   10  1  9                   104436.7447   0.0089  0.020               
 433: 40 16 24   39 17 23                   104543.1700   0.0042  0.020   0.0043 0.50  
 434: 40 16 24   39 17 23                   104543.1700   0.0042  0.020   0.0043 0.50  
 435: 44  3 41   44  2 42                   104679.1212  -0.0023  0.020               
 436: 41  2 39   41  1 40                   104695.1081   0.0002  0.020               
 437: 20  4 16   19  5 15                   104814.2307   0.0097  0.020               
 438: 38  9 29   38  8 30                   104822.8572  -0.0017  0.020               
 439:  6  5  2    5  4  1                   104959.4410   0.0221  0.020               
 440: 10  2  9    9  1  9                   105217.1797   0.0126  0.020               
 441: 37  9 28   37  8 29                   105287.9038  -0.0156  0.020               
 442: 45 19 26   44 20 25                   105297.9406   0.0013  0.020               
 443: 27  8 19   26  9 18                   105325.8807  -0.0075  0.020               
 444: 65 11 54   65 10 55                   105409.7292   0.0084  0.020               
 445: 66  8 58   66  7 59                   105561.2717  -0.0218  0.020               
 446: 36  9 27   36  8 28                   105700.2992  -0.0205  0.020               
 447: 22  5 17   21  6 16                   105707.6325  -0.0028  0.020               
 448: 54 10 44   54  9 45                   105903.1589  -0.0111  0.020               
 449: 32 11 21   31 12 20                   105942.0313   0.0019  0.020               
 450: 35  9 26   35  8 27                   106067.4593   0.0236  0.020               
 451: 56  6 50   56  5 51                   106164.2508  -0.0077  0.020               
 452: 34  9 25   34  8 26                   106395.2384  -0.0068  0.020               
 453: 18  3 15   17  4 14                   106427.8284  -0.0090  0.020               
 454: 48  4 44   48  3 45                   106660.2851   0.0002  0.020               
 455: 37 14 23   36 15 22                   106680.1214   0.0003  0.020               
 456: 33  9 24   33  8 25                   106688.6025  -0.0086  0.020               
 457: 39  1 38   39  0 39                   106774.8543  -0.0132  0.020               
 458: 61  7 54   61  6 55                   106781.6549   0.0441  0.020               
 459: 14  0 14   13  1 13                   106818.3712  -0.0032  0.020               
 460: 32  9 23   32  8 24                   106951.5176  -0.0005  0.020               
 461: 31  9 22   31  8 23                   107187.2604  -0.0056  0.020               
 462: 14  1 14   13  1 13                   107254.0960  -0.0129  0.025               
 463: 52  5 47   52  4 48                   107365.9291  -0.0125  0.020               
 464: 30  9 21   30  8 22                   107398.6226  -0.0013  0.020               
 465: 14  0 14   13  0 13                   107421.5410  -0.0073  0.025               
 466: 42 17 25   41 18 24                   107436.1608   0.0062  0.020   0.0062 0.50  
 467: 42 17 25   41 18 24                   107436.1608   0.0062  0.020   0.0062 0.50  
 468: 29  9 20   29  8 21                   107587.9139  -0.0357  0.020  -0.0111 0.87  
 469: 29  9 21   29  8 21                   107587.9139   0.1477  0.020  -0.0111 0.13  
 470: 42  2 40   42  1 41                   107601.5506  -0.0046  0.020               
 471: 45  3 42   45  2 43                   107661.9168  -0.0161  0.020               
 472: 53 10 43   53  9 44                   107709.0171   0.0420  0.020               
 473: 28  9 19   28  8 20                   107757.2599  -0.0232  0.020  -0.0100 0.86  
 474: 28  9 20   28  8 20                   107757.2599   0.0742  0.020  -0.0100 0.14  
 475: 16  2 14   15  3 13                   107802.6912  -0.0141  0.020               
 476: 14  1 14   13  0 13                   107857.2795  -0.0033  0.020               
 477:  8  4  5    7  3  4                   107860.7569  -0.0080  0.020               
 478:  8  4  4    7  3  4                   107863.4571  -0.0130  0.020               
 479: 27  9 18   27  8 19                   107908.4087  -0.0074  0.020  -0.0005 0.86  
 480: 27  9 19   27  8 19                   107908.4087   0.0430  0.020  -0.0005 0.14  
 481:  8  4  4    7  3  5                   107922.1382  -0.0039  0.020               
 482: 24  6 18   23  7 17                   107959.8765  -0.0007  0.020               
 483: 26  9 17   26  8 18                   108042.9395  -0.0059  0.020  -0.0024 0.86  
 484: 26  9 18   26  8 18                   108042.9395   0.0195  0.020  -0.0024 0.14  
 485: 25  9 17   25  8 17                   108162.2909  -0.0087  0.020  -0.0195 0.14  
 486: 25  9 16   25  8 17                   108162.2909  -0.0212  0.020  -0.0195 0.86  
 487: 24  9 16   24  8 17                   108267.9414  -0.1075  0.020   0.0102 0.46  
 488: 24  9 15   24  8 16                   108267.9414   0.1106  0.020   0.0102 0.46  
 489: 24  9 16   24  8 16                   108267.9414   0.1165  0.020   0.0102 0.08  
 490: 64 11 53   64 10 54                   108352.3382   0.0292  0.020               
 491: 23  9 14   23  8 15                   108360.7589   0.0478  0.020  -0.0029 0.46  
 492: 23  9 15   23  8 15                   108360.7589   0.0504  0.020  -0.0029 0.08  
 493: 23  9 15   23  8 16                   108360.7589  -0.0623  0.020  -0.0029 0.46  
 494: 22  9 13   22  8 14                   108442.0904   0.0167  0.020  -0.0080 0.46  
 495: 22  9 14   22  8 14                   108442.0904   0.0178  0.020  -0.0080 0.08  
 496: 22  9 14   22  8 15                   108442.0904  -0.0370  0.020  -0.0080 0.46  
 497: 10  3  8    9  2  7                   108511.2170  -0.0108  0.020               
 498: 21  9 13   21  8 14                   108512.9704  -0.0168  0.020  -0.0032 0.46  
 499: 21  9 12   21  8 13                   108512.9704   0.0084  0.020  -0.0032 0.46  
 500: 21  9 13   21  8 13                   108512.9704   0.0089  0.020  -0.0032 0.08  
 501: 20  9 12   20  8 13                   108574.3574  -0.0047  0.020   0.0014 0.46  
 502: 20  9 11   20  8 12                   108574.3574   0.0066  0.020   0.0014 0.46  
 503: 20  9 12   20  8 12                   108574.3574   0.0068  0.020   0.0014 0.08  
 504: 19  9 11   19  8 12                   108627.1517  -0.0063  0.020  -0.0037 0.46  
 505: 19  9 10   19  8 11                   108627.1517  -0.0014  0.020  -0.0037 0.46  
 506: 19  9 11   19  8 11                   108627.1517  -0.0013  0.020  -0.0037 0.08  
 507: 18  9 10   18  8 11                   108672.2225  -0.0046  0.020  -0.0035 0.46  
 508: 18  9  9   18  8 10                   108672.2225  -0.0026  0.020  -0.0035 0.46  
 509: 18  9 10   18  8 10                   108672.2225  -0.0025  0.020  -0.0035 0.08  
 510: 17  9  9   17  8 10                   108710.3686  -0.0020  0.020  -0.0016 0.46  
 511: 17  9  8   17  8  9                   108710.3686  -0.0012  0.020  -0.0016 0.46  
 512: 17  9  9   17  8  9                   108710.3686  -0.0012  0.020  -0.0016 0.08  
 513: 16  9  8   16  8  9                   108742.3402  -0.0003  0.020  -0.0002 0.46  
 514: 16  9  7   16  8  8                   108742.3402  -0.0000  0.020  -0.0002 0.46  
 515: 16  9  8   16  8  8                   108742.3402  -0.0000  0.020  -0.0002 0.08  
 516: 15  9  7   15  8  8                   108768.8400  -0.0017  0.020  -0.0017 0.46  
 517: 15  9  6   15  8  7                   108768.8400  -0.0016  0.020  -0.0017 0.46  
 518: 15  9  7   15  8  7                   108768.8400  -0.0016  0.020  -0.0017 0.08  
 519: 14  9  6   14  8  7                   108790.5385   0.0051  0.020   0.0051 0.46  
 520: 14  9  6   14  8  6                   108790.5385   0.0051  0.020   0.0051 0.08  
 521: 14  9  5   14  8  6                   108790.5385   0.0051  0.020   0.0051 0.46  
 522: 13  9  4   13  8  5                   108808.0293  -0.0010  0.020  -0.0010 0.46  
 523: 13  9  5   13  8  6                   108808.0293  -0.0010  0.020  -0.0010 0.46  
 524: 13  9  5   13  8  5                   108808.0293  -0.0010  0.020  -0.0010 0.08  
 525: 12  9  4   12  8  5                   108821.9009  -0.0033  0.020  -0.0033 0.46  
 526: 12  9  3   12  8  4                   108821.9009  -0.0032  0.020  -0.0033 0.46  
 527: 12  9  4   12  8  4                   108821.9009  -0.0032  0.020  -0.0033 0.08  
 528: 11  9  3   11  8  3                   108832.6870   0.0029  0.020   0.0030 0.08  
 529: 11  9  3   11  8  4                   108832.6870   0.0029  0.020   0.0030 0.46  
 530: 11  9  2   11  8  3                   108832.6870   0.0029  0.020   0.0030 0.46  
 531: 34 12 22   33 13 21                   108840.0101  -0.0007  0.020               
 532: 10  9  2   10  8  2                   108840.8567  -0.0005  0.020  -0.0006 0.08  
 533: 10  9  1   10  8  2                   108840.8567  -0.0005  0.020  -0.0006 0.46  
 534: 10  9  2   10  8  3                   108840.8567  -0.0005  0.020  -0.0006 0.46  
 535:  9  9  1    9  8  2                   108846.8651  -0.0048  0.020  -0.0048 0.46  
 536:  9  9  0    9  8  1                   108846.8651  -0.0048  0.020  -0.0048 0.46  
 537:  9  9  1    9  8  1                   108846.8651  -0.0048  0.020  -0.0048 0.08  
 538: 10  3  7    9  2  7                   108976.7205   0.0045  0.020               
 539: 52 10 42   52  9 43                   109291.2879  -0.0088  0.020               
 540: 14  2 13   13  2 12                   109521.3575   0.0066  0.025               
 541: 39 15 24   38 16 23                   109578.1972   0.0088  0.020               
 542: 40  1 39   40  0 40                   109645.7272   0.0045  0.020               
 543: 49  4 45   49  3 46                   109779.8214  -0.0118  0.020               
 544: 57  6 51   57  5 52                   110011.0380   0.0069  0.020               
 545: 44 18 26   43 19 25                   110321.1158   0.0019  0.020               
 546: 13  2 12   12  1 11                   110331.6572   0.0072  0.020               
 547: 14 13  1   13 13  0                   110423.7858  -0.0167  0.020               
 548: 14 12  2   13 12  1                   110427.9829  -0.0053  0.020               
 549: 67  8 59   67  7 60                   110431.4484   0.0505  0.020               
 550: 14 11  3   13 11  2                   110433.9409   0.0001  0.020               
 551: 14 10  4   13 10  3                   110442.3514  -0.0107  0.020               
 552: 14  8  6   13  8  5                   110471.8761   0.0037  0.020               
 553: 14  7  7   13  7  6                   110498.2497  -0.0062  0.020               
 554: 43  2 41   43  1 42                   110501.8495  -0.0012  0.020               
 555/ 14  6  8   13  6  7                   110540.1825  -0.0722  0.020               
 556: 14  3 12   13  3 11                   110583.2919  -0.0064  0.020               
 557: 14  5 10   13  5  9                   110610.2267  -0.0100  0.020               
 558: 14  5  9   13  5  8                   110614.8247   0.0144  0.020               
 559: 26  7 19   25  8 18                   110618.3522   0.0019  0.020               
 560: 46  3 43   46  2 44                   110629.4784  -0.0019  0.020               
 561: 51 10 41   51  9 42                   110672.3915  -0.0007  0.020               
 562: 14  4 11   13  4 10                   110705.8370  -0.0046  0.020               
 563: 14  1 13   13  1 12                   110746.6818  -0.0025  0.020               
 564: 53  5 48   53  4 49                   110747.9704  -0.0152  0.020               
 565: 14  4 10   13  4  9                   110805.9033   0.0012  0.020               
 566: 31 10 21   30 11 20                   111054.0227  -0.0165  0.020               
 567: 63 11 52   63 10 53                   111070.7985   0.0117  0.020               
 568: 62  7 55   62  6 56                   111123.6846  -0.0075  0.020               
 569: 73 12 61   73 11 62                   111303.0005  -0.0245  0.020               
 570: 14  3 11   13  3 10                   111565.4980  -0.0061  0.020               
 571: 36 13 23   35 14 22                   111736.5031  -0.0115  0.020               
 572: 50 10 40   50  9 41                   111876.5706   0.0035  0.020               
 573: 15  1 14   14  2 13                   112334.3232  -0.0153  0.020               
 574: 14  2 12   13  2 11                   112353.8224  -0.0063  0.020               
 575: 41 16 25   40 17 24                   112469.8891   0.0208  0.020   0.0208 0.50  
 576: 41 16 25   40 17 24                   112469.8891   0.0208  0.020   0.0208 0.50  
 577: 10  3  7    9  2  8                   112502.9577  -0.0058  0.020               
 578: 41  1 40   41  0 41                   112513.4647  -0.0050  0.020               
 579: 50  4 46   50  3 47                   112864.9200  -0.0062  0.020               
 580: 49 10 39   49  9 40                   112927.8085   0.0061  0.020               
 581: 12  2 10   11  1 10                   113049.2485  -0.0030  0.020               
 582: 73  9 64   73  8 65                   113111.1401   0.0557  0.020               
 583: 46 19 27   45 20 26                   113197.4761   0.0301  0.020               
 584: 44  2 42   44  1 43                   113396.4891  -0.0090  0.020               
 585: 28  8 20   27  9 19                   113397.9437  -0.0175  0.020               
 586: 62 11 51   62 10 52                   113540.0427  -0.0022  0.020               
 587: 47  3 44   47  2 45                   113583.9231  -0.0040  0.020               
 588: 58  6 52   58  5 53                   113726.7851  -0.0103  0.020               
 589: 48 10 38   48  9 39                   113848.2983  -0.0025  0.020               
 590: 33 11 22   32 12 21                   113934.7720  -0.0003  0.020               
 591: 21  4 17   20  5 16                   114022.9084  -0.0015  0.020               
 592: 54  5 49   54  4 50                   114057.1098  -0.0047  0.020               
 593: 23  5 18   22  6 17                   114225.0876   0.0270  0.020               
 594: 15  0 15   14  1 14                   114521.5797   0.0006  0.020               
 595/ 72 12 60   72 11 61                   114608.4017   0.0769  0.020               
 596: 38 14 24   37 15 23                   114629.6379   0.0053  0.020               
 597: 47 10 37   47  9 38                   114657.7310  -0.0185  0.020               
 598: 11  2 10   10  1 10                   114675.5565   0.0310  0.020               
 599: 15  1 15   14  1 14                   114833.3192  -0.0047  0.020               
 600: 15  0 15   14  0 14                   114957.3022  -0.0113  0.020               
 601: 68  8 60   68  7 61                   115148.6354   0.0208  0.020               
 602: 15  1 15   14  0 14                   115269.0592   0.0007  0.020               
 603: 63  7 56   63  6 57                   115299.3076  -0.0014  0.020               
 604: 43 17 26   42 18 25                   115354.3286   0.0027  0.020   0.0028 0.50  
 605: 43 17 26   42 18 25                   115354.3286   0.0027  0.020   0.0028 0.50  
 606: 11  3  9   10  2  8                   115364.5058   0.0048  0.020               
 607: 46 10 36   46  9 37                   115373.0788  -0.0034  0.020               
 608: 42  1 41   42  0 42                   115378.1343  -0.0034  0.020               
 609:  9  4  6    8  3  5                   115676.4864  -0.0098  0.020               
 610:  9  4  5    8  3  5                   115683.4903  -0.0157  0.020               
 611: 61 11 50   61 10 51                   115753.4210   0.0046  0.020               
 612:  9  4  6    8  3  6                   115804.7032  -0.0164  0.020               
 613:  9  4  5    8  3  6                   115811.7229  -0.0065  0.020               
 614: 51  4 47   51  3 48                   115921.1532  -0.0241  0.020               
 615: 45 10 35   45  9 36                   116008.5449  -0.0078  0.020               
 616: 11  3  8   10  2  8                   116164.5179  -0.0025  0.020               
 617: 25  6 19   24  7 18                   116205.2215  -0.0111  0.020               
 618: 30  9 21   29 10 20                   116224.8258   0.0071  0.020               
 619: 45  2 43   45  1 44                   116285.9029   0.0180  0.020               
 620: 19  3 16   18  4 15                   116413.6410  -0.0201  0.020               
 621: 48  3 45   48  2 46                   116526.9763   0.0074  0.020               
 622: 44 10 34   44  9 35                   116575.9789  -0.0008  0.020               
 623: 14  2 13   13  1 12                   116744.8530  -0.0066  0.020               
 624: 35 12 23   34 13 22                   116818.8353   0.0021  0.020               
 625: 12  1 11   11  0 11                   116863.2008  -0.0248  0.020               
 626: 43 10 33   43  9 34                   117085.0491  -0.0170  0.020               
 627: 15  2 14   14  2 13                   117216.7667  -0.0118  0.020               
 628: 55  5 50   55  4 51                   117304.7833  -0.0241  0.020               
 629: 59  6 53   59  5 54                   117326.5008  -0.0137  0.020               
 630: 40 15 25   39 16 24                   117517.9200   0.0133  0.020               
 631: 42 10 32   42  9 33                   117543.7312  -0.0028  0.020               
 632: 17  2 15   16  3 14                   117633.4581  -0.0180  0.020               
 633: 60 11 49   60 10 50                   117718.3669   0.0040  0.020               
 634:  6  6  1    5  5  0                   117766.2198  -0.0056  0.020               
 635: 41 10 31   41  9 32                   117958.4396  -0.0009  0.020               
 636: 45 18 27   44 19 26                   118230.8193  -0.0084  0.020               
 637: 43  1 42   43  0 43                   118239.7222  -0.0177  0.020               
 638: 15 13  2   14 13  1                   118312.0094   0.0048  0.020               
 639: 15 12  3   14 12  2                   118317.3898  -0.0024  0.020               
 640: 15 11  4   14 11  3                   118324.9229  -0.0108  0.020               
 641: 15  1 14   14  1 13                   118332.5010  -0.0128  0.020               
 642: 40 10 30   40  9 31                   118334.4487  -0.0102  0.020               
 643: 15 10  5   14 10  4                   118335.4909  -0.0020  0.020               
 644: 15  9  6   14  9  5                   118350.4502  -0.0024  0.020               
 645: 15  8  7   14  8  6                   118372.1388  -0.0056  0.020               
 646: 15  7  8   14  7  7                   118404.7677  -0.0022  0.020               
 647: 15  3 13   14  3 12                   118448.0600  -0.0129  0.020               
 648: 15  6  9   14  6  8                   118456.6944  -0.0238  0.020               
 649: 15  5 11   14  5 10                   118541.8216  -0.0080  0.020               
 650: 15  5 10   14  5  9                   118550.4392  -0.0015  0.020               
 651: 15  4 12   14  4 11                   118645.0895  -0.0056  0.020               
 652: 39 10 29   39  9 30                   118676.1152  -0.0026  0.020               
 653: 27  7 20   26  8 19                   118762.3125  -0.0157  0.020               
 654: 15  4 11   14  4 10                   118805.2840  -0.0158  0.020               
 655: 52  4 48   52  3 49                   118953.1071  -0.0076  0.020               
 656: 38 10 28   38  9 29                   118987.0079   0.0083  0.020               
 657: 32 10 22   31 11 21                   119074.9498  -0.0277  0.020               
 658: 46  2 44   46  1 45                   119170.3122   0.0028  0.020               
 659: 37 10 27   37  9 28                   119270.0994  -0.0012  0.020               
 660: 59 11 48   59 10 49                   119451.8893   0.0162  0.020               
 661: 49  3 46   49  2 47                   119459.9291  -0.0062  0.020               
 662: 36 10 26   36  9 27                   119527.9684   0.0088  0.020               
 663: 37 13 24   36 14 23                   119702.9010   0.0004  0.020               
 664: 15  3 12   14  3 11                   119738.4829   0.0013  0.020               
 665: 35 10 25   35  9 26                   119762.7361  -0.0203  0.020   0.0119 0.87  
 666: 35 10 26   35  9 26                   119762.7361   0.2252  0.020   0.0119 0.13  
 667: 99 15 84   99 14 85                   119770.9218   0.0047  0.020               
 668: 34 10 24   34  9 25                   119976.3572  -0.0338  0.020  -0.0156 0.87  
 669: 34 10 25   34  9 25                   119976.3572   0.1041  0.020  -0.0156 0.13  
 670: 19  1 18   18  2 17                   146013.1534   0.0667  0.025               
 671: 36 12 24   36 11 25                   146132.8642   0.0158  0.025   0.0083 0.46  
 672: 36 12 25   36 11 25                   146132.8642   0.0163  0.025   0.0083 0.07  
 673: 36 12 25   36 11 26                   146132.8642  -0.0005  0.025   0.0083 0.46  
 674:  8  7  2    7  6  1                   146346.1426  -0.0190  0.025               
 675: 33 12 22   33 11 23                   146471.9182   0.0509  0.025   0.0523 0.46  
 676: 33 12 21   33 11 22                   146471.9182   0.0533  0.025   0.0523 0.46  
 677: 33 12 22   33 11 22                   146471.9182   0.0534  0.025   0.0523 0.08  
 678: 32 12 21   32 11 22                   146565.7020   0.0500  0.025   0.0507 0.46  
 679: 32 12 20   32 11 21                   146565.7020   0.0512  0.025   0.0507 0.46  
 680: 32 12 21   32 11 21                   146565.7020   0.0512  0.025   0.0507 0.08  
 681: 31 12 19   31 11 20                   146650.8072  -0.0238  0.025  -0.0241 0.46  
 682: 31 12 20   31 11 20                   146650.8072  -0.0238  0.025  -0.0241 0.08  
 683: 31 12 20   31 11 21                   146650.8072  -0.0244  0.025  -0.0241 0.46  
 684: 66 13 53   66 12 54                   148671.3954  -0.0345  0.025               
 685: 19  5 14   18  5 13                   150394.7690   0.0120  0.025               
 686: 20  0 20   19  1 19                   152608.6400  -0.0096  0.025               
 687:  2  1  2    1  1  1                    15448.0800  -0.0371  0.050               
 688: 21  2 19   20  3 18                   156303.7534   0.0286  0.025               
 689: 20  2 19   19  1 18                   157214.9437  -0.0001  0.025               
 690: 47 13 35   47 12 36                   157496.5365  -0.1295  0.025   0.0207 0.50  
 691: 47 13 34   47 12 35                   157496.5365   0.1709  0.025   0.0207 0.50  
 692: 46 13 34   46 12 35                   157715.4590  -0.0493  0.025   0.0415 0.50  
 693: 46 13 33   46 12 34                   157715.4590   0.1322  0.025   0.0415 0.50  
 694: 20 12  8   19 12  7                   157770.0406   0.0189  0.025               
 695: 20 10 10   19 10  9                   157815.8907  -0.0078  0.025               
 696: 20  9 11   19  9 10                   157852.7430   0.0340  0.025               
 697: 45 13 33   45 12 34                   157919.5426  -0.0355  0.025   0.0186 0.50  
 698: 45 13 32   45 12 33                   157919.5426   0.0727  0.025   0.0186 0.50  
 699: 20  6 15   19  6 14                   158107.6281   0.0076  0.025               
 700: 44 13 32   44 12 33                   158109.6426  -0.0112  0.025   0.0206 0.50  
 701: 44 13 31   44 12 32                   158109.6426   0.0524  0.025   0.0206 0.50  
 702: 20  6 14   19  6 13                   158114.3200  -0.0007  0.025               
 703: 20  5 16   19  5 15                   158279.5912   0.0101  0.025               
 704: 43 13 31   43 12 32                   158286.4785   0.0021  0.025   0.0207 0.50  
 705: 43 13 30   43 12 31                   158286.4785   0.0391  0.025   0.0207 0.50  
 706: 20  4 17   19  4 16                   158293.8601  -0.0243  0.025               
 707: 18  3 16   17  2 15                   158419.0024  -0.0210  0.025               
 708: 42 13 30   42 12 31                   158450.7589   0.0074  0.025   0.0180 0.50  
 709: 42 13 29   42 12 30                   158450.7589   0.0286  0.025   0.0180 0.50  
 710: 41 13 28   41 12 29                   158603.1565   0.0161  0.025   0.0102 0.50  
 711: 41 13 29   41 12 30                   158603.1565   0.0042  0.025   0.0102 0.50  
 712: 40 13 27   40 12 28                   158744.3234   0.0090  0.025   0.0057 0.50  
 713: 40 13 28   40 12 29                   158744.3234   0.0024  0.025   0.0057 0.50  
 714: 39 13 27   39 12 27                   158874.8822   0.0147  0.025   0.0129 0.50  
 715: 39 13 26   39 12 28                   158874.8822   0.0109  0.025   0.0129 0.50  
 716: 38 13 25   38 12 26                   158995.3801  -0.0071  0.025  -0.0081 0.50  
 717: 38 13 26   38 12 27                   158995.3801  -0.0091  0.025  -0.0081 0.50  
 718: 37 13 24   37 12 25                   159106.4374   0.0019  0.025   0.0014 0.50  
 719: 37 13 25   37 12 26                   159106.4374   0.0009  0.025   0.0014 0.50  
 720:  8  8  1    7  7  0                   159151.2151   0.0164  0.025               
 721: 36 13 23   36 12 24                   159208.5644   0.0144  0.025   0.0141 0.50  
 722: 36 13 24   36 12 25                   159208.5644   0.0138  0.025   0.0141 0.50  
 723: 20  4 16   19  4 15                   159283.7409   0.0122  0.025               
 724: 35 13 22   35 12 23                   159302.2603   0.0141  0.025   0.0140 0.50  
 725: 35 13 23   35 12 24                   159302.2603   0.0138  0.025   0.0140 0.50  
 726: 34 13 21   34 12 22                   159388.0369   0.0186  0.025   0.0186 0.50  
 727: 34 13 22   34 12 23                   159388.0369   0.0185  0.025   0.0186 0.50  
 728: 37 10 27   36 11 26                   159392.5358  -0.0148  0.025               
 729: 33 13 20   33 12 21                   159466.3554   0.0151  0.025   0.0151 0.50  
 730: 33 13 21   33 12 22                   159466.3554   0.0150  0.025   0.0151 0.50  
 731: 32 13 19   32 12 20                   159537.6824   0.0148  0.025   0.0148 0.50  
 732: 32 13 20   32 12 21                   159537.6824   0.0147  0.025   0.0148 0.50  
 733: 31 13 18   31 12 19                   159602.4408   0.0036  0.025   0.0037 0.43  
 734: 31 13 19   31 12 20                   159602.4408   0.0036  0.025   0.0037 0.43  
 735: 31 13 19   31 12 19                   159602.4408   0.0036  0.025   0.0037 0.07  
 736: 31 13 18   31 12 20                   159602.4408   0.0036  0.025   0.0037 0.07  
 737: 30 13 18   30 12 19                   159661.0646  -0.0041  0.025  -0.0041 0.50  
 738: 30 13 17   30 12 18                   159661.0646  -0.0041  0.025  -0.0041 0.50  
 739: 29 13 16   29 12 17                   159713.9604  -0.0051  0.025  -0.0052 0.50  
 740: 29 13 17   29 12 18                   159713.9604  -0.0051  0.025  -0.0052 0.50  
 741: 28 13 16   28 12 17                   159761.5054  -0.0095  0.025  -0.0095 0.50  
 742: 28 13 15   28 12 16                   159761.5054  -0.0095  0.025  -0.0095 0.50  
 743: 27 13 14   27 12 15                   159804.0991   0.0104  0.025   0.0105 0.50  
 744: 27 13 15   27 12 16                   159804.0991   0.0104  0.025   0.0105 0.50  
 745: 26 13 13   26 12 14                   159842.0607   0.0170  0.025   0.0170 0.50  
 746: 26 13 14   26 12 15                   159842.0607   0.0170  0.025   0.0170 0.50  
 747: 25 13 12   25 12 13                   159875.7412   0.0187  0.025   0.0187 0.50  
 748: 25 13 13   25 12 14                   159875.7412   0.0187  0.025   0.0187 0.50  
 749: 24 13 11   24 12 12                   159905.4755   0.0220  0.025   0.0221 0.50  
 750: 24 13 12   24 12 13                   159905.4755   0.0220  0.025   0.0221 0.50  
 751: 23 13 10   23 12 11                   159931.5565   0.0053  0.025   0.0054 0.50  
 752: 23 13 11   23 12 12                   159931.5565   0.0053  0.025   0.0054 0.50  
 753: 22 13  9   22 12 10                   159954.3416   0.0250  0.025   0.0250 0.50  
 754: 22 13 10   22 12 11                   159954.3416   0.0250  0.025   0.0250 0.50  
 755: 21 13  9   21 12 10                   159974.0524   0.0147  0.025   0.0148 0.50  
 756: 21 13  8   21 12  9                   159974.0524   0.0147  0.025   0.0148 0.50  
 757: 13  5  9   12  4  8                   159978.9093  -0.0474  0.025               
 758: 13  5  8   12  4  8                   159983.1624   0.0432  0.025               
 759: 20 13  8   20 12  9                   159991.0052   0.0162  0.025   0.0162 0.50  
 760: 20 13  7   20 12  8                   159991.0052   0.0162  0.025   0.0162 0.50  
 761: 19 13  7   19 12  8                   160005.4400   0.0075  0.025   0.0076 0.50  
 762: 19 13  6   19 12  7                   160005.4400   0.0075  0.025   0.0076 0.50  
 763: 18 13  5   18 12  6                   160017.6172   0.0002  0.025   0.0002 0.50  
 764: 18 13  6   18 12  7                   160017.6172   0.0002  0.025   0.0002 0.50  
 765: 17 13  4   17 12  5                   160027.7949   0.0158  0.025   0.0158 0.50  
 766: 17 13  5   17 12  6                   160027.7949   0.0158  0.025   0.0158 0.50  
 767: 16 13  3   16 12  4                   160036.1374  -0.0051  0.025  -0.0051 0.50  
 768: 16 13  4   16 12  5                   160036.1374  -0.0051  0.025  -0.0051 0.50  
 769: 21  0 21   20  1 20                   160182.1257   0.0152  0.025               
 770: 21  1 21   20  0 20                   160271.2407   0.0196  0.025               
 771: 21  1 20   20  2 19                   162010.2415   0.0056  0.025               
 772: 10  7  4    9  6  3                   162116.3801  -0.0051  0.025               
 773: 21  1 20   20  1 19                   163360.5541  -0.0358  0.025               
 774:  7  2  5    7  1  6                    16357.0300  -0.0162  0.050               
 775: 67 14 53   67 13 54                   163923.4625  -0.0508  0.025               
 776: 15  4 11   14  3 12                   163934.5183  -0.0056  0.025               
 777: 26  4 22   25  5 21                   164168.7928   0.0296  0.025               
 778: 19  3 17   18  2 16                   164199.4762  -0.0182  0.025               
 779: 21  2 20   20  1 19                   164364.5263   0.0197  0.025               
 780: 26  4 23   26  3 23                    16455.6900  -0.0193  0.050               
 781: 41 12 29   40 13 28                   164883.9049  -0.0446  0.025               
 782: 17  3 15   17  2 15                    16489.5900  -0.0193  0.050               
 783: 12  6  7   11  5  6                   165049.8077   0.0023  0.025               
 784: 12  6  6   11  5  7                   165050.5943  -0.0088  0.025  -0.0039 0.83  
 785: 12  6  7   11  5  7                   165050.5943   0.0206  0.025  -0.0039 0.17  
 786: 21  3 19   20  3 18                   165209.6200   0.0034  0.025               
 787: 64 14 50   64 13 51                   165576.4810  -0.0111  0.025               
 788: 22  2 20   21  3 19                   165602.7274   0.0000  0.025               
 789: 21 14  7   20 14  6                   165632.1333   0.0234  0.025               
 790: 21 13  9   20 13  8                   165644.8423  -0.0260  0.025  -0.0260 0.25  
 791: 21 13  8   20 13  7                   165644.8423  -0.0260  0.025  -0.0260 0.25  
 792: 21 13  9   20 13  8                   165644.8423  -0.0260  0.025  -0.0260 0.25  
 793: 21 13  8   20 13  7                   165644.8423  -0.0260  0.025  -0.0260 0.25  
 794: 21 12  9   20 12  8                   165661.8171  -0.0025  0.025               
 795: 21 10 11   20 10 10                   165715.3605   0.0101  0.025               
 796: 21  8 13   20  8 12                   165819.5265  -0.0373  0.025               
 797: 21  6 16   20  6 15                   166053.3236   0.0093  0.025               
 798: 63 14 49   63 13 50                   166061.8578  -0.0222  0.025               
 799: 21  6 15   20  6 14                   166064.8196   0.0469  0.025               
 800: 21  4 18   20  4 17                   166194.5559  -0.0197  0.025               
 801: 21  5 17   20  5 16                   166238.6228   0.0000  0.025               
 802: 21  5 16   20  5 15                   166409.2411  -0.0045  0.025               
 803:  9  8  2    8  7  1                   167037.9614   0.0197  0.025               
 804: 16  4 13   15  3 12                   167389.9482   0.0171  0.025               
 805: 21  4 17   20  4 16                   167488.2511  -0.0189  0.025               
 806: 38 10 28   37 11 27                   167505.7489   0.0097  0.025               
 807: 43 13 30   42 14 29                   167661.1034   0.0229  0.025               
 808:  6  2  4    6  1  5                    16772.6600   0.0070  0.050               
 809: 22  0 22   21  1 21                   167748.7859  -0.0210  0.025               
 810: 14  5 10   13  4  9                   167760.5022  -0.0549  0.025               
 811: 22  1 22   21  1 21                   167773.8433   0.0014  0.025               
 812: 22  0 22   21  0 21                   167785.1979  -0.0046  0.025               
 813: 11  2  9   11  1 10                    16781.7200  -0.0081  0.050  -0.0081 0.50  
 814: 11  2  9   11  1 10                    16781.7200  -0.0081  0.050  -0.0081 0.50  
 815: 22  1 22   21  0 21                   167810.2425   0.0050  0.025               
 816: 14  5  9   13  4 10                   167897.9923  -0.0017  0.025               
 817: 21  3 18   20  3 17                   168602.4633  -0.0272  0.025               
 818:  5  2  4    5  1  4                    16866.1700  -0.0335  0.050               
 819: 18  3 15   17  2 15                   168702.9916  -0.0138  0.025               
 820: 56 14 42   56 13 43                   168750.8829   0.0228  0.025               
 821: 54 14 40   54 13 41                   169332.9020  -0.0193  0.025               
 822: 29  5 24   28  6 23                   169570.6214   0.0019  0.025               
 823: 53 14 40   53 13 41                   169598.4511  -0.1100  0.025   0.0425 0.50  
 824: 53 14 39   53 13 40                   169598.4511   0.1949  0.025   0.0425 0.50  
 825: 52 14 38   52 13 39                   169847.6998   0.0921  0.025  -0.0022 0.50  
 826: 52 14 39   52 13 40                   169847.6998  -0.0965  0.025  -0.0022 0.50  
 827: 22  1 21   21  2 20                   169860.0999  -0.0017  0.025               
 828: 11  7  4   10  6  4                   169998.4408  -0.0009  0.025               
 829: 20  3 18   19  2 17                   169999.5674   0.0241  0.025               
 830: 51 14 37   51 13 38                   170081.8241   0.0527  0.025  -0.0050 0.50  
 831: 51 14 38   51 13 39                   170081.8241  -0.0626  0.025  -0.0050 0.50  
 832: 50 14 36   50 13 37                   170301.5277   0.0297  0.025  -0.0052 0.50  
 833: 50 14 37   50 13 38                   170301.5277  -0.0401  0.025  -0.0052 0.50  
 834: 49 14 35   49 13 36                   170507.5203   0.0219  0.025   0.0010 0.50  
 835: 49 14 36   49 13 37                   170507.5203  -0.0198  0.025   0.0010 0.50  
 836: 48 14 35   48 13 36                   170700.4772   0.0053  0.025   0.0177 0.50  
 837: 48 14 34   48 13 35                   170700.4772   0.0300  0.025   0.0177 0.50  
 838: 22  1 21   21  1 20                   170864.0396   0.0213  0.025               
 839: 47 14 33   47 13 34                   170880.9970   0.0109  0.025   0.0037 0.50  
 840: 47 14 34   47 13 35                   170880.9970  -0.0034  0.025   0.0037 0.50  
 841: 46 14 32   46 13 33                   171049.7225  -0.0043  0.025  -0.0085 0.50  
 842: 46 14 33   46 13 34                   171049.7225  -0.0126  0.025  -0.0085 0.50  
 843: 45 14 32   45 13 33                   171207.2813   0.0232  0.025   0.0255 0.50  
 844: 45 14 31   45 13 32                   171207.2813   0.0279  0.025   0.0255 0.50  
 845: 44 14 30   44 13 31                   171354.1222  -0.0019  0.025  -0.0033 0.50  
 846: 44 14 31   44 13 32                   171354.1222  -0.0046  0.025  -0.0033 0.50  
 847: 43 14 29   43 13 30                   171490.8602  -0.0137  0.025  -0.0144 0.50  
 848: 43 14 30   43 13 31                   171490.8602  -0.0151  0.025  -0.0144 0.50  
 849: 18  2 16   17  1 16                   171518.0902   0.0003  0.025               
 850: 22  2 21   21  1 20                   171603.3771   0.0071  0.025               
 851: 42 14 28   42 13 29                   171618.0363   0.0212  0.025   0.0209 0.50  
 852: 42 14 29   42 13 30                   171618.0363   0.0204  0.025   0.0209 0.50  
 853: 16  4 13   15  3 13                   171682.0603  -0.0059  0.025               
 854: 41 14 27   41 13 28                   171736.0418   0.0023  0.025   0.0021 0.50  
 855: 41 14 28   41 13 29                   171736.0418   0.0019  0.025   0.0021 0.50  
 856: 40 14 26   40 13 27                   171845.4351   0.0156  0.025   0.0155 0.50  
 857: 40 14 27   40 13 28                   171845.4351   0.0154  0.025   0.0155 0.50  
 858: 39 14 25   39 13 26                   171946.6026  -0.0065  0.025  -0.0066 0.50  
 859: 39 14 26   39 13 27                   171946.6026  -0.0066  0.025  -0.0066 0.50  
 860: 38 14 24   38 13 25                   172040.0426  -0.0026  0.025  -0.0027 0.50  
 861: 38 14 25   38 13 26                   172040.0426  -0.0027  0.025  -0.0027 0.50  
 862: 37 14 23   37 13 24                   172126.1549   0.0068  0.025   0.0068 0.50  
 863: 37 14 24   37 13 25                   172126.1549   0.0067  0.025   0.0068 0.50  
 864: 36 14 23   36 13 24                   172205.3172  -0.0052  0.025  -0.0053 0.50  
 865: 36 14 22   36 13 23                   172205.3172  -0.0052  0.025  -0.0053 0.50  
 866: 35 14 21   35 13 22                   172277.9446  -0.0136  0.025  -0.0137 0.50  
 867: 35 14 22   35 13 23                   172277.9446  -0.0136  0.025  -0.0137 0.50  
 868: 34 14 20   34 13 21                   172344.4373   0.0060  0.025   0.0061 0.50  
 869: 34 14 21   34 13 22                   172344.4373   0.0060  0.025   0.0061 0.50  
 870: 33 14 20   33 13 21                   172405.1214   0.0179  0.025   0.0180 0.50  
 871: 33 14 19   33 13 20                   172405.1214   0.0179  0.025   0.0180 0.50  
 872: 32 14 18   32 13 19                   172460.3231  -0.0007  0.025  -0.0008 0.50  
 873: 32 14 19   32 13 20                   172460.3231  -0.0007  0.025  -0.0008 0.50  
 874: 31 14 17   31 13 18                   172510.4341   0.0051  0.025   0.0051 0.50  
 875: 31 14 18   31 13 19                   172510.4341   0.0051  0.025   0.0051 0.50  
 876: 30 14 17   30 13 18                   172555.7444   0.0015  0.025   0.0016 0.50  
 877: 30 14 16   30 13 17                   172555.7444   0.0015  0.025   0.0016 0.50  
 878: 29 14 15   29 13 16                   172596.5839   0.0061  0.025   0.0061 0.50  
 879: 29 14 16   29 13 17                   172596.5839   0.0061  0.025   0.0061 0.50  
 880: 28 14 14   28 13 15                   172633.2573   0.0226  0.025   0.0226 0.50  
 881: 28 14 15   28 13 16                   172633.2573   0.0226  0.025   0.0226 0.50  
 882: 27 14 13   27 13 14                   172665.9907  -0.0122  0.025  -0.0123 0.50  
 883: 27 14 14   27 13 15                   172665.9907  -0.0122  0.025  -0.0123 0.50  
 884: 26 14 12   26 13 13                   172695.1571  -0.0042  0.025  -0.0043 0.50  
 885: 26 14 13   26 13 14                   172695.1571  -0.0042  0.025  -0.0043 0.50  
 886: 25 14 11   25 13 12                   172720.9836   0.0059  0.025   0.0060 0.50  
 887: 25 14 12   25 13 13                   172720.9836   0.0059  0.025   0.0060 0.50  
 888: 24 14 10   24 13 11                   172743.7177   0.0086  0.025   0.0086 0.50  
 889: 24 14 11   24 13 12                   172743.7177   0.0086  0.025   0.0086 0.50  
 890: 23 14  9   23 13 10                   172763.6002  -0.0023  0.025  -0.0023 0.50  
 891: 23 14 10   23 13 11                   172763.6002  -0.0023  0.025  -0.0023 0.50  
 892: 22 14  8   22 13  9                   172780.9142   0.0196  0.025   0.0197 0.50  
 893: 22 14  9   22 13 10                   172780.9142   0.0196  0.025   0.0197 0.50  
 894: 21 14  8   21 13  9                   172795.8191   0.0075  0.025   0.0075 0.50  
 895: 21 14  7   21 13  8                   172795.8191   0.0075  0.025   0.0075 0.50  
 896: 20 14  6   20 13  7                   172808.5642  -0.0058  0.025  -0.0058 0.50  
 897: 20 14  7   20 13  8                   172808.5642  -0.0058  0.025  -0.0058 0.50  
 898: 19 14  6   19 13  7                   172819.3765   0.0001  0.025   0.0002 0.50  
 899: 19 14  5   19 13  6                   172819.3765   0.0001  0.025   0.0002 0.50  
 900: 18 14  4   18 13  5                   172828.4255  -0.0014  0.025  -0.0015 0.50  
 901: 18 14  5   18 13  6                   172828.4255  -0.0014  0.025  -0.0015 0.50  
 902: 17 14  4   17 13  5                   172835.9215   0.0128  0.025   0.0129 0.50  
 903: 17 14  3   17 13  4                   172835.9215   0.0128  0.025   0.0129 0.50  
 904: 16 14  2   16 13  3                   172841.9863  -0.0118  0.025  -0.0119 0.50  
 905: 16 14  3   16 13  4                   172841.9863  -0.0118  0.025  -0.0119 0.50  
 906: 15 14  2   15 13  3                   172846.8258  -0.0367  0.025  -0.0368 0.50  
 907: 15 14  1   15 13  2                   172846.8258  -0.0367  0.025  -0.0368 0.50  
 908: 13  6  8   12  5  7                   172912.8268   0.0168  0.025               
 909: 13  6  8   12  5  8                   172914.6846   0.0158  0.025  -0.0505 0.17  
 910: 13  6  7   12  5  8                   172914.6846  -0.0641  0.025  -0.0505 0.83  
 911: 22  3 20   21  3 19                   172922.3403  -0.0053  0.025               
 912: 42 12 30   41 13 29                   172932.1101  -0.0210  0.025               
 913: 58  8 51   58  7 51                    17347.7200  -0.0102  0.050               
 914: 22 20  3   21 20  2                   173483.3152  -0.0385  0.025               
 915: 22 19  4   21 19  3                   173485.4025   0.0226  0.025               
 916: 22 18  5   21 18  4                   173488.5614  -0.0256  0.025               
 917: 22 17  5   21 17  4                   173493.1549  -0.0621  0.025               
 918: 22 15  7   21 15  6                   173508.1749   0.0370  0.025               
 919: 22 14  8   21 14  7                   173519.4542   0.0007  0.025               
 920: 22 13  9   21 13  8                   173534.3831   0.0126  0.025               
 921/ 76 15 61   76 14 62                   173539.7708   0.0827  0.025               
 922: 22 12 10   21 12  9                   173554.0788  -0.0127  0.025               
 923: 22 11 11   21 11 10                   173580.4373   0.0325  0.025               
 924: 22 10 12   21 10 11                   173616.0386  -0.0296  0.025               
 925: 22  9 13   21  9 12                   173665.5108  -0.0223  0.025               
 926: 22  8 14   21  8 13                   173736.4626   0.0411  0.025               
 927: 22  7 15   21  7 14                   173843.2389   0.0297  0.025               
 928: 17  4 14   16  3 13                   173984.1149   0.0105  0.025               
 929: 22  6 17   21  6 16                   174004.3943  -0.0047  0.025               
 930: 22  6 16   21  6 15                   174023.4640   0.0272  0.025               
 931: 22  4 19   21  4 18                   174078.7898  -0.0003  0.025               
 932: 22  5 18   21  5 17                   174198.4435  -0.0211  0.025               
 933: 22  5 17   21  5 16                   174451.1376   0.0087  0.025               
 934: 22  2 20   21  2 19                   174508.6187  -0.0004  0.025               
 935: 23  2 21   22  3 20                   174695.0131  -0.0216  0.025               
 936: 34  5 30   34  4 30                    17490.0100  -0.0363  0.050               
 937: 27  4 23   26  5 22                   174913.9321   0.0552  0.025               
 938: 10  8  3    9  7  2                   174923.7762   0.0116  0.025               
 939: 23  0 23   22  1 22                   175310.4246  -0.0022  0.025               
 940: 23  1 23   22  1 22                   175327.5800  -0.0097  0.025               
 941: 23  0 23   22  0 22                   175335.4599  -0.0017  0.025               
 942: 23  1 23   22  0 22                   175352.6357   0.0111  0.025               
 943: 15  5 11   14  4 10                   175496.4803  -0.0044  0.025               
 944: 44 13 31   43 14 30                   175684.9447   0.0009  0.025               
 945: 22  4 18   21  4 17                   175718.6251  -0.0103  0.025               
 946: 15  5 10   14  4 11                   175742.5823  -0.0107  0.025               
 947: 21  3 19   20  2 18                   175862.2482  -0.0107  0.025               
 948: 22  3 19   21  3 18                   176601.6300   0.0059  0.025               
 949: 19  3 16   18  2 16                   177210.8574   0.0426  0.025               
 950: 50  7 44   50  6 44                    17750.8000  -0.0303  0.050               
 951: 23  1 22   22  2 21                   177635.7375   0.0041  0.025               
 952: 12  7  5   11  6  5                   177877.4995   0.0042  0.025  -0.0006 0.08  
 953: 12  7  6   11  6  5                   177877.4995   0.0045  0.025  -0.0006 0.42  
 954: 12  7  6   11  6  6                   177877.4995  -0.0053  0.025  -0.0006 0.08  
 955: 12  7  5   11  6  6                   177877.4995  -0.0056  0.025  -0.0006 0.42  
 956: 23  2 22   22  2 21                   178175.7788  -0.0001  0.025               
 957: 23  1 22   22  1 21                   178375.1158   0.0307  0.025               
 958: 46 14 32   45 15 31                   178450.7226   0.0133  0.025               
 959: 42  6 37   42  5 37                    17852.9700  -0.0175  0.050               
 960: 25  3 22   24  4 21                   178632.2541  -0.0084  0.025               
 961: 23  2 22   22  1 21                   178915.1262  -0.0045  0.025               
 962: 30  5 25   29  6 24                   179769.6080   0.0072  0.025               
 963:  9  9  1    8  8  0                   179842.0828   0.0125  0.025               
 964: 18  4 15   17  3 14                   180320.5043  -0.0310  0.025               
 965: 23  3 21   22  3 20                   180612.1186   0.0421  0.025               
 966: 14  6  8   13  5  9                   180770.6669  -0.0691  0.025  -0.0347 0.83  
 967: 14  6  9   13  5  9                   180770.6669   0.1300  0.025  -0.0347 0.17  
 968: 38  9 29   37 10 28                   181271.6327   0.0006  0.025               
 969: 60 15 45   60 14 46                   181358.5398  -0.0364  0.025               
 970: 23 21  3   22 21  2                   181362.1864   0.0585  0.025               
 971: 23 19  5   22 19  4                   181366.3780   0.0218  0.025               
 972: 23 18  6   22 18  5                   181370.3837   0.0230  0.025               
 973: 23 17  6   22 17  5                   181375.9426  -0.0294  0.025               
 974: 23 16  8   22 16  7                   181383.5645   0.0082  0.025               
 975: 23 15  8   22 15  7                   181393.6156   0.0090  0.025               
 976: 23 14  9   22 14  8                   181406.8030   0.0019  0.025               
 977: 23 13 10   22 13  9                   181424.1001   0.0070  0.025               
 978: 23 12 11   22 12 10                   181446.8654   0.0069  0.025               
 979: 23 11 12   22 11 11                   181477.1366  -0.0084  0.025               
 980: 23 10 13   22 10 12                   181518.1134  -0.0015  0.025               
 981: 23  9 14   22  9 13                   181574.8840   0.0020  0.025               
 982: 23  8 15   22  8 14                   181656.2066  -0.0379  0.025               
 983: 18  4 14   17  3 14                   181850.6607  -0.0197  0.025               
 984: 58 15 44   58 14 45                   181929.7701  -0.0435  0.025   0.0495 0.50  
 985: 58 15 43   58 14 44                   181929.7701   0.1424  0.025   0.0495 0.50  
 986: 23  4 20   22  4 19                   181943.9194  -0.0111  0.025               
 987: 23  6 18   22  6 17                   181960.7793   0.0202  0.025               
 988: 23  6 17   22  6 16                   181991.5435  -0.0147  0.025               
 989: 23  2 21   22  2 20                   182014.6461  -0.0068  0.025               
 990: 23  5 19   22  5 18                   182157.0951   0.0265  0.025               
 991: 57 15 43   57 14 44                   182191.7810  -0.0306  0.025   0.0274 0.50  
 992: 57 15 42   57 14 43                   182191.7810   0.0855  0.025   0.0274 0.50  
 993: 19  2 17   18  1 17                   182306.6029   0.0430  0.025               
 994: 55 15 41   55 14 42                   182672.4951  -0.0074  0.025   0.0146 0.50  
 995: 55 15 40   55 14 41                   182672.4951   0.0365  0.025   0.0146 0.50  
 996: 11  8  4   10  7  3                   182808.2620   0.0022  0.025               
 997: 24  0 24   23  1 23                   182868.1950   0.0285  0.025               
 998: 24  1 24   23  1 23                   182879.9039   0.0067  0.025               
 999: 24  0 24   23  0 23                   182885.3205  -0.0088  0.025               
1000: 54 15 39   54 14 40                   182892.4769   0.0147  0.025   0.0014 0.50  
1001: 54 15 40   54 14 41                   182892.4769  -0.0119  0.025   0.0014 0.50  
1002: 24  1 24   23  0 23                   182897.0438  -0.0162  0.025               
1003: 18  3 16   17  2 16                   182945.9734   0.0407  0.025               
1004: 53 15 39   53 14 40                   183099.7429   0.0266  0.025   0.0346 0.50  
1005: 53 15 38   53 14 39                   183099.7429   0.0425  0.025   0.0346 0.50  
1006: 16  5 12   15  4 11                   183170.3361   0.0305  0.025               
1007: 52 15 37   52 14 38                   183294.7613   0.0092  0.025   0.0045 0.50  
1008: 52 15 38   52 14 39                   183294.7613  -0.0002  0.025   0.0045 0.50  
1009: 51 15 37   51 14 38                   183478.1976   0.0210  0.025   0.0238 0.50  
1010: 51 15 36   51 14 37                   183478.1976   0.0265  0.025   0.0238 0.50  
1011: 24  2 22   23  3 21                   183570.8803  -0.0036  0.025               
1012: 16  5 11   15  4 12                   183592.1445   0.0419  0.025               
1013: 50 15 35   50 14 36                   183650.4793  -0.0076  0.025  -0.0093 0.50  
1014: 50 15 36   50 14 37                   183650.4793  -0.0108  0.025  -0.0093 0.50  
1015: 45 13 32   44 14 31                   183718.9422   0.0120  0.025               
1016: 40 10 30   39 11 29                   183791.3096  -0.0134  0.025               
1017: 49 15 34   49 14 35                   183812.2020  -0.0055  0.025  -0.0065 0.50  
1018: 49 15 35   49 14 36                   183812.2020  -0.0074  0.025  -0.0065 0.50  
1019: 23  4 19   22  4 18                   183961.7904  -0.0396  0.025               
1020: 48 15 33   48 14 34                   183963.8326   0.0125  0.025   0.0121 0.50  
1021: 48 15 34   48 14 35                   183963.8326   0.0115  0.025   0.0121 0.50  
1022: 50 16 34   49 17 33                   183998.3722  -0.0300  0.025  -0.0301 0.50  
1023: 50 16 34   49 17 33                   183998.3722  -0.0300  0.025  -0.0301 0.50  
1024: 47 15 32   47 14 33                   184105.7798  -0.0125  0.025  -0.0128 0.50  
1025: 47 15 33   47 14 34                   184105.7798  -0.0130  0.025  -0.0128 0.50  
1026: 46 15 32   46 14 33                   184238.5974   0.0227  0.025   0.0229 0.50  
1027: 46 15 31   46 14 32                   184238.5974   0.0230  0.025   0.0229 0.50  
1028: 45 15 30   45 14 31                   184362.6008   0.0016  0.025   0.0016 0.50  
1029: 45 15 31   45 14 32                   184362.6008   0.0014  0.025   0.0016 0.50  
1030: 44 15 30   44 14 31                   184478.2813  -0.0026  0.025  -0.0026 0.50  
1031: 44 15 29   44 14 30                   184478.2813  -0.0025  0.025  -0.0026 0.50  
1032: 43 15 28   43 14 29                   184586.0440   0.0136  0.025   0.0136 0.50  
1033: 43 15 29   43 14 30                   184586.0440   0.0135  0.025   0.0136 0.50  
1034: 42 15 27   42 14 28                   184686.2383   0.0117  0.025   0.0117 0.50  
1035: 42 15 28   42 14 29                   184686.2383   0.0117  0.025   0.0117 0.50  
1036: 41 15 26   41 14 27                   184779.2467   0.0001  0.025   0.0002 0.50  
1037: 41 15 27   41 14 28                   184779.2467   0.0001  0.025   0.0002 0.50  
1038: 40 15 25   40 14 26                   184865.4453  -0.0062  0.025  -0.0063 0.50  
1039: 40 15 26   40 14 27                   184865.4453  -0.0062  0.025  -0.0063 0.50  
1040: 16  3 14   16  2 14                    18492.6200  -0.0629  0.050               
1041: 39 15 25   39 14 26                   184945.1818  -0.0088  0.025  -0.0088 0.50  
1042: 39 15 24   39 14 25                   184945.1818  -0.0088  0.025  -0.0088 0.50  
1043: 38 15 23   38 14 24                   185018.7835  -0.0173  0.025  -0.0174 0.50  
1044: 38 15 24   38 14 25                   185018.7835  -0.0173  0.025  -0.0174 0.50  
1045: 37 15 23   37 14 24                   185086.6164   0.0082  0.025   0.0082 0.50  
1046: 37 15 22   37 14 23                   185086.6164   0.0082  0.025   0.0082 0.50  
1047: 36 15 21   36 14 22                   185148.9436   0.0160  0.025   0.0160 0.50  
1048: 36 15 22   36 14 23                   185148.9436   0.0160  0.025   0.0160 0.50  
1049: 35 15 20   35 14 21                   185206.0450  -0.0185  0.025  -0.0186 0.50  
1050: 35 15 21   35 14 22                   185206.0450  -0.0185  0.025  -0.0186 0.50  
1051: 34 15 19   34 14 20                   185258.3196   0.0091  0.025   0.0091 0.50  
1052: 34 15 20   34 14 21                   185258.3196   0.0091  0.025   0.0091 0.50  
1053: 33 15 19   33 14 20                   185305.9645   0.0115  0.025   0.0116 0.50  
1054: 33 15 18   33 14 19                   185305.9645   0.0115  0.025   0.0116 0.50  
1055: 32 15 17   32 14 18                   185349.2615  -0.0043  0.025  -0.0044 0.50  
1056: 32 15 18   32 14 19                   185349.2615  -0.0043  0.025  -0.0044 0.50  
1057: 24  1 23   23  2 22                   185353.0013  -0.0030  0.025               
1058: 31 15 16   31 14 17                   185388.5000  -0.0151  0.025  -0.0152 0.50  
1059: 31 15 17   31 14 18                   185388.5000  -0.0151  0.025  -0.0152 0.50  
1060: 30 15 15   30 14 16                   185423.9617   0.0043  0.025   0.0043 0.50  
1061: 30 15 16   30 14 17                   185423.9617   0.0043  0.025   0.0043 0.50  
1062: 29 15 14   29 14 15                   185455.8609   0.0205  0.025   0.0205 0.50  
1063: 29 15 15   29 14 16                   185455.8609   0.0205  0.025   0.0205 0.50  
1064: 28 15 14   28 14 15                   185484.4076   0.0043  0.025   0.0043 0.50  
1065: 28 15 13   28 14 14                   185484.4076   0.0043  0.025   0.0043 0.50  
1066: 27 15 13   27 14 14                   185509.8614  -0.0153  0.025  -0.0153 0.50  
1067: 27 15 12   27 14 13                   185509.8614  -0.0153  0.025  -0.0153 0.50  
1068: 26 15 12   26 14 13                   185532.4990   0.0161  0.025   0.0162 0.50  
1069: 26 15 11   26 14 12                   185532.4990   0.0161  0.025   0.0162 0.50  
1070: 25 15 11   25 14 12                   185552.4394   0.0038  0.025   0.0038 0.50  
1071: 25 15 10   25 14 11                   185552.4394   0.0038  0.025   0.0038 0.50  
1072: 24 15  9   24 14 10                   185569.9580   0.0174  0.025   0.0174 0.50  
1073: 24 15 10   24 14 11                   185569.9580   0.0174  0.025   0.0174 0.50  
1074: 23 15  8   23 14  9                   185585.2008   0.0052  0.025   0.0053 0.85  
1075: 23 15  8   23 14 10                   185585.2008   0.0052  0.025   0.0053 0.15  
1076: 22 15  8   22 14  9                   185598.4169   0.0269  0.025   0.0269 0.50  
1077: 22 15  7   22 14  8                   185598.4169   0.0269  0.025   0.0269 0.50  
1078: 21 15  6   21 14  7                   185609.7229   0.0173  0.025   0.0174 0.50  
1079: 21 15  7   21 14  8                   185609.7229   0.0173  0.025   0.0174 0.50  
1080: 20 15  5   20 14  6                   185619.3196   0.0037  0.025   0.0038 0.50  
1081: 20 15  6   20 14  7                   185619.3196   0.0037  0.025   0.0038 0.50  
1082: 19 15  4   19 14  5                   185627.4009   0.0142  0.025   0.0143 0.50  
1083: 19 15  5   19 14  6                   185627.4009   0.0142  0.025   0.0143 0.50  
1084: 18 15  3   18 14  4                   185634.0667  -0.0091  0.025  -0.0092 0.50  
1085: 18 15  4   18 14  5                   185634.0667  -0.0091  0.025  -0.0092 0.50  
1086: 17 15  3   17 14  4                   185639.5792   0.0456  0.025   0.0456 0.50  
1087: 17 15  2   17 14  3                   185639.5792   0.0456  0.025   0.0456 0.50  
1088: 16 15  2   16 14  3                   185643.9257   0.0236  0.025   0.0237 0.50  
1089: 16 15  1   16 14  2                   185643.9257   0.0236  0.025   0.0237 0.50  
1090: 15 15  0   15 14  1                   185647.2792  -0.0363  0.025  -0.0363 0.50  
1091: 15 15  1   15 14  2                   185647.2792  -0.0363  0.025  -0.0363 0.50  
1092: 24  2 23   23  2 22                   185744.6240  -0.0073  0.025               
1093: 28  4 24   27  5 23                   185810.9451   0.0058  0.025               
1094: 24  1 23   23  1 22                   185893.0263  -0.0236  0.025               
1095: 24  2 23   23  1 22                   186284.6975   0.0204  0.025               
1096: 19  4 16   18  3 15                   186406.3769   0.0636  0.025               
1097: 47 14 33   46 15 32                   186461.8964   0.0186  0.025               
1098: 52 17 35   51 18 34                   186772.6455  -0.0067  0.025  -0.0067 0.50  
1099: 52 17 35   51 18 34                   186772.6455  -0.0067  0.025  -0.0067 0.50  
1100: 10  9  2    9  8  1                   187728.5249  -0.0093  0.025               
1101: 23  3 21   22  2 20                   187931.7141   0.0193  0.025               
1102: 24  3 22   23  3 21                   188279.9108   0.0373  0.025               
1103: 26  3 23   25  4 22                   188948.7368   0.0031  0.025               
1104: 44 12 32   43 13 31                   189066.2374   0.0083  0.025               
1105: 49 15 34   48 16 33                   189214.3565   0.0063  0.025               
1106: 24 22  2   23 22  1                   189240.0255  -0.0560  0.025  -0.0046 0.34  
1107: 24 22  3   23 22  2                   189240.0255  -0.0560  0.025  -0.0046 0.34  
1108: 24 23  2   23 23  1                   189240.0255   0.1009  0.025  -0.0046 0.16  
1109: 24 23  1   23 23  0                   189240.0255   0.1009  0.025  -0.0046 0.16  
1110: 24 21  4   23 21  3                   189241.1986   0.0409  0.025               
1111: 24 20  5   23 20  4                   189243.3039   0.0041  0.025               
1112: 24 19  6   23 19  5                   189246.6941  -0.0005  0.025               
1113: 24 18  7   23 18  6                   189251.5813  -0.0013  0.025               
1114: 24 17  7   23 17  6                   189258.2790   0.0013  0.025               
1115: 24 16  9   23 16  8                   189267.2066   0.0113  0.025               
1116: 24 15  9   23 15  8                   189278.9002   0.0041  0.025               
1117: 24 14 10   23 14  9                   189294.1595   0.0085  0.025               
1118: 24 13 11   23 13 10                   189314.0460   0.0015  0.025               
1119: 24 12 12   23 12 11                   189340.1637   0.0215  0.025               
1120: 24 11 13   23 11 12                   189374.7950   0.0186  0.025               
1121: 24 10 14   23 10 13                   189421.5616   0.0072  0.025               
1122: 24  9 15   23  9 14                   189486.3510   0.0278  0.025               
1123: 24  2 22   23  2 21                   189487.9383   0.0126  0.025               
1124: 39  9 30   38 10 29                   189517.2054   0.0103  0.025               
1125: 54 18 36   53 19 35                   189543.5848   0.0439  0.025               
1126: 24  8 16   23  8 15                   189579.1574  -0.0461  0.025               
1127: 24  7 18   23  7 17                   189717.5432   0.0160  0.025   0.0160 0.50  
1128: 24  7 18   23  7 17                   189717.5432   0.0160  0.025   0.0160 0.50  
1129: 24  7 17   23  7 16                   189720.3533   0.0171  0.025               
1130: 25  4 22   25  3 22                    18976.0700  -0.0374  0.050               
1131: 24  4 21   23  4 20                   189787.7440   0.0049  0.025               
1132: 24  6 19   23  6 18                   189922.1012  -0.0015  0.025               
1133: 24  6 18   23  6 17                   189970.7163   0.0034  0.025               
1134: 24  5 20   23  5 19                   190112.0159  -0.0363  0.025               
1135: 31  5 26   30  6 25                   190277.3576  -0.0198  0.025               
1136: 25  0 25   24  1 24                   190422.8778   0.0149  0.025               
1137: 25  1 25   24  1 24                   190430.8599   0.0010  0.025               
1138: 25  0 25   24  0 24                   190434.6220   0.0284  0.025               
1139: 25  1 25   24  0 24                   190442.5979   0.0082  0.025               
1140: 24  5 19   23  5 18                   190625.7182   0.0144  0.025               
1141: 12  8  5   11  7  4                   190690.9634   0.0043  0.025               
1142: 17  5 13   16  4 12                   190760.9250  -0.0075  0.025               
1143: 17  5 12   16  4 12                   190820.5253   0.0251  0.025               
1144: 46 13 33   45 14 32                   191763.5804  -0.0013  0.025               
1145: 41 10 31   40 11 30                   191966.5579  -0.0397  0.025               
1146: 51 16 35   50 17 34                   191971.2434   0.0033  0.025   0.0034 0.50  
1147: 51 16 35   50 17 34                   191971.2434   0.0033  0.025   0.0034 0.50  
1148: 24  4 20   23  4 19                   192201.9969   0.0178  0.025               
1149: 25  2 23   24  3 22                   192233.1647  -0.0067  0.025               
1150: 20  4 17   19  3 16                   192259.7819  -0.0028  0.025               
1151: 69 16 53   69 15 54                   192286.8751   0.0230  0.025               
1152: 24  3 21   23  3 20                   192406.1603  -0.0027  0.025               
1153: 19  3 17   18  2 17                   192471.8400   0.0146  0.025               
1154: 68 16 52   68 15 53                   192659.3534   0.0092  0.025               
1155: 25  1 24   24  2 23                   193025.1190  -0.0049  0.025               
1156: 20  2 18   19  1 18                   193279.3302  -0.0156  0.025               
1157: 25  2 24   24  2 23                   193307.3635   0.0491  0.025               
1158: 25  1 24   24  1 23                   193416.8142   0.0631  0.025               
1159: 14  7  7   13  6  7                   193623.1203   0.0308  0.025  -0.0076 0.08  
1160: 14  7  8   13  6  7                   193623.1203   0.0338  0.025  -0.0076 0.42  
1161: 14  7  8   13  6  8                   193623.1203  -0.0461  0.025  -0.0076 0.08  
1162: 14  7  7   13  6  8                   193623.1203  -0.0490  0.025  -0.0076 0.42  
1163: 65 16 49   65 15 50                   193669.0019   0.0922  0.025  -0.0449 0.50  
1164: 65 16 50   65 15 51                   193669.0019  -0.1821  0.025  -0.0449 0.50  
1165: 25  2 24   24  1 23                   193698.9425   0.0010  0.025               
1166: 24  3 22   23  2 21                   194196.9181   0.0029  0.025               
1167: 63 16 48   63 15 49                   194259.9338  -0.0292  0.025   0.0267 0.50  
1168: 63 16 47   63 15 48                   194259.9338   0.0825  0.025   0.0267 0.50  
1169: 43 11 32   42 12 31                   194527.9875   0.0319  0.025               
1170: 62 16 46   62 15 47                   194532.8199   0.0127  0.025  -0.0225 0.50  
1171: 62 16 47   62 15 48                   194532.8199  -0.0576  0.025  -0.0225 0.50  
1172: 59 16 43   59 15 44                   195269.1034  -0.0155  0.025  -0.0238 0.50  
1173: 59 16 44   59 15 45                   195269.1034  -0.0321  0.025  -0.0238 0.50  
1174: 21  3 18   20  2 18                   195339.5175  -0.0452  0.025               
1175: 58 16 43   58 15 44                   195488.9737   0.0123  0.025   0.0174 0.50  
1176: 58 16 42   58 15 43                   195488.9737   0.0224  0.025   0.0174 0.50  
1177: 20  4 16   19  3 16                   195513.8989   0.0224  0.025               
1178: 11  9  3   10  8  2                   195614.1400   0.0031  0.025               
1179: 34  6 28   33  7 27                   195686.0770  -0.0000  0.025               
1180: 57 16 42   57 15 43                   195696.8838   0.0033  0.025   0.0064 0.50  
1181: 57 16 41   57 15 42                   195696.8838   0.0094  0.025   0.0064 0.50  
1182: 38  8 30   37  9 29                   195732.0005  -0.0141  0.025               
1183/ 56 16 41   56 15 42                   195893.4791   0.0855  0.025   0.0873 0.50  
1184: 56 16 40   56 15 41                   195893.4791   0.0891  0.025   0.0873 0.50  
1185: 25  3 23   24  3 22                   195927.1978   0.0383  0.025               
1186: 55 16 40   55 15 41                   196078.9953   0.0138  0.025   0.0149 0.50  
1187: 55 16 39   55 15 40                   196078.9953   0.0159  0.025   0.0149 0.50  
1188: 54 16 39   54 15 40                   196254.1222   0.0162  0.025   0.0168 0.50  
1189: 54 16 38   54 15 39                   196254.1222   0.0174  0.025   0.0168 0.50  
1190: 53 16 38   53 15 39                   196419.2226   0.0114  0.025   0.0118 0.50  
1191: 53 16 37   53 15 38                   196419.2226   0.0121  0.025   0.0118 0.50  
1192/ 16  6 11   15  5 11                   196452.0746   0.0906  0.025               
1193: 16  6 10   15  5 11                   196453.0221   0.0250  0.025               
1194: 52 16 36   52 15 37                   196574.7300   0.0059  0.025   0.0058 0.50  
1195: 52 16 37   52 15 38                   196574.7300   0.0055  0.025   0.0058 0.50  
1196: 51 16 36   51 15 37                   196721.0801   0.0224  0.025   0.0226 0.50  
1197: 51 16 35   51 15 36                   196721.0801   0.0226  0.025   0.0226 0.50  
1198: 50 16 34   50 15 35                   196858.6178   0.0100  0.025   0.0100 0.50  
1199: 50 16 35   50 15 36                   196858.6178   0.0099  0.025   0.0100 0.50  
1200: 25  2 23   24  2 22                   196942.1645   0.0035  0.025               
1201: 49 16 33   49 15 34                   196987.7612   0.0031  0.025   0.0031 0.50  
1202: 49 16 34   49 15 35                   196987.7612   0.0030  0.025   0.0031 0.50  
1203: 48 16 32   48 15 33                   197108.8824   0.0039  0.025   0.0039 0.50  
1204: 48 16 33   48 15 34                   197108.8824   0.0038  0.025   0.0039 0.50  
1205: 45 12 33   44 13 32                   197153.5989   0.0118  0.025               
1206: 25 15 10   24 15  9                   197164.0331   0.0365  0.025               
1207: 25 14 11   24 14 10                   197181.5590   0.0574  0.025               
1208: 25 13 12   24 13 11                   197204.2433   0.0103  0.025               
1209: 47 16 32   47 15 33                   197222.3224  -0.0040  0.025  -0.0040 0.50  
1210: 47 16 31   47 15 32                   197222.3224  -0.0040  0.025  -0.0040 0.50  
1211: 25 12 13   24 12 12                   197233.9795   0.0155  0.025               
1212: 25 11 14   24 11 13                   197273.3256  -0.0127  0.025               
1213: 25 10 15   24 10 14                   197326.4422  -0.0096  0.025               
1214: 46 16 31   46 15 32                   197328.4583   0.0108  0.025   0.0108 0.50  
1215: 46 16 30   46 15 31                   197328.4583   0.0108  0.025   0.0108 0.50  
1216: 25  9 16   24  9 15                   197399.9734   0.0111  0.025               
1217: 45 16 30   45 15 31                   197427.6134   0.0374  0.025   0.0374 0.50  
1218: 45 16 29   45 15 30                   197427.6134   0.0374  0.025   0.0374 0.50  
1219: 25  8 17   24  8 16                   197505.4538  -0.0271  0.025               
1220: 44 16 29   44 15 30                   197520.0381   0.0026  0.025   0.0027 0.50  
1221: 44 16 28   44 15 29                   197520.0381   0.0026  0.025   0.0027 0.50  
1222: 43 16 28   43 15 29                   197606.1443   0.0051  0.025   0.0052 0.50  
1223: 43 16 27   43 15 28                   197606.1443   0.0051  0.025   0.0052 0.50  
1224: 25  4 22   24  4 21                   197608.3857   0.0156  0.025               
1225: 25  7 19   24  7 18                   197662.1846   0.0493  0.025   0.0493 0.50  
1226: 25  7 19   24  7 18                   197662.1846   0.0493  0.025   0.0493 0.50  
1227: 42 16 27   42 15 28                   197686.1819  -0.0085  0.025  -0.0086 0.50  
1228: 42 16 26   42 15 27                   197686.1819  -0.0085  0.025  -0.0086 0.50  
1229: 41 16 26   41 15 27                   197760.5148   0.0315  0.025   0.0315 0.50  
1230: 41 16 25   41 15 26                   197760.5148   0.0315  0.025   0.0315 0.50  
1231: 40 16 25   40 15 26                   197829.3016  -0.0008  0.025  -0.0009 0.50  
1232: 40 16 24   40 15 25                   197829.3016  -0.0008  0.025  -0.0009 0.50  
1233: 25  6 20   24  6 19                   197887.9168  -0.0031  0.025               
1234: 39 16 24   39 15 25                   197892.9245   0.0005  0.025   0.0005 0.50  
1235: 39 16 23   39 15 24                   197892.9245   0.0005  0.025   0.0005 0.50  
1236: 38 16 23   38 15 24                   197951.6367   0.0212  0.025   0.0213 0.50  
1237: 38 16 22   38 15 23                   197951.6367   0.0212  0.025   0.0213 0.50  
1238: 25  6 19   24  6 18                   197962.9012   0.0186  0.025               
1239: 26  0 26   25  1 25                   197975.1005   0.0075  0.025               
1240: 26  0 26   25  0 25                   197983.1309   0.0418  0.025               
1241: 26  1 26   25  0 25                   197988.5390   0.0130  0.025               
1242: 37 16 22   37 15 23                   198005.6414   0.0053  0.025   0.0053 0.50  
1243: 37 16 21   37 15 22                   198005.6414   0.0053  0.025   0.0053 0.50  
1244: 36 16 20   36 15 21                   198055.2378   0.0005  0.025   0.0005 0.50  
1245: 36 16 21   36 15 22                   198055.2378   0.0005  0.025   0.0005 0.50  
1246: 25  5 21   24  5 20                   198060.7840   0.0364  0.025               
1247: 35 16 20   35 15 21                   198100.7040   0.0413  0.025   0.0414 0.50  
1248: 35 16 19   35 15 20                   198100.7040   0.0413  0.025   0.0414 0.50  
1249: 34 16 18   34 15 19                   198142.1812   0.0331  0.025   0.0331 0.50  
1250: 34 16 19   34 15 20                   198142.1812   0.0331  0.025   0.0331 0.50  
1251: 33 16 18   33 15 19                   198179.9572   0.0348  0.025   0.0349 0.50  
1252: 33 16 17   33 15 18                   198179.9572   0.0348  0.025   0.0349 0.50  
1253: 32 16 17   32 15 18                   198214.2191   0.0124  0.025   0.0124 0.50  
1254: 32 16 16   32 15 17                   198214.2191   0.0124  0.025   0.0124 0.50  
1255: 18  5 14   17  4 13                   198242.2251   0.0036  0.025               
1256: 31 16 15   31 15 16                   198245.2191   0.0036  0.025   0.0037 0.50  
1257: 31 16 16   31 15 17                   198245.2191   0.0036  0.025   0.0037 0.50  
1258: 30 16 15   30 15 16                   198273.1587   0.0027  0.025   0.0028 0.50  
1259: 30 16 14   30 15 15                   198273.1587   0.0027  0.025   0.0028 0.50  
1260: 29 16 14   29 15 15                   198298.2580   0.0294  0.025   0.0294 0.50  
1261: 29 16 13   29 15 14                   198298.2580   0.0294  0.025   0.0294 0.50  
1262: 28 16 13   28 15 14                   198320.6211  -0.0059  0.025  -0.0060 0.50  
1263: 28 16 12   28 15 13                   198320.6211  -0.0059  0.025  -0.0060 0.50  
1264: 27 16 12   27 15 13                   198340.5602   0.0217  0.025   0.0218 0.50  
1265: 27 16 11   27 15 12                   198340.5602   0.0217  0.025   0.0218 0.50  
1266: 26 16 10   26 15 11                   198358.1587   0.0158  0.025   0.0158 0.50  
1267: 26 16 11   26 15 12                   198358.1587   0.0158  0.025   0.0158 0.50  
1268: 25 16  9   25 15 10                   198373.6301   0.0157  0.025   0.0157 0.50  
1269: 25 16 10   25 15 11                   198373.6301   0.0157  0.025   0.0157 0.50  
1270: 24 16  8   24 15  9                   198387.1506   0.0305  0.025   0.0305 0.50  
1271: 24 16  9   24 15 10                   198387.1506   0.0305  0.025   0.0305 0.50  
1272: 23 16  8   23 15  9                   198398.8630   0.0420  0.025   0.0421 0.50  
1273: 23 16  7   23 15  8                   198398.8630   0.0420  0.025   0.0421 0.50  
1274: 22 16  6   22 15  7                   198408.8952   0.0240  0.025   0.0240 0.50  
1275: 22 16  7   22 15  8                   198408.8952   0.0240  0.025   0.0240 0.50  
1276: 21 16  6   21 15  7                   198417.4336   0.0146  0.025   0.0147 0.50  
1277: 21 16  5   21 15  6                   198417.4336   0.0146  0.025   0.0147 0.50  
1278: 20 16  5   20 15  6                   198424.6039  -0.0017  0.025  -0.0018 0.50  
1279: 20 16  4   20 15  5                   198424.6039  -0.0017  0.025  -0.0018 0.50  
1280: 19 16  4   19 15  5                   198430.5608  -0.0058  0.025  -0.0059 0.50  
1281: 19 16  3   19 15  4                   198430.5608  -0.0058  0.025  -0.0059 0.50  
1282: 13  8  6   12  7  5                   198571.3600   0.0264  0.025               
1283: 25  5 20   24  5 19                   198766.4600   0.0085  0.025               
1284: 19  4 15   18  3 16                   198954.4775  -0.0652  0.025               
1285: 27  3 24   26  4 23                   199117.5199   0.0081  0.025               
1286: 18  5 13   17  4 14                   199348.9998   0.0038  0.025               
1287: 47 13 34   46 14 33                   199819.5199   0.0535  0.025               
1288: 25  3 22   24  3 21                   200202.6064   0.0094  0.025               
1289: 10 10  1    9  9  0                   200531.6819   0.0096  0.025               
1290: 25  3 23   24  2 22                   200636.2052   0.0562  0.025               
1291: 26  1 25   25  2 24                   200662.7455   0.0036  0.025               
1292: 26  2 24   25  3 23                   200695.2909  -0.0089  0.025               
1293: 26  1 25   25  1 24                   200944.9844   0.0521  0.025               
1294: 32  5 27   31  6 26                   201075.3421  -0.0480  0.025               
1295: 26  2 25   25  1 24                   201147.1129  -0.0020  0.025               
1296: 81 17 65   81 16 66                   201389.6478  -0.0507  0.025               
1297: 15  7  9   14  6  9                   201487.7162  -0.0796  0.025   0.0160 0.09  
1298: 15  7  8   14  6  9                   201487.7162  -0.0876  0.025   0.0160 0.41  
1299: 15  7  8   14  6  8                   201487.7162   0.1115  0.025   0.0160 0.09  
1300: 15  7  9   14  6  8                   201487.7162   0.1196  0.025   0.0160 0.41  
1301: 20  3 18   19  2 18                   202135.1999  -0.0500  0.025               
1302: 49 14 35   48 15 34                   202510.9835  -0.0376  0.025               
1303: 44 11 33   43 12 32                   202672.0300  -0.0020  0.025               
1304: 22  4 19   21  3 18                   203384.3185   0.0176  0.025               
1305: 37  7 30   36  8 29                   203449.4760  -0.0161  0.025               
1306: 12  9  4   11  8  3                   203498.5539  -0.0076  0.025               
1307: 26  3 24   25  3 23                   203555.6434   0.0111  0.025               
1308: 39  8 31   38  9 30                   204229.0041   0.0139  0.025               
1309: 17  6 12   16  5 11                   204242.2613  -0.0007  0.025               
1310: 17  6 12   16  5 12                   204275.0791  -0.0140  0.025               
1311: 17  6 11   16  5 12                   204277.2013   0.0022  0.025               
1312: 21  2 19   20  1 19                   204371.1433   0.0199  0.025               
1313: 26  2 24   25  2 23                   204389.2829  -0.0048  0.025               
1314: 15  3 13   15  2 13                    20454.7400  -0.0173  0.050               
1315: 74 17 57   74 16 58                   204579.4683  -0.0174  0.025               
1316: 14  2 12   14  1 13                    20467.4000   0.0016  0.050               
1317: 22  3 19   21  2 19                   204984.8060  -0.0135  0.025               
1318: 26 21  6   25 21  5                   204996.7606   0.0080  0.025               
1319: 26 20  7   25 20  6                   205000.2753   0.0053  0.025               
1320: 26 19  8   25 19  7                   205005.3604   0.0202  0.025               
1321: 26 18  9   25 18  8                   205012.2589  -0.0098  0.025               
1322: 26 17  9   25 17  8                   205021.4418  -0.0128  0.025               
1323: 26 16 11   25 16 10                   205033.4400   0.0133  0.025               
1324: 26 15 11   25 15 10                   205048.9494   0.0513  0.025               
1325: 26 14 12   25 14 11                   205068.9137   0.0629  0.025               
1326: 26 13 13   25 13 12                   205094.6631  -0.0039  0.025               
1327: 26 11 15   25 11 14                   205172.8500  -0.0213  0.025               
1328: 51 15 36   50 16 35                   205218.5388  -0.0007  0.025               
1329: 26 10 16   25 10 15                   205232.8611  -0.0135  0.025               
1330: 20  4 17   19  3 17                   205271.1025  -0.0025  0.025               
1331: 26  9 17   25  9 16                   205315.9010  -0.0080  0.025               
1332: 26  4 23   25  4 22                   205404.4455   0.0025  0.025               
1333: 56 18 38   55 19 37                   205428.4574  -0.0237  0.025               
1334: 26  8 19   25  8 18                   205435.0781   0.1787  0.025  -0.0095 0.25  
1335: 26  8 18   25  8 17                   205435.0781  -0.1976  0.025  -0.0095 0.25  
1336: 26  8 19   25  8 18                   205435.0781   0.1787  0.025  -0.0095 0.25  
1337: 26  8 18   25  8 17                   205435.0781  -0.1976  0.025  -0.0095 0.25  
1338: 26  8 18   25  8 17                   205435.2449  -0.0308  0.025               
1339: 27  0 27   26  1 26                   205525.2453  -0.0024  0.025               
1340: 27  1 27   26  1 26                   205528.9524   0.0161  0.025               
1341: 27  0 27   26  0 26                   205530.6683  -0.0163  0.025               
1342: 27  1 27   26  0 26                   205534.3647  -0.0084  0.025               
1343: 19  5 15   18  4 14                   205583.1840   0.0123  0.025               
1344: 35  6 29   34  7 28                   205613.5631  -0.0534  0.025               
1345: 19  5 14   18  4 14                   205759.0238   0.0051  0.025               
1346: 26  6 21   25  6 20                   205857.4090  -0.0288  0.025               
1347: 26  6 20   25  6 19                   205970.5171  -0.0134  0.025               
1348: 26  5 22   25  5 21                   206000.3054   0.0215  0.025               
1349: 14  8  7   13  7  6                   206448.7679  -0.0242  0.025               
1350: 26  5 21   25  5 20                   206946.0819  -0.0026  0.025               
1351: 19  5 15   18  4 15                   207113.3089  -0.0078  0.025               
1352: 66 17 50   66 16 51                   207143.1810  -0.0074  0.025   0.0058 0.50  
1353: 66 17 49   66 16 50                   207143.1810   0.0190  0.025   0.0058 0.50  
1354: 26  3 24   25  2 23                   207249.6216   0.0014  0.025               
1355: 19  5 14   18  4 15                   207289.1643   0.0006  0.025               
1356: 65 17 49   65 16 50                   207398.6419  -0.0118  0.025  -0.0036 0.50  
1357: 65 17 48   65 16 49                   207398.6419   0.0047  0.025  -0.0036 0.50  
1358: 64 17 48   64 16 49                   207641.5966   0.0370  0.025   0.0422 0.50  
1359: 64 17 47   64 16 48                   207641.5966   0.0473  0.025   0.0422 0.50  
1360: 95 18 77   95 17 78                   207788.3791  -0.0403  0.025               
1361: 30  4 26   29  5 25                   207853.9796  -0.0142  0.025               
1362: 63 17 47   63 16 48                   207872.4158   0.0164  0.025   0.0195 0.50  
1363: 63 17 46   63 16 47                   207872.4158   0.0226  0.025   0.0195 0.50  
1364: 48 13 35   47 14 34                   207887.1618  -0.0169  0.025               
1365: 26  3 23   25  3 22                   207924.8376  -0.0035  0.025               
1366: 62 17 46   62 16 47                   208091.6610   0.0141  0.025   0.0160 0.50  
1367: 62 17 45   62 16 46                   208091.6610   0.0179  0.025   0.0160 0.50  
1368: 27  1 26   26  2 25                   208274.2404   0.0061  0.025               
1369: 61 17 44   61 16 45                   208299.7233  -0.0312  0.025  -0.0324 0.50  
1370: 61 17 45   61 16 46                   208299.7233  -0.0335  0.025  -0.0324 0.50  
1371: 43 10 33   42 11 32                   208390.6406   0.0656  0.025               
1372: 11 10  2   10  9  1                   208417.8001  -0.0067  0.025               
1373/ 27  2 26   26  2 25                   208418.4528   0.0952  0.025               
1374: 27  1 26   26  1 25                   208476.4172   0.0003  0.025               
1375: 60 17 44   60 16 45                   208497.1611  -0.0055  0.025  -0.0049 0.50  
1376: 60 17 43   60 16 44                   208497.1611  -0.0041  0.025  -0.0049 0.50  
1377: 20  4 16   19  3 17                   208525.1782  -0.0185  0.025               
1378: 26  4 22   25  4 21                   208607.9015  -0.0023  0.025               
1379: 27  2 26   26  1 25                   208620.5550   0.0147  0.025               
1380: 59 17 43   59 16 44                   208684.3158   0.0187  0.025   0.0191 0.50  
1381: 59 17 42   59 16 43                   208684.3158   0.0195  0.025   0.0191 0.50  
1382: 23  4 20   22  3 19                   208726.6149   0.0074  0.025               
1383: 58 17 42   58 16 43                   208861.5572   0.0035  0.025   0.0038 0.50  
1384: 58 17 41   58 16 42                   208861.5572   0.0040  0.025   0.0038 0.50  
1385: 27  2 25   26  3 24                   208977.8581   0.0097  0.025               
1386: 57 17 40   57 16 41                   209029.3011  -0.0258  0.025  -0.0260 0.50  
1387: 57 17 41   57 16 42                   209029.3011  -0.0261  0.025  -0.0260 0.50  
1388: 28  3 25   27  4 24                   209094.1316   0.0081  0.025               
1389: 56 17 40   56 16 41                   209188.0005   0.0055  0.025   0.0056 0.50  
1390: 56 17 39   56 16 40                   209188.0005   0.0056  0.025   0.0056 0.50  
1391: 55 17 39   55 16 40                   209337.9339   0.0127  0.025   0.0128 0.50  
1392: 55 17 38   55 16 39                   209337.9339   0.0128  0.025   0.0128 0.50  
1393: 16  7 10   15  6  9                   209345.0211  -0.0022  0.025               
1394: 54 17 38   54 16 39                   209479.4575  -0.0003  0.025  -0.0003 0.50  
1395: 54 17 37   54 16 38                   209479.4575  -0.0002  0.025  -0.0003 0.50  
1396: 22  4 18   21  3 18                   209571.9456   0.0132  0.025               
1397: 53 17 36   53 16 37                   209612.9577   0.0123  0.025   0.0123 0.50  
1398: 53 17 37   53 16 38                   209612.9577   0.0123  0.025   0.0123 0.50  
1399: 52 17 35   52 16 36                   209738.6999  -0.0134  0.025  -0.0135 0.50  
1400: 52 17 36   52 16 37                   209738.6999  -0.0135  0.025  -0.0135 0.50  
1401: 51 17 35   51 16 36                   209857.0644  -0.0164  0.025  -0.0165 0.50  
1402: 51 17 34   51 16 35                   209857.0644  -0.0164  0.025  -0.0165 0.50  
1403: 50 17 34   50 16 35                   209968.3336  -0.0233  0.025  -0.0234 0.50  
1404: 50 17 33   50 16 34                   209968.3336  -0.0233  0.025  -0.0234 0.50  
1405: 49 17 33   49 16 34                   210072.8399  -0.0014  0.025  -0.0014 0.50  
1406: 49 17 32   49 16 33                   210072.8399  -0.0014  0.025  -0.0014 0.50  
1407: 48 17 32   48 16 33                   210170.8385   0.0139  0.025   0.0139 0.50  
1408: 48 17 31   48 16 32                   210170.8385   0.0139  0.025   0.0139 0.50  
1409: 47 17 30   47 16 31                   210262.5790  -0.0096  0.025  -0.0097 0.50  
1410: 47 17 31   47 16 32                   210262.5790  -0.0096  0.025  -0.0097 0.50  
1411: 46 17 29   46 16 30                   210348.3943  -0.0129  0.025  -0.0129 0.50  
1412: 46 17 30   46 16 31                   210348.3943  -0.0129  0.025  -0.0129 0.50  
1413: 45 17 29   45 16 30                   210428.5237  -0.0222  0.025  -0.0222 0.50  
1414: 45 17 28   45 16 29                   210428.5237  -0.0222  0.025  -0.0222 0.50  
1415: 44 17 27   44 16 28                   210503.2777   0.0149  0.025   0.0149 0.50  
1416: 44 17 28   44 16 29                   210503.2777   0.0149  0.025   0.0149 0.50  
1417: 50 14 36   49 15 35                   210549.9406   0.0335  0.025               
1418: 43 17 27   43 16 28                   210572.8022  -0.0061  0.025  -0.0062 0.50  
1419: 43 17 26   43 16 27                   210572.8022  -0.0061  0.025  -0.0062 0.50  
1420: 42 17 26   42 16 27                   210637.4325   0.0063  0.025   0.0064 0.50  
1421: 42 17 25   42 16 26                   210637.4325   0.0063  0.025   0.0064 0.50  
1422: 55 17 38   54 18 37                   210656.0011   0.0165  0.025   0.0166 0.50  
1423: 55 17 38   54 18 37                   210656.0011   0.0165  0.025   0.0166 0.50  
1424: 41 17 24   41 16 25                   210697.3612   0.0087  0.025   0.0088 0.50  
1425: 41 17 25   41 16 26                   210697.3612   0.0087  0.025   0.0088 0.50  
1426: 40 17 23   40 16 24                   210752.8183   0.0011  0.025   0.0012 0.50  
1427: 40 17 24   40 16 25                   210752.8183   0.0011  0.025   0.0012 0.50  
1428: 39 17 23   39 16 24                   210804.0377  -0.0056  0.025  -0.0056 0.50  
1429: 39 17 22   39 16 23                   210804.0377  -0.0056  0.025  -0.0056 0.50  
1430: 45 11 34   44 12 33                   210835.5250  -0.0313  0.025               
1431: 38 17 22   38 16 23                   210851.2600   0.0120  0.025   0.0120 0.50  
1432: 38 17 21   38 16 22                   210851.2600   0.0120  0.025   0.0120 0.50  
1433: 37 17 20   37 16 21                   210894.6612   0.0197  0.025   0.0197 0.50  
1434: 37 17 21   37 16 22                   210894.6612   0.0197  0.025   0.0197 0.50  
1435: 36 17 19   36 16 20                   210934.4380   0.0094  0.025   0.0095 0.50  
1436: 36 17 20   36 16 21                   210934.4380   0.0094  0.025   0.0095 0.50  
1437: 35 17 18   35 16 19                   210970.8063  -0.0012  0.025  -0.0012 0.50  
1438: 35 17 19   35 16 20                   210970.8063  -0.0012  0.025  -0.0012 0.50  
1439: 34 17 17   34 16 18                   211003.9648  -0.0064  0.025  -0.0065 0.50  
1440: 34 17 18   34 16 19                   211003.9648  -0.0064  0.025  -0.0065 0.50  
1441: 33 17 17   33 16 18                   211034.0804  -0.0262  0.025  -0.0262 0.50  
1442: 33 17 16   33 16 17                   211034.0804  -0.0262  0.025  -0.0262 0.50  
1443: 32 17 15   32 16 16                   211061.3813  -0.0135  0.025  -0.0136 0.50  
1444: 32 17 16   32 16 17                   211061.3813  -0.0135  0.025  -0.0136 0.50  
1445: 31 17 14   31 16 15                   211086.0038  -0.0079  0.025  -0.0079 0.50  
1446: 31 17 15   31 16 16                   211086.0038  -0.0079  0.025  -0.0079 0.50  
1447: 30 17 14   30 16 15                   211108.1179  -0.0093  0.025  -0.0094 0.50  
1448: 30 17 13   30 16 14                   211108.1179  -0.0093  0.025  -0.0094 0.50  
1449: 29 17 13   29 16 14                   211127.9144   0.0081  0.025   0.0081 0.50  
1450: 29 17 12   29 16 13                   211127.9144   0.0081  0.025   0.0081 0.50  
1451: 28 17 11   28 16 12                   211145.4871  -0.0208  0.025  -0.0209 0.50  
1452: 28 17 12   28 16 13                   211145.4871  -0.0208  0.025  -0.0209 0.50  
1453: 27 17 11   27 16 12                   211161.0805  -0.0058  0.025  -0.0058 0.50  
1454: 27 17 10   27 16 11                   211161.0805  -0.0058  0.025  -0.0058 0.50  
1455: 27  3 25   26  3 24                   211167.1603  -0.0092  0.025               
1456: 26 17 10   26 16 11                   211174.7780  -0.0118  0.025  -0.0118 0.50  
1457: 26 17  9   26 16 10                   211174.7780  -0.0118  0.025  -0.0118 0.50  
1458: 25 17  8   25 16  9                   211186.7640   0.0021  0.025   0.0022 0.50  
1459: 25 17  9   25 16 10                   211186.7640   0.0021  0.025   0.0022 0.50  
1460: 24 17  7   24 16  8                   211197.1548   0.0145  0.025   0.0146 0.50  
1461: 24 17  8   24 16  9                   211197.1548   0.0145  0.025   0.0146 0.50  
1462: 23 17  7   23 16  8                   211206.0626   0.0047  0.025   0.0048 0.50  
1463: 23 17  6   23 16  7                   211206.0626   0.0047  0.025   0.0048 0.50  
1464: 22 17  5   22 16  6                   211213.6372  -0.0048  0.025  -0.0049 0.50  
1465: 22 17  6   22 16  7                   211213.6372  -0.0048  0.025  -0.0049 0.50  
1466: 21 17  4   21 16  5                   211220.0050  -0.0101  0.025  -0.0101 0.50  
1467: 21 17  5   21 16  6                   211220.0050  -0.0101  0.025  -0.0101 0.50  
1468: 20 17  3   20 16  4                   211225.3114   0.0173  0.025   0.0173 0.50  
1469: 20 17  4   20 16  5                   211225.3114   0.0173  0.025   0.0173 0.50  
1470: 19 17  3   19 16  4                   211229.5846  -0.0060  0.025  -0.0060 0.50  
1471: 19 17  2   19 16  3                   211229.5846  -0.0060  0.025  -0.0060 0.50  
1472: 18 17  2   18 16  3                   211233.0102  -0.0011  0.025  -0.0011 0.50  
1473: 18 17  1   18 16  2                   211233.0102  -0.0011  0.025  -0.0011 0.50  
1474: 13  9  5   12  8  4                   211381.4463  -0.0044  0.025               
1475: 27  2 25   26  2 24                   211838.2187   0.0379  0.025               
1476: 18  6 13   17  5 12                   212025.7392  -0.0084  0.025               
1477: 18  6 12   17  5 12                   212029.9616   0.0313  0.025               
1478: 18  6 13   17  5 13                   212085.3021  -0.0131  0.025               
1479: 18  6 12   17  5 13                   212089.4795  -0.0184  0.025               
1480: 33  5 28   32  6 27                   212131.3743  -0.0147  0.025               
1481: 38  7 31   37  8 30                   212573.5659   0.0285  0.025               
1482: 20  5 16   19  4 15                   212749.1018   0.0129  0.025               
1483: 40  8 32   39  9 31                   212809.2530  -0.0269  0.025               
1484: 27 22  6   26 22  5                   212870.4187   0.0275  0.025   0.0276 0.50  
1485: 27 22  5   26 22  4                   212870.4187   0.0275  0.025   0.0276 0.50  
1486: 27 21  7   26 21  6                   212873.2439  -0.0029  0.025               
1487: 27 20  8   26 20  7                   212877.5345  -0.0226  0.025               
1488: 27 19  9   26 19  8                   212883.6012   0.0135  0.025               
1489: 27 18 10   26 18  9                   212891.6844   0.0038  0.025               
1490: 27 17 10   26 17  9                   212902.2869   0.0043  0.025               
1491: 27 16 12   26 16 11                   212916.0162   0.0300  0.025               
1492: 27 15 12   26 15 11                   212933.5828  -0.0078  0.025               
1493: 27 14 13   26 14 12                   212956.1999   0.0031  0.025               
1494: 27 13 14   26 13 13                   212985.3604   0.0052  0.025               
1495: 27 12 15   26 12 14                   213023.3138   0.0036  0.025               
1496: 20  5 15   19  4 15                   213037.1134  -0.0316  0.025               
1497: 28  0 28   27  1 27                   213073.5393  -0.0467  0.025               
1498: 28  1 28   27  1 27                   213076.0821  -0.0010  0.025               
1499: 28  0 28   27  0 27                   213077.2627  -0.0117  0.025               
1500: 28  1 28   27  0 27                   213079.7620  -0.0096  0.025               
1501: 27 10 17   26 10 16                   213140.8750  -0.0169  0.025               
1502: 27  4 24   26  4 23                   213175.0757  -0.0001  0.025               
1503: 52 15 37   51 16 36                   213232.4369   0.0058  0.025               
1504: 27  9 18   26  9 17                   213234.2783  -0.0006  0.025               
1505: 27  8 19   26  8 18                   213368.8212   0.0129  0.025               
1506: 57 18 39   56 19 38                   213377.1435  -0.0040  0.025               
1507: 27  7 21   26  7 20                   213566.0435   0.0012  0.025   0.0012 0.50  
1508: 27  7 21   26  7 20                   213566.0435   0.0012  0.025   0.0012 0.50  
1509: 27  7 20   26  7 19                   213578.8800   0.0025  0.025               
1510: 27  6 22   26  6 21                   213829.5815  -0.0003  0.025               
1511: 27  5 23   26  5 22                   213927.6539  -0.0361  0.025               
1512: 24  4 21   23  3 20                   213976.4989   0.0013  0.025               
1513: 21  4 18   20  3 18                   213992.4139  -0.0171  0.025               
1514: 27  6 21   26  6 20                   213996.6339  -0.0237  0.025               
1515: 27  3 25   26  2 24                   214027.4867  -0.0152  0.025               
1516: 15  8  8   14  7  7                   214322.6774  -0.0032  0.025               
1517: 42  9 33   41 10 32                   214475.4235  -0.0714  0.025               
1518: 20  5 16   19  4 16                   215013.3093  -0.0269  0.025               
1519: 23  3 20   22  2 20                   215014.0745   0.0251  0.025               
1520: 27  5 22   26  5 21                   215163.7830   0.0127  0.025               
1521: 20  5 15   19  4 16                   215301.3725  -0.0200  0.025               
1522: 27  3 24   26  3 23                   215573.2207  -0.0003  0.025               
1523: 28  1 27   27  2 26                   215866.0410  -0.0186  0.025               
1524: 36  6 30   35  7 29                   215869.3226  -0.0426  0.025               
1525: 54 16 38   53 17 37                   215926.9071   0.0171  0.025   0.0171 0.50  
1526: 54 16 38   53 17 37                   215926.9071   0.0171  0.025   0.0171 0.50  
1527: 49 13 36   48 14 35                   215967.3236  -0.0202  0.025               
1528: 28  2 27   27  2 26                   215968.3264   0.0006  0.025               
1529: 28  1 27   27  1 26                   216010.1594  -0.0236  0.025               
1530: 59 19 40   58 20 39                   216095.7050  -0.0452  0.025               
1531: 28  2 27   27  1 26                   216112.4627   0.0135  0.025               
1532: 12 10  3   11  9  2                   216303.1188   0.0170  0.025               
1533: 44 10 34   43 11 33                   216643.3632   0.0062  0.025               
1534: 27  4 23   26  4 22                   216745.3800  -0.0174  0.025               
1535: 23  4 19   22  3 19                   216932.1547   0.0163  0.025               
1536: 28  2 26   27  3 25                   217105.0758   0.0089  0.025               
1537: 17  7 11   16  6 10                   217194.0153   0.0037  0.025               
1538: 17  7 11   16  6 11                   217195.0399   0.0152  0.025  -0.0252 0.17  
1539: 17  7 10   16  6 11                   217195.0399  -0.0337  0.025  -0.0252 0.83  
1540: 21  4 17   20  3 18                   218540.2142  -0.0029  0.025               
1541: 51 14 37   50 15 36                   218598.9653  -0.0110  0.025               
1542: 74 18 57   74 17 58                   218627.0596  -0.0352  0.025  -0.0051 0.50  
1543: 74 18 56   74 17 57                   218627.0596   0.0250  0.025  -0.0051 0.50  
1544: 56 17 39   55 18 38                   218627.6056   0.0299  0.025   0.0300 0.50  
1545: 56 17 39   55 18 38                   218627.6056   0.0299  0.025   0.0300 0.50  
1546: 28  3 26   27  3 25                   218763.7363   0.0050  0.025               
1547: 29  3 26   28  4 25                   218842.5612  -0.0092  0.025               
1548: 31  4 27   30  5 26                   218889.4246  -0.0354  0.025               
1549: 73 18 56   73 17 57                   218930.4958  -0.0345  0.025  -0.0152 0.50  
1550: 73 18 55   73 17 56                   218930.4958   0.0042  0.025  -0.0152 0.50  
1551/ 46 11 35   45 12 34                   219019.7241  -0.0793  0.025               
1552: 25  4 22   24  3 21                   219178.7326   0.0281  0.025               
1553: 72 18 54   72 17 55                   219220.3366  -0.0209  0.025  -0.0333 0.50  
1554: 72 18 55   72 17 56                   219220.3366  -0.0457  0.025  -0.0333 0.50  
1555: 14  9  6   13  8  5                   219262.3994  -0.0062  0.025               
1556: 28  2 26   27  2 25                   219294.3952   0.0072  0.025               
1557: 71 18 54   71 17 55                   219497.1261  -0.0308  0.025  -0.0230 0.50  
1558: 71 18 53   71 17 54                   219497.1261  -0.0151  0.025  -0.0230 0.50  
1559: 21  5 17   20  4 16                   219703.9663  -0.0165  0.025               
1560: 70 18 53   70 17 54                   219761.3324  -0.0067  0.025  -0.0018 0.50  
1561: 70 18 52   70 17 53                   219761.3324   0.0031  0.025  -0.0018 0.50  
1562: 19  6 14   18  5 13                   219778.3392  -0.0125  0.025               
1563: 19  6 13   18  5 13                   219786.3158  -0.0145  0.025               
1564: 19  6 14   18  5 14                   219882.4670   0.0230  0.025               
1565: 19  6 13   18  5 14                   219890.4595   0.0369  0.025               
1566: 69 18 51   69 17 52                   220013.3097  -0.0786  0.030  -0.0817 0.50  
1567: 69 18 52   69 17 53                   220013.3097  -0.0847  0.030  -0.0817 0.50  
1568: 82  2 80   82  1 81                   220149.9658   0.0078  0.030   0.0078 0.50  
1569: 82  3 80   82  2 81                   220149.9658   0.0078  0.030   0.0078 0.50  
1570: 21  5 16   20  4 16                   220162.6813   0.0193  0.030               
1571: 68 18 51   68 17 52                   220253.7509  -0.0189  0.030  -0.0170 0.50  
1572: 68 18 50   68 17 51                   220253.7509  -0.0150  0.030  -0.0170 0.50  
1573: 67 18 50   67 17 51                   220482.8986   0.0039  0.030   0.0051 0.50  
1574: 67 18 49   67 17 50                   220482.8986   0.0062  0.030   0.0051 0.50  
1575: 29  0 29   28  1 28                   220620.2652  -0.0082  0.030               
1576: 29  1 29   28  1 28                   220621.9432  -0.0176  0.030               
1577: 29  0 29   28  0 28                   220622.7423  -0.0282  0.030               
1578: 29  1 29   28  0 28                   220624.4425  -0.0154  0.030               
1579: 66 18 49   66 17 50                   220701.2088   0.0263  0.030   0.0270 0.50  
1580: 66 18 48   66 17 49                   220701.2088   0.0277  0.030   0.0270 0.50  
1581: 28 22  6   27 22  5                   220745.2235  -0.0277  0.030   0.0368 0.44  
1582: 28 22  7   27 22  6                   220745.2235  -0.0277  0.030   0.0368 0.44  
1583: 28 27  2   27 27  1                   220745.2235   0.4890  0.030   0.0368 0.06  
1584: 28 27  1   27 27  0                   220745.2235   0.4890  0.030   0.0368 0.06  
1585: 28 21  8   27 21  7                   220748.8180  -0.0067  0.030               
1586: 28 20  9   27 20  8                   220753.9972  -0.0045  0.030               
1587: 28 19 10   27 19  9                   220761.0796   0.0011  0.030               
1588: 28 18 11   27 18 10                   220770.4542   0.0176  0.030               
1589: 28 17 11   27 17 10                   220782.5635  -0.0107  0.030               
1590: 28 16 13   27 16 12                   220798.1600   0.0074  0.030               
1591: 28 15 13   27 15 12                   220818.0427  -0.0211  0.030               
1592: 28 14 14   27 14 13                   220843.5366  -0.0007  0.030               
1593: 28 13 15   27 13 14                   220876.3256   0.0199  0.030               
1594: 65 18 47   65 17 48                   220909.0013  -0.0292  0.030  -0.0297 0.50  
1595: 65 18 48   65 17 49                   220909.0013  -0.0301  0.030  -0.0297 0.50  
1596: 28 12 16   27 12 15                   220918.8578  -0.0215  0.030               
1597: 28  4 25   27  4 24                   220919.9181   0.0190  0.030               
1598: 28  3 26   27  2 25                   220953.0471  -0.0052  0.030               
1599: 28 11 17   27 11 16                   220975.0037  -0.0129  0.030               
1600: 28 10 18   27 10 17                   221050.5437  -0.0319  0.030               
1601: 64 18 47   64 17 48                   221106.8288   0.0036  0.030   0.0039 0.50  
1602: 64 18 46   64 17 47                   221106.8288   0.0041  0.030   0.0039 0.50  
1603: 28  9 19   27  9 18                   221155.1795  -0.0144  0.030               
1604: 11 11  1   10 10  0                   221219.8610   0.0023  0.030               
1605: 53 15 38   52 16 37                   221254.7601   0.0654  0.030               
1606: 63 18 46   63 17 47                   221294.9419   0.0078  0.030   0.0080 0.50  
1607: 63 18 45   63 17 46                   221294.9419   0.0081  0.030   0.0080 0.50  
1608: 28  8 21   27  8 20                   221305.1999   0.0237  0.030   0.0238 0.50  
1609: 28  8 21   27  8 20                   221305.1999   0.0237  0.030   0.0238 0.50  
1610: 28  8 20   27  8 19                   221306.3459   0.0190  0.030               
1611: 58 18 40   57 19 39                   221330.1914  -0.0132  0.030               
1612: 62 18 45   62 17 46                   221473.7120  -0.0036  0.030  -0.0035 0.50  
1613: 62 18 44   62 17 45                   221473.7120  -0.0034  0.030  -0.0035 0.50  
1614: 41  8 33   40  9 32                   221489.3399   0.0159  0.030               
1615: 48 12 36   47 13 35                   221506.4626   0.0257  0.030               
1616: 28  7 22   27  7 21                   221525.4320  -0.0075  0.030  -0.0075 0.50  
1617: 28  7 22   27  7 21                   221525.4320  -0.0075  0.030  -0.0075 0.50  
1618: 28  7 21   27  7 20                   221545.8208  -0.0012  0.030               
1619: 61 18 44   61 17 45                   221643.5011  -0.0143  0.030  -0.0143 0.50  
1620: 61 18 43   61 17 44                   221643.5011  -0.0142  0.030  -0.0143 0.50  
1621: 28  6 23   27  6 22                   221802.9404  -0.0060  0.030               
1622: 60 18 42   60 17 43                   221804.6003  -0.0674  0.030  -0.0675 0.50  
1623: 60 18 43   60 17 44                   221804.6003  -0.0675  0.030  -0.0675 0.50  
1624/ 22  3 20   21  2 20                   221834.7375  -0.1166  0.030               
1625: 28  5 24   27  5 23                   221839.9983  -0.0087  0.030               
1626: 39  7 32   38  8 31                   221922.1980  -0.0006  0.030               
1627: 59 18 41   59 17 42                   221957.4808  -0.0152  0.030  -0.0153 0.50  
1628: 59 18 42   59 17 43                   221957.4808  -0.0153  0.030  -0.0153 0.50  
1629: 28  6 22   27  6 21                   222044.7984  -0.0173  0.030               
1630: 58 18 41   58 17 42                   222102.3224   0.0087  0.030   0.0087 0.50  
1631: 58 18 40   58 17 41                   222102.3224   0.0087  0.030   0.0087 0.50  
1632: 16  8  9   15  7  8                   222192.2796   0.0000  0.030               
1633: 57 18 39   57 17 40                   222239.4175  -0.0066  0.030  -0.0066 0.50  
1634: 57 18 40   57 17 41                   222239.4175  -0.0066  0.030  -0.0066 0.50  
1635: 56 18 38   56 17 39                   222369.1283   0.0063  0.030   0.0064 0.50  
1636: 56 18 39   56 17 40                   222369.1283   0.0063  0.030   0.0064 0.50  
1637: 55 18 37   55 17 38                   222491.6995   0.0067  0.030   0.0068 0.50  
1638: 55 18 38   55 17 39                   222491.6995   0.0067  0.030   0.0068 0.50  
1639: 54 18 37   54 17 38                   222607.4403   0.0264  0.030   0.0264 0.50  
1640: 54 18 36   54 17 37                   222607.4403   0.0264  0.030   0.0264 0.50  
1641: 53 18 36   53 17 37                   222716.5624   0.0076  0.030   0.0076 0.50  
1642: 53 18 35   53 17 36                   222716.5624   0.0076  0.030   0.0076 0.50  
1643: 52 18 34   52 17 35                   222819.3883   0.0111  0.030   0.0112 0.50  
1644: 52 18 35   52 17 36                   222819.3883   0.0111  0.030   0.0112 0.50  
1645: 22  4 19   21  3 19                   222861.5989  -0.0057  0.030               
1646: 43  9 34   42 10 33                   222885.2375  -0.0072  0.030               
1647: 51 18 34   51 17 35                   222916.1094  -0.0258  0.030  -0.0259 0.50  
1648: 51 18 33   51 17 34                   222916.1094  -0.0258  0.030  -0.0259 0.50  
1649: 21  5 17   20  4 17                   222958.0602  -0.0144  0.030               
1650: 50 18 33   50 17 34                   223007.0816   0.0048  0.030   0.0049 0.50  
1651: 50 18 32   50 17 33                   223007.0816   0.0048  0.030   0.0049 0.50  
1652: 49 18 32   49 17 33                   223092.4398  -0.0021  0.030  -0.0022 0.50  
1653: 49 18 31   49 17 32                   223092.4398  -0.0021  0.030  -0.0022 0.50  
1654: 28  3 25   27  3 24                   223151.6827  -0.0048  0.030               
1655: 48 18 30   48 17 31                   223172.4905   0.0253  0.030   0.0253 0.50  
1656: 48 18 31   48 17 32                   223172.4905   0.0253  0.030   0.0253 0.50  
1657: 47 18 30   47 17 31                   223247.3599  -0.0142  0.030  -0.0142 0.50  
1658: 47 18 29   47 17 30                   223247.3599  -0.0142  0.030  -0.0142 0.50  
1659: 46 18 29   46 17 30                   223317.3824  -0.0082  0.030  -0.0082 0.50  
1660: 46 18 28   46 17 29                   223317.3824  -0.0082  0.030  -0.0082 0.50  
1661: 45 18 27   45 17 28                   223382.7391   0.0087  0.030   0.0087 0.50  
1662: 45 18 28   45 17 29                   223382.7391   0.0087  0.030   0.0087 0.50  
1663: 34  5 29   33  6 28                   223401.9808  -0.0164  0.030               
1664: 28  5 23   27  5 22                   223414.7027  -0.0152  0.030               
1665: 21  5 16   20  4 17                   223416.7499  -0.0037  0.030               
1666: 29  1 28   28  2 27                   223443.0823  -0.0342  0.030               
1667: 44 18 27   44 17 28                   223443.6356   0.0319  0.030   0.0320 0.50  
1668: 44 18 26   44 17 27                   223443.6356   0.0319  0.030   0.0320 0.50  
1669: 43 18 25   43 17 26                   223500.2193   0.0043  0.030   0.0044 0.50  
1670: 43 18 26   43 17 27                   223500.2193   0.0043  0.030   0.0044 0.50  
1671: 29  2 28   28  2 27                   223515.3847   0.0039  0.030               
1672: 29  1 28   28  1 27                   223545.3790  -0.0036  0.030               
1673: 42 18 24   42 17 25                   223552.7418  -0.0215  0.030  -0.0215 0.50  
1674: 42 18 25   42 17 26                   223552.7418  -0.0215  0.030  -0.0215 0.50  
1675: 41 18 23   41 17 24                   223601.4411  -0.0017  0.030  -0.0017 0.50  
1676: 41 18 24   41 17 25                   223601.4411  -0.0017  0.030  -0.0017 0.50  
1677: 29  2 28   28  1 27                   223617.6392  -0.0076  0.030               
1678: 40 18 23   40 17 24                   223646.4429   0.0008  0.030   0.0008 0.50  
1679: 40 18 22   40 17 23                   223646.4429   0.0008  0.030   0.0008 0.50  
1680: 39 18 22   39 17 23                   223687.9423  -0.0023  0.030  -0.0024 0.50  
1681: 39 18 21   39 17 22                   223687.9423  -0.0023  0.030  -0.0024 0.50  
1682: 38 18 21   38 17 22                   223726.1297   0.0002  0.030   0.0003 0.50  
1683: 38 18 20   38 17 21                   223726.1297   0.0002  0.030   0.0003 0.50  
1684: 37 18 19   37 17 20                   223761.1691  -0.0010  0.030  -0.0010 0.50  
1685: 37 18 20   37 17 21                   223761.1691  -0.0010  0.030  -0.0010 0.50  
1686: 36 18 18   36 17 19                   223793.2424   0.0065  0.030   0.0065 0.50  
1687: 36 18 19   36 17 20                   223793.2424   0.0065  0.030   0.0065 0.50  
1688: 35 18 18   35 17 19                   223822.4897  -0.0012  0.030  -0.0012 0.50  
1689: 35 18 17   35 17 18                   223822.4897  -0.0012  0.030  -0.0012 0.50  
1690: 34 18 17   34 17 18                   223849.0817  -0.0133  0.030  -0.0133 0.50  
1691: 34 18 16   34 17 17                   223849.0817  -0.0133  0.030  -0.0133 0.50  
1692: 33 18 15   33 17 16                   223873.2017  -0.0015  0.030  -0.0016 0.50  
1693: 33 18 16   33 17 17                   223873.2017  -0.0015  0.030  -0.0016 0.50  
1694: 32 18 14   32 17 15                   223894.9604  -0.0057  0.030  -0.0057 0.50  
1695: 32 18 15   32 17 16                   223894.9604  -0.0057  0.030  -0.0057 0.50  
1696: 31 18 14   31 17 15                   223914.5364   0.0066  0.030   0.0067 0.50  
1697: 31 18 13   31 17 14                   223914.5364   0.0066  0.030   0.0067 0.50  
1698: 55 16 39   54 17 38                   223925.4794   0.0020  0.030   0.0021 0.50  
1699: 55 16 39   54 17 38                   223925.4794   0.0020  0.030   0.0021 0.50  
1700: 30 18 12   30 17 13                   223932.0377   0.0021  0.030   0.0021 0.50  
1701: 30 18 13   30 17 14                   223932.0377   0.0021  0.030   0.0021 0.50  
1702: 29 18 12   29 17 13                   223947.6091  -0.0117  0.030  -0.0117 0.50  
1703: 29 18 11   29 17 12                   223947.6091  -0.0117  0.030  -0.0117 0.50  
1704: 28 18 11   28 17 12                   223961.4021  -0.0160  0.030  -0.0160 0.50  
1705: 28 18 10   28 17 11                   223961.4021  -0.0160  0.030  -0.0160 0.50  
1706: 27 18  9   27 17 10                   223973.5598   0.0040  0.030   0.0040 0.50  
1707: 27 18 10   27 17 11                   223973.5598   0.0040  0.030   0.0040 0.50  
1708: 26 18  8   26 17  9                   223984.1629   0.0051  0.030   0.0051 0.50  
1709: 26 18  9   26 17 10                   223984.1629   0.0051  0.030   0.0051 0.50  
1710: 25 18  8   25 17  9                   223993.3403  -0.0034  0.030  -0.0034 0.50  
1711: 25 18  7   25 17  8                   223993.3403  -0.0034  0.030  -0.0034 0.50  
1712: 24 18  7   24 17  8                   224001.2128  -0.0159  0.030  -0.0159 0.50  
1713: 24 18  6   24 17  7                   224001.2128  -0.0159  0.030  -0.0159 0.50  
1714: 23 18  6   23 17  7                   224007.9109  -0.0127  0.030  -0.0127 0.50  
1715: 23 18  5   23 17  6                   224007.9109  -0.0127  0.030  -0.0127 0.50  
1716: 22 18  4   22 17  5                   224013.5480   0.0129  0.030   0.0129 0.50  
1717: 22 18  5   22 17  6                   224013.5480   0.0129  0.030   0.0129 0.50  
1718: 21 18  3   21 17  4                   224018.1706   0.0055  0.030   0.0055 0.50  
1719: 21 18  4   21 17  5                   224018.1706   0.0055  0.030   0.0055 0.50  
1720: 20 18  2   20 17  3                   224021.9176   0.0060  0.030   0.0060 0.50  
1721: 20 18  3   20 17  4                   224021.9176   0.0060  0.030   0.0060 0.50  
1722: 19 18  1   19 17  2                   224024.8798   0.0118  0.030   0.0118 0.50  
1723: 19 18  2   19 17  3                   224024.8798   0.0118  0.030   0.0118 0.50  
1724: 18 18  0   18 17  1                   224027.0856  -0.0377  0.030  -0.0377 0.50  
1725: 18 18  1   18 17  2                   224027.0856  -0.0377  0.030  -0.0377 0.50  
1726: 50 13 37   49 14 36                   224060.5868  -0.0317  0.030               
1727: 13 10  4   12  9  3                   224187.2829  -0.0171  0.030               
1728: 26  4 23   25  3 22                   224380.5606   0.0101  0.030               
1729: 24  4 20   23  3 20                   224596.2721   0.0036  0.030               
1730: 28  4 24   27  4 23                   224824.7416  -0.0107  0.030               
1731: 22  1 21   21  0 21                   224852.4002  -0.0488  0.030               
1732: 45 10 35   44 11 34                   224926.5981   0.0083  0.030               
1733/ 93 19 74   93 18 75                   224957.1029   0.0965  0.030               
1734: 18  7 12   17  6 11                   225033.0413   0.0232  0.030               
1735: 18  7 11   17  6 12                   225035.2006  -0.0340  0.030  -0.0146 0.82  
1736: 18  7 12   17  6 12                   225035.2006   0.0766  0.030  -0.0146 0.18  
1737: 29  2 27   28  3 26                   225101.9198  -0.0071  0.030               
1738: 24  3 21   23  2 21                   225405.5397  -0.0197  0.030               
1739: 22  2 21   21  1 21                   225555.4506   0.0454  0.030               
1740: 29  3 27   28  3 26                   226347.2517  -0.0161  0.030               
1741: 22  5 18   21  4 17                   226414.1601  -0.0173  0.030               
1742: 57 17 40   56 18 39                   226604.8357   0.0201  0.030   0.0201 0.50  
1743: 57 17 40   56 18 39                   226604.8357   0.0201  0.030   0.0201 0.50  
1744: 52 14 38   51 15 37                   226658.7217  -0.0148  0.030               
1745: 29  2 27   28  2 26                   226760.6189   0.0276  0.030               
1746: 99  8 92   99  7 93                   226999.6995  -0.0840  0.030  -0.0044 0.50  
1747: 99  7 92   99  6 93                   226999.6995   0.0751  0.030  -0.0044 0.50  
1748: 22  5 17   21  4 17                   227125.6006   0.0798  0.030               
1749: 15  9  7   14  8  6                   227140.9795  -0.0065  0.030               
1750: 20  6 15   19  5 14                   227491.2107  -0.0045  0.030  -0.0045 0.50  
1751: 20  6 15   19  5 14                   227491.2107  -0.0045  0.030  -0.0045 0.50  
1752/ 45  6 39   44  8 36                   227639.5616   0.1134  0.030               
1753: 20  6 15   19  5 15                   227667.0613  -0.0008  0.030               
1754: 20  6 14   19  5 15                   227681.7409  -0.0001  0.030               
1755: 29  3 27   28  2 26                   228005.9213  -0.0109  0.030               
1756: 30  0 30   29  1 29                   228165.4131   0.0024  0.030               
1757: 30  1 30   29  1 29                   228166.5549   0.0059  0.030               
1758: 30  0 30   29  0 29                   228167.1259   0.0278  0.030               
1759: 30  1 30   29  0 29                   228168.2306  -0.0057  0.030               
1760: 30  3 27   29  4 26                   228338.6115   0.0009  0.030               
1761: 29 23  6   28 23  5                   228616.2690   0.0294  0.030   0.0149 0.39  
1762: 29 23  7   28 23  6                   228616.2690   0.0294  0.030   0.0149 0.39  
1763: 29 27  2   28 27  1                   228616.2690  -0.0351  0.030   0.0149 0.11  
1764: 29 27  3   28 27  2                   228616.2690  -0.0351  0.030   0.0149 0.11  
1765: 29 22  8   28 22  7                   228619.0829  -0.0100  0.030   0.0450 0.45  
1766: 29 22  7   28 22  6                   228619.0829  -0.0100  0.030   0.0450 0.45  
1767: 29 28  2   28 28  1                   228619.0829   0.5141  0.030   0.0450 0.05  
1768: 29 28  1   28 28  0                   228619.0829   0.5141  0.030   0.0450 0.05  
1769: 29 21  8   28 21  7                   228623.4400  -0.0103  0.030  -0.0104 0.50  
1770: 29 21  9   28 21  8                   228623.4400  -0.0103  0.030  -0.0104 0.50  
1771: 29 20  9   28 20  8                   228629.5616  -0.0088  0.030  -0.0089 0.50  
1772: 29 20 10   28 20  9                   228629.5616  -0.0088  0.030  -0.0089 0.50  
1773: 29 19 10   28 19  9                   228637.7750  -0.0073  0.030  -0.0073 0.50  
1774: 29 19 11   28 19 10                   228637.7750  -0.0073  0.030  -0.0073 0.50  
1775: 29  4 26   28  4 25                   228639.0586   0.0084  0.030               
1776: 29 18 11   28 18 10                   228648.5198   0.0097  0.030   0.0097 0.50  
1777: 29 18 12   28 18 11                   228648.5198   0.0097  0.030   0.0097 0.50  
1778: 29 17 12   28 17 11                   228662.2725  -0.0348  0.030  -0.0348 0.50  
1779: 29 17 13   28 17 12                   228662.2725  -0.0348  0.030  -0.0348 0.50  
1780: 29 16 13   28 16 12                   228679.9178   0.0087  0.030   0.0087 0.50  
1781: 29 16 14   28 16 13                   228679.9178   0.0087  0.030   0.0087 0.50  
1782: 29 15 14   28 15 13                   228702.2915  -0.0160  0.030  -0.0161 0.50  
1783: 29 15 15   28 15 14                   228702.2915  -0.0160  0.030  -0.0161 0.50  
1784: 29 14 16   28 14 15                   228730.8691  -0.0013  0.030  -0.0014 0.50  
1785: 29 14 15   28 14 14                   228730.8691  -0.0013  0.030  -0.0014 0.50  
1786: 29 13 17   28 13 16                   228767.5306   0.0032  0.030   0.0033 0.25  
1787: 29 13 16   28 13 15                   228767.5306   0.0032  0.030   0.0033 0.25  
1788: 29 13 17   28 13 16                   228767.5306   0.0032  0.030   0.0033 0.25  
1789: 29 13 16   28 13 15                   228767.5306   0.0032  0.030   0.0033 0.25  
1790: 29 12 17   28 12 16                   228815.0609  -0.0157  0.030  -0.0158 0.25  
1791: 29 12 18   28 12 17                   228815.0609  -0.0157  0.030  -0.0158 0.25  
1792: 29 12 17   28 12 16                   228815.0609  -0.0157  0.030  -0.0158 0.25  
1793: 29 12 18   28 12 17                   228815.0609  -0.0157  0.030  -0.0158 0.25  
1794: 29 11 18   28 11 17                   228877.7200   0.0051  0.030   0.0052 0.50  
1795: 29 11 19   28 11 18                   228877.7200   0.0052  0.030   0.0052 0.50  
1796: 29 10 19   28 10 18                   228961.9836  -0.0169  0.030               
1797: 22  4 18   21  3 19                   229049.2371   0.0009  0.030               
1798: 29  9 21   28  9 20                   229078.7378   0.0398  0.030  -0.0032 0.50  
1799: 29  9 20   28  9 19                   229078.7378  -0.0462  0.030  -0.0032 0.50  
1800: 12 11  2   11 10  1                   229105.6099  -0.0099  0.030  -0.0099 0.50  
1801: 12 11  1   11 10  2                   229105.6099  -0.0099  0.030  -0.0099 0.50  
1802: 84 19 66   84 18 67                   229209.5658  -0.1235  0.030   0.0148 0.50  
1803: 84 19 65   84 18 66                   229209.5658   0.1532  0.030   0.0148 0.50  
1804: 29  8 22   28  8 21                   229246.1822   0.0100  0.030   0.0100 0.50  
1805: 29  8 22   28  8 21                   229246.1822   0.0100  0.030   0.0100 0.50  
1806: 29  8 21   28  8 20                   229248.1406   0.0231  0.030               
1807: 54 15 39   53 16 38                   229285.7345   0.0038  0.030               
1808: 59 18 41   58 19 40                   229287.8785   0.0234  0.030               
1809: 29  7 23   28  7 22                   229489.6979  -0.0094  0.030  -0.0095 0.50  
1810: 29  7 23   28  7 22                   229489.6979  -0.0094  0.030  -0.0095 0.50  
1811: 29  7 22   28  7 21                   229521.4294  -0.0101  0.030               
1812: 83 19 65   83 18 66                   229591.2534  -0.1302  0.030  -0.0377 0.50  
1813: 83 19 64   83 18 65                   229591.2534   0.0547  0.030  -0.0377 0.50  
1814: 27  4 24   26  3 23                   229630.7734  -0.0117  0.030               
1815: 49 12 37   48 13 36                   229657.3003   0.0430  0.030               
1816: 29  5 25   28  5 24                   229734.4100   0.0087  0.030               
1817: 29  6 24   28  6 23                   229775.7901   0.0097  0.030               
1818: 32  4 28   31  5 27                   229858.0216  -0.0094  0.030               
1819: 82 19 64   82 18 65                   229957.4466  -0.0356  0.030   0.0258 0.50  
1820: 82 19 63   82 18 64                   229957.4466   0.0872  0.030   0.0258 0.50  
1821: 17  8 10   16  7  9                   230056.8019  -0.0000  0.030               
1822: 29  6 23   28  6 22                   230119.0395   0.0040  0.030               
1823: 42  8 34   41  9 33                   230289.2983   0.0007  0.030               
1824: 81 19 63   81 18 64                   230308.4976  -0.0539  0.030  -0.0134 0.50  
1825: 81 19 62   81 18 63                   230308.4976   0.0271  0.030  -0.0134 0.50  
1826: 80 19 62   80 18 63                   230645.1096  -0.0233  0.030   0.0032 0.50  
1827: 80 19 61   80 18 62                   230645.1096   0.0298  0.030   0.0032 0.50  
1828: 29  3 26   28  3 25                   230668.3713   0.0252  0.030               
1829: 22  5 18   21  4 18                   230961.9219  -0.0416  0.030               
1830: 79 19 61   79 18 62                   230967.8133   0.0688  0.030   0.0862 0.50  
1831: 79 19 60   79 18 61                   230967.8133   0.1035  0.030   0.0862 0.50  
1832: 30  1 29   29  2 28                   231009.0807   0.0133  0.030               
1833: 30  2 29   29  2 28                   231059.9291  -0.0093  0.030               
1834: 30  1 29   29  1 28                   231081.3209  -0.0106  0.030  -0.0008 0.92  
1835: 44  9 36   43 10 34                   231081.3209   0.1190  0.030  -0.0008 0.08  
1836: 30  2 29   29  1 28                   231132.1912  -0.0114  0.030               
1837: 72 10 63   72  9 63                    23126.2000  -0.0548  0.050               
1838/ 78 19 60   78 18 61                   231276.9716   0.0896  0.030   0.1008 0.50  
1839: 78 19 59   78 18 60                   231276.9716   0.1120  0.030   0.1008 0.50  
1840: 44  9 35   43 10 34                   231351.3858   0.0076  0.030               
1841: 21  3 18   20  2 19                   231403.8977  -0.0670  0.030               
1842: 40  7 33   39  8 32                   231532.4389   0.0113  0.030               
1843: 77 19 59   77 18 60                   231573.0207  -0.0001  0.030   0.0070 0.50  
1844: 77 19 58   77 18 59                   231573.0207   0.0142  0.030   0.0070 0.50  
1845:  3  1  3    2  1  2                    23164.6200  -0.0501  0.050               
1846: 22  5 17   21  4 18                   231673.3095   0.0025  0.030               
1847: 29  5 24   28  5 23                   231689.5724  -0.0065  0.030               
1848: 23  3 21   22  2 21                   231847.4228  -0.0545  0.030               
1849: 76 19 58   76 18 59                   231856.6138  -0.0033  0.030   0.0013 0.50  
1850: 76 19 57   76 18 58                   231856.6138   0.0058  0.030   0.0013 0.50  
1851: 23  4 20   22  3 20                   231883.2040   0.0143  0.030               
1852: 56 16 40   55 17 39                   231931.2620  -0.0115  0.030  -0.0115 0.50  
1853: 56 16 40   55 17 39                   231931.2620  -0.0115  0.030  -0.0115 0.50  
1854: 61 19 42   60 20 41                   231970.8307  -0.0390  0.030               
1855: 14 10  5   13  9  4                   232070.1014  -0.0142  0.030  -0.0142 0.50  
1856: 14 10  4   13  9  5                   232070.1014  -0.0142  0.030  -0.0142 0.50  
1857: 75 19 57   75 18 58                   232128.1280   0.0193  0.030   0.0222 0.50  
1858: 75 19 56   75 18 57                   232128.1280   0.0251  0.030   0.0222 0.50  
1859: 51 13 38   50 14 37                   232167.6416  -0.0536  0.030               
1860: 74 19 56   74 18 57                   232387.9328   0.0165  0.030   0.0184 0.50  
1861: 74 19 55   74 18 56                   232387.9328   0.0201  0.030   0.0184 0.50  
1862: 25  4 21   24  3 21                   232612.5951   0.0290  0.030               
1863: 73 19 55   73 18 56                   232636.4289  -0.0160  0.030  -0.0149 0.50  
1864: 73 19 54   73 18 55                   232636.4289  -0.0137  0.030  -0.0149 0.50  
1865: 29  4 25   28  4 24                   232838.1179   0.0089  0.030               
1866: 23  5 19   22  4 18                   232852.6013  -0.0092  0.030               
1867: 19  7 13   18  6 12                   232860.3316   0.0708  0.030   0.0283 0.82  
1868: 19  7 12   18  6 12                   232860.3316  -0.1678  0.030   0.0283 0.18  
1869: 19  7 12   18  6 13                   232864.6291  -0.0529  0.030  -0.0104 0.82  
1870: 19  7 13   18  6 13                   232864.6291   0.1857  0.030  -0.0104 0.18  
1871: 72 19 54   72 18 55                   232874.1011   0.0167  0.030   0.0174 0.50  
1872: 72 19 53   72 18 54                   232874.1011   0.0181  0.030   0.0174 0.50  
1873: 30  2 28   29  3 27                   232992.0595   0.0047  0.030               
1874: 71 19 53   71 18 54                   233101.2283   0.0177  0.030   0.0182 0.50  
1875: 71 19 52   71 18 53                   233101.2283   0.0186  0.030   0.0182 0.50  
1876: 46 10 36   45 11 35                   233243.2508  -0.0024  0.030               
1877: 70 19 52   70 18 53                   233318.1778  -0.0081  0.030  -0.0079 0.50  
1878: 70 19 51   70 18 52                   233318.1778  -0.0076  0.030  -0.0079 0.50  
1879: 69 19 51   69 18 52                   233525.3499  -0.0107  0.030  -0.0105 0.50  
1880: 69 19 50   69 18 51                   233525.3499  -0.0103  0.030  -0.0105 0.50  
1881: 68 19 50   68 18 51                   233723.0213  -0.0514  0.030  -0.0513 0.50  
1882: 68 19 49   68 18 50                   233723.0213  -0.0512  0.030  -0.0513 0.50  
1883: 67 19 49   67 18 50                   233911.6487  -0.0008  0.030  -0.0008 0.50  
1884: 67 19 48   67 18 49                   233911.6487  -0.0007  0.030  -0.0008 0.50  
1885: 30  3 28   29  3 27                   233919.6433   0.0009  0.030               
1886: 23  5 18   22  4 18                   233928.6610  -0.0486  0.030               
1887: 66 19 48   66 18 49                   234091.4781   0.0705  0.030   0.0706 0.50  
1888: 66 19 47   66 18 48                   234091.4781   0.0706  0.030   0.0706 0.50  
1889: 30  2 28   29  2 27                   234237.3891  -0.0066  0.030               
1890: 65 19 47   65 18 48                   234262.6395  -0.0139  0.030  -0.0139 0.50  
1891: 65 19 46   65 18 47                   234262.6395  -0.0138  0.030  -0.0139 0.50  
1892: 64 19 46   64 18 47                   234425.6697  -0.0146  0.030  -0.0147 0.50  
1893: 64 19 45   64 18 46                   234425.6697  -0.0146  0.030  -0.0147 0.50  
1894: 63 19 45   63 18 46                   234580.8127   0.0240  0.030   0.0240 0.50  
1895: 63 19 44   63 18 45                   234580.8127   0.0240  0.030   0.0240 0.50  
1896: 58 17 41   57 18 40                   234587.9701   0.0077  0.030   0.0077 0.50  
1897: 58 17 41   57 18 40                   234587.9701   0.0077  0.030   0.0077 0.50  
1898: 62 19 43   62 18 44                   234728.2385  -0.0074  0.030  -0.0075 0.50  
1899: 62 19 44   62 18 45                   234728.2385  -0.0075  0.030  -0.0075 0.50  
1900: 53 14 39   52 15 38                   234729.7096  -0.0091  0.030               
1901: 35  5 30   34  6 29                   234835.6294  -0.0078  0.030  -0.0078 0.50  
1902: 35  5 30   34  6 29                   234835.6294  -0.0078  0.030  -0.0078 0.50  
1903: 61 19 42   61 18 43                   234868.3192  -0.0087  0.030  -0.0088 0.50  
1904: 61 19 43   61 18 44                   234868.3192  -0.0087  0.030  -0.0088 0.50  
1905: 28  4 25   27  3 24                   234977.4622  -0.0009  0.030               
1906: 60 19 41   60 18 42                   235001.3098   0.0113  0.030   0.0113 0.50  
1907: 60 19 42   60 18 43                   235001.3098   0.0113  0.030   0.0113 0.50  
1908: 16  9  8   15  8  7                   235016.6998  -0.0094  0.030               
1909: 59 19 41   59 18 42                   235127.4012  -0.0128  0.030  -0.0128 0.50  
1910: 59 19 40   59 18 41                   235127.4012  -0.0128  0.030  -0.0128 0.50  
1911: 21  6 16   20  5 15                   235152.7406   0.0014  0.030   0.0015 0.50  
1912: 21  6 16   20  5 15                   235152.7406   0.0014  0.030   0.0015 0.50  
1913: 30  3 28   29  2 27                   235164.9796  -0.0037  0.030               
1914: 21  6 15   20  5 15                   235178.8869   0.0103  0.030               
1915: 58 19 40   58 18 41                   235246.9333   0.0092  0.030   0.0092 0.50  
1916: 58 19 39   58 18 40                   235246.9333   0.0092  0.030   0.0092 0.50  
1917: 57 19 39   57 18 40                   235360.0610  -0.0103  0.030  -0.0104 0.50  
1918: 57 19 38   57 18 39                   235360.0610  -0.0103  0.030  -0.0104 0.50  
1919: 21  6 16   20  5 16                   235440.7680  -0.0273  0.030               
1920: 23  1 22   22  0 22                   235442.3628   0.0312  0.030               
1921: 48 11 37   47 12 36                   235456.1706  -0.0568  0.030               
1922: 21  6 15   20  5 16                   235466.9997   0.0669  0.030  -0.0141 0.49  
1923: 56 19 38   56 18 39                   235466.9997  -0.0924  0.030  -0.0141 0.24  
1924: 56 19 37   56 18 38                   235466.9997  -0.0924  0.030  -0.0141 0.24  
1925: 56 19 38   56 18 38                   235466.9997  -0.0924  0.030  -0.0141 0.04  
1926: 55 19 37   55 18 38                   235568.2331   0.0166  0.030   0.0167 0.50  
1927: 55 19 36   55 18 37                   235568.2331   0.0166  0.030   0.0167 0.50  
1928: 54 19 36   54 18 37                   235663.6611  -0.0071  0.030  -0.0072 0.50  
1929: 54 19 35   54 18 36                   235663.6611  -0.0071  0.030  -0.0072 0.50  
1930: 31  0 31   30  1 30                   235709.0422  -0.0108  0.030               
1931: 31  0 31   30  0 30                   235710.0201  -0.1711  0.030   0.0147 0.50  
1932: 31  1 31   30  1 30                   235710.0201   0.2004  0.030   0.0147 0.50  
1933: 31  1 31   30  0 30                   235710.9701   0.0122  0.030               
1934: 53 19 34   53 18 35                   235753.6705   0.0045  0.030   0.0045 0.50  
1935: 53 19 35   53 18 36                   235753.6705   0.0045  0.030   0.0045 0.50  
1936: 52 19 34   52 18 35                   235838.4090  -0.0133  0.030  -0.0133 0.50  
1937: 52 19 33   52 18 34                   235838.4090  -0.0133  0.030  -0.0133 0.50  
1938: 51 19 33   51 18 34                   235918.1311  -0.0136  0.030  -0.0136 0.50  
1939: 51 19 32   51 18 33                   235918.1311  -0.0136  0.030  -0.0136 0.50  
1940: 23  2 22   22  1 22                   235957.3401  -0.0021  0.030               
1941: 50 19 31   50 18 32                   235993.0210  -0.0143  0.030  -0.0144 0.50  
1942: 50 19 32   50 18 33                   235993.0210  -0.0143  0.030  -0.0144 0.50  
1943: 49 19 31   49 18 32                   236063.2781  -0.0133  0.030  -0.0134 0.50  
1944: 49 19 30   49 18 31                   236063.2781  -0.0133  0.030  -0.0134 0.50  
1945: 25  3 22   24  2 22                   236120.2181  -0.0127  0.030               
1946: 48 19 29   48 18 30                   236129.1002  -0.0051  0.030  -0.0052 0.50  
1947: 48 19 30   48 18 31                   236129.1002  -0.0051  0.030  -0.0052 0.50  
1948: 47 19 29   47 18 30                   236190.6618  -0.0027  0.030  -0.0028 0.86  
1949: 47 19 28   47 18 30                   236190.6618  -0.0027  0.030  -0.0028 0.14  
1950: 46 19 28   46 18 29                   236248.1379  -0.0141  0.030  -0.0142 0.50  
1951: 46 19 27   46 18 28                   236248.1379  -0.0141  0.030  -0.0142 0.50  
1952: 45 19 27   45 18 28                   236301.7396  -0.0067  0.030  -0.0067 0.50  
1953: 45 19 26   45 18 27                   236301.7396  -0.0067  0.030  -0.0067 0.50  
1954: 30  4 27   29  4 26                   236333.1474  -0.0013  0.030               
1955: 44 19 25   44 18 26                   236351.6286   0.0072  0.030   0.0072 0.50  
1956: 44 19 26   44 18 27                   236351.6286   0.0072  0.030   0.0072 0.50  
1957: 43 19 25   43 18 26                   236397.9392  -0.0077  0.030  -0.0078 0.50  
1958: 43 19 24   43 18 25                   236397.9392  -0.0077  0.030  -0.0078 0.50  
1959: 42 19 23   42 18 24                   236440.8792  -0.0093  0.030  -0.0094 0.50  
1960: 42 19 24   42 18 25                   236440.8792  -0.0093  0.030  -0.0094 0.50  
1961: 41 19 23   41 18 24                   236480.5922  -0.0154  0.030  -0.0154 0.50  
1962: 41 19 22   41 18 23                   236480.5922  -0.0154  0.030  -0.0154 0.50  
1963: 30 25  6   29 25  5                   236485.3133   0.0527  0.030  -0.0249 0.28  
1964: 30 25  5   29 25  4                   236485.3133   0.0527  0.030  -0.0249 0.28  
1965: 30 26  5   29 26  4                   236485.3133  -0.1254  0.030  -0.0249 0.22  
1966: 30 26  4   29 26  3                   236485.3133  -0.1254  0.030  -0.0249 0.22  
1967/ 30 24  7   29 24  6                   236486.2759   0.1060  0.030   0.1061 0.50  
1968: 30 24  6   29 24  5                   236486.2759   0.1060  0.030   0.1061 0.50  
1969: 30 23  7   29 23  6                   236488.3659   0.0512  0.030  -0.0028 0.40  
1970: 30 23  8   29 23  7                   236488.3659   0.0512  0.030  -0.0028 0.40  
1971: 30 28  2   29 28  1                   236488.3659  -0.2270  0.030  -0.0028 0.10  
1972: 30 28  3   29 28  2                   236488.3659  -0.2270  0.030  -0.0028 0.10  
1973: 30 22  8   29 22  7                   236491.8360  -0.0420  0.030   0.0021 0.46  
1974: 30 22  9   29 22  8                   236491.8360  -0.0420  0.030   0.0021 0.46  
1975: 30 29  1   29 29  0                   236491.8360   0.4499  0.030   0.0021 0.04  
1976: 30 29  2   29 29  1                   236491.8360   0.4499  0.030   0.0021 0.04  
1977: 30 21  9   29 21  8                   236497.1003   0.0127  0.030   0.0127 0.50  
1978: 30 21 10   29 21  9                   236497.1003   0.0127  0.030   0.0127 0.50  
1979: 30 20 10   29 20  9                   236504.1696  -0.0601  0.030  -0.0601 0.50  
1980: 30 20 11   29 20 10                   236504.1696  -0.0601  0.030  -0.0601 0.50  
1981: 30 19 12   29 19 11                   236513.6805   0.0116  0.030   0.0117 0.50  
1982: 30 19 11   29 19 10                   236513.6805   0.0116  0.030   0.0117 0.50  
1983: 40 19 22   40 18 23                   236517.2433  -0.0181  0.030  -0.0181 0.50  
1984: 40 19 21   40 18 22                   236517.2433  -0.0181  0.030  -0.0181 0.50  
1985: 30 18 13   29 18 12                   236525.8828   0.0084  0.030   0.0085 0.50  
1986: 30 18 12   29 18 11                   236525.8828   0.0084  0.030   0.0085 0.50  
1987: 30 17 13   29 17 12                   236541.4610   0.0014  0.030   0.0015 0.50  
1988: 30 17 14   29 17 13                   236541.4610   0.0014  0.030   0.0015 0.50  
1989: 39 19 20   39 18 21                   236550.9830  -0.0202  0.030  -0.0203 0.50  
1990: 39 19 21   39 18 22                   236550.9830  -0.0202  0.030  -0.0203 0.50  
1991: 30 16 15   29 16 14                   236561.2431   0.0045  0.030   0.0046 0.50  
1992: 30 16 14   29 16 13                   236561.2431   0.0045  0.030   0.0046 0.50  
1993: 38 19 19   38 18 20                   236581.9697  -0.0127  0.030  -0.0128 0.50  
1994: 38 19 20   38 18 21                   236581.9697  -0.0127  0.030  -0.0128 0.50  
1995: 30 15 15   29 15 14                   236586.2805  -0.0307  0.030  -0.0307 0.50  
1996: 30 15 16   29 15 15                   236586.2805  -0.0307  0.030  -0.0307 0.50  
1997: 37 19 19   37 18 20                   236610.3599   0.0153  0.030   0.0154 0.50  
1998: 37 19 18   37 18 19                   236610.3599   0.0153  0.030   0.0154 0.50  
1999: 30 14 16   29 14 15                   236618.1990   0.0047  0.030   0.0048 0.50  
2000: 30 14 17   29 14 16                   236618.1990   0.0047  0.030   0.0048 0.50  
2001: 36 19 17   36 18 18                   236636.2224  -0.0086  0.030  -0.0086 0.50  
2002: 36 19 18   36 18 19                   236636.2224  -0.0086  0.030  -0.0086 0.50  
2003: 30 13 17   29 13 16                   236658.9815  -0.0476  0.030  -0.0477 0.25  
2004: 30 13 18   29 13 17                   236658.9815  -0.0476  0.030  -0.0477 0.25  
2005: 30 13 17   29 13 16                   236658.9815  -0.0476  0.030  -0.0477 0.25  
2006: 30 13 18   29 13 17                   236658.9815  -0.0476  0.030  -0.0477 0.25  
2007: 35 19 17   35 18 18                   236659.7899   0.0101  0.030   0.0102 0.50  
2008: 35 19 16   35 18 17                   236659.7899   0.0101  0.030   0.0102 0.50  
2009: 34 19 15   34 18 16                   236681.1294   0.0047  0.030   0.0048 0.50  
2010: 34 19 16   34 18 17                   236681.1294   0.0047  0.030   0.0048 0.50  
2011: 33 19 15   33 18 16                   236700.3815  -0.0144  0.030  -0.0145 0.50  
2012: 33 19 14   33 18 15                   236700.3815  -0.0144  0.030  -0.0145 0.50  
2013: 30 12 19   29 12 18                   236711.9290   0.0029  0.030   0.0030 0.25  
2014: 30 12 18   29 12 17                   236711.9290   0.0029  0.030   0.0030 0.25  
2015: 30 12 19   29 12 18                   236711.9290   0.0029  0.030   0.0030 0.25  
2016: 30 12 18   29 12 17                   236711.9290   0.0029  0.030   0.0030 0.25  
2017: 32 19 14   32 18 15                   236717.7216   0.0012  0.030   0.0013 0.50  
2018: 32 19 13   32 18 14                   236717.7216   0.0012  0.030   0.0013 0.50  
2019: 31 19 12   31 18 13                   236733.1805  -0.0399  0.030  -0.0400 0.50  
2020: 31 19 13   31 18 14                   236733.1805  -0.0399  0.030  -0.0400 0.50  
2021: 30 19 12   30 18 13                   236747.0175   0.0019  0.030   0.0019 0.50  
2022: 30 19 11   30 18 12                   236747.0175   0.0019  0.030   0.0019 0.50  
2023: 29 19 10   29 18 11                   236759.2291   0.0080  0.030   0.0080 0.50  
2024: 29 19 11   29 18 12                   236759.2291   0.0080  0.030   0.0080 0.50  
2025: 28 19  9   28 18 10                   236769.9401  -0.0086  0.030  -0.0086 0.50  
2026: 28 19 10   28 18 11                   236769.9401  -0.0086  0.030  -0.0086 0.50  
2027: 27 19  9   27 18 10                   236779.2987  -0.0080  0.030  -0.0081 0.50  
2028: 27 19  8   27 18  9                   236779.2987  -0.0080  0.030  -0.0081 0.50  
2029: 30 11 20   29 11 19                   236781.5514  -0.0050  0.030  -0.0051 0.50  
2030: 30 11 19   29 11 18                   236781.5514  -0.0051  0.030  -0.0051 0.50  
2031: 26 19  7   26 18  8                   236787.4003   0.0006  0.030   0.0006 0.50  
2032: 26 19  8   26 18  9                   236787.4003   0.0006  0.030   0.0006 0.50  
2033: 25 19  7   25 18  8                   236794.3297   0.0013  0.030   0.0014 0.50  
2034: 25 19  6   25 18  7                   236794.3297   0.0013  0.030   0.0014 0.50  
2035: 24 19  5   24 18  6                   236800.2195   0.0296  0.030   0.0296 0.50  
2036: 24 19  6   24 18  7                   236800.2195   0.0296  0.030   0.0296 0.50  
2037: 23 19  4   23 18  5                   236805.0635  -0.0144  0.030  -0.0144 0.50  
2038: 23 19  5   23 18  6                   236805.0635  -0.0144  0.030  -0.0144 0.50  
2039: 22 19  3   22 18  4                   236809.0775  -0.0049  0.030  -0.0049 0.50  
2040: 22 19  4   22 18  5                   236809.0775  -0.0049  0.030  -0.0049 0.50  
2041: 21 19  3   21 18  4                   236812.2782  -0.0114  0.030  -0.0114 0.50  
2042: 21 19  2   21 18  3                   236812.2782  -0.0114  0.030  -0.0114 0.50  
2043: 20 19  2   20 18  3                   236814.7656  -0.0165  0.030  -0.0166 0.50  
2044: 20 19  1   20 18  2                   236814.7656  -0.0165  0.030  -0.0166 0.50  
2045: 19 19  0   19 18  1                   236816.6242  -0.0147  0.030  -0.0148 0.50  
2046: 19 19  1   19 18  2                   236816.6242  -0.0147  0.030  -0.0148 0.50  
2047: 30 10 20   29 10 19                   236875.2474   0.0024  0.030               
2048: 13 11  2   12 10  3                   236990.5399  -0.0010  0.030  -0.0010 0.50  
2049: 13 11  3   12 10  2                   236990.5399  -0.0010  0.030  -0.0010 0.50  
2050: 30  9 22   29  9 21                   237005.1127   0.0771  0.030   0.0001 0.50  
2051: 30  9 21   29  9 20                   237005.1127  -0.0769  0.030   0.0001 0.50  
2052: 30  8 23   29  8 22                   237191.2740  -0.0197  0.030  -0.0198 0.50  
2053: 30  8 23   29  8 22                   237191.2740  -0.0197  0.030  -0.0198 0.50  
2054: 30  8 22   29  8 21                   237194.5011  -0.0142  0.030               
2055: 60 18 42   59 19 41                   237250.3484   0.0403  0.030               
2056: 55 15 40   54 16 39                   237325.9337  -0.0220  0.030   0.0631 0.72  
2057: 65 21 44   64 22 43                   237325.9337   0.2810  0.030   0.0631 0.28  
2058: 38  6 32   37  7 31                   237391.8694   0.0180  0.030               
2059: 30  7 24   29  7 23                   237458.6284   0.0174  0.030   0.0175 0.50  
2060: 30  7 24   29  7 23                   237458.6284   0.0174  0.030   0.0175 0.50  
2061: 30  7 23   29  7 22                   237507.1092   0.0180  0.030               
2062: 31  3 28   30  4 27                   237571.6795  -0.0006  0.030               
2063: 30  5 26   29  5 25                   237608.2779   0.0066  0.030               
2064: 30  6 25   29  6 24                   237745.9895  -0.0023  0.030               
2065: 24  2 22   23  1 22                   237782.6119  -0.0159  0.030               
2066: 50 12 38   49 13 37                   237826.2899  -0.0172  0.030               
2067: 18  8 11   17  7 11                   237915.4279  -0.0103  0.030   0.0131 0.09  
2068: 18  8 10   17  7 11                   237915.4279  -0.0123  0.030   0.0131 0.41  
2069: 18  8 10   17  7 10                   237915.4279   0.0365  0.030   0.0131 0.09  
2070: 18  8 11   17  7 10                   237915.4279   0.0386  0.030   0.0131 0.41  
2071: 30  3 27   29  3 26                   238135.0986   0.0082  0.030               
2072: 64  9 56   64  8 56                    23845.3000  -0.0124  0.050               
2073: 31  1 30   30  2 29                   238566.6178   0.0012  0.030               
2074: 31  2 30   30  2 29                   238602.3012  -0.0028  0.030               
2075: 31  1 30   30  1 29                   238617.4806  -0.0070  0.030               
2076: 31  2 30   30  1 29                   238653.1630  -0.0121  0.030               
2077: 24  5 20   23  4 19                   239002.8331   0.0003  0.030               
2078: 23  5 19   22  4 19                   239040.2584   0.0164  0.030               
2079: 43  8 35   42  9 34                   239233.5779   0.0123  0.030               
2080: 45  9 36   44 10 35                   239883.1418   0.0107  0.030               
2081: 62 19 43   61 20 42                   239914.1375   0.0163  0.030               
2082: 57 16 41   56 17 40                   239944.6299   0.0193  0.030   0.0193 0.50  
2083: 57 16 41   56 17 40                   239944.6299   0.0193  0.030   0.0193 0.50  
2084: 15 10  5   14  9  6                   239951.2305  -0.0027  0.030  -0.0027 0.50  
2085: 15 10  6   14  9  5                   239951.2305  -0.0027  0.030  -0.0027 0.50  
2086/ 30  5 25   29  5 24                   239974.8525   0.0908  0.030               
2087/ 23  4 19   22  3 20                   240088.8402   0.1196  0.030               
2088: 23  5 18   22  4 19                   240116.3420   0.0009  0.030               
2089/ 52 13 39   51 14 38                   240289.2103  -0.0951  0.030               
2090: 92 20 73   92 19 73                   240309.1700  -0.0336  0.030  -0.0700 0.12  
2091: 92 20 72   92 19 73                   240309.1700  -0.0749  0.030  -0.0700 0.88  
2092: 29  4 26   28  3 25                   240464.8276   0.0018  0.030               
2093: 24  5 19   23  4 19                   240592.5813  -0.0020  0.030               
2094: 33  4 29   32  5 28                   240702.7506   0.0185  0.030               
2095: 30  4 26   29  4 25                   240779.3317  -0.0222  0.030               
2096: 31  2 29   30  3 28                   240796.5410   0.0083  0.030               
2097: 26  4 22   25  3 22                   241017.8806   0.0076  0.030               
2098: 24  4 21   23  3 21                   241058.8862   0.0340  0.030               
2099: 41  7 34   40  8 33                   241440.3389   0.0117  0.030               
2100: 31  3 29   30  3 28                   241482.5767   0.0063  0.030               
2101: 47 10 37   46 11 36                   241596.9388   0.0329  0.030               
2102: 31  2 29   30  2 28                   241724.1382   0.0179  0.030               
2103: 12 12  0   11 11  1                   241906.4798  -0.0033  0.030  -0.0033 0.50  
2104: 12 12  1   11 11  0                   241906.4798  -0.0033  0.030  -0.0033 0.50  
2105: 24  3 22   23  2 22                   241951.5711  -0.0006  0.030               
2106: 31  3 29   30  2 28                   242410.1602   0.0023  0.030               
2107: 59 17 42   58 18 41                   242577.2891   0.0060  0.030   0.0060 0.50  
2108: 59 17 42   58 18 41                   242577.2891   0.0060  0.030   0.0060 0.50  
2109: 22  6 17   21  5 16                   242747.9291   0.0365  0.030   0.0365 0.50  
2110: 22  6 17   21  5 16                   242747.9291   0.0365  0.030   0.0365 0.50  
2111: 22  6 16   21  5 16                   242793.0420  -0.0256  0.030               
2112: 54 14 40   53 15 39                   242812.4886   0.0090  0.030               
2113: 17  9  9   16  8  8                   242889.0495  -0.0006  0.030               
2114: 32  0 32   31  1 31                   243251.2158  -0.0086  0.030               
2115: 22  6 16   21  5 17                   243251.8218   0.0751  0.030   0.0006 0.37  
2116: 32  1 32   31  1 31                   243251.8218   0.0817  0.030   0.0006 0.31  
2117: 32  0 32   31  0 31                   243251.8218  -0.1693  0.030   0.0006 0.31  
2118: 32  1 32   31  0 31                   243252.4941  -0.0125  0.030               
2119: 49 11 38   48 12 37                   243711.7179   0.0089  0.030               
2120: 82 20 62   82 19 63                   243935.1995  -0.0503  0.030  -0.0545 0.50  
2121: 82 20 63   82 19 64                   243935.1995  -0.0586  0.030  -0.0545 0.50  
2122: 31  4 28   30  4 27                   244003.2489  -0.0010  0.030               
2123: 81 20 61   81 19 62                   244224.3271  -0.0325  0.030  -0.0352 0.50  
2124: 81 20 62   81 19 63                   244224.3271  -0.0378  0.030  -0.0352 0.50  
2125: 31 26  5   30 26  4                   244354.8689   0.1297  0.030  -0.0156 0.22  
2126: 31 26  6   30 26  5                   244354.8689   0.1297  0.030  -0.0156 0.22  
2127: 31 25  6   30 25  5                   244354.8689  -0.1325  0.030  -0.0156 0.28  
2128: 31 25  7   30 25  6                   244354.8689  -0.1325  0.030  -0.0156 0.28  
2129: 31 24  8   30 24  7                   244356.4173  -0.0275  0.030   0.0659 0.27  
2130: 31 24  7   30 24  6                   244356.4173  -0.0275  0.030   0.0659 0.27  
2131: 31 28  3   30 28  2                   244356.4173  -0.8294  0.030   0.0659 0.10  
2132: 31 28  4   30 28  3                   244356.4173  -0.8294  0.030   0.0659 0.10  
2133: 31 27  4   30 27  3                   244356.4173   0.8929  0.030   0.0659 0.14  
2134: 31 27  5   30 27  4                   244356.4173   0.8929  0.030   0.0659 0.14  
2135: 31 28  4   30 28  3                   244357.3282   0.0815  0.030   0.0815 0.50  
2136: 31 28  3   30 28  2                   244357.3282   0.0815  0.030   0.0815 0.50  
2137: 31 23  9   30 23  8                   244359.2183  -0.0148  0.030  -0.0148 0.50  
2138: 31 23  8   30 23  7                   244359.2183  -0.0148  0.030  -0.0148 0.50  
2139: 31 22 10   30 22  9                   244363.5526  -0.0151  0.030  -0.0152 0.50  
2140: 31 22  9   30 22  8                   244363.5526  -0.0151  0.030  -0.0152 0.50  
2141: 31 21 10   30 21  9                   244369.6827  -0.0173  0.030  -0.0174 0.50  
2142: 31 21 11   30 21 10                   244369.6827  -0.0173  0.030  -0.0174 0.50  
2143: 31 20 11   30 20 10                   244377.9324  -0.0134  0.030  -0.0135 0.50  
2144: 31 20 12   30 20 11                   244377.9324  -0.0134  0.030  -0.0135 0.50  
2145: 31 19 12   30 19 11                   244388.7092   0.0019  0.030   0.0019 0.50  
2146: 31 19 13   30 19 12                   244388.7092   0.0019  0.030   0.0019 0.50  
2147: 31 18 13   30 18 12                   244402.4708  -0.0315  0.030  -0.0316 0.50  
2148: 31 18 14   30 18 13                   244402.4708  -0.0315  0.030  -0.0316 0.50  
2149: 31 17 14   30 17 13                   244420.0221   0.0138  0.030   0.0139 0.50  
2150: 31 17 15   30 17 14                   244420.0221   0.0138  0.030   0.0139 0.50  
2151: 31 16 16   30 16 15                   244442.1106  -0.0131  0.030  -0.0132 0.50  
2152: 31 16 15   30 16 14                   244442.1106  -0.0131  0.030  -0.0132 0.50  
2153: 31 15 16   30 15 15                   244470.0771   0.0128  0.030   0.0128 0.50  
2154: 31 15 17   30 15 16                   244470.0771   0.0128  0.030   0.0128 0.50  
2155: 80 20 60   80 19 61                   244501.8110  -0.0414  0.030  -0.0431 0.50  
2156: 80 20 61   80 19 62                   244501.8110  -0.0448  0.030  -0.0431 0.50  
2157: 31 14 17   30 14 16                   244505.4988  -0.0077  0.030  -0.0077 0.50  
2158: 31 14 18   30 14 17                   244505.4988  -0.0077  0.030  -0.0077 0.50  
2159: 31 13 19   30 13 18                   244550.8179  -0.0024  0.030  -0.0025 0.25  
2160: 31 13 18   30 13 17                   244550.8179  -0.0024  0.030  -0.0025 0.25  
2161: 31 13 19   30 13 18                   244550.8179  -0.0024  0.030  -0.0025 0.25  
2162: 31 13 18   30 13 17                   244550.8179  -0.0024  0.030  -0.0025 0.25  
2163: 31 12 20   30 12 19                   244609.4607   0.0087  0.030   0.0087 0.25  
2164: 31 12 19   30 12 18                   244609.4607   0.0087  0.030   0.0087 0.25  
2165: 31 12 20   30 12 19                   244609.4607   0.0087  0.030   0.0087 0.25  
2166: 31 12 19   30 12 18                   244609.4607   0.0087  0.030   0.0087 0.25  
2167: 31 11 21   30 11 20                   244686.5376  -0.0508  0.030  -0.0510 0.50  
2168: 31 11 20   30 11 19                   244686.5376  -0.0511  0.030  -0.0510 0.50  
2169: 79 20 59   79 19 60                   244768.0402  -0.0689  0.030  -0.0701 0.50  
2170: 79 20 60   79 19 61                   244768.0402  -0.0711  0.030  -0.0701 0.50  
2171: 31 10 21   30 10 20                   244790.3920   0.0007  0.030               
2172: 25  5 21   24  4 20                   244861.6024   0.0011  0.030               
2173: 14 11  3   13 10  4                   244874.4080   0.0020  0.030   0.0021 0.50  
2174: 14 11  4   13 10  3                   244874.4080   0.0020  0.030   0.0021 0.50  
2175: 31  9 23   30  9 22                   244934.4194   0.1255  0.030  -0.0094 0.50  
2176: 31  9 22   30  9 21                   244934.4194  -0.1442  0.030  -0.0094 0.50  
2177: 22  3 19   21  2 20                   244991.4097  -0.0266  0.030               
2178: 78 20 58   78 19 59                   245023.4925  -0.0045  0.030  -0.0052 0.50  
2179: 78 20 59   78 19 60                   245023.4925  -0.0058  0.030  -0.0052 0.50  
2180: 31  8 24   30  8 23                   245140.6893   0.0007  0.030   0.0007 0.50  
2181: 31  8 24   30  8 23                   245140.6893   0.0007  0.030   0.0007 0.50  
2182: 31  8 23   30  8 22                   245145.9175  -0.0040  0.030               
2183: 61 18 43   60 19 42                   245217.7515  -0.0282  0.030               
2184: 77 20 57   77 19 58                   245268.3438  -0.0261  0.030  -0.0266 0.50  
2185: 77 20 58   77 19 59                   245268.3438  -0.0270  0.030  -0.0266 0.50  
2186: 56 15 41   55 16 40                   245375.8596   0.0548  0.030               
2187: 31  7 25   30  7 24                   245431.7517   0.0129  0.030   0.0129 0.50  
2188: 31  7 25   30  7 24                   245431.7517   0.0129  0.030   0.0129 0.50  
2189: 31  5 27   30  5 26                   245459.3566   0.0153  0.030               
2190: 76 20 56   76 19 57                   245503.0795   0.0096  0.030   0.0094 0.50  
2191: 76 20 57   76 19 58                   245503.0795   0.0091  0.030   0.0094 0.50  
2192: 31  7 24   30  7 23                   245504.5084   0.0233  0.030               
2193: 31  3 28   30  3 27                   245566.2208   0.0024  0.030               
2194: 31  6 26   30  6 25                   245711.1788   0.0011  0.030               
2195: 75 20 55   75 19 56                   245727.9299   0.0031  0.030   0.0030 0.50  
2196: 75 20 56   75 19 57                   245727.9299   0.0028  0.030   0.0030 0.50  
2197: 19  8 12   18  7 12                   245767.1709  -0.0458  0.030   0.0070 0.09  
2198: 19  8 11   18  7 11                   245767.1709   0.0598  0.030   0.0070 0.09  
2199: 19  8 11   18  7 12                   245767.1709  -0.0508  0.030   0.0070 0.41  
2200: 19  8 12   18  7 11                   245767.1709   0.0648  0.030   0.0070 0.41  
2201: 74 20 54   74 19 55                   245943.2422  -0.0179  0.030  -0.0180 0.50  
2202: 74 20 55   74 19 56                   245943.2422  -0.0181  0.030  -0.0180 0.50  
2203: 24  1 23   23  0 23                   245999.8930  -0.0267  0.030               
2204: 51 12 39   50 13 38                   246014.6409  -0.0358  0.030               
2205: 32  1 31   31  2 30                   246117.7277  -0.0099  0.030               
2206: 30  4 27   29  3 26                   246129.6200  -0.0084  0.030               
2207: 32  2 31   31  2 30                   246142.7109   0.0167  0.030               
2208: 73 20 54   73 19 55                   246149.3903   0.0113  0.030   0.0114 0.50  
2209: 73 20 53   73 19 54                   246149.3903   0.0114  0.030   0.0114 0.50  
2210: 32  1 31   31  1 30                   246153.4208  -0.0043  0.030               
2211: 32  2 31   31  1 30                   246178.3917   0.0100  0.030               
2212: 72 20 52   72 19 53                   246346.5717  -0.0105  0.030  -0.0106 0.50  
2213: 72 20 53   72 19 54                   246346.5717  -0.0106  0.030  -0.0106 0.50  
2214: 31  6 25   30  6 24                   246362.6904  -0.0009  0.030               
2215: 24  2 23   23  1 23                   246374.3217  -0.0622  0.030               
2216: 36  5 31   35  6 30                   246375.1509   0.0190  0.030   0.0190 0.50  
2217: 36  5 31   35  6 30                   246375.1509   0.0190  0.030   0.0190 0.50  
2218: 71 20 51   71 19 52                   246535.2294   0.0691  0.030   0.0691 0.50  
2219: 71 20 52   71 19 53                   246535.2294   0.0691  0.030   0.0691 0.50  
2220: 32  3 29   31  4 28                   246544.8114  -0.0084  0.030               
2221: 70 20 51   70 19 52                   246715.4090   0.0147  0.030   0.0148 0.50  
2222: 70 20 50   70 19 51                   246715.4090   0.0148  0.030   0.0148 0.50  
2223: 69 20 50   69 19 51                   246887.5595   0.0024  0.030   0.0024 0.50  
2224: 69 20 49   69 19 50                   246887.5595   0.0024  0.030   0.0024 0.50  
2225: 68 20 49   68 19 49                   247051.8745  -0.0393  0.030  -0.0394 0.13  
2226: 68 20 49   68 19 50                   247051.8745  -0.0393  0.030  -0.0394 0.87  
2227: 26  3 23   25  2 23                   247102.9202   0.0092  0.030               
2228: 25  5 20   24  4 20                   247157.0706   0.0149  0.030               
2229: 24  5 20   23  4 20                   247208.5194   0.1556  0.030  -0.0845 0.33  
2230: 67 20 47   67 19 48                   247208.5194  -0.2029  0.030  -0.0845 0.33  
2231: 67 20 48   67 19 49                   247208.5194  -0.2029  0.030  -0.0845 0.33  
2232: 24  5 20   23  4 20                   247208.5255   0.1617  0.030  -0.0784 0.33  
2233: 67 20 47   67 19 48                   247208.5255  -0.1968  0.030  -0.0784 0.33  
2234: 67 20 48   67 19 49                   247208.5255  -0.1968  0.030  -0.0784 0.33  
2235: 65 20 45   65 19 46                   247500.6889   0.0001  0.030   0.0002 0.50  
2236: 65 20 46   65 19 47                   247500.6889   0.0001  0.030   0.0002 0.50  
2237: 64 20 44   64 19 45                   247636.3389   0.0114  0.030   0.0115 0.50  
2238: 64 20 45   64 19 46                   247636.3389   0.0114  0.030   0.0115 0.50  
2239: 18  3 15   18  2 16                    24770.4000  -0.0017  0.050               
2240: 63 20 43   63 19 44                   247765.3685  -0.0111  0.030  -0.0112 0.50  
2241: 63 20 44   63 19 45                   247765.3685  -0.0111  0.030  -0.0112 0.50  
2242: 16 10  7   15  9  6                   247830.3112   0.0029  0.030   0.0029 0.50  
2243: 16 10  6   15  9  7                   247830.3112   0.0029  0.030   0.0029 0.50  
2244: 63 19 44   62 20 43                   247861.4133   0.0140  0.030               
2245: 62 20 42   62 19 43                   247888.0611  -0.0091  0.030  -0.0092 0.50  
2246: 62 20 43   62 19 44                   247888.0611  -0.0091  0.030  -0.0092 0.50  
2247: 58 16 42   57 17 41                   247965.8777   0.0443  0.030   0.0444 0.50  
2248: 58 16 42   57 17 41                   247965.8777   0.0443  0.030   0.0444 0.50  
2249: 61 20 42   61 19 43                   248004.6107  -0.0078  0.030  -0.0078 0.50  
2250: 61 20 41   61 19 42                   248004.6107  -0.0078  0.030  -0.0078 0.50  
2251: 60 20 41   60 19 42                   248115.2297  -0.0082  0.030  -0.0082 0.50  
2252: 60 20 40   60 19 41                   248115.2297  -0.0082  0.030  -0.0082 0.50  
2253: 59 20 39   59 19 40                   248220.1275  -0.0094  0.030  -0.0095 0.50  
2254: 59 20 40   59 19 41                   248220.1275  -0.0094  0.030  -0.0095 0.50  
2255: 31  5 26   30  5 25                   248253.7496  -0.0189  0.030               
2256: 58 20 39   58 19 40                   248319.5108  -0.0080  0.030  -0.0080 0.50  
2257: 58 20 38   58 19 39                   248319.5108  -0.0080  0.030  -0.0080 0.50  
2258: 44  8 36   43  9 35                   248350.9229   0.0117  0.030               
2259: 57 20 38   57 19 39                   248413.5791  -0.0029  0.030  -0.0029 0.50  
2260: 57 20 37   57 19 38                   248413.5791  -0.0029  0.030  -0.0029 0.50  
2261: 21  7 15   20  6 14                   248470.6418  -0.0059  0.030               
2262: 21  7 15   20  6 15                   248485.2903  -0.0363  0.030               
2263: 21  7 14   20  6 15                   248486.2970  -0.0082  0.030               
2264: 46  9 37   45 10 36                   248492.0016   0.0052  0.030               
2265: 56 20 36   56 19 37                   248502.5220   0.0019  0.030   0.0019 0.50  
2266: 56 20 37   56 19 38                   248502.5220   0.0019  0.030   0.0019 0.50  
2267: 32  2 30   31  3 29                   248533.3905   0.0037  0.030               
2268: 55 20 35   55 19 36                   248586.5099  -0.0121  0.030  -0.0121 0.50  
2269: 55 20 36   55 19 37                   248586.5099  -0.0121  0.030  -0.0121 0.50  
2270: 39  6 33   38  7 32                   248633.6715   0.0001  0.030               
2271: 31  4 27   30  4 26                   248643.7334  -0.0040  0.030               
2272: 54 20 34   54 19 35                   248665.7424  -0.0302  0.030  -0.0302 0.50  
2273: 54 20 35   54 19 36                   248665.7424  -0.0302  0.030  -0.0302 0.50  
2274: 53 20 33   53 19 34                   248740.3645  -0.0875  0.030  -0.0875 0.50  
2275: 53 20 34   53 19 35                   248740.3645  -0.0875  0.030  -0.0875 0.50  
2276: 24  5 19   23  4 20                   248798.1307   0.0164  0.030               
2277: 52 20 33   52 19 34                   248810.7376   0.0010  0.030   0.0011 0.50  
2278: 52 20 32   52 19 33                   248810.7376   0.0010  0.030   0.0011 0.50  
2279: 25  2 23   24  1 23                   248831.7406   0.0016  0.030               
2280: 51 20 32   51 19 33                   248876.7978  -0.0003  0.030  -0.0003 0.50  
2281: 51 20 31   51 19 32                   248876.7978  -0.0003  0.030  -0.0003 0.50  
2282: 50 20 31   50 19 31                   248938.8010  -0.0039  0.030  -0.0039 0.50  
2283: 50 20 30   50 19 32                   248938.8010  -0.0039  0.030  -0.0039 0.50  
2284: 49 20 29   49 19 30                   248996.9215   0.0002  0.030   0.0003 0.50  
2285: 49 20 30   49 19 31                   248996.9215   0.0002  0.030   0.0003 0.50  
2286: 32  3 30   31  3 29                   249037.5706  -0.0096  0.030               
2287: 48 20 28   48 19 29                   249051.2994  -0.0081  0.030  -0.0081 0.50  
2288: 48 20 29   48 19 30                   249051.2994  -0.0081  0.030  -0.0081 0.50  
2289: 47 20 28   47 19 29                   249102.1287   0.0081  0.030   0.0081 0.50  
2290: 47 20 27   47 19 28                   249102.1287   0.0081  0.030   0.0081 0.50  
2291: 46 20 27   46 19 28                   249149.5280   0.0143  0.030   0.0143 0.50  
2292: 46 20 26   46 19 27                   249149.5280   0.0143  0.030   0.0143 0.50  
2293: 45 20 26   45 19 27                   249193.6232  -0.0131  0.030  -0.0132 0.50  
2294: 45 20 25   45 19 26                   249193.6232  -0.0131  0.030  -0.0132 0.50  
2295: 32  2 30   31  2 29                   249219.4199  -0.0045  0.030               
2296: 44 20 24   44 19 25                   249234.6290  -0.0058  0.030  -0.0059 0.50  
2297: 44 20 25   44 19 26                   249234.6290  -0.0058  0.030  -0.0059 0.50  
2298: 43 20 23   43 19 24                   249272.6414  -0.0104  0.030  -0.0105 0.50  
2299: 43 20 24   43 19 25                   249272.6414  -0.0104  0.030  -0.0105 0.50  
2300: 42 20 23   42 19 24                   249307.8180  -0.0088  0.030  -0.0088 0.50  
2301: 42 20 22   42 19 23                   249307.8180  -0.0088  0.030  -0.0088 0.50  
2302: 41 20 21   41 19 22                   249340.2798  -0.0159  0.030  -0.0159 0.50  
2303: 41 20 22   41 19 23                   249340.2798  -0.0159  0.030  -0.0159 0.50  
2304: 40 20 21   40 19 22                   249370.1887  -0.0025  0.030  -0.0026 0.50  
2305: 40 20 20   40 19 21                   249370.1887  -0.0025  0.030  -0.0026 0.50  
2306: 39 20 19   39 19 20                   249397.6405  -0.0024  0.030  -0.0025 0.50  
2307: 39 20 20   39 19 21                   249397.6405  -0.0024  0.030  -0.0025 0.50  
2308: 38 20 19   38 19 20                   249422.7694  -0.0077  0.030  -0.0078 0.50  
2309: 38 20 18   38 19 19                   249422.7694  -0.0077  0.030  -0.0078 0.50  
2310: 37 20 17   37 19 18                   249445.7310   0.0140  0.030   0.0141 0.50  
2311: 37 20 18   37 19 19                   249445.7310   0.0140  0.030   0.0141 0.50  
2312: 36 20 16   36 19 17                   249466.5798  -0.0023  0.030  -0.0024 0.50  
2313: 36 20 17   36 19 18                   249466.5798  -0.0023  0.030  -0.0024 0.50  
2314: 35 20 16   35 19 17                   249485.4789  -0.0107  0.030  -0.0107 0.50  
2315: 35 20 15   35 19 16                   249485.4789  -0.0107  0.030  -0.0107 0.50  
2316: 34 20 14   34 19 15                   249502.5498  -0.0031  0.030  -0.0032 0.50  
2317: 34 20 15   34 19 16                   249502.5498  -0.0031  0.030  -0.0032 0.50  
2318: 33 20 13   33 19 14                   249517.8792  -0.0036  0.030  -0.0036 0.50  
2319: 33 20 14   33 19 15                   249517.8792  -0.0036  0.030  -0.0036 0.50  
2320: 32 20 13   32 19 14                   249531.5724  -0.0141  0.030  -0.0141 0.50  
2321: 32 20 12   32 19 13                   249531.5724  -0.0141  0.030  -0.0141 0.50  
2322: 31 20 12   31 19 13                   249543.7711   0.0026  0.030   0.0027 0.50  
2323: 31 20 11   31 19 12                   249543.7711   0.0026  0.030   0.0027 0.50  
2324: 30 20 11   30 19 12                   249554.5222  -0.0076  0.030  -0.0076 0.50  
2325: 30 20 10   30 19 11                   249554.5222  -0.0076  0.030  -0.0076 0.50  
2326: 29 20 10   29 19 11                   249563.9598  -0.0091  0.030  -0.0091 0.50  
2327: 29 20  9   29 19 10                   249563.9598  -0.0091  0.030  -0.0091 0.50  
2328: 28 20  8   28 19  9                   249572.1788  -0.0020  0.030  -0.0020 0.50  
2329: 28 20  9   28 19 10                   249572.1788  -0.0020  0.030  -0.0020 0.50  
2330: 27 20  7   27 19  8                   249579.2604   0.0028  0.030   0.0029 0.50  
2331: 27 20  8   27 19  9                   249579.2604   0.0028  0.030   0.0029 0.50  
2332: 26 20  6   26 19  7                   249585.2975   0.0094  0.030   0.0094 0.50  
2333: 26 20  7   26 19  8                   249585.2975   0.0094  0.030   0.0094 0.50  
2334: 25 20  5   25 19  6                   249590.3595   0.0012  0.030   0.0012 0.50  
2335: 25 20  6   25 19  7                   249590.3595   0.0012  0.030   0.0012 0.50  
2336: 24 20  5   24 19  6                   249594.5410  -0.0099  0.030  -0.0100 0.50  
2337: 24 20  4   24 19  5                   249594.5410  -0.0099  0.030  -0.0100 0.50  
2338: 23 20  3   23 19  4                   249597.9392  -0.0066  0.030  -0.0066 0.50  
2339: 23 20  4   23 19  5                   249597.9392  -0.0066  0.030  -0.0066 0.50  
2340: 22 20  2   22 19  3                   249600.6015  -0.0180  0.030  -0.0181 0.50  
2341: 22 20  3   22 19  4                   249600.6015  -0.0180  0.030  -0.0181 0.50  
2342: 21 20  1   21 19  2                   249602.5899  -0.0557  0.030  -0.0557 0.50  
2343: 21 20  2   21 19  3                   249602.5899  -0.0557  0.030  -0.0557 0.50  
2344: 20 20  1   20 19  2                   249604.1096   0.0151  0.030   0.0151 0.50  
2345: 20 20  0   20 19  1                   249604.1096   0.0151  0.030   0.0151 0.50  
2346: 32  3 30   31  2 29                   249723.6572   0.0392  0.030               
2347: 13 12  1   12 11  2                   249791.8116  -0.0188  0.030  -0.0189 0.50  
2348: 13 12  2   12 11  1                   249791.8116  -0.0188  0.030  -0.0189 0.50  
2349: 27  4 23   26  3 23                   249838.4374   0.0081  0.030               
2350: 48 10 38   47 11 37                   249991.8703   0.0223  0.030               
2351: 23  6 18   22  5 17                   250257.5315   0.0087  0.030   0.0087 0.50  
2352: 23  6 18   22  5 17                   250257.5315   0.0087  0.030   0.0087 0.50  
2353: 23  6 17   22  5 17                   250333.5199   0.0228  0.030               
2354: 25  4 22   24  3 22                   250387.3478  -0.0009  0.030               
2355: 26  5 22   25  4 21                   250439.4296   0.0051  0.030               
2356: 65 20 45   64 21 44                   250504.4719  -0.0078  0.030               
2357: 60 17 43   59 18 42                   250573.0994   0.0451  0.030   0.0451 0.50  
2358: 60 17 43   59 18 42                   250573.0994   0.0451  0.030   0.0451 0.50  
2359: 18  9 10   17  8  9                   250757.4330  -0.0065  0.030               
2360: 33  1 33   32  0 32                   250792.7340  -0.0552  0.030               
2361: 55 14 41   54 15 40                   250907.5908  -0.0124  0.030               
2362: 23  6 18   22  5 18                   250968.8993   0.0331  0.030               
2363: 23  6 17   22  5 18                   251044.8478   0.0074  0.030               
2364: 34  4 30   33  5 29                   251369.2306  -0.0751  0.030               
2365: 32  4 29   31  4 28                   251650.7818   0.0013  0.030               
2366: 42  7 35   41  8 34                   251677.5088   0.0158  0.030               
2367: 24  4 20   23  3 21                   251678.6793   0.0561  0.030               
2368: 50 11 39   49 12 38                   251994.6301   0.0220  0.030               
2369: 31  4 28   30  3 27                   251997.7719  -0.0161  0.030               
2370: 25  3 23   24  2 23                   252134.1264   0.0266  0.030               
2371/ 32 25  7   31 25  6                   252223.3389  -0.1015  0.030  -0.1016 0.50  
2372: 32 25  8   31 25  7                   252223.3389  -0.1015  0.030  -0.1016 0.50  
2373: 32 28  4   31 28  3                   252224.4671  -0.0154  0.030  -0.0154 0.50  
2374: 32 28  5   31 28  4                   252224.4671  -0.0154  0.030  -0.0154 0.50  
2375: 32 24  8   31 24  7                   252225.4601  -0.0069  0.030  -0.0069 0.50  
2376: 32 24  9   31 24  8                   252225.4601  -0.0069  0.030  -0.0069 0.50  
2377: 32 29  4   31 29  3                   252226.7833  -0.0111  0.030  -0.0112 0.50  
2378: 32 29  3   31 29  2                   252226.7833  -0.0111  0.030  -0.0112 0.50  
2379: 32 23  9   31 23  8                   252228.9400  -0.0141  0.030  -0.0141 0.50  
2380: 32 23 10   31 23  9                   252228.9400  -0.0141  0.030  -0.0141 0.50  
2381: 32 30  3   31 30  2                   252230.0085   0.0745  0.030   0.0745 0.50  
2382: 32 30  2   31 30  1                   252230.0085   0.0745  0.030   0.0745 0.50  
2383: 32 22 11   31 22 10                   252234.1099  -0.0135  0.030   0.0060 0.47  
2384: 32 22 10   31 22  9                   252234.1099  -0.0135  0.030   0.0060 0.47  
2385: 32 31  2   31 31  1                   252234.1099   0.2797  0.030   0.0060 0.03  
2386: 32 31  1   31 31  0                   252234.1099   0.2797  0.030   0.0060 0.03  
2387: 32 21 12   31 21 11                   252241.2515   0.0002  0.030   0.0003 0.50  
2388: 32 21 11   31 21 10                   252241.2515   0.0002  0.030   0.0003 0.50  
2389: 32 20 13   31 20 12                   252250.6808  -0.0041  0.030  -0.0042 0.50  
2390: 32 20 12   31 20 11                   252250.6808  -0.0041  0.030  -0.0042 0.50  
2391: 32 19 13   31 19 12                   252262.8578  -0.0091  0.030  -0.0091 0.50  
2392: 32 19 14   31 19 13                   252262.8578  -0.0091  0.030  -0.0091 0.50  
2393: 32 18 15   31 18 14                   252278.3781   0.0110  0.030   0.0111 0.50  
2394: 32 18 14   31 18 13                   252278.3781   0.0110  0.030   0.0111 0.50  
2395: 32 17 15   31 17 14                   252297.9125  -0.0181  0.030  -0.0181 0.50  
2396: 32 17 16   31 17 15                   252297.9125  -0.0181  0.030  -0.0181 0.50  
2397: 32 16 17   31 16 16                   252322.5701   0.0226  0.030   0.0226 0.50  
2398: 32 16 16   31 16 15                   252322.5701   0.0226  0.030   0.0226 0.50  
2399: 32 15 17   31 15 16                   252353.5764   0.0201  0.030   0.0202 0.50  
2400: 32 15 18   31 15 17                   252353.5764   0.0201  0.030   0.0202 0.50  
2401: 32 14 19   31 14 18                   252392.8185   0.0130  0.030   0.0130 0.50  
2402: 32 14 18   31 14 17                   252392.8185   0.0130  0.030   0.0130 0.50  
2403: 32 13 20   31 13 19                   252442.9084  -0.0021  0.030  -0.0022 0.25  
2404: 32 13 19   31 13 18                   252442.9084  -0.0021  0.030  -0.0022 0.25  
2405: 32 13 20   31 13 19                   252442.9084  -0.0021  0.030  -0.0022 0.25  
2406: 32 13 19   31 13 18                   252442.9084  -0.0021  0.030  -0.0022 0.25  
2407: 32 12 20   31 12 19                   252507.6899   0.0097  0.030   0.0098 0.25  
2408: 32 12 21   31 12 20                   252507.6899   0.0097  0.030   0.0098 0.25  
2409: 32 12 20   31 12 19                   252507.6899   0.0097  0.030   0.0098 0.25  
2410: 32 12 21   31 12 20                   252507.6899   0.0097  0.030   0.0098 0.25  
2411: 32 11 22   31 11 21                   252592.8591  -0.0007  0.030  -0.0010 0.50  
2412: 32 11 21   31 11 20                   252592.8591  -0.0013  0.030  -0.0010 0.50  
2413: 32 10 22   31 10 21                   252707.5009  -0.0258  0.030               
2414: 15 11  5   14 10  4                   252756.9720  -0.0055  0.030  -0.0056 0.50  
2415: 15 11  4   14 10  5                   252756.9720  -0.0055  0.030  -0.0056 0.50  
2416: 32  9 23   31  9 22                   252866.8605  -0.2147  0.030   0.0359 0.50  
2417: 32  9 24   31  9 23                   252866.8605   0.2484  0.030   0.0359 0.50  
2418: 92 36 56   91 37 55                   252866.8605   6.6010  0.030   0.0359 0.00  
2419: 92 36 57   91 37 54                   252866.8605   6.6010  0.030   0.0359 0.00  
2420: 32  3 29   31  3 28                   252976.3976   0.0079  0.030               
2421: 32  8 25   31  8 24                   253094.4682  -0.0091  0.030  -0.0091 0.50  
2422: 32  8 25   31  8 24                   253094.4682  -0.0091  0.030  -0.0091 0.50  
2423: 32  8 24   31  8 23                   253102.8384   0.0152  0.030               
2424: 62 18 44   61 19 43                   253190.5553   0.0616  0.030               
2425: 32  5 28   31  5 27                   253285.7570   0.0191  0.030               
2426: 32  7 26   31  7 25                   253408.4604  -0.0030  0.030  -0.0031 0.50  
2427: 32  7 26   31  7 25                   253408.4604  -0.0030  0.030  -0.0031 0.50  
2428: 57 15 42   56 16 41                   253435.7497   0.0185  0.030               
2429: 32  7 25   31  7 24                   253515.7598   0.0134  0.030               
2430: 20  8 12   19  7 12                   253611.0405   0.0970  0.030  -0.0165 0.09  
2431: 20  8 13   19  7 12                   253611.0405   0.1086  0.030  -0.0165 0.41  
2432: 20  8 13   19  7 13                   253611.0405  -0.1300  0.030  -0.0165 0.09  
2433: 20  8 12   19  7 13                   253611.0405  -0.1416  0.030  -0.0165 0.41  
2434: 33  1 32   32  2 31                   253663.8716   0.0167  0.030               
2435: 32  6 27   31  6 26                   253668.6887   0.0134  0.030               
2436: 26  5 21   25  4 21                   253680.6352  -0.0443  0.030               
2437: 33  2 32   32  2 31                   253681.2448  -0.0114  0.030               
2438: 33  1 32   32  1 31                   253688.8152   0.0038  0.030               
2439: 33  2 32   32  1 31                   253706.2212   0.0084  0.030               
2440: 52 12 40   51 13 39                   254223.5302  -0.0204  0.030               
2441: 32  6 26   31  6 25                   254539.5489  -0.0210  0.030               
2442: 33  3 30   32  4 29                   255272.6585   0.0056  0.030               
2443: 90 21 69   90 20 70                   255358.9289  -0.0424  0.030  -0.0509 0.50  
2444: 90 21 70   90 20 71                   255358.9289  -0.0593  0.030  -0.0509 0.50  
2445: 25  5 21   24  4 21                   255481.3599  -0.0123  0.030               
2446/ 89 21 68   89 20 69                   255687.8651  -0.0913  0.030  -0.0969 0.50  
2447: 89 21 69   89 20 70                   255687.8651  -0.1024  0.030  -0.0969 0.50  
2448: 17 10  8   16  9  7                   255706.9511  -0.0153  0.030  -0.0153 0.50  
2449: 17 10  7   16  9  8                   255706.9511  -0.0153  0.030  -0.0153 0.50  
2450: 27  5 23   26  4 22                   255759.2219   0.0112  0.030               
2451: 59 16 43   58 17 42                   255995.3086   0.0081  0.030   0.0081 0.50  
2452: 59 16 43   58 17 42                   255995.3086   0.0081  0.030   0.0081 0.50  
2453: 33  2 31   32  3 30                   256217.5312  -0.0097  0.030               
2454/ 22  7 16   21  6 15                   256248.2775   0.0917  0.030               
2455: 22  7 15   21  6 15                   256250.0597  -0.0031  0.030               
2456: 22  7 16   21  6 16                   256274.3231  -0.0000  0.030               
2457: 22  7 15   21  6 16                   256276.2004   0.0002  0.030               
2458: 87 21 66   87 20 67                   256309.5557  -0.0270  0.030  -0.0294 0.50  
2459: 87 21 67   87 20 68                   256309.5557  -0.0317  0.030  -0.0294 0.50  
2460: 32  4 28   31  4 27                   256427.9286   0.0162  0.030               
2461: 32  5 27   31  5 26                   256509.1995   0.0090  0.030               
2462: 25  1 24   24  0 24                   256531.3347  -0.0067  0.030               
2463: 54 13 41   53 14 40                   256579.2680  -0.0065  0.030               
2464: 33  3 31   32  3 30                   256585.9913  -0.0026  0.030               
2465: 86 21 65   86 20 66                   256602.9704  -0.0096  0.030  -0.0111 0.50  
2466: 86 21 66   86 20 67                   256602.9704  -0.0126  0.030  -0.0111 0.50  
2467: 33  2 31   32  2 30                   256721.7315  -0.0029  0.030               
2468: 85 21 64   85 20 65                   256885.1586  -0.0888  0.030  -0.0898 0.50  
2469: 85 21 65   85 20 66                   256885.1586  -0.0908  0.030  -0.0898 0.50  
2470: 33  3 31   32  2 30                   257090.1878   0.0003  0.030               
2471: 84 21 63   84 20 64                   257156.7283  -0.0012  0.030  -0.0019 0.50  
2472: 84 21 64   84 20 65                   257156.7283  -0.0025  0.030  -0.0019 0.50  
2473: 47  9 38   46 10 37                   257192.2290   0.0040  0.030               
2474: 12  3 10   12  2 10                    25735.4800  -0.0087  0.050               
2475: 83 21 62   83 20 63                   257417.7647   0.0057  0.030   0.0054 0.50  
2476: 83 21 63   83 20 64                   257417.7647   0.0049  0.030   0.0054 0.50  
2477: 24  6 19   23  5 18                   257657.7925  -0.0087  0.030  -0.0088 0.50  
2478: 24  6 19   23  5 18                   257657.7925  -0.0087  0.030  -0.0088 0.50  
2479: 45  8 37   44  9 36                   257674.3419  -0.0079  0.030               
2480: 14 12  2   13 11  3                   257676.3095  -0.0136  0.030  -0.0136 0.50  
2481: 14 12  3   13 11  2                   257676.3095  -0.0136  0.030  -0.0136 0.50  
2482: 25  5 20   24  4 21                   257776.8311   0.0044  0.030               
2483: 24  6 18   23  5 18                   257782.4080   0.0223  0.030               
2484: 81 21 60   81 20 61                   257909.7288  -0.0048  0.030  -0.0050 0.50  
2485: 81 21 61   81 20 62                   257909.7288  -0.0051  0.030  -0.0050 0.50  
2486: 37  5 32   36  6 31                   257959.7007  -0.0037  0.030  -0.0037 0.50  
2487: 37  5 32   36  6 31                   257959.7007  -0.0037  0.030  -0.0037 0.50  
2488: 32  4 29   31  3 28                   258082.3517   0.0015  0.030               
2489: 80 21 59   80 20 60                   258141.2542  -0.0360  0.030  -0.0361 0.50  
2490: 80 21 60   80 20 61                   258141.2542  -0.0361  0.030  -0.0361 0.50  
2491: 27  3 24   26  2 24                   258286.8230  -0.0213  0.030               
2492: 34  1 34   33  1 33                   258331.4236   0.0417  0.030  -0.0153 0.11  
2493: 34  0 34   33  0 33                   258331.4236  -0.0722  0.030  -0.0153 0.11  
2494: 34  0 34   33  1 33                   258331.4236   0.2739  0.030  -0.0153 0.39  
2495: 34  1 34   33  0 33                   258331.4236  -0.3045  0.030  -0.0153 0.39  
2496: 79 21 59   79 20 60                   258363.6376   0.0199  0.030   0.0200 0.50  
2497: 79 21 58   79 20 59                   258363.6376   0.0200  0.030   0.0200 0.50  
2498/ 49 10 39   48 11 38                   258433.4236   0.0946  0.030               
2499: 66 20 46   65 21 45                   258436.1564   0.0083  0.030               
2500: 61 17 44   60 18 43                   258575.6005   0.0376  0.030   0.0377 0.50  
2501: 61 17 44   60 18 43                   258575.6005   0.0376  0.030   0.0377 0.50  
2502: 78 21 58   78 20 59                   258577.0204   0.0225  0.030   0.0226 0.50  
2503: 78 21 57   78 20 58                   258577.0204   0.0225  0.030   0.0226 0.50  
2504: 19  9 11   18  8 10                   258621.2473  -0.0163  0.030               
2505: 24  6 19   23  5 19                   258733.9049   0.0045  0.030               
2506: 77 21 57   77 20 58                   258781.7925   0.0878  0.030   0.0879 0.50  
2507: 77 21 56   77 20 57                   258781.7925   0.0879  0.030   0.0879 0.50  
2508: 24  6 18   23  5 19                   258858.4892   0.0045  0.030               
2509: 23  3 20   22  2 21                   258929.7918  -0.0401  0.030               
2510: 76 21 55   76 20 56                   258978.0357   0.0323  0.030   0.0323 0.50  
2511: 76 21 56   76 20 57                   258978.0357   0.0322  0.030   0.0323 0.50  
2512: 56 14 42   55 15 41                   259015.6713  -0.0328  0.030               
2513: 28  4 24   27  3 24                   259089.9771   0.0165  0.030               
2514: 75 21 54   75 20 55                   259166.2050   0.0528  0.030   0.0529 0.50  
2515: 75 21 55   75 20 56                   259166.2050   0.0528  0.030   0.0529 0.50  
2516: 33  4 30   32  4 29                   259277.4404  -0.0175  0.030               
2517/ 74 21 53   74 20 54                   259346.4952   0.0938  0.030   0.0938 0.50  
2518: 74 21 54   74 20 55                   259346.4952   0.0938  0.030   0.0938 0.50  
2519: 72 21 51   72 20 52                   259684.1879   0.0185  0.030   0.0185 0.50  
2520: 72 21 52   72 20 53                   259684.1879   0.0185  0.030   0.0185 0.50  
2521: 26  2 24   25  1 24                   259804.3265   0.0508  0.030               
2522: 71 21 50   71 20 51                   259842.2171   0.0612  0.030   0.0612 0.50  
2523: 71 21 51   71 20 52                   259842.2171   0.0611  0.030   0.0612 0.50  
2524: 26  4 23   25  3 23                   259864.5915  -0.0408  0.030               
2525: 70 21 49   70 20 50                   259993.1694  -0.0096  0.030  -0.0097 0.50  
2526: 70 21 50   70 20 51                   259993.1694  -0.0096  0.030  -0.0097 0.50  
2527: 33 27  6   32 27  5                   260089.2388   0.0285  0.030   0.0015 0.23  
2528: 33 27  7   32 27  6                   260089.2388   0.0285  0.030   0.0015 0.23  
2529: 33 26  8   32 26  7                   260089.2388  -0.0207  0.030   0.0015 0.27  
2530: 33 26  7   32 26  6                   260089.2388  -0.0207  0.030   0.0015 0.27  
2531/ 33 25  9   32 25  8                   260090.4365  -0.0971  0.030  -0.0972 0.50  
2532: 33 25  8   32 25  7                   260090.4365  -0.0971  0.030  -0.0972 0.50  
2533: 33 30  4   32 30  3                   260095.1803  -0.0104  0.030  -0.0104 0.50  
2534: 33 30  3   32 30  2                   260095.1803  -0.0104  0.030  -0.0104 0.50  
2535: 33 23 11   32 23 10                   260097.4136  -0.0232  0.030  -0.0232 0.50  
2536: 33 23 10   32 23  9                   260097.4136  -0.0232  0.030  -0.0232 0.50  
2537: 33 22 12   32 22 11                   260103.5078   0.0016  0.030   0.0086 0.47  
2538: 33 22 11   32 22 10                   260103.5078   0.0016  0.030   0.0086 0.47  
2539: 33 32  2   32 32  1                   260103.5078   0.1205  0.030   0.0086 0.03  
2540: 33 32  1   32 32  0                   260103.5078   0.1205  0.030   0.0086 0.03  
2541: 33 21 12   32 21 11                   260111.6909  -0.0135  0.030  -0.0136 0.50  
2542: 33 21 13   32 21 12                   260111.6909  -0.0135  0.030  -0.0136 0.50  
2543: 33 20 13   32 20 12                   260122.4110  -0.0019  0.030  -0.0019 0.50  
2544: 33 20 14   32 20 13                   260122.4110  -0.0019  0.030  -0.0019 0.50  
2545: 33 19 15   32 19 14                   260136.1475   0.0308  0.030   0.0309 0.50  
2546: 33 19 14   32 19 13                   260136.1475   0.0308  0.030   0.0309 0.50  
2547/ 69 21 48   69 20 49                   260137.5682   0.1104  0.030   0.1104 0.50  
2548: 69 21 49   69 20 50                   260137.5682   0.1104  0.030   0.1104 0.50  
2549: 40  6 34   39  7 33                   260154.2251   0.0256  0.030               
2550: 33 17 16   32 17 15                   260175.2044   0.0005  0.030   0.0005 0.50  
2551: 33 17 17   32 17 16                   260175.2044   0.0005  0.030   0.0005 0.50  
2552: 33 16 17   32 16 16                   260202.4914  -0.0007  0.030  -0.0007 0.50  
2553: 33 16 18   32 16 17                   260202.4914  -0.0007  0.030  -0.0007 0.50  
2554: 33 15 19   32 15 18                   260236.7037  -0.0727  0.030  -0.0237 0.39  
2555: 33 15 18   32 15 17                   260236.7037  -0.0727  0.030  -0.0237 0.39  
2556: 27  5 22   26  4 22                   260236.7037   0.1577  0.030  -0.0237 0.21  
2557/ 68 21 47   68 20 48                   260275.3000   0.0945  0.030   0.0945 0.50  
2558: 68 21 48   68 20 49                   260275.3000   0.0945  0.030   0.0945 0.50  
2559: 33 14 20   32 14 19                   260280.0904   0.0009  0.030   0.0009 0.50  
2560: 33 14 19   32 14 18                   260280.0904   0.0009  0.030   0.0009 0.50  
2561: 51 11 40   50 12 39                   260307.2186   0.0026  0.030               
2562: 33 13 20   32 13 19                   260335.3078  -0.0021  0.030  -0.0021 0.25  
2563: 33 13 21   32 13 20                   260335.3078  -0.0021  0.030  -0.0021 0.25  
2564: 33 13 20   32 13 19                   260335.3078  -0.0021  0.030  -0.0021 0.25  
2565: 33 13 21   32 13 20                   260335.3078  -0.0021  0.030  -0.0021 0.25  
2566: 33  3 30   32  3 29                   260378.6084  -0.0050  0.030               
2567: 33 12 22   32 12 21                   260406.6320  -0.0051  0.030  -0.0052 0.25  
2568: 33 12 21   32 12 20                   260406.6320  -0.0051  0.030  -0.0052 0.25  
2569: 33 12 22   32 12 21                   260406.6320  -0.0051  0.030  -0.0052 0.25  
2570: 33 12 21   32 12 20                   260406.6320  -0.0051  0.030  -0.0052 0.25  
2571: 33 11 23   32 11 22                   260500.4202  -0.0016  0.030  -0.0023 0.50  
2572: 33 11 22   32 11 21                   260500.4202  -0.0028  0.030  -0.0023 0.50  
2573: 66 21 46   66 20 47                   260531.9182  -0.0173  0.030  -0.0174 0.50  
2574: 66 21 45   66 20 46                   260531.9182  -0.0173  0.030  -0.0174 0.50  
2575: 33 10 23   32 10 22                   260626.7378  -0.0066  0.030               
2576: 16 11  6   15 10  5                   260637.9797  -0.0174  0.030  -0.0174 0.50  
2577: 16 11  5   15 10  6                   260637.9797  -0.0174  0.030  -0.0174 0.50  
2578: 65 21 44   65 20 45                   260651.2918  -0.0274  0.030  -0.0274 0.50  
2579: 65 21 45   65 20 46                   260651.2918  -0.0274  0.030  -0.0274 0.50  
2580: 64 21 44   64 20 45                   260764.9684  -0.0065  0.030  -0.0065 0.50  
2581: 64 21 43   64 20 44                   260764.9684  -0.0065  0.030  -0.0065 0.50  
2582: 33  9 24   32  9 23                   260802.9476   0.0338  0.030               
2583: 28  5 24   27  4 23                   260853.8205   0.0002  0.030               
2584: 63 21 43   63 20 44                   260873.1102   0.0185  0.030   0.0186 0.50  
2585: 63 21 42   63 20 43                   260873.1102   0.0185  0.030   0.0186 0.50  
2586: 62 21 41   62 20 42                   260975.8334  -0.0207  0.030  -0.0207 0.50  
2587: 62 21 42   62 20 43                   260975.8334  -0.0207  0.030  -0.0207 0.50  
2588: 33  8 26   32  8 25                   261052.7285  -0.0106  0.030  -0.0106 0.50  
2589: 33  8 26   32  8 25                   261052.7285  -0.0106  0.030  -0.0106 0.50  
2590: 68 21 47   67 22 46                   261057.0360  -0.0093  0.030               
2591: 33  8 25   32  8 24                   261065.8314   0.0106  0.030               
2592: 61 21 41   61 20 42                   261073.4490   0.0061  0.030   0.0062 0.50  
2593: 61 21 40   61 20 41                   261073.4490   0.0061  0.030   0.0062 0.50  
2594: 33  5 29   32  5 28                   261086.0340  -0.0131  0.030               
2595: 60 21 40   60 20 41                   261166.0460   0.0117  0.030   0.0118 0.50  
2596: 60 21 39   60 20 40                   261166.0460   0.0117  0.030   0.0118 0.50  
2597: 63 18 45   62 19 44                   261168.6769  -0.0039  0.030               
2598: 34  1 33   33  2 32                   261205.9720  -0.0118  0.030               
2599: 34  2 33   33  2 32                   261218.0890   0.0042  0.030               
2600: 34  1 33   33  1 32                   261223.3813  -0.0039  0.030               
2601: 34  2 33   33  1 32                   261235.4723  -0.0138  0.030               
2602: 59 21 38   59 20 39                   261253.8177   0.0169  0.030   0.0169 0.50  
2603: 59 21 39   59 20 40                   261253.8177   0.0169  0.030   0.0169 0.50  
2604: 58 21 37   58 20 38                   261336.9181   0.0068  0.030   0.0068 0.50  
2605: 58 21 38   58 20 39                   261336.9181   0.0068  0.030   0.0068 0.50  
2606: 33  7 27   32  7 26                   261387.8905  -0.0128  0.030  -0.0129 0.50  
2607: 33  7 27   32  7 26                   261387.8905  -0.0128  0.030  -0.0129 0.50  
2608: 57 21 36   57 20 37                   261415.5374   0.0067  0.030   0.0067 0.50  
2609: 57 21 37   57 20 38                   261415.5374   0.0067  0.030   0.0067 0.50  
2610: 21  8 14   20  7 13                   261445.8054   0.0552  0.030               
2611: 21  8 13   20  7 14                   261446.3134   0.0447  0.030               
2612: 56 21 35   56 20 36                   261489.8115  -0.0089  0.030  -0.0089 0.50  
2613: 56 21 36   56 20 37                   261489.8115  -0.0089  0.030  -0.0089 0.50  
2614: 58 15 43   57 16 42                   261506.1907  -0.0186  0.030               
2615: 33  7 26   32  7 25                   261543.4724  -0.0076  0.030               
2616: 55 21 34   55 20 35                   261559.9316  -0.0068  0.030  -0.0069 0.50  
2617: 55 21 35   55 20 36                   261559.9316  -0.0068  0.030  -0.0069 0.50  
2618: 33  6 28   32  6 27                   261615.6297  -0.0080  0.030               
2619: 54 21 33   54 20 34                   261626.0495   0.0101  0.030   0.0102 0.50  
2620: 54 21 34   54 20 35                   261626.0495   0.0101  0.030   0.0102 0.50  
2621: 53 21 32   53 20 33                   261688.2602  -0.0141  0.030  -0.0141 0.50  
2622: 53 21 33   53 20 34                   261688.2602  -0.0141  0.030  -0.0141 0.50  
2623: 52 21 31   52 20 32                   261746.7907  -0.0006  0.030  -0.0006 0.50  
2624: 52 21 32   52 20 33                   261746.7907  -0.0006  0.030  -0.0006 0.50  
2625: 51 21 30   51 20 31                   261801.7191  -0.0161  0.030  -0.0161 0.50  
2626: 51 21 31   51 20 32                   261801.7191  -0.0161  0.030  -0.0161 0.50  
2627: 35  4 31   34  5 30                   261809.3374   0.0180  0.030               
2628: 50 21 29   50 20 30                   261853.2515   0.0038  0.030   0.0038 0.50  
2629: 50 21 30   50 20 31                   261853.2515   0.0038  0.030   0.0038 0.50  
2630: 49 21 29   49 20 30                   261901.4803   0.0128  0.030   0.0129 0.50  
2631: 49 21 28   49 20 29                   261901.4803   0.0128  0.030   0.0129 0.50  
2632: 48 21 27   48 20 28                   261946.5104  -0.0197  0.030  -0.0198 0.50  
2633: 48 21 28   48 20 29                   261946.5104  -0.0197  0.030  -0.0198 0.50  
2634: 47 21 27   47 20 28                   261988.5487  -0.0198  0.030  -0.0198 0.50  
2635: 47 21 26   47 20 27                   261988.5487  -0.0198  0.030  -0.0198 0.50  
2636: 46 21 26   46 20 27                   262027.6910  -0.0214  0.030  -0.0215 0.50  
2637: 46 21 25   46 20 26                   262027.6910  -0.0214  0.030  -0.0215 0.50  
2638: 45 21 24   45 20 25                   262064.0702  -0.0186  0.030  -0.0187 0.50  
2639: 45 21 25   45 20 26                   262064.0702  -0.0186  0.030  -0.0187 0.50  
2640: 44 21 23   44 20 24                   262097.8084  -0.0136  0.030  -0.0136 0.50  
2641: 44 21 24   44 20 25                   262097.8084  -0.0136  0.030  -0.0136 0.50  
2642: 43 21 23   43 20 24                   262129.0187  -0.0145  0.030  -0.0145 0.50  
2643: 43 21 22   43 20 23                   262129.0187  -0.0145  0.030  -0.0145 0.50  
2644: 42 21 21   42 20 22                   262157.8515   0.0103  0.030   0.0104 0.50  
2645: 42 21 22   42 20 23                   262157.8515   0.0103  0.030   0.0104 0.50  
2646: 41 21 20   41 20 21                   262184.3677   0.0060  0.030   0.0061 0.50  
2647: 41 21 21   41 20 22                   262184.3677   0.0060  0.030   0.0061 0.50  
2648: 40 21 20   40 20 21                   262208.6911  -0.0168  0.030  -0.0168 0.50  
2649: 40 21 19   40 20 20                   262208.6911  -0.0168  0.030  -0.0168 0.50  
2650: 39 21 18   39 20 19                   262231.0004   0.0098  0.030   0.0098 0.50  
2651: 39 21 19   39 20 20                   262231.0004   0.0098  0.030   0.0098 0.50  
2652: 38 21 17   38 20 18                   262251.2989  -0.0184  0.030  -0.0184 0.50  
2653: 38 21 18   38 20 19                   262251.2989  -0.0184  0.030  -0.0184 0.50  
2654: 43  7 36   42  8 35                   262266.8987   0.0535  0.030               
2655: 37 21 17   37 20 18                   262269.8103   0.0168  0.030   0.0168 0.50  
2656: 37 21 16   37 20 17                   262269.8103   0.0168  0.030   0.0168 0.50  
2657: 36 21 15   36 20 16                   262286.5026  -0.0188  0.030  -0.0189 0.50  
2658: 36 21 16   36 20 17                   262286.5026  -0.0188  0.030  -0.0189 0.50  
2659: 35 21 15   35 20 16                   262301.6094   0.0081  0.030   0.0081 0.50  
2660: 35 21 14   35 20 15                   262301.6094   0.0081  0.030   0.0081 0.50  
2661: 34 21 13   34 20 14                   262315.1288  -0.0013  0.030  -0.0014 0.50  
2662: 34 21 14   34 20 15                   262315.1288  -0.0013  0.030  -0.0014 0.50  
2663: 33 21 13   33 20 14                   262327.1824  -0.0204  0.030  -0.0204 0.50  
2664: 33 21 12   33 20 13                   262327.1824  -0.0204  0.030  -0.0204 0.50  
2665: 32 21 12   32 20 13                   262337.9104  -0.0008  0.030  -0.0009 0.50  
2666: 32 21 11   32 20 12                   262337.9104  -0.0008  0.030  -0.0009 0.50  
2667: 31 21 10   31 20 11                   262347.3518   0.0068  0.030   0.0068 0.50  
2668: 31 21 11   31 20 12                   262347.3518   0.0068  0.030   0.0068 0.50  
2669: 30 21  9   30 20 10                   262355.5722  -0.0186  0.030  -0.0186 0.50  
2670: 30 21 10   30 20 11                   262355.5722  -0.0186  0.030  -0.0186 0.50  
2671: 29 21  8   29 20  9                   262362.7361   0.0031  0.030   0.0031 0.50  
2672: 29 21  9   29 20 10                   262362.7361   0.0031  0.030   0.0031 0.50  
2673: 28 21  8   28 20  9                   262368.8404  -0.0126  0.030  -0.0126 0.50  
2674: 28 21  7   28 20  8                   262368.8404  -0.0126  0.030  -0.0126 0.50  
2675: 27 21  6   27 20  7                   262374.0390   0.0089  0.030   0.0090 0.50  
2676: 27 21  7   27 20  8                   262374.0390   0.0089  0.030   0.0090 0.50  
2677: 26 21  6   26 20  7                   262378.3424   0.0020  0.030   0.0021 0.50  
2678: 26 21  5   26 20  6                   262378.3424   0.0020  0.030   0.0021 0.50  
2679: 25 21  5   25 20  6                   262381.8776   0.0199  0.030   0.0199 0.50  
2680: 25 21  4   25 20  5                   262381.8776   0.0199  0.030   0.0199 0.50  
2681: 24 21  4   24 20  5                   262384.6669   0.0137  0.030   0.0138 0.50  
2682: 24 21  3   24 20  4                   262384.6669   0.0137  0.030   0.0138 0.50  
2683: 23 21  2   23 20  3                   262386.8005   0.0052  0.030   0.0053 0.50  
2684: 23 21  3   23 20  4                   262386.8005   0.0052  0.030   0.0053 0.50  
2685: 22 21  2   22 20  3                   262388.3516   0.0017  0.030   0.0018 0.50  
2686: 22 21  1   22 20  2                   262388.3516   0.0017  0.030   0.0018 0.50  
2687: 21 21  1   21 20  2                   262389.3760  -0.0040  0.030  -0.0040 0.50  
2688: 21 21  0   21 20  1                   262389.3760  -0.0040  0.030  -0.0040 0.50  
2689: 13 13  1   12 12  0                   262591.3700  -0.0295  0.030  -0.0296 0.50  
2690: 13 13  0   12 12  1                   262591.3700  -0.0295  0.030  -0.0296 0.50  
2691: 33  6 27   32  6 26                   262755.7949   0.0409  0.030               
2692: 18 10  9   17  9  8                   263580.8122   0.0087  0.030   0.0088 0.50  
2693: 18 10  8   17  9  9                   263580.8122   0.0087  0.030   0.0088 0.50  
2694: 65 19 46   64 20 45                   263768.7113  -0.0546  0.030               
2695: 34  3 31   33  4 30                   263778.0719  -0.0221  0.030               
2696: 25  4 21   24  3 22                   263821.1686  -0.0417  0.030               
2697: 34  2 32   33  3 31                   263861.0314  -0.0114  0.030               
2698: 26  5 22   25  4 22                   263873.2900   0.0039  0.030               
2699: 23  7 17   22  6 16                   264002.3587  -0.0351  0.030               
2700: 23  7 16   22  6 16                   264005.8878   0.0057  0.030               
2701: 60 16 44   59 17 43                   264033.3097  -0.0754  0.030  -0.0754 0.50  
2702: 60 16 44   59 17 43                   264033.3097  -0.0754  0.030  -0.0754 0.50  
2703: 23  7 17   22  6 17                   264047.5898   0.0209  0.030               
2704: 23  7 16   22  6 17                   264051.0565  -0.0006  0.030               
2705: 34  3 32   33  3 31                   264128.9173  -0.0052  0.030               
2706: 33  4 29   32  4 28                   264130.4302  -0.0086  0.030               
2707: 34  2 32   33  2 31                   264229.4903  -0.0055  0.030               
2708: 33  4 30   32  3 29                   264383.4220   0.0034  0.030               
2709: 34  3 32   33  2 31                   264497.3518  -0.0237  0.030               
2710: 33  5 28   32  5 27                   264724.6689  -0.0052  0.030               
2711: 55 13 42   54 14 41                   264749.3595   0.0244  0.030               
2712: 25  6 20   24  5 19                   264920.0250   0.0075  0.030   0.0075 0.50  
2713: 25  6 20   24  5 19                   264920.0250   0.0075  0.030   0.0075 0.50  
2714: 25  6 19   24  5 19                   265119.5762   0.0117  0.030               
2715: 15 12  4   14 11  3                   265559.7695  -0.0050  0.030  -0.0051 0.50  
2716: 15 12  3   14 11  4                   265559.7695  -0.0050  0.030  -0.0051 0.50  
2717: 29  5 25   28  4 24                   265763.4881   0.0189  0.030               
2718: 35  0 35   34  0 34                   265869.0792  -0.0214  0.030   0.0169 0.11  
2719: 35  1 35   34  1 34                   265869.0792   0.0551  0.030   0.0169 0.11  
2720: 35  1 35   34  0 34                   265869.0792  -0.1770  0.030   0.0169 0.39  
2721: 35  0 35   34  1 34                   265869.0792   0.2107  0.030   0.0169 0.39  
2722: 67 20 47   66 21 46                   266371.2702  -0.0071  0.030               
2723: 20  9 12   19  8 11                   266479.8316  -0.0302  0.030               
2724: 25  6 20   24  5 20                   266509.7858   0.0178  0.030               
2725: 62 17 45   61 18 44                   266585.1189   0.0127  0.030   0.0127 0.50  
2726: 62 17 45   61 18 44                   266585.1189   0.0127  0.030   0.0127 0.50  
2727: 25  6 19   24  5 20                   266709.2900  -0.0249  0.030               
2728: 34  4 31   33  4 30                   266885.2022   0.0016  0.030               
2729: 28  5 23   27  4 23                   266905.8701   0.0036  0.030               
2730: 50 10 40   49 11 39                   266927.8220   0.0164  0.030               
2731: 26  1 25   25  0 25                   267041.6812   0.0010  0.030               
2732: 26  5 21   25  4 22                   267114.4925  -0.0486  0.030               
2733: 26  2 25   25  1 25                   267235.8218  -0.0449  0.030               
2734: 46  8 38   45  9 37                   267240.2806  -0.0142  0.030               
2735: 20  3 17   20  2 18                    26737.0600  -0.0121  0.050               
2736: 34  3 31   33  3 30                   267782.9077   0.0085  0.030               
2737: 22  4 19   22  3 19                    26782.6600  -0.0168  0.050               
2738: 34 27  7   33 27  6                   267953.8278  -0.0336  0.030  -0.0337 0.50  
2739: 34 27  8   33 27  7                   267953.8278  -0.0336  0.030  -0.0337 0.50  
2740: 34 26  9   33 26  8                   267954.4516   0.0630  0.030   0.0630 0.50  
2741: 34 26  8   33 26  7                   267954.4516   0.0630  0.030   0.0630 0.50  
2742: 34 25  9   33 25  8                   267956.2301  -0.0066  0.030  -0.0066 0.50  
2743: 34 25 10   33 25  9                   267956.2301  -0.0066  0.030  -0.0066 0.50  
2744/ 34 30  4   33 30  3                   267958.7581  -0.1142  0.030  -0.1142 0.50  
2745: 34 30  5   33 30  4                   267958.7581  -0.1142  0.030  -0.1142 0.50  
2746/ 34 31  3   33 31  2                   267962.5149   0.1147  0.030   0.1148 0.50  
2747: 34 31  4   33 31  3                   267962.5149   0.1147  0.030   0.1148 0.50  
2748: 34 23 11   33 23 10                   267964.6577   0.0176  0.030   0.0176 0.50  
2749: 34 23 12   33 23 11                   267964.6577   0.0176  0.030   0.0176 0.50  
2750: 34 22 12   33 22 11                   267971.6880   0.0114  0.030   0.0057 0.47  
2751: 34 22 13   33 22 12                   267971.6880   0.0114  0.030   0.0057 0.47  
2752: 34 33  2   33 33  1                   267971.6880  -0.0997  0.030   0.0057 0.03  
2753: 34 33  1   33 33  0                   267971.6880  -0.0997  0.030   0.0057 0.03  
2754: 34 21 14   33 21 13                   267981.0092  -0.0135  0.030  -0.0136 0.50  
2755: 34 21 13   33 21 12                   267981.0092  -0.0135  0.030  -0.0136 0.50  
2756: 34 20 15   33 20 14                   267993.0988   0.0033  0.030   0.0034 0.50  
2757: 34 20 14   33 20 13                   267993.0988   0.0033  0.030   0.0034 0.50  
2758: 34 19 16   33 19 15                   268008.4315   0.0062  0.030   0.0063 0.50  
2759: 34 19 15   33 19 14                   268008.4315   0.0062  0.030   0.0063 0.50  
2760: 34 18 16   33 18 15                   268027.6908  -0.0057  0.030  -0.0058 0.50  
2761: 34 18 17   33 18 16                   268027.6908  -0.0057  0.030  -0.0058 0.50  
2762: 34 17 17   33 17 16                   268051.8198   0.0149  0.030   0.0150 0.50  
2763: 34 17 18   33 17 17                   268051.8198   0.0149  0.030   0.0150 0.50  
2764: 34 16 19   33 16 18                   268081.9593   0.0191  0.030   0.0191 0.50  
2765: 34 16 18   33 16 17                   268081.9593   0.0191  0.030   0.0191 0.50  
2766: 34 15 20   33 15 19                   268119.7190   0.0046  0.030   0.0046 0.50  
2767: 34 15 19   33 15 18                   268119.7190   0.0046  0.030   0.0046 0.50  
2768: 34 14 21   33 14 20                   268167.3485  -0.0083  0.030  -0.0083 0.50  
2769: 34 14 20   33 14 19                   268167.3485  -0.0083  0.030  -0.0083 0.50  
2770: 34 13 22   33 13 21                   268228.0301   0.0010  0.030   0.0011 0.25  
2771: 34 13 21   33 13 20                   268228.0301   0.0010  0.030   0.0011 0.25  
2772: 34 13 22   33 13 21                   268228.0301   0.0010  0.030   0.0011 0.25  
2773: 34 13 21   33 13 20                   268228.0301   0.0010  0.030   0.0011 0.25  
2774: 34 12 22   33 12 21                   268306.3619   0.0107  0.030   0.0108 0.25  
2775: 34 12 23   33 12 22                   268306.3619   0.0108  0.030   0.0108 0.25  
2776: 34 12 22   33 12 21                   268306.3619   0.0107  0.030   0.0108 0.25  
2777: 34 12 23   33 12 22                   268306.3619   0.0108  0.030   0.0108 0.25  
2778: 93 22 71   93 21 72                   268390.9068   0.0799  0.030   0.0780 0.50  
2779: 93 22 72   93 21 73                   268390.9068   0.0759  0.030   0.0780 0.50  
2780: 34 11 23   33 11 22                   268409.3464   0.0154  0.030   0.0166 0.50  
2781: 34 11 24   33 11 23                   268409.3464   0.0177  0.030   0.0166 0.50  
2782: 17 11  6   16 10  7                   268517.1796  -0.0046  0.030  -0.0046 0.50  
2783: 17 11  7   16 10  6                   268517.1796  -0.0046  0.030  -0.0046 0.50  
2784: 34 10 24   33 10 23                   268548.1004  -0.0440  0.030               
2785: 52 11 41   51 12 40                   268652.1923  -0.0158  0.030               
2786: 34  9 26   33  9 25                   268741.0090   0.0037  0.030               
2787: 34  9 25   33  9 24                   268742.3005   0.0053  0.030               
2788: 35  1 34   34  2 33                   268744.8485   0.0080  0.030               
2789: 35  2 34   34  2 33                   268753.2571   0.0226  0.030               
2790: 35  1 34   34  1 33                   268756.9401  -0.0011  0.030               
2791: 35  2 34   34  1 33                   268765.3226  -0.0126  0.030               
2792: 29  4 25   28  3 25                   268776.3708  -0.0111  0.030               
2793: 34  5 30   33  5 29                   268859.3438  -0.0083  0.030               
2794: 69 21 48   68 22 47                   268972.6481   0.0173  0.030               
2795: 34  8 27   33  8 26                   269015.4994   0.0062  0.030   0.0063 0.50  
2796: 34  8 27   33  8 26                   269015.4994   0.0062  0.030   0.0063 0.50  
2797: 34  8 26   33  8 25                   269035.6501  -0.0108  0.030               
2798: 64 18 46   63 19 45                   269152.5704  -0.0100  0.030               
2799: 22  8 15   21  7 14                   269270.3314   0.0001  0.030               
2800: 22  8 14   21  7 15                   269271.3665   0.0017  0.030   0.0115 0.82  
2801: 22  8 15   21  7 15                   269271.3665   0.0566  0.030   0.0115 0.18  
2802: 34  7 28   33  7 27                   269368.8712  -0.0176  0.030  -0.0177 0.50  
2803: 34  7 28   33  7 27                   269368.8712  -0.0176  0.030  -0.0177 0.50  
2804: 27  4 24   26  3 24                   269484.0674  -0.0086  0.030               
2805: 38  5 33   37  6 32                   269526.5554   0.0608  0.030   0.0609 0.50  
2806: 38  5 33   37  6 32                   269526.5554   0.0608  0.030   0.0609 0.50  
2807: 34  6 29   33  6 28                   269549.1207  -0.0056  0.030               
2808: 59 15 44   58 16 43                   269587.7413   0.0060  0.030               
2809: 34  7 27   33  7 26                   269590.8071  -0.0047  0.030               
2810: 28  3 25   27  2 25                   269600.3476  -0.0034  0.030               
2811: 88 22 66   88 21 67                   269821.8386  -0.0185  0.030  -0.0188 0.50  
2812: 88 22 67   88 21 68                   269821.8386  -0.0190  0.030  -0.0188 0.50  
2813: 87 22 65   87 21 66                   270077.6090  -0.0297  0.030  -0.0299 0.50  
2814: 87 22 66   87 21 67                   270077.6090  -0.0300  0.030  -0.0299 0.50  
2815: 86 22 64   86 21 65                   270323.9497  -0.0098  0.030  -0.0100 0.50  
2816: 86 22 65   86 21 66                   270323.9497  -0.0100  0.030  -0.0100 0.50  
2817: 14 13  1   13 12  2                   270476.2898  -0.0047  0.030  -0.0048 0.50  
2818: 14 13  2   13 12  1                   270476.2898  -0.0047  0.030  -0.0048 0.50  
2819: 30  5 26   29  4 25                   270533.6279  -0.0035  0.030               
2820: 85 22 63   85 21 64                   270561.0463  -0.0467  0.030  -0.0468 0.50  
2821: 85 22 64   85 21 65                   270561.0463  -0.0468  0.030  -0.0468 0.50  
2822: 27  2 25   26  1 25                   270697.5314   0.0072  0.030               
2823: 54 12 42   53 13 41                   270708.0589  -0.0795  0.030               
2824: 84 22 63   84 21 64                   270789.2869  -0.0175  0.030  -0.0175 0.50  
2825: 84 22 62   84 21 63                   270789.2869  -0.0174  0.030  -0.0175 0.50  
2826: 34  4 31   33  3 30                   270890.0084   0.0027  0.030               
2827: 34  6 28   33  6 27                   271009.8274  -0.0009  0.030               
2828/ 81 22 60   81 21 61                   271422.8297  -0.1136  0.030  -0.1137 0.50  
2829: 81 22 59   81 21 60                   271422.8297  -0.1136  0.030  -0.1137 0.50  
2830: 19 10  9   18  9 10                   271451.3882   0.0034  0.030   0.0035 0.50  
2831: 19 10 10   18  9  9                   271451.3882   0.0034  0.030   0.0035 0.50  
2832: 35  2 33   34  3 32                   271473.4131  -0.0098  0.030               
2833: 80 22 59   80 21 60                   271617.9702   0.0019  0.030   0.0020 0.50  
2834: 80 22 58   80 21 59                   271617.9702   0.0020  0.030   0.0020 0.50  
2835: 35  3 33   34  3 32                   271667.3148   0.0383  0.030               
2836: 24  7 18   23  6 17                   271728.3515  -0.0113  0.030               
2837: 66 19 47   65 20 46                   271729.3131   0.0784  0.030               
2838: 24  7 17   23  6 17                   271734.6008  -0.0591  0.030               
2839: 35  2 33   34  2 32                   271741.3698   0.0671  0.030               
2840: 34  4 30   33  4 29                   271752.6198  -0.0010  0.030               
2841: 24  7 18   23  6 18                   271804.3274  -0.0096  0.030               
2842: 79 22 58   79 21 59                   271805.3243   0.0368  0.030   0.0369 0.50  
2843: 79 22 57   79 21 58                   271805.3243   0.0369  0.030   0.0369 0.50  
2844: 24  7 17   23  6 18                   271810.6320  -0.0022  0.030               
2845: 41  6 35   40  7 34                   271906.4016  -0.0007  0.030               
2846: 35  3 33   34  2 32                   271935.1512  -0.0049  0.030               
2847: 36  4 32   35  5 31                   271983.7083   0.0040  0.030               
2848: 78 22 56   78 21 57                   271985.1128  -0.0119  0.030  -0.0120 0.50  
2849: 78 22 57   78 21 58                   271985.1128  -0.0119  0.030  -0.0120 0.50  
2850: 26  6 21   25  5 20                   272011.0076   0.0037  0.030   0.0038 0.50  
2851: 26  6 21   25  5 20                   272011.0076   0.0037  0.030   0.0038 0.50  
2852: 61 16 45   60 17 44                   272080.4709  -0.0051  0.030  -0.0052 0.50  
2853: 61 16 45   60 17 44                   272080.4709  -0.0051  0.030  -0.0052 0.50  
2854: 35  3 32   34  4 31                   272088.7085  -0.0025  0.030               
2855: 77 22 56   77 21 57                   272157.6924  -0.0057  0.030  -0.0058 0.50  
2856: 77 22 55   77 21 56                   272157.6924  -0.0057  0.030  -0.0058 0.50  
2857: 27  5 23   26  4 23                   272396.5302  -0.0028  0.030               
2858: 75 22 53   75 21 54                   272481.8906  -0.0069  0.030  -0.0069 0.50  
2859: 75 22 54   75 21 55                   272481.8906  -0.0069  0.030  -0.0069 0.50  
2860: 74 22 52   74 21 53                   272633.9388   0.0062  0.030   0.0062 0.50  
2861: 74 22 53   74 21 54                   272633.9388   0.0062  0.030   0.0062 0.50  
2862: 71 10 62   71  9 62                    27266.2700  -0.0645  0.050               
2863: 27  3 25   26  2 25                   272684.6796   0.0170  0.030               
2864: 73 22 51   73 21 52                   272779.5300   0.0076  0.030   0.0077 0.50  
2865: 73 22 52   73 21 53                   272779.5300   0.0076  0.030   0.0077 0.50  
2866: 34  5 29   33  5 28                   272886.2464   0.0004  0.030               
2867: 72 22 50   72 21 51                   272918.8107  -0.0485  0.030  -0.0485 0.50  
2868: 72 22 51   72 21 52                   272918.8107  -0.0485  0.030  -0.0485 0.50  
2869: 56 13 43   55 14 42                   272937.3487   0.0021  0.030               
2870: 71 22 49   71 21 50                   273052.1585   0.0271  0.030   0.0272 0.50  
2871: 71 22 50   71 21 51                   273052.1585   0.0271  0.030   0.0272 0.50  
2872: 70 22 49   70 21 50                   273179.4845  -0.0377  0.030  -0.0378 0.50  
2873: 70 22 48   70 21 49                   273179.4845  -0.0377  0.030  -0.0378 0.50  
2874: 44  7 37   43  8 36                   273218.7117  -0.0089  0.030               
2875: 69 22 48   69 21 49                   273301.2091  -0.0024  0.030  -0.0025 0.50  
2876: 69 22 47   69 21 48                   273301.2091  -0.0024  0.030  -0.0025 0.50  
2877: 36  0 36   35  0 35                   273405.1711  -0.0389  0.030  -0.0132 0.11  
2878: 36  1 36   35  1 35                   273405.1711   0.0125  0.030  -0.0132 0.11  
2879: 36  1 36   35  0 35                   273405.1711  -0.1430  0.030  -0.0132 0.39  
2880: 36  0 36   35  1 35                   273405.1711   0.1167  0.030  -0.0132 0.39  
2881: 16 12  5   15 11  4                   273441.9615  -0.0207  0.030  -0.0207 0.50  
2882: 16 12  4   15 11  5                   273441.9615  -0.0207  0.030  -0.0207 0.50  
2883: 67 22 45   67 21 46                   273528.1728  -0.0109  0.030  -0.0110 0.50  
2884: 67 22 46   67 21 47                   273528.1728  -0.0109  0.030  -0.0110 0.50  
2885: 66 22 45   66 21 46                   273633.7527  -0.0536  0.030  -0.0536 0.50  
2886: 66 22 44   66 21 45                   273633.7527  -0.0536  0.030  -0.0536 0.50  
2887: 65 22 43   65 21 44                   273734.4094   0.0025  0.030   0.0025 0.50  
2888: 65 22 44   65 21 45                   273734.4094   0.0025  0.030   0.0025 0.50  
2889: 29  5 24   28  4 24                   273770.6995   0.0065  0.030               
2890: 64 22 43   64 21 44                   273830.1485   0.0021  0.030   0.0022 0.50  
2891: 64 22 42   64 21 43                   273830.1485   0.0021  0.030   0.0022 0.50  
2892: 63 22 42   63 21 43                   273921.1520  -0.0303  0.030  -0.0303 0.50  
2893: 63 22 41   63 21 42                   273921.1520  -0.0303  0.030  -0.0303 0.50  
2894: 62 22 41   62 21 42                   274007.6597  -0.0093  0.030  -0.0094 0.50  
2895: 62 22 40   62 21 41                   274007.6597  -0.0093  0.030  -0.0094 0.50  
2896: 61 22 39   61 21 40                   274089.7523  -0.0053  0.030  -0.0054 0.50  
2897: 61 22 40   61 21 41                   274089.7523  -0.0053  0.030  -0.0054 0.50  
2898: 60 22 38   60 21 39                   274167.5922  -0.0040  0.030  -0.0040 0.50  
2899: 60 22 39   60 21 40                   274167.5922  -0.0040  0.030  -0.0040 0.50  
2900: 59 22 37   59 21 38                   274241.3376   0.0079  0.030   0.0079 0.50  
2901: 59 22 38   59 21 39                   274241.3376   0.0079  0.030   0.0079 0.50  
2902: 26  6 21   25  5 21                   274306.4512  -0.0070  0.030               
2903: 68 20 48   67 21 47                   274309.9521  -0.0714  0.030               
2904: 58 22 37   58 21 38                   274311.0441  -0.0561  0.030  -0.0561 0.50  
2905: 58 22 36   58 21 37                   274311.0441  -0.0561  0.030  -0.0561 0.50  
2906: 21  9 13   20  8 12                   274332.5295   0.0041  0.030               
2907: 57 22 36   57 21 37                   274377.0300  -0.0170  0.030  -0.0171 0.50  
2908: 57 22 35   57 21 36                   274377.0300  -0.0170  0.030  -0.0171 0.50  
2909: 56 22 35   56 21 36                   274439.3113   0.0046  0.030   0.0046 0.50  
2910: 56 22 34   56 21 35                   274439.3113   0.0046  0.030   0.0046 0.50  
2911: 35  4 32   34  4 31                   274476.0318  -0.0011  0.030               
2912: 55 22 34   55 21 35                   274497.9932  -0.0196  0.030  -0.0196 0.50  
2913: 55 22 33   55 21 34                   274497.9932  -0.0196  0.030  -0.0196 0.50  
2914: 54 22 32   54 21 33                   274553.3480   0.0515  0.030   0.0515 0.50  
2915: 54 22 33   54 21 34                   274553.3480   0.0515  0.030   0.0515 0.50  
2916: 63 17 46   62 18 45                   274602.0080   0.0148  0.030   0.0149 0.50  
2917: 63 17 46   62 18 45                   274602.0080   0.0148  0.030   0.0149 0.50  
2918: 53 22 31   53 21 32                   274605.2787  -0.0074  0.030  -0.0074 0.50  
2919: 53 22 32   53 21 33                   274605.2787  -0.0074  0.030  -0.0074 0.50  
2920: 26  6 20   25  5 21                   274619.0815  -0.0164  0.030               
2921: 52 22 30   52 21 31                   274654.1014  -0.0062  0.030  -0.0062 0.50  
2922: 52 22 31   52 21 32                   274654.1014  -0.0062  0.030  -0.0062 0.50  
2923: 51 22 30   51 21 31                   274699.8900   0.0057  0.030   0.0057 0.50  
2924: 51 22 29   51 21 30                   274699.8900   0.0057  0.030   0.0057 0.50  
2925: 50 22 29   50 21 30                   274742.7210  -0.0159  0.030  -0.0160 0.50  
2926: 50 22 28   50 21 29                   274742.7210  -0.0159  0.030  -0.0160 0.50  
2927: 49 22 28   49 21 29                   274782.7866   0.0025  0.030   0.0026 0.50  
2928: 49 22 27   49 21 28                   274782.7866   0.0025  0.030   0.0026 0.50  
2929: 48 22 27   48 21 28                   274820.1410  -0.0004  0.030  -0.0004 0.50  
2930: 48 22 26   48 21 27                   274820.1410  -0.0004  0.030  -0.0004 0.50  
2931: 47 22 25   47 21 26                   274854.9121  -0.0106  0.030  -0.0106 0.50  
2932: 47 22 26   47 21 27                   274854.9121  -0.0106  0.030  -0.0106 0.50  
2933: 46 22 25   46 21 26                   274887.2485   0.0094  0.030   0.0094 0.50  
2934: 46 22 24   46 21 25                   274887.2485   0.0094  0.030   0.0094 0.50  
2935: 45 22 23   45 21 24                   274917.1922  -0.0072  0.030  -0.0072 0.50  
2936: 45 22 24   45 21 25                   274917.1922  -0.0072  0.030  -0.0072 0.50  
2937: 49  9 40   48 10 39                   274940.7310  -0.0361  0.030               
2938: 44 22 22   44 21 23                   274944.8811  -0.0291  0.030  -0.0291 0.50  
2939: 44 22 23   44 21 24                   274944.8811  -0.0291  0.030  -0.0291 0.50  
2940: 43 22 22   43 21 23                   274970.4713  -0.0043  0.030  -0.0044 0.50  
2941: 43 22 21   43 21 22                   274970.4713  -0.0043  0.030  -0.0044 0.50  
2942: 42 22 20   42 21 21                   274994.0008   0.0030  0.030   0.0030 0.50  
2943: 42 22 21   42 21 22                   274994.0008   0.0030  0.030   0.0030 0.50  
2944:  8  2  6    8  1  8                    27501.2900  -0.0536  0.050               
2945: 41 22 20   41 21 21                   275015.5607  -0.0154  0.030  -0.0154 0.50  
2946: 41 22 19   41 21 20                   275015.5607  -0.0154  0.030  -0.0154 0.50  
2947: 40 22 19   40 21 20                   275035.3131   0.0050  0.030   0.0050 0.50  
2948: 40 22 18   40 21 19                   275035.3131   0.0050  0.030   0.0050 0.50  
2949: 39 22 18   39 21 19                   275053.2702  -0.0187  0.030  -0.0187 0.50  
2950: 39 22 17   39 21 18                   275053.2702  -0.0187  0.030  -0.0187 0.50  
2951: 38 22 17   38 21 18                   275069.6388   0.0274  0.030   0.0274 0.50  
2952: 38 22 16   38 21 17                   275069.6388   0.0274  0.030   0.0274 0.50  
2953: 37 22 16   37 21 17                   275084.3686   0.0023  0.030   0.0024 0.50  
2954: 37 22 15   37 21 16                   275084.3686   0.0023  0.030   0.0024 0.50  
2955: 36 22 15   36 21 16                   275097.6198  -0.0220  0.030  -0.0221 0.50  
2956: 36 22 14   36 21 15                   275097.6198  -0.0220  0.030  -0.0221 0.50  
2957: 35 22 14   35 21 15                   275109.5386   0.0141  0.030   0.0141 0.50  
2958: 35 22 13   35 21 14                   275109.5386   0.0141  0.030   0.0141 0.50  
2959: 34 22 13   34 21 14                   275120.1078   0.0098  0.030   0.0098 0.50  
2960: 34 22 12   34 21 13                   275120.1078   0.0098  0.030   0.0098 0.50  
2961: 33 22 12   33 21 13                   275129.4272  -0.0169  0.030  -0.0170 0.50  
2962: 33 22 11   33 21 12                   275129.4272  -0.0169  0.030  -0.0170 0.50  
2963: 32 22 10   32 21 11                   275137.6420  -0.0005  0.030  -0.0005 0.50  
2964: 32 22 11   32 21 12                   275137.6420  -0.0005  0.030  -0.0005 0.50  
2965: 31 22 10   31 21 11                   275144.7629  -0.0074  0.030  -0.0074 0.50  
2966: 31 22  9   31 21 10                   275144.7629  -0.0074  0.030  -0.0074 0.50  
2967: 30 22  9   30 21 10                   275150.9208   0.0182  0.030   0.0182 0.50  
2968: 30 22  8   30 21  9                   275150.9208   0.0182  0.030   0.0182 0.50  
2969: 29 22  7   29 21  8                   275156.1200   0.0078  0.030   0.0079 0.50  
2970: 29 22  8   29 21  9                   275156.1200   0.0078  0.030   0.0079 0.50  
2971: 28 22  6   28 21  7                   275160.4705   0.0009  0.030   0.0010 0.50  
2972: 28 22  7   28 21  8                   275160.4705   0.0009  0.030   0.0010 0.50  
2973: 27 22  6   27 21  7                   275164.0374  -0.0056  0.030  -0.0057 0.50  
2974: 27 22  5   27 21  6                   275164.0374  -0.0056  0.030  -0.0057 0.50  
2975: 26 22  4   26 21  5                   275166.8821  -0.0167  0.030  -0.0167 0.50  
2976: 26 22  5   26 21  6                   275166.8821  -0.0167  0.030  -0.0167 0.50  
2977: 25 22  4   25 21  5                   275169.0901  -0.0105  0.030  -0.0105 0.50  
2978: 25 22  3   25 21  4                   275169.0901  -0.0105  0.030  -0.0105 0.50  
2979: 24 22  2   24 21  3                   275170.6828  -0.0271  0.030  -0.0271 0.50  
2980: 24 22  3   24 21  4                   275170.6828  -0.0271  0.030  -0.0271 0.50  
2981: 23 22  2   23 21  3                   275171.7839  -0.0021  0.030  -0.0021 0.50  
2982: 23 22  1   23 21  2                   275171.7839  -0.0021  0.030  -0.0021 0.50  
2983: 22 22  1   22 21  2                   275172.4553   0.0694  0.030   0.0694 0.50  
2984: 22 22  0   22 21  1                   275172.4553   0.0694  0.030   0.0694 0.50  
2985: 35  3 32   34  3 31                   275195.8321   0.0145  0.030               
2986: 31  5 27   30  4 26                   275213.6079  -0.0108  0.030               
2987/ 58 14 44   57 15 43                   275273.3428  -0.1192  0.030               
2988: 51 10 41   50 11 40                   275483.2634   0.0052  0.030               
2989: 35 27  9   34 27  8                   275817.0639   0.0748  0.030  -0.0244 0.27  
2990: 35 27  8   34 27  7                   275817.0639   0.0748  0.030  -0.0244 0.27  
2991: 35 28  8   34 28  7                   275817.0639  -0.1424  0.030  -0.0244 0.23  
2992: 35 28  7   34 28  6                   275817.0639  -0.1424  0.030  -0.0244 0.23  
2993: 35 26 10   34 26  9                   275818.0811   0.0451  0.030   0.0452 0.50  
2994: 35 26  9   34 26  8                   275818.0811   0.0451  0.030   0.0452 0.50  
2995: 35 29  6   34 29  5                   275818.5704   0.0141  0.030   0.0141 0.50  
2996: 35 29  7   34 29  6                   275818.5704   0.0141  0.030   0.0141 0.50  
2997: 35 25 10   34 25  9                   275820.5925   0.0872  0.030   0.0872 0.50  
2998: 35 25 11   34 25 10                   275820.5925   0.0872  0.030   0.0872 0.50  
2999: 35 24 12   34 24 11                   275824.5812  -0.0079  0.030   0.0689 0.39  
3000: 35 24 11   34 24 10                   275824.5812  -0.0079  0.030   0.0689 0.39  
3001: 35 31  5   34 31  4                   275824.5812   0.3490  0.030   0.0689 0.11  
3002: 35 31  4   34 31  3                   275824.5812   0.3490  0.030   0.0689 0.11  
3003: 35 32  3   34 32  2                   275828.3921   0.0047  0.030   0.0048 0.50  
3004: 35 32  4   34 32  3                   275828.3921   0.0047  0.030   0.0048 0.50  
3005: 35 23 12   34 23 11                   275830.5103  -0.0123  0.030  -0.0123 0.50  
3006: 35 23 13   34 23 12                   275830.5103  -0.0123  0.030  -0.0123 0.50  
3007: 35 33  3   34 33  2                   275833.3272  -0.0006  0.030  -0.0006 0.50  
3008: 35 33  2   34 33  1                   275833.3272  -0.0006  0.030  -0.0006 0.50  
3009: 35 22 13   34 22 12                   275838.6002   0.0047  0.030  -0.0132 0.48  
3010: 35 22 14   34 22 13                   275838.6002   0.0047  0.030  -0.0132 0.48  
3011: 35 34  2   34 34  1                   275838.6002  -0.3965  0.030  -0.0132 0.02  
3012: 35 34  1   34 34  0                   275838.6002  -0.3965  0.030  -0.0132 0.02  
3013: 35 21 14   34 21 13                   275849.1626  -0.0063  0.030  -0.0064 0.50  
3014: 35 21 15   34 21 14                   275849.1626  -0.0063  0.030  -0.0064 0.50  
3015: 35 20 15   34 20 14                   275862.7091   0.0112  0.030   0.0112 0.50  
3016: 35 20 16   34 20 15                   275862.7091   0.0112  0.030   0.0112 0.50  
3017: 35 19 17   34 19 16                   275879.7492  -0.0120  0.030  -0.0120 0.50  
3018: 35 19 16   34 19 15                   275879.7492  -0.0120  0.030  -0.0120 0.50  
3019: 35 18 17   34 18 16                   275901.1277   0.0215  0.030   0.0215 0.50  
3020: 35 18 18   34 18 17                   275901.1277   0.0215  0.030   0.0215 0.50  
3021: 35 17 18   34 17 17                   275927.7072  -0.0030  0.030  -0.0031 0.50  
3022: 35 17 19   34 17 18                   275927.7072  -0.0030  0.030  -0.0031 0.50  
3023: 35 16 19   34 16 18                   275960.8601  -0.0138  0.030  -0.0139 0.50  
3024: 35 16 20   34 16 19                   275960.8601  -0.0138  0.030  -0.0139 0.50  
3025: 35 15 20   34 15 19                   276002.3504  -0.0090  0.030  -0.0091 0.50  
3026: 35 15 21   34 15 20                   276002.3504  -0.0090  0.030  -0.0091 0.50  
3027: 35 14 22   34 14 21                   276054.6301   0.0237  0.030   0.0237 0.50  
3028: 35 14 21   34 14 20                   276054.6301   0.0237  0.030   0.0237 0.50  
3029: 35 13 22   34 13 21                   276121.0889   0.0095  0.030   0.0096 0.25  
3030: 35 13 23   34 13 22                   276121.0889   0.0095  0.030   0.0096 0.25  
3031: 35 13 22   34 13 21                   276121.0889   0.0095  0.030   0.0096 0.25  
3032: 35 13 23   34 13 22                   276121.0889   0.0095  0.030   0.0096 0.25  
3033: 35 12 23   34 12 22                   276206.8527   0.0013  0.030   0.0014 0.25  
3034: 35 12 24   34 12 23                   276206.8527   0.0014  0.030   0.0014 0.25  
3035: 35 12 23   34 12 22                   276206.8527   0.0013  0.030   0.0014 0.25  
3036: 35 12 24   34 12 23                   276206.8527   0.0014  0.030   0.0014 0.25  
3037: 36  1 35   35  2 34                   276280.9387   0.0176  0.030               
3038: 36  2 35   35  2 34                   276286.7304   0.0000  0.030               
3039: 36  1 35   35  1 34                   276289.3093  -0.0057  0.030               
3040: 36  2 35   35  1 34                   276295.1099  -0.0144  0.030               
3041: 35 11 24   34 11 23                   276319.6471   0.0056  0.030   0.0078 0.50  
3042: 35 11 25   34 11 24                   276319.6471   0.0099  0.030   0.0078 0.50  
3043: 18 11  7   17 10  8                   276394.2388   0.0019  0.030   0.0019 0.50  
3044: 18 11  8   17 10  7                   276394.2388   0.0019  0.030   0.0019 0.50  
3045: 35 10 25   34 10 24                   276471.7879  -0.0467  0.030               
3046: 26  4 22   25  3 23                   276502.0075   0.0527  0.030               
3047: 35  5 31   34  5 30                   276605.2406  -0.0087  0.030               
3048: 35  9 27   34  9 26                   276683.4106   0.0386  0.030               
3049: 35  9 26   34  9 25                   276685.4708   0.0015  0.030               
3050: 27  5 22   26  4 23                   276873.8961   0.0276  0.030               
3051: 35  8 28   34  8 27                   276982.6882   0.0133  0.030   0.0133 0.50  
3052: 35  8 28   34  8 27                   276982.6882   0.0133  0.030   0.0133 0.50  
3053: 35  8 27   34  8 26                   277013.2793   0.0004  0.030               
3054: 53 11 42   52 12 41                   277032.7502   0.0011  0.030               
3055: 23  8 16   22  7 15                   277083.3212   0.0124  0.030               
3056: 23  8 16   22  7 16                   277085.1907   0.0048  0.030  -0.0876 0.18  
3057: 23  8 15   22  7 16                   277085.1907  -0.1079  0.030  -0.0876 0.82  
3058: 47  8 39   46  9 38                   277086.8498   0.0006  0.030               
3059: 65 18 47   64 19 46                   277142.4766   0.0366  0.030               
3060: 35  7 29   34  7 28                   277349.9317  -0.0063  0.030  -0.0064 0.50  
3061: 35  7 29   34  7 28                   277349.9317  -0.0063  0.030  -0.0064 0.50  
3062: 35  6 30   34  6 29                   277466.2122  -0.0017  0.030               
3063: 27  1 26   26  0 26                   277534.9896  -0.0184  0.030               
3064: 35  4 32   34  3 31                   277583.1408   0.0013  0.030               
3065: 35  7 28   34  7 27                   277661.3906   0.0098  0.030               
3066: 27  2 26   26  1 26                   277673.6865  -0.0079  0.030               
3067: 60 15 45   59 16 44                   277680.8020  -0.0267  0.030               
3068: 15 13  3   14 12  2                   278360.2913  -0.0196  0.030  -0.0196 0.50  
3069: 15 13  2   14 12  3                   278360.2913  -0.0196  0.030  -0.0196 0.50  
3070: 30  4 26   29  3 26                   278887.3702  -0.0197  0.030               
3071: 27  6 22   26  5 21                   278894.5175   0.0163  0.030   0.0163 0.50  
3072: 27  6 22   26  5 21                   278894.5175   0.0163  0.030   0.0163 0.50  
3073: 39  6 34   39  5 34                    27906.2600  -0.0058  0.050               
3074: 36  2 34   35  3 33                   279062.0961   0.0013  0.030               
3075: 36  3 34   35  3 33                   279201.7776  -0.0052  0.030               
3076: 28  4 25   27  3 25                   279236.7983  -0.0072  0.030               
3077: 36  2 34   35  2 33                   279255.9325  -0.0157  0.030               
3078: 35  6 29   34  6 28                   279296.4192  -0.0091  0.030               
3079: 35  4 31   34  4 30                   279299.3539  -0.0118  0.030               
3080: 20 10 11   19  9 10                   279318.2482   0.0035  0.030   0.0035 0.50  
3081: 20 10 10   19  9 11                   279318.2482   0.0034  0.030   0.0035 0.50  
3082: 27  6 21   26  5 21                   279374.2090  -0.0076  0.030               
3083: 36  3 34   35  2 33                   279395.6416   0.0051  0.030               
3084: 25  7 19   24  6 18                   279419.7812  -0.0040  0.030               
3085: 25  7 19   24  6 19                   279544.3808   0.0112  0.030               
3086: 25  7 18   24  6 19                   279555.4214  -0.0173  0.030               
3087: 63  9 55   63  8 55                    27957.2700  -0.0053  0.050               
3088: 67 19 48   66 20 47                   279694.4977   0.0071  0.030               
3089: 32  5 28   31  4 27                   279855.6212   0.0021  0.030               
3090: 62 16 46   61 17 45                   280136.9891   0.0105  0.030   0.0105 0.50  
3091: 62 16 46   61 17 45                   280136.9891   0.0105  0.030   0.0105 0.50  
3092: 36  3 33   35  4 32                   280233.4902  -0.0097  0.030               
3093: 30  5 25   29  4 25                   280907.3475   0.0018  0.030               
3094: 37  0 37   36  0 36                   280939.7408  -0.0369  0.030  -0.0197 0.11  
3095: 37  1 37   36  1 36                   280939.7408  -0.0024  0.030  -0.0197 0.11  
3096: 37  1 37   36  0 36                   280939.7408  -0.1065  0.030  -0.0197 0.39  
3097: 37  0 37   36  1 36                   280939.7408   0.0672  0.030  -0.0197 0.39  
3098: 29  3 26   28  2 26                   280974.2986  -0.0104  0.030               
3099: 35  5 30   34  5 29                   280982.7591  -0.0072  0.030               
3100: 39  5 34   38  6 33                   281011.9521  -0.0080  0.030  -0.0080 0.50  
3101: 39  5 34   38  6 33                   281011.9521  -0.0080  0.030  -0.0080 0.50  
3102: 28  5 24   27  4 24                   281061.4600  -0.0042  0.030               
3103: 57 13 44   56 14 43                   281144.3070  -0.0154  0.030               
3104: 17 12  5   16 11  6                   281322.7187  -0.0084  0.030  -0.0085 0.50  
3105: 17 12  6   16 11  5                   281322.7187  -0.0084  0.030  -0.0085 0.50  
3106: 28  2 26   27  1 26                   281515.5381   0.0428  0.030               
3107: 37  4 33   36  5 32                   281865.9485   0.0043  0.030               
3108: 36  4 33   35  4 32                   282052.0003   0.0039  0.030               
3109: 27  6 22   26  5 22                   282135.7474  -0.0088  0.030               
3110: 22  9 14   21  8 13                   282178.4921  -0.0018  0.030               
3111: 69 20 49   68 21 48                   282252.4912  -0.0566  0.030               
3112: 27  6 21   26  5 22                   282615.4602  -0.0115  0.030               
3113: 36  3 33   35  3 32                   282620.8197  -0.0021  0.030               
3114: 64 17 47   63 18 46                   282626.5780   0.0334  0.030   0.0335 0.50  
3115: 64 17 47   63 18 46                   282626.5780   0.0334  0.030   0.0335 0.50  
3116: 28  3 26   27  2 26                   283030.0279  -0.0083  0.030               
3117: 14 14  1   13 13  0                   283274.4691   0.0073  0.030   0.0074 0.50  
3118: 14 14  0   13 13  1                   283274.4691   0.0073  0.030   0.0074 0.50  
3119: 88 23 65   88 22 66                   283447.6526  -0.0182  0.030  -0.0183 0.50  
3120: 88 23 66   88 22 67                   283447.6526  -0.0183  0.030  -0.0183 0.50  
3121: 10  2  9   10  1 10                    28364.7000  -0.0345  0.050               
3122: 87 23 64   87 22 65                   283664.1799  -0.0133  0.030  -0.0134 0.50  
3123: 87 23 65   87 22 66                   283664.1799  -0.0133  0.030  -0.0134 0.50  
3124: 36 28  9   35 28  8                   283678.4102   0.1167  0.030  -0.0195 0.23  
3125: 36 28  8   35 28  7                   283678.4102   0.1167  0.030  -0.0195 0.23  
3126: 36 27 10   35 27  9                   283678.4102  -0.1358  0.030  -0.0195 0.27  
3127: 36 27  9   35 27  8                   283678.4102  -0.1358  0.030  -0.0195 0.27  
3128: 36 29  8   35 29  7                   283679.2963   0.0413  0.030   0.0413 0.50  
3129: 36 29  7   35 29  6                   283679.2963   0.0413  0.030   0.0413 0.50  
3130: 36 26 11   35 26 10                   283680.1577   0.0019  0.030   0.0020 0.50  
3131: 36 26 10   35 26  9                   283680.1577   0.0019  0.030   0.0020 0.50  
3132: 36 30  6   35 30  5                   283681.3102  -0.0010  0.030  -0.0010 0.50  
3133: 36 30  7   35 30  6                   283681.3102  -0.0010  0.030  -0.0010 0.50  
3134: 36 25 12   35 25 11                   283683.2212  -0.0734  0.030  -0.0735 0.50  
3135: 36 25 11   35 25 10                   283683.2212  -0.0734  0.030  -0.0735 0.50  
3136: 36 31  6   35 31  5                   283684.4429   0.0812  0.030   0.0813 0.50  
3137: 36 31  5   35 31  4                   283684.4429   0.0812  0.030   0.0813 0.50  
3138: 36 24 13   35 24 12                   283688.2101   0.0382  0.030   0.0095 0.40  
3139: 36 24 12   35 24 11                   283688.2101   0.0382  0.030   0.0095 0.40  
3140: 36 32  5   35 32  4                   283688.2101  -0.1109  0.030   0.0095 0.10  
3141: 36 32  4   35 32  3                   283688.2101  -0.1109  0.030   0.0095 0.10  
3142: 36 33  4   35 33  3                   283693.0459  -0.0710  0.030  -0.0711 0.50  
3143: 36 33  3   35 33  2                   283693.0459  -0.0710  0.030  -0.0711 0.50  
3144: 36 23 14   35 23 13                   283695.0592   0.0162  0.030   0.0163 0.50  
3145: 36 23 13   35 23 12                   283695.0592   0.0162  0.030   0.0163 0.50  
3146: 36 34  2   35 34  1                   283698.6424  -0.0451  0.030  -0.0451 0.50  
3147: 36 34  3   35 34  2                   283698.6424  -0.0451  0.030  -0.0451 0.50  
3148: 36 22 14   35 22 13                   283704.2095  -0.0137  0.030  -0.0435 0.48  
3149: 36 22 15   35 22 14                   283704.2095  -0.0137  0.030  -0.0435 0.48  
3150: 36 35  2   35 35  1                   283704.2095  -0.7697  0.030  -0.0435 0.02  
3151: 36 35  1   35 35  0                   283704.2095  -0.7697  0.030  -0.0435 0.02  
3152: 36 20 17   35 20 16                   283731.2024   0.0168  0.030   0.0168 0.50  
3153: 36 20 16   35 20 15                   283731.2024   0.0168  0.030   0.0168 0.50  
3154: 36 19 18   35 19 17                   283750.0722  -0.0208  0.030  -0.0209 0.50  
3155: 36 19 17   35 19 16                   283750.0722  -0.0208  0.030  -0.0209 0.50  
3156: 36 18 19   35 18 18                   283773.6474   0.0056  0.030   0.0056 0.50  
3157: 36 18 18   35 18 17                   283773.6474   0.0056  0.030   0.0056 0.50  
3158: 36 17 20   35 17 19                   283802.9103   0.0134  0.030   0.0135 0.50  
3159: 36 17 19   35 17 18                   283802.9103   0.0134  0.030   0.0135 0.50  
3160: 37  1 36   36  2 35                   283814.5596  -0.0045  0.030               
3161: 37  2 36   36  2 35                   283818.5683  -0.0076  0.030               
3162: 37  1 36   36  1 35                   283820.3444  -0.0289  0.030               
3163: 37  2 36   36  1 35                   283824.3676  -0.0176  0.030               
3164: 42  6 36   41  7 35                   283834.1150   0.0045  0.030               
3165: 36 16 21   35 16 20                   283839.3102   0.0343  0.030   0.0344 0.50  
3166: 36 16 20   35 16 19                   283839.3102   0.0343  0.030   0.0344 0.50  
3167: 36 15 22   35 15 21                   283884.7106   0.0094  0.030   0.0094 0.50  
3168: 36 15 21   35 15 20                   283884.7106   0.0094  0.030   0.0094 0.50  
3169: 36 14 22   35 14 21                   283941.8300  -0.0071  0.030  -0.0071 0.50  
3170: 36 14 23   35 14 22                   283941.8300  -0.0071  0.030  -0.0071 0.50  
3171: 36 13 24   35 13 23                   284014.4697  -0.0032  0.030  -0.0032 0.25  
3172: 36 13 23   35 13 22                   284014.4697  -0.0032  0.030  -0.0032 0.25  
3173: 36 13 24   35 13 23                   284014.4697  -0.0032  0.030  -0.0032 0.25  
3174: 36 13 23   35 13 22                   284014.4697  -0.0032  0.030  -0.0032 0.25  
3175: 55  8 48   55  7 48                    28402.2300  -0.0308  0.050               
3176: 50  9 41   49 10 40                   284036.0392   0.0068  0.030               
3177: 85 23 62   85 22 63                   284073.6355  -0.0566  0.030  -0.0567 0.50  
3178: 85 23 63   85 22 64                   284073.6355  -0.0566  0.030  -0.0567 0.50  
3179: 36 12 24   35 12 23                   284108.1702   0.0010  0.030   0.0012 0.25  
3180: 36 12 25   35 12 24                   284108.1702   0.0013  0.030   0.0012 0.25  
3181: 36 12 24   35 12 23                   284108.1702   0.0010  0.030   0.0012 0.25  
3182: 36 12 25   35 12 24                   284108.1702   0.0013  0.030   0.0012 0.25  
3183: 36 11 26   35 11 25                   284231.3999  -0.0079  0.030  -0.0119 0.50  
3184: 36 11 25   35 11 24                   284231.3999  -0.0158  0.030  -0.0119 0.50  
3185: 19 11  8   18 10  9                   284268.8105  -0.0207  0.030  -0.0208 0.50  
3186: 19 11  9   18 10  8                   284268.8105  -0.0207  0.030  -0.0208 0.50  
3187: 36  5 32   35  5 31                   284323.8501   0.0046  0.030               
3188: 36 10 26   35 10 25                   284397.8422  -0.0912  0.030   0.0006 0.50  
3189: 36 10 27   35 10 26                   284397.8422   0.0924  0.030   0.0006 0.50  
3190: 36  4 33   35  3 32                   284439.3299   0.0116  0.030               
3191: 83 23 60   83 22 61                   284453.1546  -0.0556  0.030  -0.0556 0.50  
3192: 83 23 61   83 22 62                   284453.1546  -0.0556  0.030  -0.0556 0.50  
3193: 47  7 41   47  6 41                    28446.2200  -0.0405  0.050               
3194: 33  5 29   32  4 28                   284513.7692   0.0152  0.030               
3195: 45  7 38   44  8 37                   284528.1089  -0.0007  0.030               
3196: 36  9 28   35  9 27                   284629.3997   0.0246  0.030               
3197: 36  9 27   35  9 26                   284632.7239  -0.0065  0.030               
3198/ 81 23 58   81 22 59                   284804.4695   0.0996  0.030   0.0997 0.50  
3199: 81 23 59   81 22 60                   284804.4695   0.0996  0.030   0.0997 0.50  
3200: 71 21 50   70 22 49                   284812.2355   0.0015  0.030               
3201: 24  8 17   23  7 16                   284883.2120   0.0669  0.030               
3202: 24  8 16   23  7 17                   284886.7974  -0.0599  0.030  -0.0191 0.82  
3203: 24  8 17   23  7 17                   284886.7974   0.1640  0.030  -0.0191 0.18  
3204: 36  8 29   35  8 28                   284954.1101   0.0011  0.030   0.0011 0.50  
3205: 36  8 29   35  8 28                   284954.1101   0.0011  0.030   0.0011 0.50  
3206: 80 23 57   80 22 58                   284969.7786  -0.0219  0.030  -0.0220 0.50  
3207: 80 23 58   80 22 59                   284969.7786  -0.0219  0.030  -0.0220 0.50  
3208: 36  8 28   35  8 27                   284999.8512   0.0048  0.030               
3209: 79 23 57   79 22 58                   285128.7213   0.0062  0.030   0.0063 0.50  
3210: 79 23 56   79 22 57                   285128.7213   0.0062  0.030   0.0063 0.50  
3211: 66 18 48   65 19 47                   285138.4837  -0.0321  0.030               
3212: 78 23 55   78 22 56                   285281.3562   0.0612  0.030   0.0612 0.50  
3213: 78 23 56   78 22 57                   285281.3562   0.0612  0.030   0.0612 0.50  
3214: 36  7 30   35  7 29                   285329.2476   0.0019  0.030   0.0020 0.50  
3215: 36  7 30   35  7 29                   285329.2476   0.0019  0.030   0.0020 0.50  
3216: 36  6 31   35  6 30                   285364.0887  -0.0027  0.030               
3217: 77 23 54   77 22 55                   285427.6770  -0.0412  0.030  -0.0413 0.50  
3218: 77 23 55   77 22 56                   285427.6770  -0.0412  0.030  -0.0413 0.50  
3219: 54 11 43   53 12 42                   285452.5612  -0.0648  0.030               
3220: 28  6 23   27  5 22                   285533.6886   0.0112  0.030   0.0112 0.50  
3221: 28  6 23   27  5 22                   285533.6886   0.0112  0.030   0.0112 0.50  
3222: 36  7 29   35  7 28                   285759.2406  -0.0016  0.030               
3223: 61 15 46   60 16 45                   285786.0300  -0.0053  0.030               
3224: 74 23 51   74 22 52                   285831.7177  -0.0491  0.030  -0.0491 0.50  
3225: 74 23 52   74 22 53                   285831.7177  -0.0491  0.030  -0.0491 0.50  
3226: 73 23 51   73 22 52                   285955.2538  -0.0100  0.030  -0.0100 0.50  
3227: 73 23 50   73 22 51                   285955.2538  -0.0100  0.030  -0.0100 0.50  
3228: 72 23 50   72 22 51                   286073.4087  -0.0277  0.030  -0.0277 0.50  
3229: 72 23 49   72 22 50                   286073.4087  -0.0277  0.030  -0.0277 0.50  
3230: 71 23 49   71 22 50                   286186.3972  -0.0435  0.030  -0.0435 0.50  
3231: 71 23 48   71 22 49                   286186.3972  -0.0435  0.030  -0.0435 0.50  
3232: 16 13  3   15 12  4                   286243.2891   0.0051  0.030   0.0051 0.50  
3233: 16 13  4   15 12  3                   286243.2891   0.0051  0.030   0.0051 0.50  
3234: 28  6 22   27  5 22                   286255.2496  -0.0125  0.030               
3235: 70 23 47   70 22 48                   286294.4271  -0.0024  0.030  -0.0025 0.50  
3236: 70 23 48   70 22 49                   286294.4271  -0.0024  0.030  -0.0025 0.50  
3237: 69 23 46   69 22 47                   286397.5767   0.0237  0.030   0.0238 0.50  
3238: 69 23 47   69 22 48                   286397.5767   0.0237  0.030   0.0238 0.50  
3239: 68 23 46   68 22 47                   286495.9225  -0.0350  0.030  -0.0351 0.50  
3240: 68 23 45   68 22 46                   286495.9225  -0.0350  0.030  -0.0351 0.50  
3241: 67 23 44   67 22 45                   286589.7652  -0.0223  0.030  -0.0223 0.50  
3242: 67 23 45   67 22 46                   286589.7652  -0.0223  0.030  -0.0223 0.50  
3243: 37  2 35   36  3 34                   286632.7299  -0.0132  0.030               
3244: 66 23 44   66 22 45                   286679.1836  -0.0003  0.030  -0.0003 0.50  
3245: 66 23 43   66 22 44                   286679.1836  -0.0003  0.030  -0.0003 0.50  
3246: 37  3 35   36  3 34                   286733.0105   0.0021  0.030               
3247: 65 23 43   65 22 44                   286764.2546  -0.0306  0.030  -0.0307 0.50  
3248: 65 23 42   65 22 43                   286764.2546  -0.0306  0.030  -0.0307 0.50  
3249: 37  2 35   36  2 34                   286772.4192  -0.0121  0.030               
3250: 36  4 32   35  4 31                   286779.6890   0.0547  0.030               
3251: 64 23 42   64 22 43                   286845.2277   0.0003  0.030   0.0004 0.50  
3252: 64 23 41   64 22 42                   286845.2277   0.0003  0.030   0.0004 0.50  
3253: 37  3 35   36  2 34                   286872.7086   0.0120  0.030               
3254: 63 23 41   63 22 42                   286922.1381  -0.0052  0.030  -0.0052 0.50  
3255: 63 23 40   63 22 41                   286922.1381  -0.0052  0.030  -0.0052 0.50  
3256: 62 23 39   62 22 40                   286995.1668   0.0028  0.030   0.0029 0.50  
3257: 62 23 40   62 22 41                   286995.1668   0.0028  0.030   0.0029 0.50  
3258: 61 23 38   61 22 39                   287064.4493   0.0319  0.030   0.0319 0.50  
3259: 61 23 39   61 22 40                   287064.4493   0.0319  0.030   0.0319 0.50  
3260: 26  7 20   25  6 19                   287068.5117  -0.0019  0.030               
3261: 26  7 19   25  6 19                   287087.4616  -0.0355  0.030               
3262: 28  5 23   27  4 24                   287113.4990  -0.0115  0.030               
3263: 60 23 38   60 22 39                   287129.9927  -0.0368  0.030  -0.0369 0.50  
3264: 60 23 37   60 22 38                   287129.9927  -0.0368  0.030  -0.0369 0.50  
3265: 21 10 12   20  9 11                   287180.8883   0.0022  0.030   0.0021 0.50  
3266: 21 10 11   20  9 12                   287180.8883   0.0019  0.030   0.0021 0.50  
3267: 26  7 20   25  6 20                   287268.0712   0.0105  0.030               
3268: 26  7 19   25  6 20                   287287.0877   0.0435  0.030               
3269: 57 23 35   57 22 36                   287306.2180  -0.0233  0.030  -0.0234 0.50  
3270: 57 23 34   57 22 35                   287306.2180  -0.0233  0.030  -0.0234 0.50  
3271: 56 23 34   56 22 35                   287358.5096   0.0094  0.030   0.0094 0.50  
3272: 56 23 33   56 22 34                   287358.5096   0.0094  0.030   0.0094 0.50  
3273: 55 23 32   55 22 33                   287407.7109  -0.0014  0.030  -0.0015 0.50  
3274: 55 23 33   55 22 34                   287407.7109  -0.0014  0.030  -0.0015 0.50  
3275: 54 23 32   54 22 33                   287453.9621  -0.0282  0.030  -0.0282 0.50  
3276: 54 23 31   54 22 32                   287453.9621  -0.0282  0.030  -0.0282 0.50  
3277: 53 23 30   53 22 31                   287497.4201  -0.0241  0.030  -0.0242 0.50  
3278: 53 23 31   53 22 32                   287497.4201  -0.0241  0.030  -0.0242 0.50  
3279: 52 23 29   52 22 30                   287538.1812  -0.0011  0.030  -0.0011 0.50  
3280: 52 23 30   52 22 31                   287538.1812  -0.0011  0.030  -0.0011 0.50  
3281: 51 23 29   51 22 30                   287576.3013  -0.0093  0.030  -0.0094 0.50  
3282: 51 23 28   51 22 29                   287576.3013  -0.0093  0.030  -0.0094 0.50  
3283: 36  6 30   35  6 29                   287605.6765  -0.0103  0.030               
3284: 50 23 28   50 22 29                   287611.9278  -0.0053  0.030  -0.0054 0.50  
3285: 50 23 27   50 22 28                   287611.9278  -0.0053  0.030  -0.0054 0.50  
3286: 49 23 27   49 22 28                   287645.1297  -0.0223  0.030  -0.0223 0.50  
3287: 49 23 26   49 22 27                   287645.1297  -0.0223  0.030  -0.0223 0.50  
3288: 68 19 49   67 20 48                   287664.7771   0.0370  0.030               
3289: 48 23 25   48 22 26                   287676.0600  -0.0070  0.030  -0.0071 0.50  
3290: 48 23 26   48 22 27                   287676.0600  -0.0070  0.030  -0.0071 0.50  
3291: 47 23 25   47 22 26                   287704.7889   0.0124  0.030   0.0124 0.50  
3292: 47 23 24   47 22 25                   287704.7889   0.0124  0.030   0.0124 0.50  
3293: 46 23 24   46 22 25                   287731.3889   0.0126  0.030   0.0127 0.50  
3294: 46 23 23   46 22 24                   287731.3889   0.0126  0.030   0.0127 0.50  
3295: 45 23 23   45 22 24                   287755.9298  -0.0306  0.030  -0.0307 0.50  
3296: 45 23 22   45 22 23                   287755.9298  -0.0306  0.030  -0.0307 0.50  
3297: 44 23 21   44 22 22                   287778.6300   0.0086  0.030   0.0087 0.50  
3298: 44 23 22   44 22 23                   287778.6300   0.0086  0.030   0.0087 0.50  
3299: 43 23 20   43 22 21                   287799.4391  -0.0099  0.030  -0.0100 0.50  
3300: 43 23 21   43 22 22                   287799.4391  -0.0099  0.030  -0.0100 0.50  
3301: 42 23 19   42 22 20                   287818.5489   0.0169  0.030   0.0169 0.50  
3302: 42 23 20   42 22 21                   287818.5489   0.0169  0.030   0.0169 0.50  
3303: 41 23 19   41 22 20                   287835.9481  -0.0082  0.030  -0.0083 0.50  
3304: 41 23 18   41 22 19                   287835.9481  -0.0082  0.030  -0.0083 0.50  
3305: 40 23 18   40 22 19                   287851.8126   0.0057  0.030   0.0058 0.50  
3306: 40 23 17   40 22 18                   287851.8126   0.0057  0.030   0.0058 0.50  
3307: 39 23 17   39 22 18                   287866.2103   0.0445  0.030   0.0445 0.50  
3308: 39 23 16   39 22 17                   287866.2103   0.0445  0.030   0.0445 0.50  
3309: 38 23 15   38 22 16                   287879.1095  -0.0043  0.030  -0.0044 0.50  
3310: 38 23 16   38 22 17                   287879.1095  -0.0043  0.030  -0.0044 0.50  
3311: 37 23 14   37 22 15                   287890.7428   0.0129  0.030   0.0129 0.50  
3312: 37 23 15   37 22 16                   287890.7428   0.0129  0.030   0.0129 0.50  
3313: 36 23 13   36 22 14                   287901.0715  -0.0190  0.030  -0.0190 0.50  
3314: 36 23 14   36 22 15                   287901.0715  -0.0190  0.030  -0.0190 0.50  
3315: 35 23 12   35 22 13                   287910.2602  -0.0106  0.030  -0.0106 0.50  
3316: 35 23 13   35 22 14                   287910.2602  -0.0106  0.030  -0.0106 0.50  
3317: 34 23 11   34 22 12                   287918.3511   0.0074  0.030   0.0074 0.50  
3318: 34 23 12   34 22 13                   287918.3511   0.0074  0.030   0.0074 0.50  
3319: 33 23 10   33 22 11                   287925.3805   0.0002  0.030   0.0003 0.50  
3320: 33 23 11   33 22 12                   287925.3805   0.0002  0.030   0.0003 0.50  
3321: 32 23  9   32 22 10                   287931.4503   0.0007  0.030   0.0008 0.50  
3322: 32 23 10   32 22 11                   287931.4503   0.0007  0.030   0.0008 0.50  
3323: 31 23  8   31 22  9                   287936.6108  -0.0080  0.030  -0.0081 0.50  
3324: 31 23  9   31 22 10                   287936.6108  -0.0080  0.030  -0.0081 0.50  
3325: 30 23  7   30 22  8                   287940.9340  -0.0195  0.030  -0.0196 0.50  
3326: 30 23  8   30 22  9                   287940.9340  -0.0195  0.030  -0.0196 0.50  
3327: 29 23  7   29 22  8                   287944.5064  -0.0105  0.030  -0.0105 0.50  
3328: 29 23  6   29 22  7                   287944.5064  -0.0105  0.030  -0.0105 0.50  
3329: 28 23  6   28 22  7                   287947.3994   0.0290  0.030   0.0290 0.50  
3330: 28 23  5   28 22  6                   287947.3994   0.0290  0.030   0.0290 0.50  
3331: 27 23  4   27 22  5                   287949.5708  -0.0026  0.030  -0.0026 0.50  
3332: 27 23  5   27 22  6                   287949.5708  -0.0026  0.030  -0.0026 0.50  
3333: 26 23  3   26 22  4                   287951.1621  -0.0215  0.030  -0.0215 0.50  
3334: 26 23  4   26 22  5                   287951.1621  -0.0215  0.030  -0.0215 0.50  
3335: 25 23  2   25 22  3                   287952.2073  -0.0491  0.030  -0.0492 0.50  
3336: 25 23  3   25 22  4                   287952.2073  -0.0491  0.030  -0.0492 0.50  
3337: 24 23  1   24 22  2                   287952.9231   0.0775  0.030   0.0775 0.50  
3338: 24 23  2   24 22  3                   287952.9231   0.0775  0.030   0.0775 0.50  
3339: 28  1 27   27  0 27                   288014.5670   0.0606  0.030               
3340: 28  2 27   27  1 27                   288113.0360  -0.0480  0.030               
3341: 63 16 47   62 17 46                   288203.3379   0.0222  0.030   0.0223 0.50  
3342: 63 16 47   62 17 46                   288203.3379   0.0222  0.030   0.0223 0.50  
3343: 37  3 34   36  4 33                   288240.4699  -0.0099  0.030               
3344: 31  5 26   30  4 26                   288381.7618   0.0015  0.030               
3345: 38  0 38   37  0 37                   288472.7307  -0.0276  0.030  -0.0161 0.11  
3346: 38  1 38   37  1 37                   288472.7307  -0.0045  0.030  -0.0161 0.11  
3347: 38  1 38   37  0 37                   288472.7307  -0.0741  0.030  -0.0161 0.39  
3348: 38  0 38   37  1 37                   288472.7307   0.0420  0.030  -0.0161 0.39  
3349: 36  5 31   35  5 30                   289005.7124   0.0038  0.030               
3350: 29  4 26   28  3 26                   289112.1198  -0.0046  0.030               
3351: 18 12  7   17 11  6                   289201.7797   0.0054  0.030   0.0055 0.50  
3352: 18 12  6   17 11  7                   289201.7797   0.0054  0.030   0.0055 0.50  
3353: 34  5 30   33  4 29                   289242.6705   0.0032  0.030               
3354: 58 13 45   57 14 44                   289371.3340  -0.0267  0.030               
3355: 31  4 27   30  3 27                   289396.0308  -0.0063  0.030               
3356: 37  4 34   36  4 33                   289615.0886   0.0189  0.030               
3357: 27  4 23   26  3 24                   289691.8081   0.0880  0.030               
3358: 29  5 25   28  4 25                   289875.9719   0.0053  0.030               
3359: 28  6 23   27  5 23                   290011.0039  -0.0088  0.030               
3360: 23  9 15   22  8 14                   290016.9897   0.0367  0.030               
3361: 37  3 34   36  3 33                   290058.9985   0.0222  0.030               
3362/ 65 17 48   64 18 47                   290659.2032   0.1093  0.030   0.1094 0.50  
3363: 65 17 48   64 18 47                   290659.2032   0.1093  0.030   0.1094 0.50  
3364: 28  6 22   27  5 23                   290732.6016   0.0041  0.030               
3365: 15 14  2   14 13  1                   291158.8510  -0.0161  0.030  -0.0162 0.50  
3366: 15 14  1   14 13  2                   291158.8510  -0.0161  0.030  -0.0162 0.50  
3367: 38  1 37   37  2 36                   291345.9733  -0.0208  0.030               
3368/ 38  2 37   37  2 36                   291348.6472  -0.1120  0.030               
3369: 38  1 37   37  1 36                   291350.0008  -0.0052  0.030               
3370: 38  2 37   37  1 36                   291352.7609  -0.0102  0.030               
3371: 37  4 34   36  3 33                   291433.5569  -0.0092  0.030               
3372: 38  4 34   37  5 33                   291444.0016   0.0056  0.030               
3373/ 37 28 10   36 28  9                   291537.6225  -0.1006  0.030  -0.1007 0.50  
3374: 37 28  9   36 28  8                   291537.6225  -0.1006  0.030  -0.1007 0.50  
3375: 37 27 11   36 27 10                   291538.3929  -0.0921  0.030   0.0028 0.29  
3376: 37 27 10   36 27  9                   291538.3929  -0.0921  0.030   0.0028 0.29  
3377: 37 29  9   36 29  8                   291538.3929   0.1319  0.030   0.0028 0.21  
3378: 37 29  8   36 29  7                   291538.3929   0.1319  0.030   0.0028 0.21  
3379: 37 30  7   36 30  6                   291539.9582  -0.0107  0.030  -0.0107 0.50  
3380: 37 30  8   36 30  7                   291539.9582  -0.0107  0.030  -0.0107 0.50  
3381: 37 26 11   36 26 10                   291540.7297   0.0279  0.030   0.0279 0.50  
3382: 37 26 12   36 26 11                   291540.7297   0.0279  0.030   0.0279 0.50  
3383: 37 31  7   36 31  6                   291542.7166  -0.0212  0.030  -0.0212 0.50  
3384: 37 31  6   36 31  5                   291542.7166  -0.0212  0.030  -0.0212 0.50  
3385: 37 25 12   36 25 11                   291544.5451  -0.0149  0.030  -0.0150 0.50  
3386: 37 25 13   36 25 12                   291544.5451  -0.0149  0.030  -0.0150 0.50  
3387: 37 32  5   36 32  4                   291546.4713  -0.0041  0.030  -0.0041 0.50  
3388: 37 32  6   36 32  5                   291546.4713  -0.0041  0.030  -0.0041 0.50  
3389/ 37 33  4   36 33  3                   291551.2146   0.1114  0.030   0.1114 0.50  
3390: 37 33  5   36 33  4                   291551.2146   0.1114  0.030   0.1114 0.50  
3391: 37 34  3   36 34  2                   291556.5971   0.0432  0.030   0.0433 0.50  
3392: 37 34  4   36 34  3                   291556.5971   0.0432  0.030   0.0433 0.50  
3393: 37 23 14   36 23 13                   291558.1730   0.0137  0.030   0.0137 0.50  
3394: 37 23 15   36 23 14                   291558.1730   0.0137  0.030   0.0137 0.50  
3395: 37 22 16   36 22 15                   291568.5108  -0.0091  0.030  -0.0092 0.50  
3396: 37 22 15   36 22 14                   291568.5108  -0.0091  0.030  -0.0092 0.50  
3397/ 37 36  2   36 36  1                   291569.5879  -0.1124  0.030  -0.1125 0.50  
3398: 37 36  1   36 36  0                   291569.5879  -0.1124  0.030  -0.1125 0.50  
3399: 37 21 17   36 21 16                   291581.8011   0.0055  0.030   0.0055 0.50  
3400: 37 21 16   36 21 15                   291581.8011   0.0055  0.030   0.0055 0.50  
3401: 37 20 18   36 20 17                   291598.5374   0.0138  0.030   0.0138 0.50  
3402: 37 20 17   36 20 16                   291598.5374   0.0138  0.030   0.0138 0.50  
3403: 37 19 18   36 19 17                   291619.3913   0.0024  0.030   0.0025 0.50  
3404: 37 19 19   36 19 18                   291619.3913   0.0024  0.030   0.0025 0.50  
3405: 37 18 19   36 18 18                   291645.2706  -0.0046  0.030  -0.0047 0.50  
3406: 37 18 20   36 18 19                   291645.2706  -0.0046  0.030  -0.0047 0.50  
3407: 37 17 21   36 17 20                   291677.3322  -0.0088  0.030  -0.0088 0.50  
3408: 37 17 20   36 17 19                   291677.3322  -0.0088  0.030  -0.0088 0.50  
3409: 37 16 22   36 16 21                   291717.1278  -0.0002  0.030  -0.0002 0.50  
3410: 37 16 21   36 16 20                   291717.1278  -0.0002  0.030  -0.0002 0.50  
3411: 37 15 23   36 15 22                   291766.7392   0.0099  0.030   0.0100 0.50  
3412: 37 15 22   36 15 21                   291766.7392   0.0099  0.030   0.0100 0.50  
3413: 37 14 24   36 14 23                   291829.0496   0.0009  0.030   0.0010 0.50  
3414: 37 14 23   36 14 22                   291829.0496   0.0009  0.030   0.0010 0.50  
3415: 29  6 24   28  5 23                   291894.7574   0.0175  0.030   0.0176 0.50  
3416: 29  6 24   28  5 23                   291894.7574   0.0175  0.030   0.0176 0.50  
3417: 37 13 24   36 13 23                   291908.2198  -0.0032  0.030  -0.0032 0.25  
3418: 37 13 25   36 13 24                   291908.2198  -0.0031  0.030  -0.0032 0.25  
3419: 37 13 24   36 13 23                   291908.2198  -0.0032  0.030  -0.0032 0.25  
3420: 37 13 25   36 13 24                   291908.2198  -0.0031  0.030  -0.0032 0.25  
3421: 37 12 25   36 12 24                   292010.3511   0.0136  0.030   0.0139 0.25  
3422: 37 12 26   36 12 25                   292010.3511   0.0141  0.030   0.0139 0.25  
3423: 37 12 25   36 12 24                   292010.3511   0.0136  0.030   0.0139 0.25  
3424: 37 12 26   36 12 25                   292010.3511   0.0141  0.030   0.0139 0.25  
3425: 37  5 33   36  5 32                   292015.7318  -0.0012  0.030               
3426: 20 11 10   19 10  9                   292140.6138  -0.0077  0.030  -0.0077 0.50  
3427: 20 11  9   19 10 10                   292140.6138  -0.0077  0.030  -0.0077 0.50  
3428: 37 11 26   36 11 25                   292144.7288   0.0096  0.030   0.0166 0.50  
3429: 37 11 27   36 11 26                   292144.7288   0.0235  0.030   0.0166 0.50  
3430: 29  2 27   28  1 27                   292265.9205   0.0170  0.030               
3431: 30  3 27   29  2 27                   292348.8372   0.0290  0.030               
3432: 40  5 35   39  6 34                   292353.6121   0.0055  0.030   0.0055 0.50  
3433: 40  5 35   39  6 34                   292353.6121   0.0055  0.030   0.0055 0.50  
3434: 37  9 29   36  9 28                   292579.1485   0.0040  0.030               
3435: 37  9 28   36  9 27                   292584.4274  -0.0028  0.030               
3436: 25  8 18   24  7 17                   292668.1637   0.0812  0.030               
3437: 25  8 17   24  7 18                   292674.7556  -0.0555  0.030   0.0242 0.82  
3438: 25  8 18   24  7 18                   292674.7556   0.3759  0.030   0.0242 0.18  
3439: 72 21 51   71 22 50                   292736.5388   0.0235  0.030               
3440: 53 10 43   52 11 42                   292818.9624  -0.0092  0.030               
3441: 37  8 30   36  8 29                   292929.4881   0.0108  0.030   0.0108 0.50  
3442: 37  8 30   36  8 29                   292929.4881   0.0108  0.030   0.0108 0.50  
3443: 29  6 23   28  5 23                   292959.5421  -0.0375  0.030               
3444: 37  8 29   36  8 28                   292996.8292  -0.0012  0.030               
3445/ 67 18 49   66 19 48                   293141.1847   0.1107  0.030               
3446: 37  6 32   36  6 31                   293240.1985   0.0278  0.030               
3447: 37  7 31   36  7 30                   293304.6995   0.0098  0.030   0.0099 0.50  
3448: 37  7 31   36  7 30                   293304.6995   0.0098  0.030   0.0099 0.50  
3449: 51  9 42   50 10 41                   293317.1982   0.0294  0.030               
3450: 29  3 27   28  2 27                   293408.9795   0.0011  0.030               
3451: 37  7 30   36  7 29                   293888.6303  -0.0007  0.030               
3452: 62 15 47   61 16 46                   293903.9114  -0.0168  0.030               
3453: 55 11 44   54 12 43                   293916.4379   0.0186  0.030               
3454: 35  5 31   34  4 30                   294095.2997   0.0040  0.030               
3455: 17 13  4   16 12  5                   294125.0296  -0.0069  0.030  -0.0069 0.50  
3456: 17 13  5   16 12  4                   294125.0296  -0.0069  0.030  -0.0069 0.50  
3457: 38  2 36   37  3 35                   294189.6622  -0.0110  0.030               
3458: 37  4 33   36  4 32                   294206.0869   0.0015  0.030               
3459: 38  3 36   37  3 35                   294261.3883   0.0049  0.030               
3460: 38  2 36   37  2 35                   294289.9505   0.0120  0.030               
3461: 38  3 36   37  2 35                   294361.6694   0.0208  0.030               
3462: 27  7 21   26  6 20                   294664.0471   0.0216  0.030               
3463: 27  7 20   26  6 20                   294695.8598   0.0157  0.030               
3464: 27  7 21   26  6 21                   294976.6393  -0.0258  0.030               
3465: 27  7 20   26  6 21                   295008.4902   0.0064  0.030               
3466: 22 10 12   21  9 13                   295038.8011   0.0212  0.030   0.0215 0.50  
3467: 22 10 13   21  9 12                   295038.8011   0.0218  0.030   0.0215 0.50  
3468: 57 12 45   56 13 44                   295626.4062   0.0058  0.030               
3469: 69 19 50   68 20 49                   295640.2486   0.0522  0.030               
3470: 94 24 70   94 23 71                   295667.2949   0.0460  0.030   0.0460 0.25  
3471: 94 24 71   94 23 72                   295667.2949   0.0459  0.030   0.0460 0.25  
3472: 94 24 70   94 23 71                   295667.2949   0.0460  0.030   0.0460 0.25  
3473: 94 24 71   94 23 72                   295667.2949   0.0459  0.030   0.0460 0.25  
3474: 43  6 37   42  7 36                   295874.8598   0.0172  0.030               
3475: 93 24 69   93 23 70                   295896.0447   0.0160  0.030   0.0160 0.25  
3476: 93 24 70   93 23 71                   295896.0447   0.0160  0.030   0.0160 0.25  
3477: 93 24 69   93 23 70                   295896.0447   0.0160  0.030   0.0160 0.25  
3478: 93 24 70   93 23 71                   295896.0447   0.0160  0.030   0.0160 0.25  
3479: 37  6 31   36  6 30                   295923.5319   0.0066  0.030               
3480: 39  1 39   38  0 38                   296004.1168  -0.0212  0.030   0.0176 0.39  
3481: 39  0 39   38  0 38                   296004.1168   0.0098  0.030   0.0176 0.11  
3482: 39  1 39   38  1 38                   296004.1168   0.0252  0.030   0.0176 0.11  
3483: 39  0 39   38  1 38                   296004.1168   0.0563  0.030   0.0176 0.39  
3484: 92 24 68   92 23 69                   296116.9574   0.0098  0.030   0.0098 0.25  
3485: 92 24 69   92 23 70                   296116.9574   0.0098  0.030   0.0098 0.25  
3486: 92 24 69   92 23 70                   296116.9574   0.0098  0.030   0.0098 0.25  
3487: 92 24 68   92 23 69                   296116.9574   0.0098  0.030   0.0098 0.25  
3488: 38  3 35   37  4 34                   296135.1718  -0.0037  0.030               
3489: 46  7 39   45  8 38                   296173.6874   0.0108  0.030               
3490: 32  5 27   31  4 27                   296247.2258   0.0125  0.030               
3491: 64 16 48   63 17 47                   296279.9218  -0.0074  0.030  -0.0074 0.50  
3492: 64 16 48   63 17 47                   296279.9218  -0.0074  0.030  -0.0074 0.50  
3493: 90 24 67   90 23 68                   296536.0760   0.0672  0.030   0.0673 0.50  
3494: 90 24 66   90 23 67                   296536.0760   0.0672  0.030   0.0673 0.50  
3495: 90 24 67   90 23 68                   296536.0761   0.0673  0.030   0.0674 0.50  
3496: 90 24 66   90 23 67                   296536.0761   0.0673  0.030   0.0674 0.50  
3497: 37  5 32   36  5 31                   296948.7540   0.0900  0.030               
3498: 19 12  7   18 11  8                   297078.8603  -0.0116  0.030  -0.0116 0.50  
3499: 19 12  8   18 11  7                   297078.8603  -0.0116  0.030  -0.0116 0.50  
3500: 38  4 35   37  4 34                   297167.1294   0.0244  0.030               
3501/ 86 24 62   86 23 63                   297288.4931   0.1019  0.030   0.1020 0.50  
3502: 86 24 63   86 23 64                   297288.4931   0.1019  0.030   0.1020 0.50  
3503: 38  3 35   37  3 34                   297509.7996   0.0342  0.030               
3504: 30  5 26   30  4 26                    29754.2400  -0.0374  0.050               
3505: 59 13 46   58 14 45                   297619.6453  -0.0142  0.030               
3506:  9  3  6    9  2  7                    29762.2000  -0.0188  0.050               
3507: 49  8 41   48  9 40                   297765.4894   0.0446  0.030               
3508: 83 24 59   83 23 60                   297783.3988   0.0546  0.030   0.0547 0.50  
3509: 83 24 60   83 23 61                   297783.3988   0.0546  0.030   0.0547 0.50  
3510: 24  9 16   23  8 16                   297847.1185  -0.0227  0.030   0.0307 0.09  
3511: 24  9 15   23  8 16                   297847.1185  -0.0286  0.030   0.0307 0.41  
3512: 24  9 15   23  8 15                   297847.1185   0.0841  0.030   0.0307 0.09  
3513: 24  9 16   23  8 15                   297847.1185   0.0900  0.030   0.0307 0.41  
3514: 29  5 24   28  4 25                   297883.2206   0.0302  0.030               
3515: 82 24 58   82 23 59                   297936.0516   0.0203  0.030   0.0203 0.50  
3516: 82 24 59   82 23 60                   297936.0516   0.0203  0.030   0.0203 0.50  
3517: 29  6 24   28  5 24                   297946.7987   0.0126  0.030               
3518: 30  6 25   29  5 24                   297951.1776   0.0248  0.030   0.0248 0.50  
3519: 30  6 25   29  5 24                   297951.1776   0.0248  0.030   0.0248 0.50  
3520: 81 24 57   81 23 58                   298082.8805   0.0403  0.030   0.0403 0.50  
3521: 81 24 58   81 23 59                   298082.8805   0.0403  0.030   0.0403 0.50  
3522: 71 20 51   70 21 50                   298149.5183  -0.0820  0.030               
3523: 80 24 57   80 23 58                   298223.9488   0.0209  0.030   0.0209 0.50  
3524: 80 24 56   80 23 57                   298223.9488   0.0209  0.030   0.0209 0.50  
3525: 79 24 56   79 23 57                   298359.5192   0.0709  0.030   0.0709 0.50  
3526: 79 24 55   79 23 56                   298359.5192   0.0709  0.030   0.0709 0.50  
3527: 29  1 28   28  0 28                   298482.6476   0.0330  0.030               
3528: 78 24 55   78 23 56                   298489.5545   0.0024  0.030   0.0025 0.50  
3529: 78 24 54   78 23 55                   298489.5545   0.0024  0.030   0.0025 0.50  
3530: 38  4 35   37  3 34                   298541.6995   0.0046  0.030               
3531: 29  2 28   28  1 28                   298552.3410  -0.0406  0.030               
3532: 77 24 54   77 23 55                   298614.3832  -0.0037  0.030  -0.0037 0.50  
3533: 77 24 53   77 23 54                   298614.3832  -0.0037  0.030  -0.0037 0.50  
3534/ 66 17 49   65 18 48                   298700.0814   0.0931  0.030   0.0932 0.50  
3535: 66 17 49   65 18 48                   298700.0814   0.0931  0.030   0.0932 0.50  
3536: 76 24 53   76 23 54                   298734.1098   0.0120  0.030   0.0121 0.50  
3537: 76 24 52   76 23 53                   298734.1098   0.0120  0.030   0.0121 0.50  
3538: 30  5 26   29  4 26                   298845.1979   0.0102  0.030               
3539: 75 24 52   75 23 53                   298848.8628   0.0362  0.030   0.0363 0.50  
3540: 75 24 51   75 23 52                   298848.8628   0.0362  0.030   0.0363 0.50  
3541: 39  1 38   38  2 37                   298875.3437  -0.0111  0.030               
3542: 39  2 38   38  2 37                   298877.2388  -0.0182  0.030               
3543: 39  1 38   38  1 37                   298878.1351   0.0152  0.030               
3544: 39  2 38   38  1 37                   298880.0130  -0.0091  0.030               
3545: 74 24 51   74 23 52                   298958.7386   0.0260  0.030   0.0260 0.50  
3546: 74 24 50   74 23 51                   298958.7386   0.0260  0.030   0.0260 0.50  
3547: 29  6 23   28  5 24                   299011.5988  -0.0271  0.030               
3548: 16 14  3   15 13  2                   299042.3622  -0.0012  0.030  -0.0013 0.50  
3549: 16 14  2   15 13  3                   299042.3622  -0.0012  0.030  -0.0013 0.50  
3550: 73 24 50   73 23 51                   299063.8785  -0.0140  0.030  -0.0140 0.50  
3551: 73 24 49   73 23 50                   299063.8785  -0.0140  0.030  -0.0140 0.50  
3552: 30  4 27   29  3 27                   299098.0379   0.0325  0.030               
3553: 36  5 32   35  4 31                   299119.8003   0.0248  0.030               
3554: 72 24 48   72 23 49                   299164.5522   0.0516  0.030   0.0516 0.50  
3555: 72 24 49   72 23 50                   299164.5522   0.0516  0.030   0.0516 0.50  
3556: 71 24 47   71 23 48                   299260.6912   0.0229  0.030   0.0230 0.50  
3557: 71 24 48   71 23 49                   299260.6912   0.0229  0.030   0.0230 0.50  
3558: 70 24 46   70 23 47                   299352.5400   0.0151  0.030   0.0152 0.50  
3559: 70 24 47   70 23 48                   299352.5400   0.0151  0.030   0.0152 0.50  
3560: 38 28 11   37 28 10                   299395.4975   0.0503  0.030   0.0143 0.27  
3561: 38 28 10   37 28  9                   299395.4975   0.0503  0.030   0.0143 0.27  
3562: 38 29 10   37 29  9                   299395.4975  -0.0274  0.030   0.0143 0.23  
3563: 38 29  9   37 29  8                   299395.4975  -0.0274  0.030   0.0143 0.23  
3564: 38 27 12   37 27 11                   299396.7987   0.0399  0.030   0.0036 0.31  
3565: 38 27 11   37 27 10                   299396.7987   0.0399  0.030   0.0036 0.31  
3566: 38 30  9   37 30  8                   299396.7987  -0.0532  0.030   0.0036 0.19  
3567: 38 30  8   37 30  7                   299396.7987  -0.0532  0.030   0.0036 0.19  
3568: 38 26 13   37 26 12                   299399.5480  -0.0797  0.030  -0.0798 0.50  
3569: 38 26 12   37 26 11                   299399.5480  -0.0797  0.030  -0.0798 0.50  
3570: 38 32  6   37 32  5                   299402.7811  -0.0180  0.030  -0.0180 0.50  
3571: 38 32  7   37 32  6                   299402.7811  -0.0180  0.030  -0.0180 0.50  
3572: 38 25 13   37 25 12                   299404.2526  -0.0038  0.030  -0.0039 0.50  
3573: 38 25 14   37 25 13                   299404.2526  -0.0038  0.030  -0.0039 0.50  
3574: 38 33  5   37 33  4                   299407.2208  -0.0136  0.030  -0.0136 0.50  
3575: 38 33  6   37 33  5                   299407.2208  -0.0136  0.030  -0.0136 0.50  
3576: 38 24 15   37 24 14                   299410.8738  -0.0164  0.030  -0.0165 0.50  
3577: 38 24 14   37 24 13                   299410.8738  -0.0164  0.030  -0.0165 0.50  
3578: 38 34  5   37 34  4                   299412.5287  -0.0144  0.030  -0.0144 0.50  
3579: 38 34  4   37 34  3                   299412.5287  -0.0144  0.030  -0.0144 0.50  
3580: 38 23 15   37 23 14                   299419.7937  -0.0360  0.030  -0.0360 0.50  
3581: 38 23 16   37 23 15                   299419.7937  -0.0360  0.030  -0.0360 0.50  
3582: 38 22 16   37 22 15                   299431.4504   0.0046  0.030   0.0046 0.50  
3583: 38 22 17   37 22 16                   299431.4504   0.0046  0.030   0.0046 0.50  
3584: 69 24 46   69 23 47                   299440.2008   0.0036  0.030   0.0036 0.50  
3585: 69 24 45   69 23 46                   299440.2008   0.0036  0.030   0.0036 0.50  
3586: 38 21 17   37 21 16                   299446.2120   0.0114  0.030   0.0114 0.50  
3587: 38 21 18   37 21 17                   299446.2120   0.0114  0.030   0.0114 0.50  
3588: 38 20 18   37 20 17                   299464.7003   0.0235  0.030   0.0236 0.50  
3589: 38 20 19   37 20 18                   299464.7003   0.0235  0.030   0.0236 0.50  
3590: 38 19 20   37 19 19                   299487.5991  -0.0173  0.030  -0.0174 0.50  
3591: 38 19 19   37 19 18                   299487.5991  -0.0173  0.030  -0.0174 0.50  
3592: 30  6 24   29  5 24                   299493.6769   0.0626  0.030               
3593: 38 18 21   37 18 20                   299515.9867   0.0081  0.030   0.0082 0.50  
3594: 38 18 20   37 18 19                   299515.9867   0.0081  0.030   0.0082 0.50  
3595: 68 24 44   68 23 45                   299523.8288   0.0189  0.030   0.0189 0.50  
3596: 68 24 45   68 23 46                   299523.8288   0.0189  0.030   0.0189 0.50  
3597: 38 17 22   37 17 21                   299551.0189  -0.0003  0.030  -0.0003 0.50  
3598: 38 17 21   37 17 20                   299551.0189  -0.0003  0.030  -0.0003 0.50  
3599: 38 16 22   37 16 21                   299594.4117  -0.0010  0.030  -0.0011 0.50  
3600: 38 16 23   37 16 22                   299594.4117  -0.0010  0.030  -0.0011 0.50  
3601: 67 24 43   67 23 44                   299603.5028   0.0174  0.030   0.0175 0.50  
3602: 67 24 44   67 23 45                   299603.5028   0.0174  0.030   0.0175 0.50  
3603: 38 15 23   37 15 22                   299648.4483   0.0148  0.030   0.0149 0.50  
3604: 38 15 24   37 15 23                   299648.4483   0.0148  0.030   0.0149 0.50  
3605: 38  5 34   37  5 33                   299681.9512   0.0045  0.030               
3606: 38 14 24   37 14 23                   299716.2491   0.0083  0.030   0.0083 0.50  
3607: 38 14 25   37 14 24                   299716.2491   0.0083  0.030   0.0083 0.50  
3608: 65 24 42   65 23 43                   299751.5302   0.0269  0.030   0.0270 0.50  
3609: 65 24 41   65 23 42                   299751.5302   0.0269  0.030   0.0270 0.50  
3610: 61 14 47   60 15 46                   299774.8748   0.0079  0.030               
3611: 38 13 26   37 13 25                   299802.3204  -0.0231  0.030  -0.0232 0.25  
3612: 38 13 25   37 13 24                   299802.3204  -0.0232  0.030  -0.0232 0.25  
3613: 38 13 26   37 13 25                   299802.3204  -0.0231  0.030  -0.0232 0.25  
3614: 38 13 25   37 13 24                   299802.3204  -0.0232  0.030  -0.0232 0.25  
3615: 64 24 40   64 23 41                   299820.0706  -0.0091  0.030  -0.0092 0.50  
3616: 64 24 41   64 23 42                   299820.0706  -0.0091  0.030  -0.0092 0.50  
3617: 38 12 26   37 12 25                   299913.4014   0.0096  0.030   0.0101 0.25  
3618: 38 12 27   37 12 26                   299913.4014   0.0105  0.030   0.0101 0.25  
3619: 38 12 26   37 12 25                   299913.4014   0.0096  0.030   0.0101 0.25  
3620: 38 12 27   37 12 26                   299913.4014   0.0105  0.030   0.0101 0.25  
3621: 62 24 38   62 23 39                   299946.9594   0.0214  0.030   0.0215 0.50  
3622: 62 24 39   62 23 40                   299946.9594   0.0214  0.030   0.0215 0.50  
3623: 61 24 38   61 23 39                   300005.4492   0.0076  0.030   0.0076 0.50  
3624: 61 24 37   61 23 38                   300005.4492   0.0076  0.030   0.0076 0.50  
3625: 21 11 10   20 10 11                   300009.2334  -0.0058  0.030  -0.0059 0.50  
3626: 21 11 11   20 10 10                   300009.2334  -0.0058  0.030  -0.0059 0.50  
3627: 38 11 27   37 11 26                   300059.6392   0.0169  0.030   0.0292 0.50  
3628: 38 11 28   37 11 27                   300059.6392   0.0415  0.030   0.0292 0.50  
3629: 60 24 36   60 23 37                   300060.8469   0.0404  0.030   0.0405 0.50  
3630: 60 24 37   60 23 38                   300060.8469   0.0404  0.030   0.0405 0.50  
3631: 59 24 35   59 23 36                   300113.1430   0.0043  0.030   0.0043 0.50  
3632: 59 24 36   59 23 37                   300113.1430   0.0043  0.030   0.0043 0.50  
3633: 58 24 34   58 23 35                   300162.5497   0.0069  0.030   0.0069 0.50  
3634: 58 24 35   58 23 36                   300162.5497   0.0069  0.030   0.0069 0.50  
3635: 57 24 33   57 23 34                   300209.1475   0.0263  0.030   0.0263 0.50  
3636: 57 24 34   57 23 35                   300209.1475   0.0263  0.030   0.0263 0.50  
3637: 56 24 32   56 23 33                   300252.9734  -0.0013  0.030  -0.0013 0.50  
3638: 56 24 33   56 23 34                   300252.9734  -0.0013  0.030  -0.0013 0.50  
3639: 32  4 28   31  3 28                   300257.7234  -0.0076  0.030   0.0691 0.17  
3640: 38 10 28   37 10 27                   300257.7234  -0.1703  0.030   0.0691 0.42  
3641: 38 10 29   37 10 28                   300257.7234   0.3391  0.030   0.0691 0.42  
3642: 55 24 31   55 23 32                   300294.2193   0.0170  0.030   0.0170 0.50  
3643: 55 24 32   55 23 33                   300294.2193   0.0170  0.030   0.0170 0.50  
3644: 54 24 30   54 23 31                   300332.9179   0.0167  0.030   0.0168 0.50  
3645: 54 24 31   54 23 32                   300332.9179   0.0167  0.030   0.0168 0.50  
3646: 53 24 30   53 23 31                   300369.1985   0.0317  0.030   0.0318 0.50  
3647: 53 24 29   53 23 30                   300369.1985   0.0317  0.030   0.0318 0.50  
3648: 52 24 28   52 23 29                   300403.1185   0.0257  0.030   0.0257 0.50  
3649: 52 24 29   52 23 30                   300403.1185   0.0257  0.030   0.0257 0.50  
3650: 51 24 28   51 23 29                   300434.7995   0.0282  0.030   0.0282 0.50  
3651: 51 24 27   51 23 28                   300434.7995   0.0282  0.030   0.0282 0.50  
3652: 26  8 19   25  7 18                   300436.0804   0.0058  0.030               
3653: 26  8 18   25  7 18                   300436.9570   0.0745  0.030               
3654: 26  8 19   25  7 19                   300447.1028  -0.0409  0.030               
3655: 26  8 18   25  7 19                   300447.9769   0.0253  0.030               
3656: 50 24 27   50 23 28                   300464.3370   0.0443  0.030   0.0444 0.50  
3657: 50 24 26   50 23 27                   300464.3370   0.0443  0.030   0.0444 0.50  
3658: 49 24 26   49 23 27                   300491.7773   0.0318  0.030   0.0319 0.50  
3659: 49 24 25   49 23 26                   300491.7773   0.0318  0.030   0.0319 0.50  
3660: 48 24 25   48 23 26                   300517.2393   0.0227  0.030   0.0227 0.50  
3661: 48 24 24   48 23 25                   300517.2393   0.0227  0.030   0.0227 0.50  
3662: 38  9 30   37  9 29                   300532.8097   0.0193  0.030               
3663/ 38  9 29   37  9 28                   300540.8976  -0.0972  0.030               
3664: 46 24 23   46 23 24                   300562.5768   0.0231  0.030   0.0232 0.50  
3665: 46 24 22   46 23 23                   300562.5768   0.0231  0.030   0.0232 0.50  
3666: 45 24 22   45 23 23                   300582.6105   0.0253  0.030   0.0254 0.50  
3667: 45 24 21   45 23 22                   300582.6105   0.0253  0.030   0.0254 0.50  
3668: 44 24 21   44 23 22                   300600.9708   0.0045  0.030   0.0045 0.50  
3669: 44 24 20   44 23 21                   300600.9708   0.0045  0.030   0.0045 0.50  
3670: 43 24 20   43 23 21                   300617.8087   0.0330  0.030   0.0330 0.50  
3671: 43 24 19   43 23 20                   300617.8087   0.0330  0.030   0.0330 0.50  
3672: 42 24 19   42 23 20                   300633.1162   0.0257  0.030   0.0257 0.50  
3673: 42 24 18   42 23 19                   300633.1162   0.0257  0.030   0.0257 0.50  
3674: 41 24 17   41 23 18                   300647.0080   0.0220  0.030   0.0220 0.50  
3675: 41 24 18   41 23 19                   300647.0080   0.0220  0.030   0.0220 0.50  
3676: 40 24 16   40 23 17                   300659.5621   0.0261  0.030   0.0261 0.50  
3677: 40 24 17   40 23 18                   300659.5621   0.0261  0.030   0.0261 0.50  
3678: 73 21 52   72 22 51                   300664.0319   0.0665  0.030               
3679: 39 24 16   39 23 17                   300670.8289   0.0163  0.030   0.0164 0.50  
3680: 39 24 15   39 23 16                   300670.8289   0.0163  0.030   0.0164 0.50  
3681: 38 24 15   38 23 16                   300680.8784  -0.0077  0.030  -0.0077 0.50  
3682: 38 24 14   38 23 15                   300680.8784  -0.0077  0.030  -0.0077 0.50  
3683: 37 24 14   37 23 15                   300689.8504   0.0248  0.030   0.0248 0.50  
3684: 37 24 13   37 23 14                   300689.8504   0.0248  0.030   0.0248 0.50  
3685: 36 24 12   36 23 13                   300697.7380   0.0399  0.030   0.0399 0.50  
3686: 36 24 13   36 23 14                   300697.7380   0.0399  0.030   0.0399 0.50  
3687: 35 24 12   35 23 13                   300704.6023   0.0332  0.030   0.0332 0.50  
3688: 35 24 11   35 23 12                   300704.6023   0.0332  0.030   0.0332 0.50  
3689: 34 24 11   34 23 12                   300710.5088   0.0063  0.030   0.0063 0.50  
3690: 34 24 10   34 23 11                   300710.5088   0.0063  0.030   0.0063 0.50  
3691: 33 24  9   33 23 10                   300715.5696   0.0091  0.030   0.0091 0.50  
3692: 33 24 10   33 23 11                   300715.5696   0.0091  0.030   0.0091 0.50  
3693: 32 24  9   32 23 10                   300719.8187   0.0151  0.030   0.0151 0.50  
3694: 32 24  8   32 23  9                   300719.8187   0.0151  0.030   0.0151 0.50  
3695: 39  4 35   38  5 34                   300720.3253   0.0081  0.030               
3696: 31 24  7   31 23  8                   300723.3081   0.0174  0.030   0.0174 0.50  
3697: 31 24  8   31 23  9                   300723.3081   0.0174  0.030   0.0174 0.50  
3698: 30 24  7   30 23  8                   300726.1071   0.0282  0.030   0.0282 0.50  
3699: 30 24  6   30 23  7                   300726.1071   0.0282  0.030   0.0282 0.50  
3700: 29 24  6   29 23  7                   300728.2575   0.0337  0.030   0.0338 0.50  
3701: 29 24  5   29 23  6                   300728.2575   0.0337  0.030   0.0338 0.50  
3702: 28 24  5   28 23  6                   300729.7992   0.0201  0.030   0.0202 0.50  
3703: 28 24  4   28 23  5                   300729.7992   0.0201  0.030   0.0202 0.50  
3704: 38  8 31   37  8 30                   300908.3298   0.0454  0.030   0.0454 0.50  
3705: 38  8 31   37  8 30                   300908.3298   0.0454  0.030   0.0454 0.50  
3706: 38  8 30   37  8 29                   301006.0699   0.0145  0.030               
3707: 38  6 33   37  6 32                   301092.1902   0.0133  0.030               
3708: 68 18 50   67 19 49                   301150.3300  -0.0598  0.030               
3709: 38  7 32   37  7 31                   301273.8779   0.0186  0.030   0.0186 0.50  
3710: 38  7 32   37  7 31                   301273.8779   0.0186  0.030   0.0186 0.50  
3711: 38  4 34   37  4 33                   301593.8148   0.0298  0.030               
3712: 54 10 44   53 11 43                   301626.5029  -0.0270  0.030               
3713: 39  2 37   38  3 36                   301736.1107   0.0025  0.030               
3714: 39  3 37   38  3 36                   301787.2371   0.0115  0.030               
3715: 39  2 37   38  2 36                   301807.8287   0.0104  0.030               
3716: 39  3 37   38  2 36                   301858.9465   0.0108  0.030               
3717: 18 13  5   17 12  6                   302005.3813   0.0024  0.030   0.0024 0.50  
3718: 18 13  6   17 12  5                   302005.3813   0.0024  0.030   0.0024 0.50  
3719: 63 15 48   62 16 47                   302035.0499  -0.0613  0.030               
3720: 38  7 31   37  7 30                   302053.5120  -0.0104  0.030               
3721: 28  7 22   27  6 21                   302192.8065  -0.0008  0.030               
3722: 28  7 21   27  6 21                   302245.0027  -0.0057  0.030               
3723: 56 11 45   55 12 44                   302429.7070  -0.0066  0.030               
3724: 28  7 22   27  6 22                   302672.5289   0.0061  0.030               
3725: 28  7 21   27  6 22                   302724.7315   0.0075  0.030               
3726: 52  9 43   51 10 42                   302818.3153  -0.0617  0.030               
3727: 23 10 14   22  9 13                   302891.3411  -0.0199  0.030  -0.0205 0.50  
3728: 23 10 13   22  9 14                   302891.3411  -0.0211  0.030  -0.0205 0.50  
3729: 30  2 28   29  1 28                   302957.8814  -0.0351  0.030               
3730: 28  4 24   27  3 25                   303349.3185   0.0155  0.030               
3731: 41  5 36   40  6 35                   303492.3721  -0.0070  0.030  -0.0070 0.50  
3732: 41  5 36   40  6 35                   303492.3721  -0.0070  0.030  -0.0070 0.50  
3733: 40  1 40   39  0 39                   303533.7819  -0.0179  0.030   0.0079 0.39  
3734: 40  0 40   39  0 39                   303533.7819   0.0027  0.030   0.0079 0.11  
3735: 40  1 40   39  1 39                   303533.7819   0.0130  0.030   0.0079 0.11  
3736: 40  0 40   39  1 39                   303533.7819   0.0337  0.030   0.0079 0.39  
3737: 70 19 51   69 20 50                   303621.1691   0.0892  0.030               
3738: 31  3 28   30  2 28                   303677.6308   0.0000  0.030               
3739: 31  6 26   30  5 25                   303687.5696   0.0007  0.030   0.0008 0.50  
3740: 31  6 26   30  5 25                   303687.5696   0.0007  0.030   0.0008 0.50  
3741: 30  3 28   29  2 28                   303813.1821  -0.0578  0.030               
3742: 39  3 36   38  4 35                   303939.8594   0.0024  0.030               
3743: 15 15  0   14 14  1                   303955.5289   0.0054  0.030   0.0054 0.50  
3744: 15 15  1   14 14  0                   303955.5289   0.0054  0.030   0.0054 0.50  
3745: 58 12 46   57 13 45                   303991.6508   0.0272  0.030               
3746: 38  6 32   37  6 31                   304232.9000   0.0039  0.030               
3747: 37  5 33   36  4 32                   304355.8793   0.0050  0.030               
3748: 65 16 49   64 17 48                   304367.2725  -0.0092  0.030  -0.0093 0.50  
3749: 65 16 49   64 17 48                   304367.2725  -0.0092  0.030  -0.0093 0.50  
3750: 33  5 28   32  4 28                   304543.9989   0.0239  0.030               
3751: 39  4 36   38  4 35                   304709.7871   0.0049  0.030               
3752: 38  5 33   37  5 32                   304806.9359  -0.0248  0.030               
3753: 61  2 60   60  3 58                   304894.0531   0.0027  0.030  -0.0101 0.50  
3754: 61  1 60   60  2 58                   304894.0531  -0.0228  0.030  -0.0101 0.50  
3755: 20 12  8   19 11  9                   304953.7038  -0.0483  0.030  -0.0484 0.50  
3756: 20 12  9   19 11  8                   304953.7038  -0.0483  0.030  -0.0484 0.50  
3757: 39  3 36   38  3 35                   304971.8174   0.0309  0.030               
3758: 25  9 16   24  8 16                   305667.8976   0.1045  0.030  -0.0013 0.09  
3759: 25  9 17   24  8 16                   305667.8976   0.1169  0.030  -0.0013 0.41  
3760: 25  9 17   24  8 17                   305667.8976  -0.1070  0.030  -0.0013 0.09  
3761: 25  9 16   24  8 17                   305667.8976  -0.1194  0.030  -0.0013 0.41  
3762: 39  4 36   38  3 35                   305741.7164   0.0047  0.030               
3763: 31  6 25   30  5 25                   305881.5393  -0.0046  0.030               
3764: 60 13 47   59 14 46                   305890.4876  -0.0496  0.030               
3765: 30  6 25   29  5 25                   305958.3592  -0.0174  0.030               
3766: 72 20 52   71 21 51                   306104.5547   0.0775  0.030               
3767: 40  1 39   39  2 38                   306402.7304  -0.0016  0.030               
3768: 40  2 39   39  2 38                   306404.0454   0.0069  0.030               
3769: 40  1 39   39  1 38                   306404.6242  -0.0100  0.030               
3770: 40  2 39   39  1 38                   306405.9294  -0.0112  0.030               
3771: 67 17 50   66 18 49                   306749.5336  -0.0555  0.030  -0.0555 0.50  
3772: 67 17 50   66 18 49                   306749.5336  -0.0555  0.030  -0.0555 0.50  
3773: 17 14  4   16 13  3                   306924.7913  -0.0113  0.030  -0.0113 0.50  
3774: 17 14  3   16 13  4                   306924.7913  -0.0113  0.030  -0.0113 0.50  
3775: 39 30 10   38 30  9                   307251.9151   0.0051  0.030   0.0051 0.50  
3776: 39 30  9   38 30  8                   307251.9151   0.0051  0.030   0.0051 0.50  
3777: 39 27 13   38 27 12                   307253.3335   0.0139  0.030   0.0139 0.50  
3778: 39 27 12   38 27 11                   307253.3335   0.0139  0.030   0.0139 0.50  
3779: 39 26 14   38 26 13                   307256.9670   0.0796  0.030   0.0797 0.50  
3780: 39 26 13   38 26 12                   307256.9670   0.0796  0.030   0.0797 0.50  
3781/ 39 33  6   38 33  5                   307261.5499   0.0914  0.030   0.0914 0.50  
3782: 39 33  7   38 33  6                   307261.5499   0.0914  0.030   0.0914 0.50  
3783: 39 25 15   38 25 14                   307262.3436   0.0050  0.030   0.0050 0.50  
3784: 39 25 14   38 25 13                   307262.3436   0.0050  0.030   0.0050 0.50  
3785: 39 24 16   38 24 15                   307269.9613   0.0227  0.030   0.0227 0.50  
3786: 39 24 15   38 24 14                   307269.9613   0.0227  0.030   0.0227 0.50  
3787: 39 35  4   38 35  3                   307272.5879  -0.0173  0.030  -0.0173 0.50  
3788: 39 35  5   38 35  4                   307272.5879  -0.0173  0.030  -0.0173 0.50  
3789: 39 23 17   38 23 16                   307279.9989  -0.0133  0.030   0.0434 0.45  
3790: 39 23 16   38 23 15                   307279.9989  -0.0133  0.030   0.0434 0.45  
3791: 39 36  4   38 36  3                   307279.9989   0.5908  0.030   0.0434 0.05  
3792: 39 36  3   38 36  2                   307279.9989   0.5908  0.030   0.0434 0.05  
3793: 39 37  3   38 37  2                   307286.8824  -0.0778  0.030  -0.0779 0.50  
3794: 39 37  2   38 37  1                   307286.8824  -0.0778  0.030  -0.0779 0.50  
3795: 39 22 18   38 22 17                   307292.9737   0.0133  0.030   0.0134 0.50  
3796: 39 22 17   38 22 16                   307292.9737   0.0133  0.030   0.0134 0.50  
3797: 39 21 18   38 21 17                   307309.2888   0.0059  0.030   0.0060 0.50  
3798: 39 21 19   38 21 18                   307309.2888   0.0059  0.030   0.0060 0.50  
3799: 39  5 35   38  5 34                   307323.9088   0.0076  0.030               
3800: 39 20 19   38 20 18                   307329.6086  -0.0009  0.030  -0.0010 0.50  
3801: 39 20 20   38 20 19                   307329.6086  -0.0009  0.030  -0.0010 0.50  
3802: 39 19 21   38 19 20                   307354.7491   0.0053  0.030   0.0053 0.50  
3803: 39 19 20   38 19 19                   307354.7491   0.0053  0.030   0.0053 0.50  
3804: 39 18 22   38 18 21                   307385.7134  -0.0096  0.030  -0.0096 0.50  
3805: 39 18 21   38 18 20                   307385.7134  -0.0096  0.030  -0.0096 0.50  
3806: 39 17 22   38 17 21                   307423.9093   0.0015  0.030   0.0015 0.50  
3807: 39 17 23   38 17 22                   307423.9093   0.0015  0.030   0.0015 0.50  
3808: 39 16 24   38 16 23                   307471.1180   0.0056  0.030   0.0056 0.50  
3809: 39 16 23   38 16 22                   307471.1180   0.0056  0.030   0.0056 0.50  
3810: 30  6 24   29  5 25                   307500.8944   0.0563  0.030               
3811: 39 15 25   38 15 24                   307529.7998  -0.0039  0.030  -0.0040 0.50  
3812: 39 15 24   38 15 23                   307529.7998  -0.0039  0.030  -0.0040 0.50  
3813: 39 14 25   38 14 24                   307603.4018  -0.0122  0.030  -0.0123 0.50  
3814: 39 14 26   38 14 25                   307603.4018  -0.0122  0.030  -0.0123 0.50  
3815: 39 13 27   38 13 26                   307696.8586   0.0085  0.030   0.0085 0.25  
3816: 39 13 26   38 13 25                   307696.8586   0.0084  0.030   0.0085 0.25  
3817: 39 13 27   38 13 26                   307696.8586   0.0085  0.030   0.0085 0.25  
3818: 39 13 26   38 13 25                   307696.8586   0.0084  0.030   0.0085 0.25  
3819: 39 12 27   38 12 26                   307817.3682  -0.0017  0.030  -0.0008 0.25  
3820: 39 12 28   38 12 27                   307817.3682   0.0000  0.030  -0.0008 0.25  
3821: 39 12 27   38 12 26                   307817.3682  -0.0017  0.030  -0.0008 0.25  
3822: 39 12 28   38 12 27                   307817.3682   0.0000  0.030  -0.0008 0.25  
3823: 22 11 11   21 10 12                   307874.2824  -0.0112  0.030  -0.0112 0.50  
3824: 22 11 12   21 10 11                   307874.2824  -0.0112  0.030  -0.0112 0.50  
3825: 44  6 38   43  7 37                   307962.1317   0.0122  0.030               
3826: 31  5 27   30  4 27                   307971.3783  -0.0019  0.030               
3827: 39 11 29   38 11 28                   307976.1513  -0.0073  0.030  -0.0285 0.50  
3828: 39 11 28   38 11 27                   307976.1513  -0.0497  0.030  -0.0285 0.50  
3829: 47  7 40   46  8 39                   308118.6603  -0.0076  0.030               
3830: 27  8 20   26  7 19                   308184.7611   0.0696  0.030               
3831: 27  8 19   26  7 19                   308186.1804   0.0150  0.030               
3832: 39 10 29   38 10 28                   308192.0896   0.0241  0.030               
3833: 27  8 20   26  7 20                   308203.6686  -0.0064  0.030               
3834: 27  8 19   26  7 20                   308205.1101  -0.0387  0.030               
3835: 98 25 73   98 24 74                   308356.3566  -0.0019  0.030  -0.0020 0.50  
3836: 98 25 74   98 24 75                   308356.3566  -0.0019  0.030  -0.0020 0.50  
3837: 39  9 31   38  9 30                   308490.4116   0.0199  0.030               
3838: 39  9 30   38  9 29                   308502.9512   0.0040  0.030               
3839: 74 21 53   73 22 52                   308594.7572   0.0308  0.030               
3840: 50  8 42   49  9 41                   308653.5140  -0.0126  0.030               
3841: 39  8 32   38  8 31                   308889.8461   0.0245  0.030   0.0245 0.50  
3842: 39  8 32   38  8 31                   308889.8461   0.0245  0.030   0.0245 0.50  
3843: 39  6 34   38  6 33                   308918.2113  -0.0145  0.030               
3844: 30  1 29   29  0 29                   308941.1705  -0.0050  0.030               
3845: 39  4 35   38  4 34                   308958.2683   0.0005  0.030               
3846: 30  2 29   29  1 29                   308990.3508  -0.0084  0.030               
3847: 39  8 31   38  8 30                   309029.7381  -0.0277  0.030  -0.0277 0.33  
3848: 39  8 31   38  8 30                   309029.7381  -0.0277  0.030  -0.0277 0.33  
3849: 39  8 31   38  8 30                   309029.7381  -0.0277  0.030  -0.0277 0.33  
3850: 32  6 27   31  5 26                   309102.4716  -0.0038  0.030  -0.0039 0.50  
3851: 32  6 27   31  5 26                   309102.4716  -0.0038  0.030  -0.0039 0.50  
3852: 69 18 51   68 19 50                   309166.7607   0.0107  0.030               
3853: 31  4 28   30  3 28                   309181.6195   0.0066  0.030               
3854: 94 25 69   94 24 70                   309210.1472  -0.0500  0.030  -0.0500 0.50  
3855: 94 25 70   94 24 71                   309210.1472  -0.0500  0.030  -0.0500 0.50  
3856: 30  5 25   29  4 26                   309218.9571   0.0552  0.030               
3857: 39  7 33   38  7 32                   309234.0993  -0.0042  0.030  -0.0043 0.50  
3858: 39  7 33   38  7 32                   309234.0993  -0.0042  0.030  -0.0043 0.50  
3859: 40  2 38   39  3 37                   309274.4295  -0.0061  0.030               
3860: 40  3 38   39  3 37                   309310.7878   0.0257  0.030               
3861: 40  2 38   39  2 37                   309325.4917  -0.0613  0.030               
3862: 40  3 38   39  2 37                   309361.8787  -0.0008  0.030               
3863: 29  7 23   28  6 22                   309637.6892  -0.0097  0.030               
3864: 40  4 36   39  5 35                   309709.9687  -0.0048  0.030               
3865: 29  7 22   28  6 22                   309721.6372   0.0048  0.030               
3866: 38  5 34   37  4 33                   309831.7304  -0.0052  0.030               
3867: 19 13  7   18 12  6                   309884.0993  -0.0092  0.030  -0.0093 0.50  
3868: 19 13  6   18 12  7                   309884.0993  -0.0092  0.030  -0.0093 0.50  
3869: 90 25 65   90 24 66                   309954.1474  -0.0810  0.030  -0.0810 0.50  
3870: 90 25 66   90 24 67                   309954.1474  -0.0810  0.030  -0.0810 0.50  
3871: 39  7 32   38  7 31                   310256.9800   0.0343  0.030               
3872: 88 25 63   88 24 64                   310288.3052  -0.0535  0.030  -0.0536 0.50  
3873: 88 25 64   88 24 65                   310288.3052  -0.0535  0.030  -0.0536 0.50  
3874: 29  7 23   28  6 23                   310359.2913   0.0076  0.030               
3875: 29  7 22   28  6 23                   310443.2101  -0.0069  0.030               
3876: 55 10 45   54 11 44                   310550.6937   0.0182  0.030               
3877: 24 10 15   23  9 14                   310738.0230  -0.0103  0.030  -0.0117 0.50  
3878: 24 10 14   23  9 15                   310738.0230  -0.0131  0.030  -0.0117 0.50  
3879: 57 11 46   56 12 45                   310999.3474  -0.0143  0.030               
3880: 41  1 41   40  0 40                   311061.7234  -0.0210  0.030  -0.0038 0.39  
3881: 41  0 41   40  0 40                   311061.7234  -0.0072  0.030  -0.0038 0.11  
3882: 41  1 41   40  1 40                   311061.7234  -0.0003  0.030  -0.0038 0.11  
3883: 41  0 41   40  1 40                   311061.7234   0.0134  0.030  -0.0038 0.39  
3884/ 81 25 57   81 24 58                   311279.3390  -0.1053  0.030  -0.1053 0.50  
3885: 81 25 56   81 24 57                   311279.3390  -0.1053  0.030  -0.1053 0.50  
3886: 33  4 29   32  3 29                   311411.7004  -0.0798  0.030               
3887: 79 25 54   79 24 55                   311516.2681   0.0155  0.030   0.0155 0.50  
3888: 79 25 55   79 24 56                   311516.2681   0.0155  0.030   0.0155 0.50  
3889: 71 19 52   70 20 51                   311607.6116  -0.0075  0.030               
3890: 40  3 37   39  4 36                   311673.3301   0.0026  0.030               
3891: 77 25 52   77 24 53                   311734.4471   0.0664  0.030   0.0664 0.50  
3892: 77 25 53   77 24 54                   311734.4471   0.0664  0.030   0.0664 0.50  
3893: 16 15  1   15 14  2                   311839.4458   0.0429  0.030   0.0429 0.50  
3894: 16 15  2   15 14  1                   311839.4458   0.0429  0.030   0.0429 0.50  
3895: 75 25 51   75 24 52                   311934.7922  -0.0251  0.030  -0.0252 0.50  
3896: 75 25 50   75 24 51                   311934.7922  -0.0251  0.030  -0.0252 0.50  
3897: 74 25 50   74 24 51                   312028.7326   0.0314  0.030   0.0315 0.50  
3898: 74 25 49   74 24 50                   312028.7326   0.0314  0.030   0.0315 0.50  
3899: 73 25 49   73 24 50                   312118.5201   0.0025  0.030   0.0026 0.50  
3900: 73 25 48   73 24 49                   312118.5201   0.0025  0.030   0.0026 0.50  
3901: 32  6 26   31  5 26                   312167.3396  -0.0057  0.030               
3902/ 72 25 47   72 24 48                   312204.2724  -0.1085  0.030  -0.1085 0.50  
3903: 72 25 48   72 24 49                   312204.2724  -0.1085  0.030  -0.1085 0.50  
3904: 40  4 37   39  4 36                   312244.5870   0.0055  0.030               
3905: 71 25 47   71 24 48                   312286.4535   0.0497  0.030   0.0498 0.50  
3906: 71 25 46   71 24 47                   312286.4535   0.0497  0.030   0.0498 0.50  
3907: 70 25 46   70 24 47                   312364.7036   0.0071  0.030   0.0071 0.50  
3908: 70 25 45   70 24 46                   312364.7036   0.0071  0.030   0.0071 0.50  
3909: 59 12 47   58 13 46                   312390.7772   0.0170  0.030               
3910: 69 25 44   69 24 45                   312439.3760   0.0080  0.030   0.0080 0.50  
3911: 69 25 45   69 24 46                   312439.3760   0.0080  0.030   0.0080 0.50  
3912: 40  3 37   39  3 36                   312443.2397  -0.0130  0.030               
3913: 66 16 50   65 17 49                   312465.8605   0.0028  0.030   0.0029 0.50  
3914: 66 16 50   65 17 49                   312465.8605   0.0028  0.030   0.0029 0.50  
3915: 68 25 43   68 24 44                   312510.5482   0.0231  0.030   0.0232 0.50  
3916: 68 25 44   68 24 45                   312510.5482   0.0231  0.030   0.0232 0.50  
3917: 39  6 33   38  6 32                   312515.6826   0.0033  0.030               
3918: 39  5 34   38  5 33                   312577.6009  -0.0415  0.030               
3919: 67 25 43   67 24 44                   312578.3528   0.0798  0.030   0.0798 0.50  
3920: 67 25 42   67 24 43                   312578.3528   0.0798  0.030   0.0798 0.50  
3921: 66 25 41   66 24 42                   312642.7182   0.0030  0.030   0.0030 0.50  
3922: 66 25 42   66 24 43                   312642.7182   0.0030  0.030   0.0030 0.50  
3923: 65 25 40   65 24 41                   312703.9786   0.0251  0.030   0.0251 0.50  
3924: 65 25 41   65 24 42                   312703.9786   0.0251  0.030   0.0251 0.50  
3925: 64 25 39   64 24 40                   312762.0913   0.0033  0.030   0.0033 0.50  
3926: 64 25 40   64 24 41                   312762.0913   0.0033  0.030   0.0033 0.50  
3927: 21 12 10   20 11  9                   312826.1201  -0.0104  0.030  -0.0105 0.50  
3928: 21 12  9   20 11 10                   312826.1201  -0.0104  0.030  -0.0105 0.50  
3929: 62 25 38   62 24 39                   312869.4504   0.0123  0.030   0.0123 0.50  
3930: 62 25 37   62 24 38                   312869.4504   0.0123  0.030   0.0123 0.50  
3931: 61 25 37   61 24 38                   312918.8395  -0.0064  0.030  -0.0064 0.50  
3932: 61 25 36   61 24 37                   312918.8395  -0.0064  0.030  -0.0064 0.50  
3933: 60 25 36   60 24 37                   312965.5559   0.0214  0.030   0.0214 0.50  
3934: 60 25 35   60 24 36                   312965.5559   0.0214  0.030   0.0214 0.50  
3935: 59 25 34   59 24 35                   313009.6394   0.0434  0.030   0.0434 0.50  
3936: 59 25 35   59 24 36                   313009.6394   0.0434  0.030   0.0434 0.50  
3937: 40  4 37   39  3 36                   313014.5008  -0.0058  0.030               
3938: 58 25 33   58 24 34                   313051.1387   0.0175  0.030   0.0175 0.50  
3939: 58 25 34   58 24 35                   313051.1387   0.0175  0.030   0.0175 0.50  
3940: 57 25 32   57 24 33                   313090.1936  -0.0056  0.030  -0.0056 0.50  
3941: 57 25 33   57 24 34                   313090.1936  -0.0056  0.030  -0.0056 0.50  
3942: 56 25 31   56 24 32                   313126.9187   0.0008  0.030   0.0009 0.50  
3943: 56 25 32   56 24 33                   313126.9187   0.0008  0.030   0.0009 0.50  
3944: 55 25 30   55 24 31                   313161.3783   0.0150  0.030   0.0150 0.50  
3945: 55 25 31   55 24 32                   313161.3783   0.0150  0.030   0.0150 0.50  
3946: 54 25 29   54 24 30                   313193.6237   0.0034  0.030   0.0034 0.50  
3947: 54 25 30   54 24 31                   313193.6237   0.0034  0.030   0.0034 0.50  
3948: 53 25 28   53 24 29                   313223.7426  -0.0295  0.030  -0.0296 0.50  
3949: 53 25 29   53 24 30                   313223.7426  -0.0295  0.030  -0.0296 0.50  
3950: 52 25 27   52 24 28                   313251.8921  -0.0087  0.030  -0.0087 0.50  
3951: 52 25 28   52 24 29                   313251.8921  -0.0087  0.030  -0.0087 0.50  
3952: 51 25 27   51 24 28                   313278.0976   0.0109  0.030   0.0109 0.50  
3953: 51 25 26   51 24 27                   313278.0976   0.0109  0.030   0.0109 0.50  
3954: 34  5 29   33  4 29                   313299.7597  -0.0224  0.030               
3955: 50 25 25   50 24 26                   313302.4169   0.0082  0.030   0.0082 0.50  
3956: 50 25 26   50 24 27                   313302.4169   0.0082  0.030   0.0082 0.50  
3957: 49 25 24   49 24 25                   313324.9376  -0.0067  0.030  -0.0068 0.50  
3958: 49 25 25   49 24 26                   313324.9376  -0.0067  0.030  -0.0068 0.50  
3959: 48 25 24   48 24 25                   313345.7775   0.0075  0.030   0.0075 0.50  
3960: 48 25 23   48 24 24                   313345.7775   0.0075  0.030   0.0075 0.50  
3961: 47 25 23   47 24 24                   313364.9681   0.0079  0.030   0.0079 0.50  
3962: 47 25 22   47 24 23                   313364.9681   0.0079  0.030   0.0079 0.50  
3963: 46 25 22   46 24 23                   313382.5901   0.0018  0.030   0.0018 0.50  
3964: 46 25 21   46 24 22                   313382.5901   0.0018  0.030   0.0018 0.50  
3965: 45 25 20   45 24 21                   313398.7118  -0.0143  0.030  -0.0143 0.50  
3966: 45 25 21   45 24 22                   313398.7118  -0.0143  0.030  -0.0143 0.50  
3967: 44 25 20   44 24 21                   313413.4225  -0.0217  0.030  -0.0218 0.50  
3968: 44 25 19   44 24 20                   313413.4225  -0.0217  0.030  -0.0218 0.50  
3969: 43 25 19   43 24 20                   313426.8174   0.0057  0.030   0.0057 0.50  
3970: 43 25 18   43 24 19                   313426.8174   0.0057  0.030   0.0057 0.50  
3971: 42 25 18   42 24 19                   313438.8894  -0.0066  0.030  -0.0066 0.50  
3972: 42 25 17   42 24 18                   313438.8894  -0.0066  0.030  -0.0066 0.50  
3973: 41 25 16   41 24 17                   313449.7604  -0.0031  0.030  -0.0032 0.50  
3974: 41 25 17   41 24 18                   313449.7604  -0.0031  0.030  -0.0032 0.50  
3975: 40 25 16   40 24 17                   313459.4978   0.0187  0.030   0.0188 0.50  
3976: 40 25 15   40 24 16                   313459.4978   0.0187  0.030   0.0188 0.50  
3977: 39 25 14   39 24 15                   313468.0998  -0.0059  0.030  -0.0060 0.50  
3978: 39 25 15   39 24 16                   313468.0998  -0.0059  0.030  -0.0060 0.50  
3979: 38 25 14   38 24 15                   313475.6913  -0.0145  0.030  -0.0146 0.50  
3980: 38 25 13   38 24 14                   313475.6913  -0.0145  0.030  -0.0146 0.50  
3981: 26  9 17   25  8 17                   313478.4017   0.1805  0.030  -0.0225 0.09  
3982: 26  9 18   25  8 17                   313478.4017   0.2059  0.030  -0.0225 0.41  
3983: 26  9 18   25  8 18                   313478.4017  -0.2255  0.030  -0.0225 0.09  
3984: 26  9 17   25  8 18                   313478.4017  -0.2509  0.030  -0.0225 0.41  
3985: 37 25 12   37 24 13                   313482.2648  -0.0748  0.030  -0.0749 0.50  
3986: 37 25 13   37 24 14                   313482.2648  -0.0748  0.030  -0.0749 0.50  
3987: 36 25 11   36 24 12                   313488.0689   0.0025  0.030   0.0025 0.50  
3988: 36 25 12   36 24 13                   313488.0689   0.0025  0.030   0.0025 0.50  
3989: 35 25 10   35 24 11                   313492.9516   0.0080  0.030   0.0080 0.50  
3990: 35 25 11   35 24 12                   313492.9516   0.0080  0.030   0.0080 0.50  
3991: 34 25 10   34 24 11                   313497.0318   0.0043  0.030   0.0043 0.50  
3992: 34 25  9   34 24 10                   313497.0318   0.0043  0.030   0.0043 0.50  
3993: 33 25  8   33 24  9                   313500.3709  -0.0019  0.030  -0.0019 0.50  
3994: 33 25  9   33 24 10                   313500.3709  -0.0019  0.030  -0.0019 0.50  
3995: 32 25  7   32 24  8                   313503.0302  -0.0026  0.030  -0.0027 0.50  
3996: 32 25  8   32 24  9                   313503.0302  -0.0026  0.030  -0.0027 0.50  
3997: 31 25  6   31 24  7                   313505.0513  -0.0081  0.030  -0.0081 0.50  
3998: 31 25  7   31 24  8                   313505.0513  -0.0081  0.030  -0.0081 0.50  
3999: 30 25  6   30 24  7                   313506.4915  -0.0114  0.030  -0.0343 0.41  
4000: 30 25  5   30 24  6                   313506.4915  -0.0114  0.030  -0.0343 0.41  
4001: 25 25  0   25 24  1                   313506.4915  -0.1404  0.030  -0.0343 0.09  
4002: 25 25  1   25 24  2                   313506.4915  -0.1404  0.030  -0.0343 0.09  
4003: 31  2 29   30  1 29                   313600.7009  -0.0042  0.030               
4004: 41  1 40   40  2 39                   313928.0949  -0.0763  0.030               
4005: 41  1 40   40  1 39                   313929.2664  -0.2112  0.030  -0.0059 0.50  
4006: 41  2 40   40  2 39                   313929.2664   0.1994  0.030  -0.0059 0.50  
4007: 41  2 40   40  1 39                   313930.3800   0.0065  0.030               
4008: 31  6 26   30  5 26                   314061.2791  -0.0039  0.030               
4009: 73 20 53   72 21 52                   314063.8217  -0.0080  0.030               
4010/ 61 13 48   60 14 47                   314185.3541  -0.1033  0.030               
4011: 33  6 28   32  5 27                   314208.9211  -0.0016  0.030  -0.0017 0.50  
4012: 33  6 28   32  5 27                   314208.9211  -0.0016  0.030  -0.0017 0.50  
4013: 31  3 29   30  2 29                   314235.8610  -0.0108  0.030               
4014: 42  5 37   41  6 36                   314375.7597  -0.0131  0.030  -0.0131 0.50  
4015: 42  5 37   41  6 36                   314375.7597  -0.0131  0.030  -0.0131 0.50  
4016: 18 14  5   17 13  4                   314806.0314   0.0046  0.030   0.0047 0.50  
4017: 18 14  4   17 13  5                   314806.0314   0.0046  0.030   0.0047 0.50  
4018: 32  3 29   31  2 29                   314929.9643   0.0641  0.030               
4019: 40  5 36   39  5 35                   314943.3036  -0.0111  0.030               
4020: 40 30 10   39 30  9                   315104.9060  -0.1867  0.030   0.0617 0.23  
4021: 40 30 11   39 30 10                   315104.9060  -0.1867  0.030   0.0617 0.23  
4022: 40 29 11   39 29 10                   315104.9060   0.2773  0.030   0.0617 0.27  
4023: 40 29 12   39 29 11                   315104.9060   0.2773  0.030   0.0617 0.27  
4024: 40 31 10   39 31  9                   315106.8127  -0.0250  0.030  -0.0250 0.50  
4025: 40 31  9   39 31  8                   315106.8127  -0.0250  0.030  -0.0250 0.50  
4026: 40 27 14   39 27 13                   315108.1203   0.0006  0.030   0.0007 0.50  
4027: 40 27 13   39 27 12                   315108.1203   0.0006  0.030   0.0007 0.50  
4028: 40 32  9   39 32  8                   315109.7442  -0.0032  0.030  -0.0033 0.50  
4029: 40 32  8   39 32  7                   315109.7442  -0.0032  0.030  -0.0033 0.50  
4030: 40 26 14   39 26 13                   315112.4290  -0.0046  0.030  -0.0046 0.50  
4031: 40 26 15   39 26 14                   315112.4290  -0.0046  0.030  -0.0046 0.50  
4032: 40 33  8   39 33  7                   315113.7119  -0.0110  0.030  -0.0110 0.50  
4033: 40 33  7   39 33  6                   315113.7119  -0.0110  0.030  -0.0110 0.50  
4034: 40 25 16   39 25 15                   315118.7318  -0.0291  0.030  -0.0291 0.50  
4035: 40 25 15   39 25 14                   315118.7318  -0.0291  0.030  -0.0291 0.50  
4036: 40 35  6   39 35  5                   315124.6128   0.0687  0.030   0.0688 0.50  
4037: 40 35  5   39 35  4                   315124.6128   0.0687  0.030   0.0688 0.50  
4038: 40 24 17   39 24 16                   315127.3907   0.0029  0.030   0.0030 0.50  
4039: 40 24 16   39 24 15                   315127.3907   0.0029  0.030   0.0030 0.50  
4040: 40 36  5   39 36  4                   315131.2335  -0.0205  0.030  -0.0205 0.50  
4041: 40 36  4   39 36  3                   315131.2335  -0.0205  0.030  -0.0205 0.50  
4042: 40 23 17   39 23 16                   315138.6786   0.0143  0.030   0.0067 0.46  
4043: 40 23 18   39 23 17                   315138.6786   0.0143  0.030   0.0067 0.46  
4044: 40 37  4   39 37  3                   315138.6786  -0.0761  0.030   0.0067 0.04  
4045: 40 37  3   39 37  2                   315138.6786  -0.0761  0.030   0.0067 0.04  
4046: 40 22 18   39 22 17                   315153.0390   0.0157  0.030   0.0158 0.50  
4047: 40 22 19   39 22 18                   315153.0390   0.0157  0.030   0.0158 0.50  
4048: 40 21 19   39 21 18                   315171.0020  -0.0020  0.030  -0.0020 0.50  
4049: 40 21 20   39 21 19                   315171.0020  -0.0020  0.030  -0.0020 0.50  
4050: 40 20 21   39 20 20                   315193.3089   0.0222  0.030   0.0222 0.50  
4051: 40 20 20   39 20 19                   315193.3089   0.0222  0.030   0.0222 0.50  
4052: 40 19 22   39 19 21                   315220.7497   0.0113  0.030   0.0113 0.50  
4053: 40 19 21   39 19 20                   315220.7497   0.0113  0.030   0.0113 0.50  
4054: 40 18 22   39 18 21                   315254.4999   0.0196  0.030   0.0197 0.50  
4055: 40 18 23   39 18 22                   315254.4999   0.0196  0.030   0.0197 0.50  
4056:  4  2  3    3  2  2                    31527.2700  -0.0472  0.050               
4057: 40 17 24   39 17 23                   315296.0010   0.0181  0.030   0.0181 0.50  
4058: 40 17 23   39 17 22                   315296.0010   0.0181  0.030   0.0181 0.50  
4059: 40 16 25   39 16 24                   315347.1995  -0.0095  0.030  -0.0096 0.50  
4060: 40 16 24   39 16 23                   315347.1995  -0.0095  0.030  -0.0096 0.50  
4061: 40 15 25   39 15 24                   315410.8377   0.0070  0.030   0.0071 0.50  
4062: 40 15 26   39 15 25                   315410.8377   0.0070  0.030   0.0071 0.50  
4063: 40 14 27   39 14 26                   315490.5791   0.0094  0.030   0.0094 0.50  
4064: 40 14 26   39 14 25                   315490.5791   0.0094  0.030   0.0094 0.50  
4065: 39  5 35   38  4 34                   315561.8502  -0.0016  0.030               
4066: 40 13 27   39 13 26                   315591.7603   0.0009  0.030   0.0010 0.25  
4067: 40 13 28   39 13 27                   315591.7603   0.0010  0.030   0.0010 0.25  
4068: 40 13 27   39 13 26                   315591.7603   0.0009  0.030   0.0010 0.25  
4069: 40 13 28   39 13 27                   315591.7603   0.0010  0.030   0.0010 0.25  
4070: 40 12 29   39 12 28                   315722.3083  -0.0011  0.030  -0.0027 0.25  
4071: 40 12 28   39 12 27                   315722.3083  -0.0042  0.030  -0.0027 0.25  
4072: 40 12 29   39 12 28                   315722.3083  -0.0011  0.030  -0.0027 0.25  
4073: 40 12 28   39 12 27                   315722.3083  -0.0042  0.030  -0.0027 0.25  
4074: 23 11 12   22 10 13                   315735.3508  -0.0196  0.030  -0.0196 0.50  
4075: 23 11 13   22 10 12                   315735.3508  -0.0196  0.030  -0.0196 0.50  
4076: 40 11 29   39 11 28                   315894.5019  -0.0364  0.030  -0.0005 0.50  
4077: 40 11 30   39 11 29                   315894.5019   0.0355  0.030  -0.0005 0.50  
4078: 28  8 21   27  7 20                   315910.9910   0.0007  0.030               
4079: 28  8 20   27  7 20                   315913.5920  -0.0227  0.030               
4080: 28  8 21   27  7 21                   315942.8074  -0.0015  0.030               
4081: 28  8 20   27  7 21                   315945.4306  -0.0028  0.030               
4082: 40 10 31   39 10 30                   316127.9125  -0.0330  0.030               
4083: 40 10 30   39 10 29                   316129.2106  -0.0642  0.030               
4084: 63 14 49   62 15 48                   316195.2676   0.0301  0.030               
4085: 31  6 25   30  5 26                   316255.2345  -0.0236  0.030               
4086: 40  4 36   39  4 35                   316313.5703   0.0127  0.030               
4087: 40  9 32   39  9 31                   316451.9880   0.0070  0.030               
4088: 40  9 31   39  9 30                   316470.9306  -0.0031  0.030               
4089: 75 21 54   74 22 53                   316528.9526   0.0075  0.030               
4090: 40  6 35   39  6 34                   316716.8894   0.0055  0.030               
4091: 41  2 39   40  3 38                   316806.3992  -0.0073  0.030               
4092: 41  3 39   40  3 38                   316832.1588   0.0106  0.030               
4093: 41  2 39   40  2 38                   316842.7284  -0.0045  0.030               
4094: 41  3 39   40  2 38                   316868.4790   0.0043  0.030               
4095: 40  8 33   39  8 32                   316873.1381   0.0054  0.030   0.0054 0.50  
4096: 40  8 33   39  8 32                   316873.1381   0.0054  0.030   0.0054 0.50  
4097: 27  3 24   26  2 25                   316943.9160  -0.0890  0.030               
4098: 30  7 24   29  6 23                   316977.2800   0.0056  0.030               
4099: 40  8 32   39  8 31                   317070.6781  -0.0033  0.030  -0.0034 0.33  
4100: 40  8 32   39  8 31                   317070.6781  -0.0033  0.030  -0.0034 0.33  
4101: 40  8 32   39  8 31                   317070.6781  -0.0033  0.030  -0.0034 0.33  
4102: 30  7 23   29  6 23                   317109.6670  -0.0210  0.030               
4103: 40  7 34   39  7 33                   317182.5923  -0.0084  0.030  -0.0084 0.50  
4104: 40  7 34   39  7 33                   317182.5923  -0.0084  0.030  -0.0084 0.50  
4105: 70 18 52   69 19 51                   317190.5000   0.0485  0.030               
4106: 32  5 28   31  4 28                   317253.8783   0.0101  0.030               
4107: 29  4 25   28  3 26                   317423.6705  -0.0101  0.030               
4108: 20 13  7   19 12  8                   317761.0097  -0.0009  0.030  -0.0009 0.50  
4109: 20 13  8   19 12  7                   317761.0097  -0.0009  0.030  -0.0009 0.50  
4110: 30  7 24   29  6 24                   318042.0904  -0.0238  0.030               
4111: 30  7 23   29  6 24                   318174.5112  -0.0166  0.030               
4112: 33  6 27   32  5 27                   318413.9008  -0.0080  0.030               
4113: 41  4 37   40  5 36                   318437.4508   0.0507  0.030               
4114: 40  7 33   39  7 32                   318500.0505  -0.0000  0.030               
4115: 25 10 16   24  9 15                   318578.1585  -0.0033  0.030  -0.0064 0.50  
4116: 25 10 15   24  9 16                   318578.1585  -0.0094  0.030  -0.0064 0.50  
4117: 42  1 42   41  0 41                   318587.9194  -0.0071  0.030   0.0044 0.39  
4118: 42  0 42   41  0 41                   318587.9194   0.0020  0.030   0.0044 0.11  
4119: 42  1 42   41  1 41                   318587.9194   0.0067  0.030   0.0044 0.11  
4120: 42  0 42   41  1 41                   318587.9194   0.0158  0.030   0.0044 0.39  
4121: 34  6 29   33  5 28                   319033.3713  -0.0037  0.030  -0.0037 0.50  
4122: 34  6 29   33  5 28                   319033.3713  -0.0037  0.030  -0.0037 0.50  
4123: 32  4 29   31  3 29                   319349.8025  -0.0205  0.030               
4124: 41  3 38   40  4 37                   319351.0514  -0.0099  0.030               
4125: 31  1 30   30  0 30                   319391.5617  -0.0034  0.030               
4126: 31  2 30   30  1 30                   319426.1381   0.0237  0.030               
4127: 58 11 47   57 12 46                   319633.8479   0.0459  0.030               
4128: 17 15  3   16 14  2                   319722.3217  -0.0163  0.030  -0.0164 0.50  
4129: 17 15  2   16 14  3                   319722.3217  -0.0163  0.030  -0.0164 0.50  
4130: 41  4 38   40  4 37                   319772.7440  -0.0281  0.030               
4131: 41  3 38   40  3 37                   319922.3010  -0.0143  0.030               
4132: 51  8 43   50  9 42                   319926.2195   0.0084  0.030               
4133: 45  6 39   44  7 38                   320027.3023  -0.0074  0.030               
4134: 40  5 35   39  5 34                   320259.7893  -0.0831  0.030               
4135: 48  7 41   47  8 40                   320313.3192   0.0644  0.030               
4136: 41  4 38   40  3 37                   320344.0201  -0.0059  0.030               
4137: 67 16 51   66 17 50                   320576.1704   0.0056  0.030   0.0056 0.50  
4138: 67 16 51   66 17 50                   320576.1704   0.0056  0.030   0.0056 0.50  
4139: 22 12 10   21 11 11                   320695.7015  -0.0042  0.030  -0.0042 0.50  
4140: 22 12 11   21 11 10                   320695.7015  -0.0042  0.030  -0.0042 0.50  
4141: 40  6 34   39  6 33                   320754.6365   0.0047  0.030               
4142: 60 12 48   59 13 47                   320827.0798  -0.0535  0.030               
4143: 31  5 26   30  4 27                   321139.5214  -0.0003  0.030               
4144: 27  9 19   26  8 18                   321277.1494  -0.0245  0.030               
4145: 27  9 18   26  8 19                   321278.0465   0.0142  0.030               
4146: 42  1 41   41  2 40                   321451.6605  -0.0290  0.030               
4147: 42  1 41   41  1 40                   321452.4397  -0.1456  0.030  -0.0044 0.50  
4148: 42  2 41   41  2 40                   321452.4397   0.1368  0.030  -0.0044 0.50  
4149: 42  2 41   41  1 40                   321453.2085   0.0099  0.030               
4150: 40  5 36   39  4 35                   321546.9044   0.0056  0.030               
4151: 24  4 20   24  3 21                    32190.0900  -0.0154  0.050               
4152/ 26  5 22   25  2 23                   322027.6984   0.2350  0.030   0.0969 0.64  
4153: 74 20 54   73 21 53                   322027.6984  -0.1489  0.030   0.0969 0.36  
4154: 32  6 27   31  5 27                   322270.6202   0.0031  0.030               
4155: 35  5 30   34  4 30                   322529.9314   0.0038  0.030               
4156: 41  5 37   40  5 36                   322542.1188  -0.0041  0.030               
4157: 54  9 45   53 10 44                   322632.7686   0.0335  0.030               
4158: 19 14  5   18 13  6                   322685.8514  -0.0165  0.030  -0.0165 0.50  
4159: 19 14  6   18 13  5                   322685.8514  -0.0165  0.030  -0.0165 0.50  
4160: 34  4 30   33  3 30                   322785.8081   0.0203  0.030               
4161: 69 17 52   68 18 51                   322876.3717  -0.0626  0.030  -0.0626 0.50  
4162: 69 17 52   68 18 51                   322876.3717  -0.0626  0.030  -0.0626 0.50  
4163: 41 30 11   40 30 10                   322956.3411  -0.0082  0.030  -0.0187 0.23  
4164: 41 30 12   40 30 11                   322956.3411  -0.0082  0.030  -0.0187 0.23  
4165: 41 29 13   40 29 12                   322956.3411  -0.0277  0.030  -0.0187 0.27  
4166: 41 29 12   40 29 11                   322956.3411  -0.0277  0.030  -0.0187 0.27  
4167/ 41 28 14   40 28 13                   322957.7987  -0.0987  0.030  -0.0987 0.50  
4168: 41 28 13   40 28 12                   322957.7987  -0.0987  0.030  -0.0987 0.50  
4169/ 41 32  9   40 32  8                   322960.1763  -0.0920  0.030  -0.0921 0.50  
4170: 41 32 10   40 32  9                   322960.1763  -0.0920  0.030  -0.0921 0.50  
4171: 41 27 15   40 27 14                   322961.1256   0.0147  0.030   0.0147 0.50  
4172: 41 27 14   40 27 13                   322961.1256   0.0147  0.030   0.0147 0.50  
4173: 41 33  9   40 33  8                   322963.9781   0.0028  0.030   0.0029 0.50  
4174: 41 33  8   40 33  7                   322963.9781   0.0028  0.030   0.0029 0.50  
4175: 41 26 15   40 26 14                   322966.2179  -0.0019  0.030  -0.0019 0.50  
4176: 41 26 16   40 26 15                   322966.2179  -0.0019  0.030  -0.0019 0.50  
4177: 41 34  7   40 34  6                   322968.7646   0.0442  0.030   0.0442 0.50  
4178: 41 34  8   40 34  7                   322968.7646   0.0442  0.030   0.0442 0.50  
4179: 41 25 16   40 25 15                   322973.4815   0.0035  0.030   0.0035 0.50  
4180: 41 25 17   40 25 16                   322973.4815   0.0035  0.030   0.0035 0.50  
4181: 41 35  7   40 35  6                   322974.4921   0.0666  0.030   0.0666 0.50  
4182: 41 35  6   40 35  5                   322974.4921   0.0666  0.030   0.0666 0.50  
4183: 41 36  6   40 36  5                   322980.9804  -0.0425  0.030  -0.0425 0.50  
4184: 41 36  5   40 36  4                   322980.9804  -0.0425  0.030  -0.0425 0.50  
4185: 41 37  4   40 37  3                   322988.4647   0.0107  0.030   0.0107 0.50  
4186: 41 37  5   40 37  4                   322988.4647   0.0107  0.030   0.0107 0.50  
4187: 41 23 19   40 23 18                   322995.7409  -0.0025  0.030  -0.0715 0.46  
4188: 41 23 18   40 23 17                   322995.7409  -0.0025  0.030  -0.0715 0.46  
4189: 41 38  4   40 38  3                   322995.7409  -0.9266  0.030  -0.0715 0.04  
4190: 41 38  3   40 38  2                   322995.7409  -0.9266  0.030  -0.0715 0.04  
4191: 41 22 20   40 22 19                   323011.6110   0.0171  0.030   0.0172 0.50  
4192: 41 22 19   40 22 18                   323011.6110   0.0171  0.030   0.0172 0.50  
4193: 41 21 20   40 21 19                   323031.3271   0.0012  0.030   0.0013 0.50  
4194: 41 21 21   40 21 20                   323031.3271   0.0012  0.030   0.0013 0.50  
4195: 41 20 22   40 20 21                   323055.6778   0.0056  0.030   0.0057 0.50  
4196: 41 20 21   40 20 20                   323055.6778   0.0056  0.030   0.0057 0.50  
4197: 41 19 22   40 19 21                   323085.5808   0.0131  0.030   0.0131 0.50  
4198: 41 19 23   40 19 22                   323085.5808   0.0131  0.030   0.0131 0.50  
4199: 41 18 23   40 18 22                   323122.2378   0.0163  0.030   0.0163 0.50  
4200: 41 18 24   40 18 23                   323122.2378   0.0163  0.030   0.0163 0.50  
4201: 41 17 24   40 17 23                   323167.2218   0.0011  0.030   0.0011 0.50  
4202: 41 17 25   40 17 24                   323167.2218   0.0011  0.030   0.0011 0.50  
4203: 41 16 25   40 16 24                   323222.6705  -0.0148  0.030  -0.0149 0.50  
4204: 41 16 26   40 16 25                   323222.6705  -0.0148  0.030  -0.0149 0.50  
4205: 41 15 26   40 15 25                   323291.4905  -0.0140  0.030  -0.0140 0.50  
4206: 41 15 27   40 15 26                   323291.4905  -0.0140  0.030  -0.0140 0.50  
4207: 41 14 27   40 14 26                   323377.6605  -0.0490  0.030  -0.0491 0.50  
4208: 41 14 28   40 14 27                   323377.6605  -0.0490  0.030  -0.0491 0.50  
4209: 41 13 29   40 13 28                   323487.0791  -0.0103  0.030  -0.0104 0.25  
4210: 41 13 28   40 13 27                   323487.0791  -0.0105  0.030  -0.0104 0.25  
4211: 41 13 29   40 13 28                   323487.0791  -0.0103  0.030  -0.0104 0.25  
4212: 41 13 28   40 13 27                   323487.0791  -0.0105  0.030  -0.0104 0.25  
4213: 24 11 14   23 10 13                   323592.0022  -0.0296  0.030  -0.0297 0.50  
4214: 24 11 13   23 10 14                   323592.0022  -0.0296  0.030  -0.0297 0.50  
4215: 29  8 22   28  7 21                   323611.4050   0.0646  0.030               
4216: 35  6 30   34  5 29                   323613.3506   0.0075  0.030   0.0076 0.50  
4217: 35  6 30   34  5 29                   323613.3506   0.0075  0.030   0.0076 0.50  
4218: 29  8 21   28  7 21                   323615.8992  -0.0110  0.030               
4219: 41 12 30   40 12 29                   323628.2570  -0.0011  0.030  -0.0039 0.25  
4220: 41 12 29   40 12 28                   323628.2570  -0.0066  0.030  -0.0039 0.25  
4221: 41 12 30   40 12 29                   323628.2570  -0.0011  0.030  -0.0039 0.25  
4222: 41 12 29   40 12 28                   323628.2570  -0.0066  0.030  -0.0039 0.25  
4223: 29  8 22   28  7 22                   323663.5305  -0.0110  0.030               
4224: 29  8 21   28  7 22                   323668.0920  -0.0194  0.030               
4225: 41  4 37   40  4 36                   323670.7038  -0.0374  0.030               
4226: 87 26 62   87 25 63                   323694.0956   0.0819  0.030   0.0820 0.50  
4227: 87 26 61   87 25 62                   323694.0956   0.0819  0.030   0.0820 0.50  
4228: 41 11 31   40 11 30                   323814.6430   0.0384  0.030  -0.0219 0.50  
4229: 41 11 30   40 11 29                   323814.6430  -0.0822  0.030  -0.0219 0.50  
4230: 85 26 60   85 25 61                   323951.2795   0.0190  0.030   0.0190 0.50  
4231: 85 26 59   85 25 60                   323951.2795   0.0190  0.030   0.0190 0.50  
4232: 41 10 32   40 10 31                   324067.6298  -0.0090  0.030               
4233: 41 10 31   40 10 30                   324069.7701   0.0292  0.030               
4234: 31  7 25   30  6 24                   324185.3902  -0.0094  0.030               
4235: 32  2 30   31  1 30                   324202.6476   0.0056  0.030               
4236: 42  2 40   41  3 39                   324333.2830  -0.0079  0.030               
4237: 42  3 40   41  3 39                   324351.5078   0.0241  0.030               
4238: 42  2 40   41  2 39                   324359.0396   0.0069  0.030               
4239: 42  3 40   41  2 39                   324377.2108  -0.0145  0.030               
4240: 31  7 24   30  6 24                   324390.5523  -0.0073  0.030               
4241: 41  9 33   40  9 32                   324417.4886  -0.0369  0.030               
4242: 41  9 32   40  9 31                   324445.7000  -0.0592  0.030               
4243: 41  6 36   40  6 35                   324487.1604  -0.0463  0.030               
4244: 16 16  1   15 15  0                   324634.4137  -0.0252  0.030  -0.0252 0.50  
4245: 16 16  0   15 15  1                   324634.4137  -0.0252  0.030  -0.0252 0.50  
4246: 32  3 30   31  2 30                   324671.1314  -0.0166  0.030               
4247: 34  6 28   33  5 28                   324699.0801   0.0170  0.030               
4248: 41  8 34   40  8 33                   324856.9906   0.0061  0.030   0.0061 0.50  
4249: 41  8 34   40  8 33                   324856.9906   0.0061  0.030   0.0061 0.50  
4250/ 76 26 50   76 25 51                   324888.0269   0.1010  0.030   0.1010 0.50  
4251: 76 26 51   76 25 52                   324888.0269   0.1010  0.030   0.1010 0.50  
4252: 43  5 38   42  6 37                   324961.3352   0.0139  0.030   0.0140 0.50  
4253: 43  5 38   42  6 37                   324961.3352   0.0139  0.030   0.0140 0.50  
4254: 75 26 50   75 25 51                   324971.9293   0.0342  0.030   0.0342 0.50  
4255: 75 26 49   75 25 50                   324971.9293   0.0342  0.030   0.0342 0.50  
4256: 74 26 48   74 25 49                   325052.2395   0.0112  0.030   0.0112 0.50  
4257: 74 26 49   74 25 50                   325052.2395   0.0112  0.030   0.0112 0.50  
4258: 41  7 35   40  7 34                   325116.4571   0.0134  0.030   0.0135 0.50  
4259: 41  7 35   40  7 34                   325116.4571   0.0134  0.030   0.0135 0.50  
4260: 73 26 47   73 25 48                   325128.9540  -0.0715  0.030  -0.0715 0.50  
4261: 73 26 48   73 25 49                   325128.9540  -0.0715  0.030  -0.0715 0.50  
4262: 41  8 33   40  8 32                   325132.0183  -0.0067  0.030  -0.0067 0.33  
4263: 41  8 33   40  8 32                   325132.0183  -0.0067  0.030  -0.0067 0.33  
4264: 41  8 33   40  8 32                   325132.0183  -0.0067  0.030  -0.0067 0.33  
4265: 72 26 46   72 25 47                   325202.4013   0.0159  0.030   0.0160 0.50  
4266: 72 26 47   72 25 48                   325202.4013   0.0159  0.030   0.0160 0.50  
4267: 71 26 46   71 25 47                   325272.3539  -0.0508  0.030  -0.0509 0.50  
4268: 71 26 45   71 25 46                   325272.3539  -0.0508  0.030  -0.0509 0.50  
4269: 32  6 26   31  5 27                   325335.4996   0.0127  0.030               
4270: 70 26 44   70 25 45                   325339.2367   0.0573  0.030   0.0573 0.50  
4271: 70 26 45   70 25 46                   325339.2367   0.0573  0.030   0.0573 0.50  
4272: 69 26 43   69 25 44                   325402.7607  -0.0425  0.030  -0.0426 0.50  
4273: 69 26 44   69 25 45                   325402.7607  -0.0425  0.030  -0.0426 0.50  
4274: 68 26 43   68 25 44                   325463.3599  -0.0092  0.030  -0.0093 0.50  
4275: 68 26 42   68 25 43                   325463.3599  -0.0092  0.030  -0.0093 0.50  
4276: 67 26 42   67 25 43                   325520.9138  -0.0545  0.030  -0.0545 0.50  
4277: 67 26 41   67 25 42                   325520.9138  -0.0545  0.030  -0.0545 0.50  
4278: 66 26 40   66 25 41                   325575.6798  -0.0108  0.030  -0.0108 0.50  
4279: 66 26 41   66 25 42                   325575.6798  -0.0108  0.030  -0.0108 0.50  
4280: 21 13  9   20 12  8                   325635.8672   0.0098  0.030   0.0099 0.50  
4281: 21 13  8   20 12  9                   325635.8672   0.0098  0.030   0.0099 0.50  
4282: 63 26 38   63 25 39                   325723.4256  -0.0496  0.030  -0.0496 0.50  
4283: 63 26 37   63 25 38                   325723.4256  -0.0496  0.030  -0.0496 0.50  
4284: 31  7 25   30  6 25                   325727.8342  -0.0269  0.030               
4285: 62 26 37   62 25 38                   325767.4848  -0.0773  0.030  -0.0774 0.50  
4286: 62 26 36   62 25 37                   325767.4848  -0.0773  0.030  -0.0774 0.50  
4287: 61 26 35   61 25 36                   325809.1932  -0.0085  0.030  -0.0085 0.50  
4288: 61 26 36   61 25 37                   325809.1932  -0.0085  0.030  -0.0085 0.50  
4289: 60 26 34   60 25 35                   325848.4720  -0.0037  0.030  -0.0037 0.50  
4290: 60 26 35   60 25 36                   325848.4720  -0.0037  0.030  -0.0037 0.50  
4291: 59 26 33   59 25 34                   325885.4608  -0.0042  0.030  -0.0042 0.50  
4292: 59 26 34   59 25 35                   325885.4608  -0.0042  0.030  -0.0042 0.50  
4293: 58 26 32   58 25 33                   325920.2227  -0.0262  0.030  -0.0262 0.50  
4294: 58 26 33   58 25 34                   325920.2227  -0.0262  0.030  -0.0262 0.50  
4295: 31  7 24   30  6 25                   325933.0392   0.0180  0.030               
4296: 57 26 32   57 25 33                   325952.9306   0.0249  0.030   0.0250 0.50  
4297: 57 26 31   57 25 32                   325952.9306   0.0249  0.030   0.0250 0.50  
4298: 56 26 30   56 25 31                   325983.5043  -0.0077  0.030  -0.0078 0.50  
4299: 56 26 31   56 25 32                   325983.5043  -0.0077  0.030  -0.0078 0.50  
4300: 55 26 30   55 25 31                   326012.1611   0.0172  0.030   0.0172 0.50  
4301: 55 26 29   55 25 30                   326012.1611   0.0172  0.030   0.0172 0.50  
4302: 54 26 28   54 25 29                   326038.8800   0.0044  0.030   0.0045 0.50  
4303: 54 26 29   54 25 30                   326038.8800   0.0044  0.030   0.0045 0.50  
4304: 53 26 27   53 25 28                   326063.7720  -0.0082  0.030  -0.0082 0.50  
4305: 53 26 28   53 25 29                   326063.7720  -0.0082  0.030  -0.0082 0.50  
4306: 52 26 27   52 25 28                   326086.9486   0.0187  0.030   0.0187 0.50  
4307: 52 26 26   52 25 27                   326086.9486   0.0187  0.030   0.0187 0.50  
4308: 33  3 30   32  2 30                   326089.0893   0.0001  0.030               
4309: 51 26 26   51 25 27                   326108.3881  -0.0072  0.030  -0.0073 0.50  
4310: 51 26 25   51 25 26                   326108.3881  -0.0072  0.030  -0.0073 0.50  
4311: 43  1 43   42  0 42                   326112.2984  -0.0030  0.030   0.0046 0.39  
4312: 43  0 43   42  0 42                   326112.2984   0.0031  0.030   0.0046 0.11  
4313: 43  1 43   42  1 42                   326112.2984   0.0061  0.030   0.0046 0.11  
4314: 43  0 43   42  1 42                   326112.2984   0.0123  0.030   0.0046 0.39  
4315: 50 26 24   50 25 25                   326128.2593   0.0132  0.030   0.0132 0.50  
4316: 50 26 25   50 25 26                   326128.2593   0.0132  0.030   0.0132 0.50  
4317: 49 26 23   49 25 24                   326146.5455  -0.0048  0.030  -0.0049 0.50  
4318: 49 26 24   49 25 25                   326146.5455  -0.0048  0.030  -0.0049 0.50  
4319: 48 26 23   48 25 24                   326163.3809   0.0055  0.030   0.0056 0.50  
4320: 48 26 22   48 25 23                   326163.3809   0.0055  0.030   0.0056 0.50  
4321: 47 26 21   47 25 22                   326178.7783  -0.0085  0.030  -0.0085 0.50  
4322: 47 26 22   47 25 23                   326178.7783  -0.0085  0.030  -0.0085 0.50  
4323: 46 26 20   46 25 21                   326192.8613   0.0118  0.030   0.0118 0.50  
4324: 46 26 21   46 25 22                   326192.8613   0.0118  0.030   0.0118 0.50  
4325: 45 26 19   45 25 20                   326205.6195  -0.0071  0.030  -0.0072 0.50  
4326: 45 26 20   45 25 21                   326205.6195  -0.0071  0.030  -0.0072 0.50  
4327: 44 26 19   44 25 20                   326217.1601  -0.0205  0.030  -0.0205 0.50  
4328: 44 26 18   44 25 19                   326217.1601  -0.0205  0.030  -0.0205 0.50  
4329: 43 26 17   43 25 18                   326227.5788   0.0065  0.030   0.0066 0.50  
4330: 43 26 18   43 25 19                   326227.5788   0.0065  0.030   0.0066 0.50  
4331: 41 26 16   41 25 17                   326245.1105   0.0042  0.030   0.0042 0.50  
4332: 41 26 15   41 25 16                   326245.1105   0.0042  0.030   0.0042 0.50  
4333: 40 26 14   40 25 15                   326252.3428  -0.0216  0.030  -0.0216 0.50  
4334: 40 26 15   40 25 16                   326252.3428  -0.0216  0.030  -0.0216 0.50  
4335: 39 26 14   39 25 15                   326258.6805  -0.0112  0.030  -0.0113 0.50  
4336: 39 26 13   39 25 14                   326258.6805  -0.0112  0.030  -0.0113 0.50  
4337: 38 26 12   38 25 13                   326264.1414  -0.0015  0.030  -0.0016 0.50  
4338: 38 26 13   38 25 14                   326264.1414  -0.0015  0.030  -0.0016 0.50  
4339: 37 26 11   37 25 12                   326268.7025  -0.0691  0.030  -0.0692 0.50  
4340: 37 26 12   37 25 13                   326268.7025  -0.0691  0.030  -0.0692 0.50  
4341: 36 26 10   36 25 11                   326272.6504   0.0204  0.030   0.0204 0.50  
4342: 36 26 11   36 25 12                   326272.6504   0.0204  0.030   0.0204 0.50  
4343: 35 26  9   35 25 10                   326275.7803   0.0113  0.030   0.0113 0.50  
4344: 35 26 10   35 25 11                   326275.7803   0.0113  0.030   0.0113 0.50  
4345: 34 26  8   34 25  9                   326278.2518   0.0134  0.030   0.0135 0.50  
4346: 34 26  9   34 25 10                   326278.2518   0.0134  0.030   0.0135 0.50  
4347: 26 10 17   25  9 16                   326411.0694  -0.0044  0.030  -0.0109 0.50  
4348: 26 10 16   25  9 17                   326411.0694  -0.0174  0.030  -0.0109 0.50  
4349: 33  5 29   32  4 29                   326689.1103  -0.0245  0.030               
4350: 41  7 34   40  7 33                   326781.0367   0.0044  0.030               
4351: 42  4 38   41  5 37                   326932.6504  -0.0192  0.030               
4352: 42  3 39   41  4 38                   326985.5424   0.0086  0.030               
4353: 42  4 39   41  4 38                   327295.4105  -0.0051  0.030               
4354: 42  3 39   41  3 38                   327407.2408  -0.0036  0.030               
4355: 18 15  4   17 14  3                   327604.1671  -0.0268  0.030  -0.0269 0.50  
4356: 18 15  3   17 14  4                   327604.1671  -0.0268  0.030  -0.0269 0.50  
4357: 42  4 39   41  3 38                   327717.1026  -0.0238  0.030               
4358: 41  5 37   40  4 36                   327775.4775   0.0133  0.030               
4359: 41  5 36   40  5 35                   327855.6987   0.0423  0.030               
4360: 36  6 31   35  5 30                   327994.6821   0.0140  0.030   0.0140 0.50  
4361: 36  6 31   35  5 30                   327994.6821   0.0140  0.030   0.0140 0.50  
4362: 59 11 48   58 12 47                   328343.4624   0.0248  0.030               
4363: 23 12 11   22 11 12                   328562.1702   0.0106  0.030   0.0107 0.50  
4364: 23 12 12   22 11 11                   328562.1702   0.0106  0.030   0.0107 0.50  
4365: 68 16 52   67 17 51                   328698.7377   0.0007  0.030   0.0008 0.50  
4366: 68 16 52   67 17 51                   328698.7377   0.0007  0.030   0.0008 0.50  
4367: 57 10 47   56 11 46                   328842.1002  -0.0386  0.030               
4368: 41  6 35   40  6 34                   328934.8095   0.0059  0.030               
4369: 43  1 42   42  2 41                   328973.3050   0.0208  0.030               
4370: 43  2 42   42  1 41                   328974.2772  -0.0395  0.030               
4371: 28  9 20   27  8 19                   329063.5122  -0.0003  0.030               
4372: 28  9 19   27  8 20                   329065.0127  -0.0711  0.030               
4373: 61 12 49   60 13 48                   329304.6879  -0.0351  0.030               
4374: 33  4 30   32  3 30                   329589.6533  -0.0474  0.030               
4375: 32  1 31   31  0 31                   329834.8850   0.0859  0.030               
4376: 32  2 31   31  1 31                   329858.9660  -0.0229  0.030               
4377/ 40 35  6   40 34  7                   441125.3088   0.1916  0.060   0.1916 0.50  
4378: 40 35  5   40 34  6                   441125.3088   0.1916  0.060   0.1916 0.50  
4379: 56 15 41   55 15 40                   441454.8282   0.0441  0.060   0.0450 0.50  
4380: 56 15 42   55 15 41                   441454.8282   0.0457  0.060   0.0450 0.50  
4381: 46  8 38   45  7 38                   441492.0152  -0.1367  0.060               
4382: 58  2 57   57  1 56                   441543.6722   0.0508  0.060   0.0524 0.39  
4383: 58  1 57   57  1 56                   441543.6722   0.0521  0.060   0.0524 0.11  
4384: 58  2 57   57  2 56                   441543.6722   0.0527  0.060   0.0524 0.11  
4385: 58  1 57   57  2 56                   441543.6722   0.0539  0.060   0.0524 0.39  
4386: 55  7 49   54  6 48                   441554.8842  -0.0277  0.060               
4387: 56 14 43   55 14 42                   441688.1122  -0.0187  0.060  -0.0335 0.50  
4388: 56 14 42   55 14 41                   441688.1122  -0.0482  0.060  -0.0335 0.50  
4389: 26 19  8   25 18  7                   441799.6457  -0.0227  0.060  -0.0227 0.50  
4390: 26 19  7   25 18  8                   441799.6457  -0.0227  0.060  -0.0227 0.50  
4391: 56 13 44   55 13 43                   441987.7254   0.1351  0.060  -0.0984 0.25  
4392: 56 13 43   55 13 42                   441987.7254  -0.3320  0.060  -0.0984 0.25  
4393: 56 13 44   55 13 43                   441987.7254   0.1351  0.060  -0.0984 0.25  
4394: 56 13 43   55 13 42                   441987.7254  -0.3320  0.060  -0.0984 0.25  
4395: 45  6 40   44  5 40                   442089.6163   0.1016  0.060               
4396: 41 10 32   40  9 31                   442398.7328   0.0406  0.060               
4397: 56  6 50   55  6 49                   442439.1179  -0.0169  0.060               
4398: 41 10 32   40  9 32                   442452.4501   0.1664  0.060               
4399: 43  9 35   42  8 34                   442457.6465   0.1548  0.060  -0.0085 0.46  
4400: 41 10 31   40  9 32                   442457.6465  -0.1448  0.060  -0.0085 0.55  
4401: 57  4 53   56  5 52                   442669.7552   0.0089  0.060               
4402: 31 16 15   30 15 16                   442715.2544  -0.0253  0.060  -0.0253 0.50  
4403: 31 16 16   30 15 15                   442715.2544  -0.0253  0.060  -0.0253 0.50  
4404: 56 11 46   55 11 45                   442901.8329   0.0296  0.060               
4405: 56 11 45   55 11 44                   442965.3023   0.0625  0.060               
4406: 56  8 49   55  8 48                   443164.5614   0.0134  0.060   0.0134 0.50  
4407: 56  8 49   55  8 48                   443164.5614   0.0134  0.060   0.0134 0.50  
4408: 36 13 24   35 12 23                   443316.5755  -0.1436  0.060  -0.1437 0.41  
4409: 36 13 23   35 12 23                   443316.5755  -0.1436  0.060  -0.1437 0.09  
4410: 36 13 23   35 12 24                   443316.5755  -0.1438  0.060  -0.1437 0.41  
4411: 36 13 24   35 12 24                   443316.5755  -0.1438  0.060  -0.1437 0.09  
4412: 23 21  2   22 20  3                   443750.4740  -0.0036  0.060  -0.0037 0.50  
4413: 23 21  3   22 20  2                   443750.4740  -0.0036  0.060  -0.0037 0.50  
4414: 28 18 10   27 17 11                   444743.9673  -0.0250  0.060  -0.0250 0.25  
4415: 28 18 11   27 17 10                   444743.9673  -0.0250  0.060  -0.0250 0.25  
4416: 28 18 10   27 17 11                   444743.9673  -0.0250  0.060  -0.0250 0.25  
4417: 28 18 11   27 17 10                   444743.9673  -0.0250  0.060  -0.0250 0.25  
4418: 33 15 18   32 14 19                   445586.0014  -0.0409  0.060  -0.0410 0.50  
4419: 33 15 19   32 14 18                   445586.0014  -0.0409  0.060  -0.0410 0.50  
4420: 38 12 27   37 11 26                   445911.8536  -0.0028  0.060  -0.0193 0.50  
4421: 38 12 26   37 11 27                   445911.8536  -0.0358  0.060  -0.0193 0.50  
4422: 59  1 59   58  0 58                   446220.6208   0.0357  0.060   0.0357 0.39  
4423: 59  0 59   58  0 58                   446220.6208   0.0357  0.060   0.0357 0.11  
4424: 59  1 59   58  1 58                   446220.6208   0.0357  0.060   0.0357 0.11  
4425: 59  0 59   58  1 58                   446220.6208   0.0357  0.060   0.0357 0.39  
4426: 25 20  5   24 19  6                   446716.7115  -0.0126  0.060  -0.0126 0.50  
4427: 25 20  6   24 19  5                   446716.7115  -0.0126  0.060  -0.0126 0.50  
4428: 56  7 49   55  7 48                   447178.8708  -0.0823  0.060  -0.0823 0.50  
4429: 56  7 49   55  7 48                   447178.8708  -0.0823  0.060  -0.0823 0.50  
4430: 47  8 39   46  7 39                   447226.2068   0.0068  0.060               
4431: 58  3 55   57  4 54                   447245.6610  -0.0630  0.060               
4432: 58  3 55   57  3 54                   447247.5779  -0.2468  0.060   0.0633 0.50  
4433: 58  4 55   57  4 54                   447247.5779   0.3734  0.060   0.0633 0.50  
4434: 58  4 55   57  3 54                   447249.3152   0.0099  0.060               
4435: 56  7 50   55  6 49                   447489.2553   0.1084  0.060               
4436: 30 17 14   29 16 13                   447669.3347  -0.0311  0.060  -0.0311 0.25  
4437: 30 17 13   29 16 14                   447669.3347  -0.0311  0.060  -0.0311 0.25  
4438: 30 17 14   29 16 13                   447669.3347  -0.0311  0.060  -0.0311 0.25  
4439: 30 17 13   29 16 14                   447669.3347  -0.0311  0.060  -0.0311 0.25  
4440: 45  5 41   44  4 41                   448165.3996   0.0580  0.060               
4441: 40 11 29   39 10 29                   448232.5355  -0.0525  0.060   0.0846 0.19  
4442: 40 11 30   39 10 29                   448232.5355   0.1174  0.060   0.0846 0.81  
4443: 40 11 29   39 10 30                   448234.6332  -0.0312  0.060   0.0016 0.81  
4444: 40 11 30   39 10 30                   448234.6332   0.1387  0.060   0.0016 0.19  
4445: 57 34 23   56 34 22                   448248.4887  -0.0197  0.060   0.0529 0.26  
4446: 57 34 24   56 34 23                   448248.4887  -0.0197  0.060   0.0529 0.26  
4447: 57 35 22   56 35 21                   448248.4887   0.1333  0.060   0.0529 0.24  
4448: 57 35 23   56 35 22                   448248.4887   0.1333  0.060   0.0529 0.24  
4449: 57 33 25   56 33 24                   448250.6547  -0.1114  0.060  -0.1114 0.50  
4450: 57 33 24   56 33 23                   448250.6547  -0.1114  0.060  -0.1114 0.50  
4451: 57 31 26   56 31 25                   448262.4252  -0.0338  0.060  -0.0338 0.50  
4452: 57 31 27   56 31 26                   448262.4252  -0.0338  0.060  -0.0338 0.50  
4453: 57 39 18   56 39 17                   448265.5797   0.0296  0.060   0.0296 0.50  
4454: 57 39 19   56 39 18                   448265.5797   0.0296  0.060   0.0296 0.50  
4455: 57 41 16   56 41 15                   448283.1264   0.0248  0.060   0.0249 0.50  
4456: 57 41 17   56 41 16                   448283.1264   0.0248  0.060   0.0249 0.50  
4457: 57 29 28   56 29 27                   448285.5270  -0.0208  0.060  -0.0209 0.50  
4458: 57 29 29   56 29 28                   448285.5270  -0.0208  0.060  -0.0209 0.50  
4459: 57 28 30   56 28 29                   448302.2215  -0.0195  0.060  -0.0196 0.50  
4460: 57 28 29   56 28 28                   448302.2215  -0.0195  0.060  -0.0196 0.50  
4461: 57 27 31   56 27 30                   448322.9601  -0.0083  0.060  -0.0083 0.50  
4462: 57 27 30   56 27 29                   448322.9601  -0.0083  0.060  -0.0083 0.50  
4463: 57 26 32   56 26 31                   448348.2245  -0.0697  0.060  -0.0697 0.50  
4464: 57 26 31   56 26 30                   448348.2245  -0.0697  0.060  -0.0697 0.50  
4465: 35 14 22   34 13 22                   448399.0365  -0.0011  0.060  -0.0011 0.09  
4466: 35 14 21   34 13 21                   448399.0365  -0.0011  0.060  -0.0011 0.09  
4467: 35 14 21   34 13 22                   448399.0365  -0.0011  0.060  -0.0011 0.41  
4468: 35 14 22   34 13 21                   448399.0365  -0.0011  0.060  -0.0011 0.41  
4469: 57 24 33   56 24 32                   448415.6028  -0.0164  0.060  -0.0164 0.50  
4470: 57 24 34   56 24 33                   448415.6028  -0.0164  0.060  -0.0164 0.50  
4471: 57 22 35   56 22 34                   448511.6728  -0.0587  0.060  -0.0588 0.50  
4472: 57 22 36   56 22 35                   448511.6728  -0.0587  0.060  -0.0588 0.50  
4473: 49  7 42   48  6 42                   448556.3659  -0.0140  0.060               
4474: 57 21 36   56 21 35                   448573.9906  -0.0005  0.060  -0.0006 0.50  
4475: 57 21 37   56 21 36                   448573.9906  -0.0005  0.060  -0.0006 0.50  
4476: 57  7 51   56  7 50                   448635.8956   0.0479  0.060   0.0480 0.50  
4477: 57  7 51   56  7 50                   448635.8956   0.0479  0.060   0.0480 0.50  
4478: 22 22  1   21 21  0                   448654.7029  -0.0065  0.060  -0.0065 0.50  
4479: 22 22  0   21 21  1                   448654.7029  -0.0065  0.060  -0.0065 0.50  
4480: 57 19 38   56 19 37                   448737.1477  -0.0712  0.060  -0.0713 0.50  
4481: 57 19 39   56 19 38                   448737.1477  -0.0712  0.060  -0.0713 0.50  
4482: 56  8 48   55  8 47                   448757.2986   0.0245  0.060   0.0246 0.50  
4483: 56  8 48   55  8 47                   448757.2986   0.0245  0.060   0.0246 0.50  
4484: 49  8 42   48  7 41                   448786.3567   0.0079  0.060               
4485: 57 18 39   56 18 38                   448844.2311  -0.0086  0.060  -0.0086 0.50  
4486: 57 18 40   56 18 39                   448844.2311  -0.0086  0.060  -0.0086 0.50  
4487: 57 17 41   56 17 40                   448973.8588  -0.0787  0.060  -0.0787 0.50  
4488: 57 17 40   56 17 39                   448973.8588  -0.0787  0.060  -0.0787 0.50  
4489: 59  2 58   58  1 57                   449029.5015   0.0355  0.060   0.0365 0.39  
4490: 59  1 58   58  1 57                   449029.5015   0.0363  0.060   0.0365 0.11  
4491: 59  2 58   58  2 57                   449029.5015   0.0367  0.060   0.0365 0.11  
4492: 59  1 58   58  2 57                   449029.5015   0.0375  0.060   0.0365 0.39  
4493: 57 16 42   56 16 41                   449132.6087   0.0034  0.060   0.0034 0.50  
4494: 57 16 41   56 16 40                   449132.6087   0.0033  0.060   0.0034 0.50  
4495: 57 15 43   56 15 42                   449329.0546  -0.0638  0.060  -0.0651 0.50  
4496: 57 15 42   56 15 41                   449329.0546  -0.0663  0.060  -0.0651 0.50  
4497: 44  9 36   43  8 35                   449462.3799  -0.0227  0.060               
4498: 57 14 43   56 14 42                   449576.4764  -0.0312  0.060  -0.0078 0.50  
4499: 57 14 44   56 14 43                   449576.4764   0.0156  0.060  -0.0078 0.50  
4500: 27 19  8   26 18  9                   449671.0183   0.0309  0.060   0.0309 0.50  
4501: 27 19  9   26 18  8                   449671.0183   0.0309  0.060   0.0309 0.50  
4502: 57  6 51   56  6 50                   449720.7279  -0.0565  0.060               
4503: 44  9 35   43  8 35                   449732.5378  -0.0410  0.060               
4504: 57 13 44   56 13 43                   449894.8323  -0.2745  0.060   0.0828 0.25  
4505: 57 13 45   56 13 44                   449894.8323   0.4401  0.060   0.0828 0.25  
4506: 57 13 44   56 13 43                   449894.8323  -0.2745  0.060   0.0828 0.25  
4507: 57 13 45   56 13 44                   449894.8323   0.4401  0.060   0.0828 0.25  
4508: 42 10 33   41  9 32                   449963.3767   0.0022  0.060               
4509: 42 10 32   41  9 32                   449972.0680  -0.0939  0.060               
4510/ 42 10 33   41  9 33                   450044.9724  -0.2272  0.060               
4511: 42 10 32   41  9 33                   450053.9624  -0.0247  0.060               
4512: 58  4 54   57  5 53                   450151.5218  -0.0643  0.060               
4513: 58  5 54   57  4 53                   450215.9654   0.0359  0.060               
4514: 32 16 16   31 15 17                   450567.7456  -0.0173  0.060  -0.0173 0.50  
4515: 32 16 17   31 15 16                   450567.7456  -0.0173  0.060  -0.0173 0.50  
4516/ 57  8 50   56  8 49                   450854.1065   0.1994  0.060   0.1994 0.50  
4517: 57  8 50   56  8 49                   450854.1065   0.1994  0.060   0.1994 0.50  
4518: 37 13 24   36 12 25                   451116.7836   0.0100  0.060   0.0104 0.50  
4519: 37 13 25   36 12 24                   451116.7836   0.0106  0.060   0.0104 0.50  
4520: 24 21  3   23 20  4                   451627.8979  -0.0549  0.060  -0.0550 0.50  
4521: 24 21  4   23 20  3                   451627.8979  -0.0549  0.060  -0.0550 0.50  
4522: 29 18 12   28 17 11                   452609.9360   0.0078  0.060   0.0078 0.25  
4523: 29 18 11   28 17 12                   452609.9360   0.0078  0.060   0.0078 0.25  
4524: 29 18 12   28 17 11                   452609.9360   0.0078  0.060   0.0078 0.25  
4525: 29 18 11   28 17 12                   452609.9360   0.0078  0.060   0.0078 0.25  
4526/ 58  5 53   57  5 52                   453305.3661   0.1955  0.060               
4527: 34 15 19   33 14 20                   453425.6611  -0.0062  0.060  -0.0062 0.50  
4528: 34 15 20   33 14 19                   453425.6611  -0.0062  0.060  -0.0062 0.50  
4529: 58  6 53   57  5 52                   453651.5159   0.0206  0.060               
4530: 39 12 27   38 11 28                   453669.6686   0.0070  0.060   0.0366 0.50  
4531: 39 12 28   38 11 27                   453669.6686   0.0662  0.060   0.0366 0.50  
4532: 57  7 51   56  6 50                   453685.8441  -0.0155  0.060               
4533: 60  0 60   59  0 59                   453707.4914  -0.0101  0.060  -0.0101 0.11  
4534: 60  1 60   59  1 59                   453707.4914  -0.0101  0.060  -0.0101 0.11  
4535: 60  1 60   59  0 59                   453707.4914  -0.0101  0.060  -0.0101 0.39  
4536: 60  0 60   59  1 59                   453707.4914  -0.0101  0.060  -0.0101 0.39  
4537: 39 36  4   39 35  5                   453855.0315   0.0540  0.060   0.0540 0.50  
4538: 39 36  3   39 35  4                   453855.0315   0.0540  0.060   0.0540 0.50  
4539: 40 36  4   40 35  5                   453861.7319   0.0444  0.060   0.0444 0.50  
4540: 40 36  5   40 35  6                   453861.7319   0.0444  0.060   0.0444 0.50  
4541: 41 36  6   41 35  7                   453868.1107  -0.1742  0.060  -0.1742 0.50  
4542: 41 36  5   41 35  6                   453868.1107  -0.1742  0.060  -0.1742 0.50  
4543: 42 36  6   42 35  7                   453874.8622   0.1125  0.060   0.1126 0.50  
4544: 42 36  7   42 35  8                   453874.8622   0.1125  0.060   0.1126 0.50  
4545: 43 36  8   43 35  9                   453881.0020  -0.0589  0.060  -0.0590 0.50  
4546: 43 36  7   43 35  8                   453881.0020  -0.0589  0.060  -0.0590 0.50  
4547: 44 36  9   44 35 10                   453887.1870  -0.0109  0.060  -0.0109 0.50  
4548: 44 36  8   44 35  9                   453887.1870  -0.0109  0.060  -0.0109 0.50  
4549: 45 36 10   45 35 11                   453893.2244   0.0852  0.060   0.0853 0.50  
4550: 45 36  9   45 35 10                   453893.2244   0.0852  0.060   0.0853 0.50  
4551: 46 36 11   46 35 12                   453899.0375   0.1749  0.060   0.1749 0.50  
4552: 46 36 10   46 35 11                   453899.0375   0.1749  0.060   0.1749 0.50  
4553: 47 36 11   47 35 12                   453904.4499   0.1037  0.060   0.1038 0.50  
4554: 47 36 12   47 35 13                   453904.4499   0.1037  0.060   0.1038 0.50  
4555: 69 36 34   69 35 35                   453914.4734   0.1253  0.060   0.0470 0.25  
4556: 69 36 33   69 35 34                   453914.4734   0.1253  0.060   0.0470 0.25  
4557: 49 36 14   49 35 15                   453914.4734  -0.0288  0.060   0.0470 0.51  
4558: 51 36 16   51 35 17                   453923.4725   0.0512  0.060   0.0512 0.50
[truncated: 128,876 more chars]
