# Supplementary material for: Energetic and Spectroscopic Insights into the C3H6O2 Isomer Family for Astrochemical Purposes
Source: ACS Earth Space Chem. 2025 Dec 16;10(1):198–209. doi: 10.1021/acsearthspacechem.5c00291 (PMC12814775; doi:10.1021/acsearthspacechem.5c00291)
Supplement: Supplementary file 3 [file sp5c00291_si_003.zip › inner.var]

Glycidol - inner                                        Thu Nov  6 11:09:04 2025
  18 5935    9    0     0.0000E+00     5.0000E+00     1.0000E+00 1.0000000000
s     1   1    0  70    0    1   1   1   0  99   0   8
        10000   1.034786547882334E+04 9.68236201E-05 /A
        20000   4.102380457280596E+03 2.72032814E-05 /B
        30000   3.781932698462100E+03 3.03974231E-05 /C
          200  -2.505142070788265E-03 1.22442542E-08 /-DJ
         1100   2.160047631000589E-03 7.55577578E-08 /-DJK
         2000  -5.791173948392029E-03 1.88573400E-07 /-DK
        40100  -3.147869763584840E-04 2.92715872E-09 /d1
        50000   6.068465429785125E-05 1.18553525E-09 /d2
          300  -2.537551802809186E-09 1.47930080E-12 /HJ
         1200   7.115930277286774E-09 2.09171200E-11 /HJK
         2100  -1.102471389826188E-08 7.83793628E-11 /HKJ
         3000   2.402590258854201E-08 1.07442641E-10 /HK
        40200  -2.984757765091147E-10 3.16761977E-13 /h1
        50100   1.607850667796236E-10 2.17416989E-13 /h2
        60000   1.296197642426260E-11 7.42825722E-14 /h3
         1300  -1.701484365452845E-14 1.73533073E-15 /LJJK
         2200  -1.756973661983128E-13 1.02825116E-14 /LJK
         3100   4.796191135433606E-13 3.41252109E-14 /LKKJ
-0.2145288-0.0755361-0.1716309 0.1116978 0.2903776 0.3134676 0.1020799 0.4965805
 0.4479034-0.2675372-0.3008141-0.0500862-0.0619791-0.0010891 0.1359009-0.2125613
 0.0216045 0.0532714-0.0206928-0.0397477 0.1833198-0.0272683-0.1241991 0.1875507
-0.0206509 0.0380809-0.0150962 0.2487604-0.0318274-0.0111326 0.0245092-0.0103853
 0.0021627 0.0148135 0.1623522-0.3863137-0.1262654-0.7281859-0.6454826 0.9162254
-0.0222909-0.0071904 0.0052108-0.0009959-0.9662636 0.3476292 0.0559289 0.1225072
 0.0025529-0.3947752 0.0241694 0.0556850-0.0117789-0.0807294 0.1956118-0.3260606
 0.0275798 0.0933751-0.0709469 0.1085448 0.3030830 0.0641656 0.0117121 0.0511445
 0.0622833-0.2438240-0.2572066 0.0726210 0.0787586-0.0474696-0.1300479 0.4632457
-0.0088996-0.0711355 0.0427327-0.0088810 0.1140326-0.4683227 0.0660831 0.1893189
-0.2814664 0.0676495-0.0928924-0.0052013-0.7395040 0.1411965-0.0752735 0.0725630
-0.0428236 0.0452356 0.7395803-0.0580382-0.0202660 0.1296147-0.0522731-0.0290444
 0.0820156 0.3888396-0.8297355 0.0304665 0.0453118-0.0484218-0.0094525-0.4727160
 0.8449561 0.0488263 0.0578823-0.1093615 0.0287438-0.0151405-0.0412379-0.3184538
 0.2738568-0.0263794 0.0190199-0.0190501 0.0450527 0.3123116-0.3889094 0.9736280
-0.4046874-0.1853823-0.3013020 0.2474027 0.7681278-0.0648899-0.2378788-0.0003732
-0.1879480-0.9316832 0.0395748-0.0027896 0.2536999 0.0468154 0.1547124 0.9350082
-0.4400892-0.0195390 0.0926627-0.0849514 0.4380439 0.3891993 0.2154290 0.1151780
 0.1113438 0.0044107-0.8653819 0.1307314-0.2337366-0.1482187-0.1080166-0.3492464
 0.7946107-0.3333428 0.0856654 0.0688133-0.0643265-0.0430436 0.7033589-0.0443218
-0.2208244-0.0190650 0.2864342-0.4153949-0.8714413 0.1141298 0.3326233 0.1282382
 0.0615349-0.6071192 1.0000000
