# Supplementary material for: Energetic and Spectroscopic Insights into the C3H6O2 Isomer Family for Astrochemical Purposes
Source: ACS Earth Space Chem. 2025 Dec 16;10(1):198–209. doi: 10.1021/acsearthspacechem.5c00291 (PMC12814775; doi:10.1021/acsearthspacechem.5c00291)
Supplement: Supplementary file 4 [file sp5c00291_si_004.zip]

Archive with 19 entries (18 files):
- ZMAT_CBSCV/
- ZMAT_CBSCV/1c.txt
- ZMAT_CBSCV/glycidol_outer.txt
- ZMAT_CBSCV/6d.txt
- __MACOSX/ZMAT_CBSCV/._6d.txt
- ZMAT_CBSCV/glycidol_inner.txt
- ZMAT_CBSCV/5a.txt
- ZMAT_CBSCV/5b.txt
- ZMAT_CBSCV/5c.txt
- ZMAT_CBSCV/4c.txt
- ZMAT_CBSCV/4b.txt
- ZMAT_CBSCV/5d.txt
- ZMAT_CBSCV/4a.txt
- ZMAT_CBSCV/3b.txt
- ZMAT_CBSCV/3a.txt
- ZMAT_CBSCV/2d.txt
- ZMAT_CBSCV/2a.txt
- ZMAT_CBSCV/2c.txt
- ZMAT_CBSCV/2b.txt
