# Supplementary material for: Energetic and Spectroscopic Insights into the C3H6O2 Isomer Family for Astrochemical Purposes
Source: ACS Earth Space Chem. 2025 Dec 16;10(1):198–209. doi: 10.1021/acsearthspacechem.5c00291 (PMC12814775; doi:10.1021/acsearthspacechem.5c00291)
Supplement: Supplementary file 4 [file sp5c00291_si_004.zip › ZMAT_CBSCV/1c.txt]

1c

C
O 1 R1
H 1 R2 2 A1
C 1 R3 2 A2 3 D1
H 4 R4 1 A3 2 D2
H 4 R5 1 A4 2 D3
C 4 R6 1 A5 2 D4
H 7 R7 4 A6 1 D5
H 7 R8 4 A7 1 D6
O 7 R9 4 A8 1 D7
H 10 R10 7 A9 4 D8
 
R1   =        1.210201022400
R2   =        1.103456885300
A1   =      119.953740301900
R3   =        1.500448930200
A2   =      123.794273726000
D1   =     -179.623664883200
R4   =        1.093970092500
A3   =      107.553511092700
D2   =      118.960824015200
R5   =        1.094332558000
A4   =      107.924942024300
D3   =     -126.724608655800
R6   =        1.517555738400
A5   =      112.777697713900
D4   =       -3.299734730400
R7   =        1.087908759300
A6   =      109.832522800700
D5   =     -178.685783826500
R8   =        1.093209154500
A7   =      109.593470781400
D6   =      -60.238579277500
R9   =        1.412352254400
A8   =      111.923909981800
D7   =       63.139918723000
R10  =        0.960614777100
A9   =      106.378387469700
D8   =      -67.524653977700
 
