# Supplementary material for: Energetic and Spectroscopic Insights into the C3H6O2 Isomer Family for Astrochemical Purposes
Source: ACS Earth Space Chem. 2025 Dec 16;10(1):198–209. doi: 10.1021/acsearthspacechem.5c00291 (PMC12814775; doi:10.1021/acsearthspacechem.5c00291)
Supplement: Supplementary file 4 [file sp5c00291_si_004.zip › ZMAT_CBSCV/glycidol_outer.txt]

glycidol_outer
C
H 1 R1
H 1 R2 2 A1
O 1 R3 2 A2 3 D1
C 4 R4 1 A3 2 D2
H 5 R5 4 A4 1 D3
C 5 R6 1 A5 2 D4
H 7 R7 5 A6 1 D5
H 7 R8 5 A7 1 D6
O 7 R9 5 A8 1 D7
H 10 R10 7 A9 5 D8

R1   =        1.0829472326
R2   =        1.0818023662
A1   =      116.1295354398
R3   =        1.4293096405
A2   =      114.7986743535
D1   =      137.9829360368
R4   =        1.4334263423
A3   =       61.3884835718
D2   =      110.6242435502
R5   =        1.0843193049
A4   =      113.6336880655
D3   =      110.5987841264
R6   =        1.4958483878
A5   =      121.1539507791
D4   =       -2.0032141045
R7   =        1.0939249742
A6   =      109.0541058444
D5   =      -17.9126028471
R8   =        1.0891382034
A7   =      110.3582345552
D6   =      101.3899342763
R9   =        1.4142622422
A8   =      111.2726445999
D7   =     -140.8261470118
R10  =        0.9596871362
A9   =      107.2687188293
D8   =       58.3661356596
