# Supplementary material for: Energetic and Spectroscopic Insights into the C3H6O2 Isomer Family for Astrochemical Purposes
Source: ACS Earth Space Chem. 2025 Dec 16;10(1):198–209. doi: 10.1021/acsearthspacechem.5c00291 (PMC12814775; doi:10.1021/acsearthspacechem.5c00291)
Supplement: Supplementary file 4 [file sp5c00291_si_004.zip › ZMAT_CBSCV/6d.txt]

6d

C
O 1 R1
H 1 R2 2 A1
C 1 R3 2 A2 3 D1
H 4 R4 1 A3 2 D2
C 4 R5 1 A4 2 D3
H 6 R6 4 A5 1 D4
H 6 R7 4 A6 1 D5
H 6 R8 4 A7 1 D6
O 4 R9 1 A8 2 D7
H 10 R10 4 A9 1 D8

R1   =        1.207944667100
R2   =        1.102050793800
A1   =      121.352760182400
R3   =        1.506297159200
A2   =      122.049687576200
D1   =     -179.762746775000
R4   =        1.098933915000
A3   =      106.276150767000
D2   =     -117.941968187000
R5   =        1.520660704700
A4   =      110.407386036300
D3   =      124.214041263100
R6   =        1.088905369400
A5   =      110.172176676200
D4   =      -61.345771070100
R7   =        1.090232800200
A6   =      110.998364702400
D5   =       59.742632216500
R8   =        1.086984232500
A7   =      109.256507826100
D6   =      179.492584781700
R9   =        1.400498890000
A8   =      110.332799482200
D7   =        1.288658405000
R10  =        0.965394947700
A9   =      106.401289016200
D8   =       -4.178221562700
