# Supplementary material for: Energetic and Spectroscopic Insights into the C3H6O2 Isomer Family for Astrochemical Purposes
Source: ACS Earth Space Chem. 2025 Dec 16;10(1):198–209. doi: 10.1021/acsearthspacechem.5c00291 (PMC12814775; doi:10.1021/acsearthspacechem.5c00291)
Supplement: Supplementary file 4 [file sp5c00291_si_004.zip › ZMAT_CBSCV/glycidol_inner.txt]

glycidol_inner
C
H 1 R1
H 1 R2 2 A1
O 1 R3 2 A2 3 D1
C 4 R4 1 A3 2 D2
H 5 R5 4 A4 1 D3
C 5 R6 1 A5 2 D4
H 7 R7 5 A6 1 D5
H 7 R8 5 A7 1 D6
O 7 R9 5 A8 1 D7
H 10 R10 7 A9 5 D8

R1   =        1.0811929064
R2   =        1.0816340011
A1   =      116.8764874854
R3   =        1.4379252851
A2   =      114.5206088499
D1   =      137.7870143088
R4   =        1.4298536603
A3   =       61.0951077150
D2   =      110.2123862935
R5   =        1.0850528651
A4   =      114.1584786402
D3   =      110.1523941660
R6   =        1.5050365861
A5   =      121.5831116649
D4   =       -1.4844564635
R7   =        1.0947326224
A6   =      108.7308911053
D5   =     -151.0411199993
R8   =        1.0894611146
A7   =      109.8679931421
D6   =       91.0122208713
R9   =        1.4080682901
A8   =      111.9441434536
D7   =      -28.0636232208
R10  =        0.9616429984
A9   =      106.4343838137
D8   =      -49.5010231286
