# Supplementary material for: Energetic and Spectroscopic Insights into the C3H6O2 Isomer Family for Astrochemical Purposes
Source: ACS Earth Space Chem. 2025 Dec 16;10(1):198–209. doi: 10.1021/acsearthspacechem.5c00291 (PMC12814775; doi:10.1021/acsearthspacechem.5c00291)
Supplement: Supplementary file 4 [file sp5c00291_si_004.zip › ZMAT_CBSCV/5a.txt]

5a

C
O 1 R1
C 1 R2 2 A1
H 3 R3 1 A2 2 D1
H 3 R4 1 A3 2 D2
H 3 R5 1 A4 2 D3
C 1 R6 2 A5 4 D4
H 7 R7 1 A6 2 D5
H 7 R8 1 A7 2 D6
O 7 R9 1 A8 2 D7
H 10 R10 7 A9 1 D8

R1   =        1.2125442990
R2   =        1.5001080123
A1   =      123.0634564295
R3   =        1.0852802501
A2   =      109.9737654275
D1   =       13.3320718935
R4   =        1.0906689982
A3   =      108.9304598814
D2   =     -106.3526216936
R5   =        1.0892453432
A4   =      110.8184603057
D3   =      135.6290471773
R6   =        1.5124541676
A5   =      119.3346068509
D4   =      174.2908674222
R7   =        1.0949971938
A6   =      108.5116484090
D5   =      124.6802208289
R8   =        1.0957293517
A7   =      107.9442763552
D6   =     -119.6495675632
R9   =        1.3955009727
A8   =      111.4551486432
D7   =        2.4342343473
R10  =        0.9661845131
A9   =      105.5091352250
D8   =       -2.3986973167
