# Supplementary material for: Energetic and Spectroscopic Insights into the C3H6O2 Isomer Family for Astrochemical Purposes
Source: ACS Earth Space Chem. 2025 Dec 16;10(1):198–209. doi: 10.1021/acsearthspacechem.5c00291 (PMC12814775; doi:10.1021/acsearthspacechem.5c00291)
Supplement: Supplementary file 4 [file sp5c00291_si_004.zip › ZMAT_CBSCV/5b.txt]

5b

C
O 1 R1
C 1 R2 2 A1
H 3 R3 1 A2 2 D1
H 3 R4 1 A3 2 D2
H 3 R5 1 A4 2 D3
C 1 R6 3 A5 4 D4
H 7 R7 1 A6 2 D5
H 7 R8 1 A7 2 D6
O 7 R9 1 A8 2 D7
H 10 R10 7 A9 1 D8

R1   =      1.2053045345
R2   =      1.5086518804
A1   =    122.7225608288
R3   =      1.0853739735
A2   =    109.5516574758
D1   =     18.9232046603
R4   =      1.0908271904
A3   =    108.8816012140
D2   =   -100.1067063960
R5   =      1.0895920396
A4   =    111.5498048152
D3   =    141.3062555132
R6   =      1.5144696699
A5   =    114.7986619715
D4   =   -161.6543531694
R7   =      1.0967134372
A6   =    107.6795116601
D5   =    128.4271314116
R8   =      1.0969444703
A7   =    106.9645689954
D6   =   -116.7313877372
R9   =      1.4010850240
A8   =    110.2121149909
D7   =      5.5523034635
R10  =      0.9571266684
A9   =    108.3643351626
D8   =   -178.2146147613
