# Supplementary material for: Energetic and Spectroscopic Insights into the C3H6O2 Isomer Family for Astrochemical Purposes
Source: ACS Earth Space Chem. 2025 Dec 16;10(1):198–209. doi: 10.1021/acsearthspacechem.5c00291 (PMC12814775; doi:10.1021/acsearthspacechem.5c00291)
Supplement: Supplementary file 4 [file sp5c00291_si_004.zip › ZMAT_CBSCV/5c.txt]

5c

C
O 1 R1
C 1 R2 2 A1
H 3 R3 1 A2 2 D1
H 3 R4 1 A3 2 D2
H 3 R5 1 A4 2 D3
C 1 R6 3 A5 4 D4
H 7 R7 1 A6 2 D5
H 7 R8 1 A7 2 D6
O 7 R9 1 A8 2 D7
H 10 R10 7 A9 1 D8

R1   =        1.2106536774
R2   =        1.5020012973
A1   =      122.9656979191
R3   =        1.0851654223
A2   =      109.3375700592
D1   =       -6.3223935514
R4   =        1.0891919376
A3   =      110.2241854248
D2   =     -128.6373828741
R5   =        1.0901820920
A4   =      109.8961520059
D3   =      114.3496318216
R6   =        1.5220444041
A5   =      117.9096970242
D4   =      172.0377780883
R7   =        1.0906742041
A6   =      106.7687430956
D5   =       76.4108457506
R8   =        1.0906767829
A7   =      108.0877130700
D6   =      -38.9301704480
R9   =        1.4127798533
A8   =      114.7017229327
D7   =     -165.6173852489
R10  =        0.9571344463
A9   =      108.8666330539
D8   =       81.3413465902
