# Supplementary material for: Energetic and Spectroscopic Insights into the C3H6O2 Isomer Family for Astrochemical Purposes
Source: ACS Earth Space Chem. 2025 Dec 16;10(1):198–209. doi: 10.1021/acsearthspacechem.5c00291 (PMC12814775; doi:10.1021/acsearthspacechem.5c00291)
Supplement: Supplementary file 4 [file sp5c00291_si_004.zip › ZMAT_CBSCV/4c.txt]

4c

C
O 1 R1
H 1 R2 2 A1
O 1 R3 2 A2 3 D1
C 4 R4 1 A3 2 D2
H 5 R5 4 A4 1 D3
H 5 R6 4 A5 1 D4
C 5 R7 4 A6 1 D5
H 8 R8 5 A7 4 D6
H 8 R9 5 A8 4 D7
H 8 R10 5 A9 4 D8


R1   =        1.1934790283
R2   =        1.1011367994
A1   =      123.7913445220
R3   =        1.3399418531
A2   =      122.9590705391
D1   =     -179.3582467474
R4   =        1.4334013131
A3   =      116.2618659599
D2   =     -176.1579072046
R5   =        1.0864948889
A4   =      105.3589238513
D3   =     -146.8129690393
R6   =        1.0918844870
A5   =      109.4884409918
D4   =      -30.8322125672
R7   =        1.5104186944
A6   =      110.7347345070
D5   =       92.4204495504
R8   =        1.0877513630
A7   =      110.2949642033
D6   =       56.5482146679
R9   =        1.0893383491
A8   =      110.0874375049
D7   =      176.5573730116
R10  =        1.0893069394
A9   =      110.8276559694
D8   =      -63.5355717914
