# Supplementary material for: Energetic and Spectroscopic Insights into the C3H6O2 Isomer Family for Astrochemical Purposes
Source: ACS Earth Space Chem. 2025 Dec 16;10(1):198–209. doi: 10.1021/acsearthspacechem.5c00291 (PMC12814775; doi:10.1021/acsearthspacechem.5c00291)
Supplement: Supplementary file 4 [file sp5c00291_si_004.zip › ZMAT_CBSCV/4b.txt]

4b
C
O 1 R1
H 1 R2 2 A1
O 1 R3 2 A2 3 D1
C 4 R4 1 A3 2 D2
H 5 R5 4 A4 1 D3
H 5 R6 4 A5 1 D4
C 5 R7 4 A6 1 D5
H 8 R8 5 A7 4 D6
H 8 R9 5 A8 4 D7
H 8 R10 5 A9 4 D8

R1   =        1.2004350397
R2   =        1.0935137588
A1   =      124.5678362271
R3   =        1.3336304049
A2   =      126.0368174868
D1   =     -179.7190768738
R4   =        1.4424045592
A3   =      115.5906732551
D2   =       -0.5037539345
R5   =        1.0875989245
A4   =      108.6702355721
D3   =       40.4842508357
R6   =        1.0861468400
A5   =      104.2845771367
D4   =      157.2882473200
R7   =        1.5104292723
A6   =      110.9939865220
D5   =      -82.3471718817
R8   =        1.0893891053
A7   =      109.5946624773
D6   =     -176.4415984831
R9   =        1.0883557011
A8   =      110.5345390701
D7   =      -56.9506086202
R10  =        1.0873700300
A9   =      110.6107023929
D8   =       64.0813944344
