# Supplementary material for: Energetic and Spectroscopic Insights into the C3H6O2 Isomer Family for Astrochemical Purposes
Source: ACS Earth Space Chem. 2025 Dec 16;10(1):198–209. doi: 10.1021/acsearthspacechem.5c00291 (PMC12814775; doi:10.1021/acsearthspacechem.5c00291)
Supplement: Supplementary file 4 [file sp5c00291_si_004.zip › ZMAT_CBSCV/5d.txt]

5d

C
O 1 R1
C 1 R2 2 A1
H 3 R3 1 A2 2 D1
H 3 R4 1 A3 2 D2
H 3 R4 1 A3 2 D3
C 1 R5 3 A4 4 D4
H 7 R6 1 A5 2 D5
H 7 R6 1 A5 2 D6
O 7 R7 1 A6 2 D7
H 10 R8 7 A7 1 D8

R1   =        1.210384476351743
R2   =        1.499676279975159
A1   =      123.226615605091993
R3   =        1.085065720749665
A2   =      109.227690833836206
D1   =        0.000000000000000
R4   =        1.089321011502412
A3   =      109.807254663462800
D2   =     -121.682350998436945
D3   =      121.682350998436945
R5   =        1.517612233317382
A4   =      118.199565938084305
D4   =      180.000000000000000
R6   =        1.092748450114653
A5   =      107.135296861085550
D5   =       57.891507756122643
D6   =      -57.891507756122913
R7   =        1.414627986584119
A6   =      110.303315748369585
D7   =      180.000000000000000
R8   =        0.956884014287118
A7   =      108.629880913630728
D8   =      180.000000000000000
