# Supplementary material for: Energetic and Spectroscopic Insights into the C3H6O2 Isomer Family for Astrochemical Purposes
Source: ACS Earth Space Chem. 2025 Dec 16;10(1):198–209. doi: 10.1021/acsearthspacechem.5c00291 (PMC12814775; doi:10.1021/acsearthspacechem.5c00291)
Supplement: Supplementary file 4 [file sp5c00291_si_004.zip › ZMAT_CBSCV/4a.txt]

4a

C
O 1 R1
H 1 R2 2 A1
O 1 R3 2 A2 3 D1
C 4 R4 1 A3 2 D2
H 5 R5 4 A4 1 D3
H 5 R5 4 A4 1 D4
C 5 R6 4 A5 1 D5
H 8 R7 5 A6 4 D6
H 8 R8 5 A7 4 D7
H 8 R8 5 A7 4 D8

R1   =        1.200116366306718
R2   =        1.093564493711482
A1   =      124.725314170247941
R3   =        1.333242620126187
A2   =      125.671966111536534
D1   =      180.000000000000000
R4   =        1.441096923845098
A3   =      114.918869178910683
D2   =        0.000000000000000
R5   =        1.088741779655195
A4   =      108.521825974296718
D3   =       58.500137181823618
D4   =      -58.500137181823717
R6   =        1.506092497455172
A5   =      107.256701976735627
D5   =     -180.000000000000000
R7   =        1.088785011131742
A6   =      109.641600453166916
D6   =      180.000000000000000
R8   =        1.087992688974879
A7   =      110.744141694380872
D7   =      -60.266793293091951
D8   =       60.266793293091986
