# Supplementary material for: Energetic and Spectroscopic Insights into the C3H6O2 Isomer Family for Astrochemical Purposes
Source: ACS Earth Space Chem. 2025 Dec 16;10(1):198–209. doi: 10.1021/acsearthspacechem.5c00291 (PMC12814775; doi:10.1021/acsearthspacechem.5c00291)
Supplement: Supplementary file 4 [file sp5c00291_si_004.zip › ZMAT_CBSCV/3b.txt]

3b

C
O 1 R1
O 1 R2 2 A1
C 3 R3 1 A2 2 D1
H 4 R4 3 A3 1 D2
H 4 R5 3 A4 1 D3
H 4 R5 3 A4 1 D4
C 1 R6 2 A5 3 D5
H 8 R7 1 A6 2 D6
H 8 R8 1 A7 2 D7
H 8 R8 1 A7 2 D8

R1   =        1.1991171151
R2   =        1.3523284383
A1   =      118.8147854070
R3   =        1.4228464954
A2   =      119.9701100647
D1   =      180.0000000000
R4   =        1.0842365000
A3   =      105.5824433383
D2   =      180.0000000000
R5   =        1.0886591972
A4   =      111.4907235850
D3   =       61.5587329212
D4   =      -61.5587329212
R6   =        1.5061773136
A5   =      123.4543526790
D5   =      180.0000000000
R7   =        1.0834641709
A6   =      107.9127381609
D6   =        0.0000000000
R8   =        1.0886952496
A7   =      110.9810051101
D7   =      120.1005919923
D8   =     -120.1005919923
