# Supplementary material for: Energetic and Spectroscopic Insights into the C3H6O2 Isomer Family for Astrochemical Purposes
Source: ACS Earth Space Chem. 2025 Dec 16;10(1):198–209. doi: 10.1021/acsearthspacechem.5c00291 (PMC12814775; doi:10.1021/acsearthspacechem.5c00291)
Supplement: Supplementary file 4 [file sp5c00291_si_004.zip › ZMAT_CBSCV/3a.txt]

3a

C
O 1 R1
O 1 R2 2 A1
C 3 R3 1 A2 2 D1
H 4 R4 3 A3 1 D2
H 4 R5 3 A4 1 D3
H 4 R5 3 A4 1 D4
C 1 R6 2 A5 4 D5
H 8 R7 1 A6 2 D6
H 8 R8 1 A7 2 D7
H 8 R8 1 A7 2 D8

R1   =        1.204003078608380
R2   =        1.344332380935961
A1   =      123.266661989819937
R3   =        1.430194103368167
A2   =      114.481535450921967
D1   =        0.000000000000000
R4   =        1.083837164052182
A3   =      105.630034498490289
D2   =      180.000000000000000
R5   =        1.086866649088656
A4   =      110.352346057340071
D3   =      -60.269282186255751
D4   =       60.269282186255751
R6   =        1.498961563621413
A5   =      125.683638354921641
D5   =      180.000000000000000
R7   =        1.083851213726594
A6   =      109.401786090139055
D6   =        0.000000000000000
R8   =        1.087901813493649
A7   =      109.661264986024591
D7   =      120.984341942552007
D8   =     -120.984341942552007
