# Supplementary material for: Energetic and Spectroscopic Insights into the C3H6O2 Isomer Family for Astrochemical Purposes
Source: ACS Earth Space Chem. 2025 Dec 16;10(1):198–209. doi: 10.1021/acsearthspacechem.5c00291 (PMC12814775; doi:10.1021/acsearthspacechem.5c00291)
Supplement: Supplementary file 4 [file sp5c00291_si_004.zip › ZMAT_CBSCV/2d.txt]

2d

C
O 1 R1
O 1 R2 2 A1
H 3 R3 1 A2 2 D1
C 1 R4 3 A3 4 D2
C 5 R5 1 A4 2 D3
H 6 R6 5 A5 1 D4
H 6 R7 5 A6 1 D5
H 6 R8 5 A7 1 D6
H 5 R9 1 A8 2 D7
H 5 R10 1 A9 2 D8

R1   =        1.1966639616
R2   =        1.3575202699
A1   =      119.7690029832
R3   =        0.9601958215
A2   =      109.9070088295
D1   =      179.5350875939
R4   =        1.5098249227
A3   =      115.4934524745
D2   =       -1.7768697548
R5   =        1.5287408535
A4   =      111.6059942858
D3   =      107.5042894437
R6   =        1.0898746601
A5   =      111.9214899059
D4   =       61.7098141360
R7   =        1.0876627296
A6   =      110.2614900412
D5   =     -178.3430648904
R8   =        1.0883179586
A7   =      110.5567503260
D6   =      -58.5897524871
R9   =        1.0920487098
A8   =      109.2600509896
D7   =     -130.2416743556
R10  =        1.0863042823
A9   =      106.9651511739
D8   =      -13.5345142796
