# Supplementary material for: Energetic and Spectroscopic Insights into the C3H6O2 Isomer Family for Astrochemical Purposes
Source: ACS Earth Space Chem. 2025 Dec 16;10(1):198–209. doi: 10.1021/acsearthspacechem.5c00291 (PMC12814775; doi:10.1021/acsearthspacechem.5c00291)
Supplement: Supplementary file 4 [file sp5c00291_si_004.zip › ZMAT_CBSCV/2a.txt]

2a

C
O 1 R1
O 1 R2 2 A1
H 3 R3 1 A2 2 D1
C 1 R4 2 A3 4 D2
H 5 R5 1 A4 2 D3
H 5 R5 1 A4 2 D4
C 5 R6 1 A5 2 D5
H 8 R7 5 A6 1 D6
H 8 R8 5 A7 1 D7
H 8 R8 5 A7 1 D8

R1   =        1.202708798277168
R2   =        1.350607050981640
A1   =      122.381283821205713
R3   =        0.964427451098185
A2   =      106.247901186388873
D1   =        0.000000000000000
R4   =        1.501810285145614
A3   =      126.055293881110316
D2   =      180.000000000000000
R5   =        1.091030581158814
A4   =      107.275683974389338
D3   =      123.350548530584419
D4   =     -123.350548530584419
R6   =        1.516764393805081
A5   =      112.520774490779033
D5   =        0.000000000000000
R7   =        1.088043296060408
A6   =      110.326882117841677
D6   =      180.000000000000000
R8   =        1.087591558286474
A7   =      110.841651754301125
D7   =       59.663063471519436
D8   =      -59.663063471519514
