# Supplementary material for: Energetic and Spectroscopic Insights into the C3H6O2 Isomer Family for Astrochemical Purposes
Source: ACS Earth Space Chem. 2025 Dec 16;10(1):198–209. doi: 10.1021/acsearthspacechem.5c00291 (PMC12814775; doi:10.1021/acsearthspacechem.5c00291)
Supplement: Supplementary file 4 [file sp5c00291_si_004.zip › ZMAT_CBSCV/2c.txt]

2c

C
O 1 R1
O 1 R2 2 A1
H 3 R3 1 A2 2 D1
C 1 R4 2 A3 4 D2
H 5 R5 1 A4 2 D3
H 5 R6 1 A5 2 D4
C 5 R7 1 A6 2 D5
H 8 R8 5 A7 1 D6
H 8 R9 5 A8 1 D7
H 8 R10 5 A9 1 D8

R1   =        1.2031638663
R2   =        1.3515301379
A1   =      122.2309709497
R3   =        0.9644934606
A2   =      106.2141890529
D1   =        0.5644631810
R4   =        1.5005446109
A3   =      126.0134381606
D2   =      178.2220716345
R5   =        1.0894667663
A4   =      108.4966928733
D3   =      131.8632996585
R6   =        1.0864841365
A5   =      107.3513181918
D4   =       14.2824611844
R7   =        1.5284193877
A6   =      111.0376494269
D5   =     -107.2111824072
R8   =        1.0877123178
A7   =      110.8379381681
D6   =      -60.8727663744
R9   =        1.0877476063
A8   =      110.1520885876
D7   =      179.1495585604
R10  =        1.0888275736
A9   =      110.7468646044
D8   =       59.5721010233
