# Supplementary material for: Energetic and Spectroscopic Insights into the C3H6O2 Isomer Family for Astrochemical Purposes
Source: ACS Earth Space Chem. 2025 Dec 16;10(1):198–209. doi: 10.1021/acsearthspacechem.5c00291 (PMC12814775; doi:10.1021/acsearthspacechem.5c00291)
Supplement: Supplementary file 4 [file sp5c00291_si_004.zip › ZMAT_CBSCV/2b.txt]

2b

C
O 1 R1
O 1 R2 2 A1
H 3 R3 1 A2 2 D1
C 1 R4 2 A3 3 D2
H 5 R5 1 A4 2 D3
H 5 R5 1 A4 2 D4
C 5 R6 1 A5 2 D5
H 8 R7 5 A6 1 D6
H 8 R8 5 A7 1 D7
H 8 R8 5 A7 1 D8

R1   =        1.1960652142
R2   =        1.3563860153
A1   =      119.9437969995
R3   =        0.9601821650
A2   =      109.7761531008
D1   =      180.0000000000
R4   =        1.5116132589
A3   =      124.9430978237
D2   =      180.0000000000
R5   =        1.0929465996
A4   =      107.8194341143
D3   =      122.7200802863
D4   =     -122.7200802863
R6   =        1.5171164522
A5   =      112.3873628932
D5   =        0.0000000000
R7   =        1.0880610636
A6   =      110.4511106665
D6   =      180.0000000000
R8   =        1.0871939966
A7   =      110.5959858947
D7   =       59.5122744823
D8   =      -59.5122744823
